# Supplementary material for: Comparison of Mycoplasma pneumoniae Genome Sequences from Strains Isolated from Symptomatic and Asymptomatic Patients
Source: Front Microbiol. 2016 Oct 27;7:1701. doi: 10.3389/fmicb.2016.01701 (PMC5081376; doi:10.3389/fmicb.2016.01701)
Supplement: Supplementary File 1 — Fast QC files. HTML files per strain. Each FastQC report includes: Basic Statistics, Per base sequence, quality, Per sequence quality scores, Per base sequence content, Per sequence GC content, Per base N content, Sequence Length Distribution, Sequence Duplication Levels, Overrepresented sequences, Adapter Content, and Kmer Content. [file DataSheet1.zip]

Archive with 177 entries (168 files):
- Supplementary files/
- Supplementary files/.DS_Store
- __MACOSX/
- __MACOSX/Supplementary files/
- __MACOSX/Supplementary files/._.DS_Store
- Supplementary files/Supplementary file 1 FastQC/
- Supplementary files/Supplementary file 1 FastQC/I12-1149-01_interleaved_fastqc.html
- __MACOSX/Supplementary files/Supplementary file 1 FastQC/
- __MACOSX/Supplementary files/Supplementary file 1 FastQC/._I12-1149-01_interleaved_fastqc.html
- Supplementary files/Supplementary file 1 FastQC/I12-1149-01_interleaved_fastqc.zip
- __MACOSX/Supplementary files/Supplementary file 1 FastQC/._I12-1149-01_interleaved_fastqc.zip
- Supplementary files/Supplementary file 1 FastQC/I12-1149-02_interleaved_fastqc.html
- __MACOSX/Supplementary files/Supplementary file 1 FastQC/._I12-1149-02_interleaved_fastqc.html
- Supplementary files/Supplementary file 1 FastQC/I12-1149-02_interleaved_fastqc.zip
- __MACOSX/Supplementary files/Supplementary file 1 FastQC/._I12-1149-02_interleaved_fastqc.zip
- Supplementary files/Supplementary file 1 FastQC/I12-1149-03_interleaved_fastqc.html
- __MACOSX/Supplementary files/Supplementary file 1 FastQC/._I12-1149-03_interleaved_fastqc.html
- Supplementary files/Supplementary file 1 FastQC/I12-1149-03_interleaved_fastqc.zip
- __MACOSX/Supplementary files/Supplementary file 1 FastQC/._I12-1149-03_interleaved_fastqc.zip
- Supplementary files/Supplementary file 1 FastQC/I12-1149-04_interleaved_fastqc.html
- __MACOSX/Supplementary files/Supplementary file 1 FastQC/._I12-1149-04_interleaved_fastqc.html
- Supplementary files/Supplementary file 1 FastQC/I12-1149-04_interleaved_fastqc.zip
- __MACOSX/Supplementary files/Supplementary file 1 FastQC/._I12-1149-04_interleaved_fastqc.zip
- Supplementary files/Supplementary file 1 FastQC/I12-1149-05_interleaved_fastqc.html
- __MACOSX/Supplementary files/Supplementary file 1 FastQC/._I12-1149-05_interleaved_fastqc.html
- Supplementary files/Supplementary file 1 FastQC/I12-1149-05_interleaved_fastqc.zip
- __MACOSX/Supplementary files/Supplementary file 1 FastQC/._I12-1149-05_interleaved_fastqc.zip
- Supplementary files/Supplementary file 1 FastQC/I12-1149-06_interleaved_fastqc.html
- __MACOSX/Supplementary files/Supplementary file 1 FastQC/._I12-1149-06_interleaved_fastqc.html
- Supplementary files/Supplementary file 1 FastQC/I12-1149-06_interleaved_fastqc.zip
- __MACOSX/Supplementary files/Supplementary file 1 FastQC/._I12-1149-06_interleaved_fastqc.zip
- Supplementary files/Supplementary file 1 FastQC/I12-1149-07_interleaved_fastqc.html
- __MACOSX/Supplementary files/Supplementary file 1 FastQC/._I12-1149-07_interleaved_fastqc.html
- Supplementary files/Supplementary file 1 FastQC/I12-1149-07_interleaved_fastqc.zip
- __MACOSX/Supplementary files/Supplementary file 1 FastQC/._I12-1149-07_interleaved_fastqc.zip
- Supplementary files/Supplementary file 1 FastQC/I12-1149-08_interleaved_fastqc.html
- __MACOSX/Supplementary files/Supplementary file 1 FastQC/._I12-1149-08_interleaved_fastqc.html
- Supplementary files/Supplementary file 1 FastQC/I12-1149-08_interleaved_fastqc.zip
- __MACOSX/Supplementary files/Supplementary file 1 FastQC/._I12-1149-08_interleaved_fastqc.zip
- Supplementary files/Supplementary file 1 FastQC/I12-1149-09_interleaved_fastqc.html
- __MACOSX/Supplementary files/Supplementary file 1 FastQC/._I12-1149-09_interleaved_fastqc.html
- Supplementary files/Supplementary file 1 FastQC/I12-1149-09_interleaved_fastqc.zip
- __MACOSX/Supplementary files/Supplementary file 1 FastQC/._I12-1149-09_interleaved_fastqc.zip
- Supplementary files/Supplementary file 1 FastQC/I12-1149-10_interleaved_fastqc.html
- __MACOSX/Supplementary files/Supplementary file 1 FastQC/._I12-1149-10_interleaved_fastqc.html
- Supplementary files/Supplementary file 1 FastQC/I12-1149-10_interleaved_fastqc.zip
- __MACOSX/Supplementary files/Supplementary file 1 FastQC/._I12-1149-10_interleaved_fastqc.zip
- Supplementary files/Supplementary file 1 FastQC/I12-1149-11_interleaved_fastqc.html
- __MACOSX/Supplementary files/Supplementary file 1 FastQC/._I12-1149-11_interleaved_fastqc.html
- Supplementary files/Supplementary file 1 FastQC/I12-1149-11_interleaved_fastqc.zip
- __MACOSX/Supplementary files/Supplementary file 1 FastQC/._I12-1149-11_interleaved_fastqc.zip
- Supplementary files/Supplementary file 1 FastQC/I12-1149-12_interleaved_fastqc.html
- __MACOSX/Supplementary files/Supplementary file 1 FastQC/._I12-1149-12_interleaved_fastqc.html
- Supplementary files/Supplementary file 1 FastQC/I12-1149-12_interleaved_fastqc.zip
- __MACOSX/Supplementary files/Supplementary file 1 FastQC/._I12-1149-12_interleaved_fastqc.zip
- Supplementary files/Supplementary file 1 FastQC/I12-1149-13_interleaved_fastqc.html
- __MACOSX/Supplementary files/Supplementary file 1 FastQC/._I12-1149-13_interleaved_fastqc.html
- Supplementary files/Supplementary file 1 FastQC/I12-1149-13_interleaved_fastqc.zip
- __MACOSX/Supplementary files/Supplementary file 1 FastQC/._I12-1149-13_interleaved_fastqc.zip
- Supplementary files/Supplementary file 1 FastQC/I12-1149-14_interleaved_fastqc.html
- __MACOSX/Supplementary files/Supplementary file 1 FastQC/._I12-1149-14_interleaved_fastqc.html
- Supplementary files/Supplementary file 1 FastQC/I12-1149-14_interleaved_fastqc.zip
- __MACOSX/Supplementary files/Supplementary file 1 FastQC/._I12-1149-14_interleaved_fastqc.zip
- Supplementary files/Supplementary file 1 FastQC/I12-1149-15_interleaved_fastqc.html
- __MACOSX/Supplementary files/Supplementary file 1 FastQC/._I12-1149-15_interleaved_fastqc.html
- Supplementary files/Supplementary file 1 FastQC/I12-1149-15_interleaved_fastqc.zip
- __MACOSX/Supplementary files/Supplementary file 1 FastQC/._I12-1149-15_interleaved_fastqc.zip
- Supplementary files/Supplementary file 1 FastQC/I12-1149-16_interleaved_fastqc.html
- __MACOSX/Supplementary files/Supplementary file 1 FastQC/._I12-1149-16_interleaved_fastqc.html
- Supplementary files/Supplementary file 1 FastQC/I12-1149-16_interleaved_fastqc.zip
- __MACOSX/Supplementary files/Supplementary file 1 FastQC/._I12-1149-16_interleaved_fastqc.zip
- Supplementary files/Supplementary file 1 FastQC/I12-1149-17_interleaved_fastqc.html
- __MACOSX/Supplementary files/Supplementary file 1 FastQC/._I12-1149-17_interleaved_fastqc.html
- Supplementary files/Supplementary file 1 FastQC/I12-1149-17_interleaved_fastqc.zip
- __MACOSX/Supplementary files/Supplementary file 1 FastQC/._I12-1149-17_interleaved_fastqc.zip
- Supplementary files/Supplementary file 1 FastQC/I12-1149-18_interleaved_fastqc.html
- __MACOSX/Supplementary files/Supplementary file 1 FastQC/._I12-1149-18_interleaved_fastqc.html
- Supplementary files/Supplementary file 1 FastQC/I12-1149-18_interleaved_fastqc.zip
- __MACOSX/Supplementary files/Supplementary file 1 FastQC/._I12-1149-18_interleaved_fastqc.zip
- Supplementary files/Supplementary file 1 FastQC/I12-1149-19_interleaved_fastqc.html
- __MACOSX/Supplementary files/Supplementary file 1 FastQC/._I12-1149-19_interleaved_fastqc.html
- Supplementary files/Supplementary file 1 FastQC/I12-1149-19_interleaved_fastqc.zip
- __MACOSX/Supplementary files/Supplementary file 1 FastQC/._I12-1149-19_interleaved_fastqc.zip
- Supplementary files/Supplementary file 1 FastQC/I12-1149-20_interleaved_fastqc.html
- __MACOSX/Supplementary files/Supplementary file 1 FastQC/._I12-1149-20_interleaved_fastqc.html
- Supplementary files/Supplementary file 1 FastQC/I12-1149-20_interleaved_fastqc.zip
- __MACOSX/Supplementary files/Supplementary file 1 FastQC/._I12-1149-20_interleaved_fastqc.zip
- __MACOSX/Supplementary files/._Supplementary file 1 FastQC
- Supplementary files/Supplementary file 2 MUMmer/
- Supplementary files/Supplementary file 2 MUMmer/I12-1149-01-95-contigs.coords.txt
- __MACOSX/Supplementary files/Supplementary file 2 MUMmer/
- __MACOSX/Supplementary files/Supplementary file 2 MUMmer/._I12-1149-01-95-contigs.coords.txt
- Supplementary files/Supplementary file 2 MUMmer/I12-1149-02-95-contigs.coords.txt
- __MACOSX/Supplementary files/Supplementary file 2 MUMmer/._I12-1149-02-95-contigs.coords.txt
- Supplementary files/Supplementary file 2 MUMmer/I12-1149-03-90-contigs.coords.txt
- __MACOSX/Supplementary files/Supplementary file 2 MUMmer/._I12-1149-03-90-contigs.coords.txt
- Supplementary files/Supplementary file 2 MUMmer/I12-1149-04-90-contigs.coords.txt
- __MACOSX/Supplementary files/Supplementary file 2 MUMmer/._I12-1149-04-90-contigs.coords.txt
- Supplementary files/Supplementary file 2 MUMmer/I12-1149-05-85-contigs.coords.txt
- __MACOSX/Supplementary files/Supplementary file 2 MUMmer/._I12-1149-05-85-contigs.coords.txt
- Supplementary files/Supplementary file 2 MUMmer/I12-1149-06-95-contigs.coords.txt
- __MACOSX/Supplementary files/Supplementary file 2 MUMmer/._I12-1149-06-95-contigs.coords.txt
- Supplementary files/Supplementary file 2 MUMmer/I12-1149-07-95-contigs.coords.txt
- __MACOSX/Supplementary files/Supplementary file 2 MUMmer/._I12-1149-07-95-contigs.coords.txt
- Supplementary files/Supplementary file 2 MUMmer/I12-1149-08-95-contigs.coords.txt
- __MACOSX/Supplementary files/Supplementary file 2 MUMmer/._I12-1149-08-95-contigs.coords.txt
- Supplementary files/Supplementary file 2 MUMmer/I12-1149-09-95-contigs.coords.txt
- __MACOSX/Supplementary files/Supplementary file 2 MUMmer/._I12-1149-09-95-contigs.coords.txt
- Supplementary files/Supplementary file 2 MUMmer/I12-1149-10-95-contigs.coords.txt
- __MACOSX/Supplementary files/Supplementary file 2 MUMmer/._I12-1149-10-95-contigs.coords.txt
- Supplementary files/Supplementary file 2 MUMmer/I12-1149-11-95-contigs.coords.txt
- __MACOSX/Supplementary files/Supplementary file 2 MUMmer/._I12-1149-11-95-contigs.coords.txt
- Supplementary files/Supplementary file 2 MUMmer/I12-1149-12-85-contigs.coords.txt
- __MACOSX/Supplementary files/Supplementary file 2 MUMmer/._I12-1149-12-85-contigs.coords.txt
- Supplementary files/Supplementary file 2 MUMmer/I12-1149-13-95-contigs.coords.txt
- __MACOSX/Supplementary files/Supplementary file 2 MUMmer/._I12-1149-13-95-contigs.coords.txt
- Supplementary files/Supplementary file 2 MUMmer/I12-1149-14-95-contigs.coords.txt
- __MACOSX/Supplementary files/Supplementary file 2 MUMmer/._I12-1149-14-95-contigs.coords.txt
- Supplementary files/Supplementary file 2 MUMmer/I12-1149-15-95-contigs.coords.txt
- __MACOSX/Supplementary files/Supplementary file 2 MUMmer/._I12-1149-15-95-contigs.coords.txt
- Supplementary files/Supplementary file 2 MUMmer/I12-1149-16-95-contigs.coords.txt
- __MACOSX/Supplementary files/Supplementary file 2 MUMmer/._I12-1149-16-95-contigs.coords.txt
- Supplementary files/Supplementary file 2 MUMmer/I12-1149-17-90-contigs.coords.txt
- __MACOSX/Supplementary files/Supplementary file 2 MUMmer/._I12-1149-17-90-contigs.coords.txt
- Supplementary files/Supplementary file 2 MUMmer/I12-1149-18-95-contigs.coords.txt
- __MACOSX/Supplementary files/Supplementary file 2 MUMmer/._I12-1149-18-95-contigs.coords.txt
- Supplementary files/Supplementary file 2 MUMmer/I12-1149-19-95-contigs.coords.txt
- __MACOSX/Supplementary files/Supplementary file 2 MUMmer/._I12-1149-19-95-contigs.coords.txt
- Supplementary files/Supplementary file 2 MUMmer/I12-1149-20-90-contigs.coords.txt
- __MACOSX/Supplementary files/Supplementary file 2 MUMmer/._I12-1149-20-90-contigs.coords.txt
- __MACOSX/Supplementary files/._Supplementary file 2 MUMmer
- Supplementary files/Supplementary file 3 Contigs/
- Supplementary files/Supplementary file 3 Contigs/I12-1149-01-95-contigs.pr.fa
- __MACOSX/Supplementary files/Supplementary file 3 Contigs/
- __MACOSX/Supplementary files/Supplementary file 3 Contigs/._I12-1149-01-95-contigs.pr.fa
- Supplementary files/Supplementary file 3 Contigs/I12-1149-02-95-contigs.pr.fa
- __MACOSX/Supplementary files/Supplementary file 3 Contigs/._I12-1149-02-95-contigs.pr.fa
- Supplementary files/Supplementary file 3 Contigs/I12-1149-03-90-contigs.pr.fa
- __MACOSX/Supplementary files/Supplementary file 3 Contigs/._I12-1149-03-90-contigs.pr.fa
- Supplementary files/Supplementary file 3 Contigs/I12-1149-04-90-contigs.pr.fa
- __MACOSX/Supplementary files/Supplementary file 3 Contigs/._I12-1149-04-90-contigs.pr.fa
- Supplementary files/Supplementary file 3 Contigs/I12-1149-05-85-contigs.pr.fa
- __MACOSX/Supplementary files/Supplementary file 3 Contigs/._I12-1149-05-85-contigs.pr.fa
- Supplementary files/Supplementary file 3 Contigs/I12-1149-06-95-contigs.pr.fa
- __MACOSX/Supplementary files/Supplementary file 3 Contigs/._I12-1149-06-95-contigs.pr.fa
- Supplementary files/Supplementary file 3 Contigs/I12-1149-07-95-contigs.pr.fa
- __MACOSX/Supplementary files/Supplementary file 3 Contigs/._I12-1149-07-95-contigs.pr.fa
- Supplementary files/Supplementary file 3 Contigs/I12-1149-08-95-contigs.pr.fa
- __MACOSX/Supplementary files/Supplementary file 3 Contigs/._I12-1149-08-95-contigs.pr.fa
- Supplementary files/Supplementary file 3 Contigs/I12-1149-09-95-contigs.pr.fa
- __MACOSX/Supplementary files/Supplementary file 3 Contigs/._I12-1149-09-95-contigs.pr.fa
- Supplementary files/Supplementary file 3 Contigs/I12-1149-10-95-contigs.pr.fa
- __MACOSX/Supplementary files/Supplementary file 3 Contigs/._I12-1149-10-95-contigs.pr.fa
- Supplementary files/Supplementary file 3 Contigs/I12-1149-11-95-contigs.pr.fa
- __MACOSX/Supplementary files/Supplementary file 3 Contigs/._I12-1149-11-95-contigs.pr.fa
- Supplementary files/Supplementary file 3 Contigs/I12-1149-12-85-contigs.pr.fa
- __MACOSX/Supplementary files/Supplementary file 3 Contigs/._I12-1149-12-85-contigs.pr.fa
- Supplementary files/Supplementary file 3 Contigs/I12-1149-13-95-contigs.pr.fa
- __MACOSX/Supplementary files/Supplementary file 3 Contigs/._I12-1149-13-95-contigs.pr.fa
- Supplementary files/Supplementary file 3 Contigs/I12-1149-14-95-contigs.pr.fa
- __MACOSX/Supplementary files/Supplementary file 3 Contigs/._I12-1149-14-95-contigs.pr.fa
- Supplementary files/Supplementary file 3 Contigs/I12-1149-15-95-contigs.pr.fa
- __MACOSX/Supplementary files/Supplementary file 3 Contigs/._I12-1149-15-95-contigs.pr.fa
- Supplementary files/Supplementary file 3 Contigs/I12-1149-16-95-contigs.pr.fa
- __MACOSX/Supplementary files/Supplementary file 3 Contigs/._I12-1149-16-95-contigs.pr.fa
- Supplementary files/Supplementary file 3 Contigs/I12-1149-17-90-contigs.pr.fa
- __MACOSX/Supplementary files/Supplementary file 3 Contigs/._I12-1149-17-90-contigs.pr.fa
- Supplementary files/Supplementary file 3 Contigs/I12-1149-18-95-contigs.pr.fa
- __MACOSX/Supplementary files/Supplementary file 3 Contigs/._I12-1149-18-95-contigs.pr.fa
- Supplementary files/Supplementary file 3 Contigs/I12-1149-19-95-contigs.pr.fa
- __MACOSX/Supplementary files/Supplementary file 3 Contigs/._I12-1149-19-95-contigs.pr.fa
- Supplementary files/Supplementary file 3 Contigs/I12-1149-20-90-contigs.pr.fa
- __MACOSX/Supplementary files/Supplementary file 3 Contigs/._I12-1149-20-90-contigs.pr.fa
- __MACOSX/Supplementary files/._Supplementary file 3 Contigs
- Supplementary files/Supplementary file 4 Variants.var
- __MACOSX/Supplementary files/._Supplementary file 4 Variants.var
- __MACOSX/._Supplementary files
