# Supplementary material for: Comparison of Mycoplasma pneumoniae Genome Sequences from Strains Isolated from Symptomatic and Asymptomatic Patients
Source: Front Microbiol. 2016 Oct 27;7:1701. doi: 10.3389/fmicb.2016.01701 (PMC5081376; doi:10.3389/fmicb.2016.01701)
Supplement: Supplementary File 1 — Fast QC files. HTML files per strain. Each FastQC report includes: Basic Statistics, Per base sequence, quality, Per sequence quality scores, Per base sequence content, Per sequence GC content, Per base N content, Sequence Length Distribution, Sequence Duplication Levels, Overrepresented sequences, Adapter Content, and Kmer Content. [file DataSheet1.zip › Supplementary files/Supplementary file 2 MUMmer/I12-1149-01-95-contigs.coords.txt]

S1	E1	S2	E2	LEN 1	LEN 2	% IDY	LEN R	LEN Q	COV R	COV Q	TAGS
1	57634	77541	135172	57634	57632	99.98	816394	135172	7.06	42.64	gi|13507739|ref|NC_000912.1|<->15_135172_8931021
14856	15164	1572	1266	309	307	94.19	816394	18858	0.04	1.63	gi|13507739|ref|NC_000912.1|<->402_18858_1052274_161+,181+
45932	46108	132	308	177	177	94.35	816394	308	0.02	57.47	gi|13507739|ref|NC_000912.1|<->179_308_10994
45932	46073	78	219	142	142	97.18	816394	219	0.02	64.84	gi|13507739|ref|NC_000912.1|<->375_219_5739
45932	46199	1071	1339	268	269	92.94	816394	2031	0.03	13.24	gi|13507739|ref|NC_000912.1|<->387_2031_108937_43+,...,143+
45932	46199	822	554	268	269	92.19	816394	1346	0.03	19.99	gi|13507739|ref|NC_000912.1|<->417_1346_67983_264+,...,235-
45932	46197	352	86	266	267	93.26	816394	1292	0.03	20.67	gi|13507739|ref|NC_000912.1|<->432_1292_72256_51+,...,381-
45933	46181	391	142	249	250	91.20	816394	1959	0.03	12.76	gi|13507739|ref|NC_000912.1|<->135_1959_106245
45984	46108	125	1	125	125	96.00	816394	125	0.02	100.00	gi|13507739|ref|NC_000912.1|<->276_125_2003
46015	46133	120	1	119	120	95.00	816394	120	0.01	100.00	gi|13507739|ref|NC_000912.1|<->73_120_3813
46041	46199	183	24	159	160	95.62	816394	183	0.02	87.43	gi|13507739|ref|NC_000912.1|<->217_183_5016
57547	111965	54439	21	54419	54419	99.99	816394	54439	6.67	99.96	gi|13507739|ref|NC_000912.1|<->392_54439_3569188_68+,35+,373-
111944	114207	2264	1	2264	2264	100.00	816394	2292	0.28	98.78	gi|13507739|ref|NC_000912.1|<->427_2292_141508_358-,97-,136+
114363	115928	1	1566	1566	1566	100.00	816394	1566	0.19	100.00	gi|13507739|ref|NC_000912.1|<->410_1566_50522_189-,...,36+
115884	116242	359	1	359	359	100.00	816394	359	0.04	100.00	gi|13507739|ref|NC_000912.1|<->85_359_15638
116183	117474	1	1292	1292	1292	99.85	816394	1292	0.16	100.00	gi|13507739|ref|NC_000912.1|<->432_1292_72256_51+,...,381-
116242	116378	1342	1481	137	140	93.57	816394	10869	0.02	1.29	gi|13507739|ref|NC_000912.1|<->399_10869_591202_146+,...,98+
116268	116534	123736	123471	267	266	93.26	816394	135172	0.03	0.20	gi|13507739|ref|NC_000912.1|<->15_135172_8931021
116284	116533	2115	2364	250	250	94.00	816394	10869	0.03	2.30	gi|13507739|ref|NC_000912.1|<->399_10869_591202_146+,...,98+
117143	128045	10904	1	10903	10904	99.97	816394	10904	1.34	100.00	gi|13507739|ref|NC_000912.1|<->396_10904_447527_134+,381+
127398	127879	1525	1047	482	479	90.29	816394	13410	0.06	3.57	gi|13507739|ref|NC_000912.1|<->423_13410_663431_337+,...,383-
127969	128163	1	195	195	195	100.00	816394	195	0.02	100.00	gi|13507739|ref|NC_000912.1|<->117_195_2649
128102	128334	1	233	233	233	100.00	816394	233	0.03	100.00	gi|13507739|ref|NC_000912.1|<->20_233_4775
128102	128263	1	162	162	162	96.91	816394	164	0.02	98.78	gi|13507739|ref|NC_000912.1|<->65_164_2225
128248	128394	1	147	147	147	100.00	816394	147	0.02	100.00	gi|13507739|ref|NC_000912.1|<->310_147_1784
128322	128638	1	317	317	317	100.00	816394	317	0.04	100.00	gi|13507739|ref|NC_000912.1|<->53_317_6922
128553	128712	160	1	160	160	100.00	816394	160	0.02	100.00	gi|13507739|ref|NC_000912.1|<->70_160_1965
128626	128903	1	278	278	278	100.00	816394	278	0.03	100.00	gi|13507739|ref|NC_000912.1|<->290_278_6334
128884	130229	1	1346	1346	1346	100.00	816394	1346	0.16	100.00	gi|13507739|ref|NC_000912.1|<->417_1346_67983_264+,...,235-
130136	130380	1	245	245	245	100.00	816394	245	0.03	100.00	gi|13507739|ref|NC_000912.1|<->326_245_9041
130136	130229	10	103	94	94	100.00	816394	103	0.01	91.26	gi|13507739|ref|NC_000912.1|<->354_103_101
130304	130739	436	1	436	436	100.00	816394	436	0.05	100.00	gi|13507739|ref|NC_000912.1|<->130_436_12440
130665	130832	168	1	168	168	100.00	816394	168	0.02	100.00	gi|13507739|ref|NC_000912.1|<->67_168_2052
130827	130934	1	108	108	108	100.00	816394	108	0.01	100.00	gi|13507739|ref|NC_000912.1|<->113_108_432
130848	131737	1	890	890	890	100.00	816394	890	0.11	100.00	gi|13507739|ref|NC_000912.1|<->394_890_28655_103+,...,251+
131667	131848	182	1	182	182	100.00	816394	182	0.02	100.00	gi|13507739|ref|NC_000912.1|<->247_182_4231
131759	131921	1	163	163	163	100.00	816394	163	0.02	100.00	gi|13507739|ref|NC_000912.1|<->211_163_2162
131857	132323	467	1	467	467	100.00	816394	467	0.06	100.00	gi|13507739|ref|NC_000912.1|<->263_467_12684
132338	132460	1	123	123	123	100.00	816394	123	0.02	100.00	gi|13507739|ref|NC_000912.1|<->18_123_1267
132383	135551	3169	1	3169	3169	100.00	816394	3169	0.39	100.00	gi|13507739|ref|NC_000912.1|<->411_3169_163221_196+,...,122-
135527	166374	1	30842	30848	30842	99.95	816394	30842	3.78	100.00	gi|13507739|ref|NC_000912.1|<->431_30842_1844107_380-,...,277+
164928	165272	3243	3565	345	323	86.09	816394	10869	0.04	2.97	gi|13507739|ref|NC_000912.1|<->399_10869_591202_146+,...,98+
166541	166685	145	1	145	145	100.00	816394	145	0.02	100.00	gi|13507739|ref|NC_000912.1|<->338_145_1267
166652	168278	1	1627	1627	1627	100.00	816394	1627	0.20	100.00	gi|13507739|ref|NC_000912.1|<->353_1627_93968
168268	169700	1	1433	1433	1433	100.00	816394	1433	0.18	100.00	gi|13507739|ref|NC_000912.1|<->418_1433_76368_280-,127-,33+
168979	170234	42	1292	1256	1251	93.41	816394	1292	0.15	96.83	gi|13507739|ref|NC_000912.1|<->432_1292_72256_51+,...,381-
169039	169288	2115	2364	250	250	92.00	816394	10869	0.03	2.30	gi|13507739|ref|NC_000912.1|<->399_10869_591202_146+,...,98+
169616	169725	1	110	110	110	100.00	816394	110	0.01	100.00	gi|13507739|ref|NC_000912.1|<->22_110_856
169669	169857	189	1	189	189	100.00	816394	189	0.02	100.00	gi|13507739|ref|NC_000912.1|<->102_189_6210
169790	169998	209	1	209	209	100.00	816394	209	0.03	100.00	gi|13507739|ref|NC_000912.1|<->210_209_6121
170141	181009	10869	1	10869	10869	100.00	816394	10869	1.33	100.00	gi|13507739|ref|NC_000912.1|<->399_10869_591202_146+,...,98+
177445	177771	29741	29393	327	349	86.25	816394	30842	0.04	1.13	gi|13507739|ref|NC_000912.1|<->431_30842_1844107_380-,...,277+
177731	177834	60	163	104	104	95.19	816394	213	0.01	48.83	gi|13507739|ref|NC_000912.1|<->142_213_5471
177731	177834	1002	899	104	104	96.15	816394	1346	0.01	7.73	gi|13507739|ref|NC_000912.1|<->417_1346_67983_264+,...,235-
177733	177834	893	994	102	102	94.12	816394	2031	0.01	5.02	gi|13507739|ref|NC_000912.1|<->387_2031_108937_43+,...,143+
178565	178911	472	126	347	347	91.64	816394	1959	0.04	17.71	gi|13507739|ref|NC_000912.1|<->135_1959_106245
178646	178821	133	308	176	176	92.05	816394	308	0.02	57.14	gi|13507739|ref|NC_000912.1|<->179_308_10994
178646	178784	79	217	139	139	97.12	816394	219	0.02	63.47	gi|13507739|ref|NC_000912.1|<->375_219_5739
178646	178913	1072	1339	268	268	92.57	816394	2031	0.03	13.20	gi|13507739|ref|NC_000912.1|<->387_2031_108937_43+,...,143+
178646	178895	133	382	250	250	96.40	816394	50958	0.03	0.49	gi|13507739|ref|NC_000912.1|<->408_50958_2581337_178+,...,283-
178646	178895	821	572	250	250	91.20	816394	1346	0.03	18.57	gi|13507739|ref|NC_000912.1|<->417_1346_67983_264+,...,235-
178646	178895	1021	772	250	250	92.00	816394	1433	0.03	17.45	gi|13507739|ref|NC_000912.1|<->418_1433_76368_280-,127-,33+
178646	178895	351	102	250	250	94.00	816394	1292	0.03	19.35	gi|13507739|ref|NC_000912.1|<->432_1292_72256_51+,...,381-
178928	179073	754	609	146	146	91.78	816394	1292	0.02	11.30	gi|13507739|ref|NC_000912.1|<->432_1292_72256_51+,...,381-
179373	179639	1071	1337	267	267	93.63	816394	2031	0.03	13.15	gi|13507739|ref|NC_000912.1|<->387_2031_108937_43+,...,143+
179373	179639	822	556	267	267	93.63	816394	1346	0.03	19.84	gi|13507739|ref|NC_000912.1|<->417_1346_67983_264+,...,235-
179373	179668	1022	730	296	293	90.88	816394	1433	0.04	20.45	gi|13507739|ref|NC_000912.1|<->418_1433_76368_280-,127-,33+
179373	179668	352	60	296	293	93.58	816394	1292	0.04	22.68	gi|13507739|ref|NC_000912.1|<->432_1292_72256_51+,...,381-
179374	179668	391	100	295	292	91.86	816394	1959	0.04	14.91	gi|13507739|ref|NC_000912.1|<->135_1959_106245
179482	179639	183	26	158	158	93.67	816394	183	0.02	86.34	gi|13507739|ref|NC_000912.1|<->217_183_5016
179482	179637	1	156	156	156	89.74	816394	843	0.02	18.51	gi|13507739|ref|NC_000912.1|<->404_843_32915_164+,195-,184-
180994	181377	384	1	384	384	100.00	816394	384	0.05	100.00	gi|13507739|ref|NC_000912.1|<->357_384_8603
181330	181454	1	125	125	125	100.00	816394	125	0.02	100.00	gi|13507739|ref|NC_000912.1|<->76_125_1006
181621	181791	1	171	171	171	100.00	816394	171	0.02	100.00	gi|13507739|ref|NC_000912.1|<->213_171_2367
181698	182145	448	1	448	448	100.00	816394	448	0.05	100.00	gi|13507739|ref|NC_000912.1|<->388_448_12037_46+,169-
181698	182008	311	1	311	311	100.00	816394	499	0.04	62.32	gi|13507739|ref|NC_000912.1|<->407_499_14697_169-,268+
182052	183824	1	1773	1773	1773	99.94	816394	1773	0.22	100.00	gi|13507739|ref|NC_000912.1|<->400_1773_70474_153+,...,305+
183748	183879	1	132	132	132	100.00	816394	132	0.02	100.00	gi|13507739|ref|NC_000912.1|<->118_132_704
183802	183942	141	1	141	141	100.00	816394	141	0.02	100.00	gi|13507739|ref|NC_000912.1|<->124_141_1177
183856	184044	189	1	189	189	100.00	816394	189	0.02	100.00	gi|13507739|ref|NC_000912.1|<->274_189_2926
183881	184044	1	164	164	164	99.39	816394	164	0.02	100.00	gi|13507739|ref|NC_000912.1|<->65_164_2225
183951	184294	1	344	344	344	96.22	816394	370	0.04	92.97	gi|13507739|ref|NC_000912.1|<->406_370_10922_166-,286+,241+
184329	184725	1	397	397	397	100.00	816394	397	0.05	100.00	gi|13507739|ref|NC_000912.1|<->390_397_10883_55-,183+
184653	186140	1488	1	1488	1488	100.00	816394	1488	0.18	100.00	gi|13507739|ref|NC_000912.1|<->398_1488_54542_139+,...,295+
186060	186249	190	1	190	190	100.00	816394	190	0.02	100.00	gi|13507739|ref|NC_000912.1|<->23_190_2719
186158	186346	189	1	189	189	100.00	816394	189	0.02	100.00	gi|13507739|ref|NC_000912.1|<->201_189_3489
186199	187391	1	1192	1193	1192	99.08	816394	1192	0.15	100.00	gi|13507739|ref|NC_000912.1|<->412_1192_43444_198+,...,314+
186257	186431	175	1	175	175	100.00	816394	175	0.02	100.00	gi|13507739|ref|NC_000912.1|<->226_175_2201
186350	186445	96	1	96	96	100.00	816394	96	0.01	100.00	gi|13507739|ref|NC_000912.1|<->56_96_81
186407	186554	1	148	148	148	100.00	816394	148	0.02	100.00	gi|13507739|ref|NC_000912.1|<->238_148_1675
187383	187496	114	1	114	114	100.00	816394	114	0.01	100.00	gi|13507739|ref|NC_000912.1|<->81_114_353
187412	190945	1	3534	3534	3534	100.00	816394	3534	0.43	100.00	gi|13507739|ref|NC_000912.1|<->386_3534_145029_37+,185+,120+
190954	191323	1	370	370	370	99.46	816394	370	0.05	100.00	gi|13507739|ref|NC_000912.1|<->406_370_10922_166-,286+,241+
191249	191670	422	1	422	422	100.00	816394	422	0.05	100.00	gi|13507739|ref|NC_000912.1|<->63_422_10372
191621	191957	1	337	337	337	100.00	816394	337	0.04	100.00	gi|13507739|ref|NC_000912.1|<->39_337_9262
191895	195474	3580	1	3580	3580	100.00	816394	3580	0.44	100.00	gi|13507739|ref|NC_000912.1|<->219_3580_215372
195428	196826	1	1397	1399	1397	99.64	816394	1397	0.17	100.00	gi|13507739|ref|NC_000912.1|<->420_1397_90409_285+,...,13+
195669	196042	1453	1077	374	377	86.74	816394	1959	0.05	19.24	gi|13507739|ref|NC_000912.1|<->135_1959_106245
195669	196299	25	657	631	633	86.89	816394	2031	0.08	31.17	gi|13507739|ref|NC_000912.1|<->387_2031_108937_43+,...,143+
196733	197104	1	372	372	372	100.00	816394	372	0.05	100.00	gi|13507739|ref|NC_000912.1|<->281_372_13801
197085	198718	1	1634	1634	1634	100.00	816394	1634	0.20	100.00	gi|13507739|ref|NC_000912.1|<->426_1634_49784_350+,...,370+
197640	197740	1	101	101	101	99.01	816394	101	0.01	100.00	gi|13507739|ref|NC_000912.1|<->371_101_98
198661	198882	222	1	222	222	100.00	816394	222	0.03	100.00	gi|13507739|ref|NC_000912.1|<->145_222_7028
198810	198977	1	168	168	168	100.00	816394	168	0.02	100.00	gi|13507739|ref|NC_000912.1|<->175_168_4527
198890	199105	1	216	216	216	100.00	816394	216	0.03	100.00	gi|13507739|ref|NC_000912.1|<->315_216_7146
199041	244935	45894	1	45895	45894	99.98	816394	45894	5.62	100.00	gi|13507739|ref|NC_000912.1|<->409_45894_2404080_181-,1+
244528	245099	572	1	572	572	100.00	816394	572	0.07	100.00	gi|13507739|ref|NC_000912.1|<->421_572_40357_297+,181-
245060	245248	189	1	189	189	100.00	816394	189	0.02	100.00	gi|13507739|ref|NC_000912.1|<->202_189_5852
245061	245523	1	463	463	463	96.33	816394	93071	0.06	0.50	gi|13507739|ref|NC_000912.1|<->401_93071_5924196_160+,...,48+
245208	246518	1311	1	1311	1311	99.62	816394	1311	0.16	100.00	gi|13507739|ref|NC_000912.1|<->382_1311_46017_99+,209+
246197	248033	1853	1	1837	1853	89.45	816394	50958	0.23	3.64	gi|13507739|ref|NC_000912.1|<->408_50958_2581337_178+,...,283-
246586	246843	1	258	258	258	100.00	816394	258	0.03	100.00	gi|13507739|ref|NC_000912.1|<->342_258_3062
246951	247793	843	1	843	843	100.00	816394	843	0.10	100.00	gi|13507739|ref|NC_000912.1|<->404_843_32915_164+,195-,184-
247726	248033	308	1	308	308	100.00	816394	308	0.04	100.00	gi|13507739|ref|NC_000912.1|<->179_308_10994
247980	249027	1	1048	1048	1048	100.00	816394	1048	0.13	100.00	gi|13507739|ref|NC_000912.1|<->393_1048_41038_78+,...,82-
248220	248322	1	103	103	103	99.03	816394	103	0.01	100.00	gi|13507739|ref|NC_000912.1|<->354_103_101
248941	249439	499	1	499	499	99.40	816394	499	0.06	100.00	gi|13507739|ref|NC_000912.1|<->407_499_14697_169-,268+
249346	249459	1	114	114	114	100.00	816394	114	0.01	100.00	gi|13507739|ref|NC_000912.1|<->259_114_716
249420	249747	328	1	328	328	100.00	816394	328	0.04	100.00	gi|13507739|ref|NC_000912.1|<->256_328_7608
249685	321922	72238	1	72238	72238	99.99	816394	72238	8.85	100.00	gi|13507739|ref|NC_000912.1|<->193_72238_3720332
321581	322022	1176	736	442	441	86.55	816394	1418	0.05	31.10	gi|13507739|ref|NC_000912.1|<->372_1418_79833
321620	322493	1430	551	874	880	85.15	816394	1759	0.11	50.03	gi|13507739|ref|NC_000912.1|<->345_1759_111047
321625	321922	298	1	298	298	93.00	816394	570	0.04	52.28	gi|13507739|ref|NC_000912.1|<->192_570_30929
321686	322493	1630	817	808	814	85.98	816394	1959	0.10	41.55	gi|13507739|ref|NC_000912.1|<->135_1959_106245
321829	321932	104	1	104	104	100.00	816394	104	0.01	100.00	gi|13507739|ref|NC_000912.1|<->218_104_1297
321839	322493	1	657	655	657	87.44	816394	2031	0.08	32.35	gi|13507739|ref|NC_000912.1|<->387_2031_108937_43+,...,143+
321839	340695	1	18858	18857	18858	99.98	816394	18858	2.31	100.00	gi|13507739|ref|NC_000912.1|<->402_18858_1052274_161+,181+
322576	322780	1264	1058	205	207	87.44	816394	1433	0.03	14.45	gi|13507739|ref|NC_000912.1|<->418_1433_76368_280-,127-,33+
323104	323410	92704	92396	307	309	94.19	816394	135172	0.04	0.23	gi|13507739|ref|NC_000912.1|<->15_135172_8931021
337016	337234	17792	17572	219	221	87.78	816394	18627	0.03	1.19	gi|13507739|ref|NC_000912.1|<->87_18627_966303
340782	343730	2949	1	2949	2949	99.97	816394	2949	0.36	100.00	gi|13507739|ref|NC_000912.1|<->413_2949_108057_207+,223+
340885	340978	4	97	94	94	100.00	816394	97	0.01	96.91	gi|13507739|ref|NC_000912.1|<->246_97_24
343666	347656	1	3991	3991	3991	100.00	816394	4011	0.49	99.50	gi|13507739|ref|NC_000912.1|<->414_4011_227471_221+,200+,19+
347179	347632	488	34	454	455	91.67	816394	135172	0.06	0.34	gi|13507739|ref|NC_000912.1|<->15_135172_8931021
347623	364713	62807	45717	17091	17091	99.99	816394	62835	2.09	27.20	gi|13507739|ref|NC_000912.1|<->430_62835_3201887_374-,...,131+
364399	410157	45836	78	45759	45759	99.99	816394	62835	5.61	72.82	gi|13507739|ref|NC_000912.1|<->430_62835_3201887_374-,...,131+
410052	410282	231	1	231	231	100.00	816394	62835	0.03	0.37	gi|13507739|ref|NC_000912.1|<->430_62835_3201887_374-,...,131+
410250	410438	1	189	189	189	100.00	816394	189	0.02	100.00	gi|13507739|ref|NC_000912.1|<->61_189_4853
410331	410793	1	463	463	463	98.27	816394	93071	0.06	0.50	gi|13507739|ref|NC_000912.1|<->401_93071_5924196_160+,...,48+
410667	436111	25445	1	25445	25445	99.99	816394	25445	3.12	100.00	gi|13507739|ref|NC_000912.1|<->4_25445_1360221
436018	436111	94	1	94	94	100.00	816394	135172	0.01	0.07	gi|13507739|ref|NC_000912.1|<->15_135172_8931021
436123	436242	1	120	120	120	100.00	816394	120	0.01	100.00	gi|13507739|ref|NC_000912.1|<->60_120_3180
436204	436311	108	1	108	108	100.00	816394	108	0.01	100.00	gi|13507739|ref|NC_000912.1|<->190_108_728
436204	436666	1	463	463	463	98.70	816394	93071	0.06	0.50	gi|13507739|ref|NC_000912.1|<->401_93071_5924196_160+,...,48+
436544	437074	531	1	531	531	100.00	816394	531	0.07	100.00	gi|13507739|ref|NC_000912.1|<->333_531_16685
437055	437209	155	1	155	155	100.00	816394	155	0.02	100.00	gi|13507739|ref|NC_000912.1|<->42_155_1241
437134	438325	1	1192	1192	1192	99.58	816394	1192	0.15	100.00	gi|13507739|ref|NC_000912.1|<->412_1192_43444_198+,...,314+
438240	438660	421	1	421	421	100.00	816394	421	0.05	100.00	gi|13507739|ref|NC_000912.1|<->311_421_7689
438649	438840	1	192	192	192	100.00	816394	192	0.02	100.00	gi|13507739|ref|NC_000912.1|<->119_192_3466
438747	438840	20	113	94	94	100.00	816394	113	0.01	83.19	gi|13507739|ref|NC_000912.1|<->267_113_198
438807	439135	1	329	329	329	100.00	816394	329	0.04	100.00	gi|13507739|ref|NC_000912.1|<->25_329_12751
439076	441034	1	1959	1959	1959	99.95	816394	1959	0.24	100.00	gi|13507739|ref|NC_000912.1|<->135_1959_106245
440999	443899	2901	1	2901	2901	100.00	816394	2901	0.36	100.00	gi|13507739|ref|NC_000912.1|<->395_2901_87599_104+,...,106+
443806	443989	184	1	184	184	100.00	816394	184	0.02	100.00	gi|13507739|ref|NC_000912.1|<->3_184_2112
443978	444114	1	137	137	137	100.00	816394	137	0.02	100.00	gi|13507739|ref|NC_000912.1|<->228_137_1323
444115	495072	50958	1	50958	50958	99.99	816394	50958	6.24	100.00	gi|13507739|ref|NC_000912.1|<->408_50958_2581337_178+,...,283-
495019	496436	1	1418	1418	1418	100.00	816394	1418	0.17	100.00	gi|13507739|ref|NC_000912.1|<->372_1418_79833
496373	496469	1	97	97	97	100.00	816394	97	0.01	100.00	gi|13507739|ref|NC_000912.1|<->133_97_184
496393	497186	1	794	794	794	99.87	816394	794	0.10	100.00	gi|13507739|ref|NC_000912.1|<->429_794_24645_364+,299+,365+
497094	497201	108	1	108	108	100.00	816394	108	0.01	100.00	gi|13507739|ref|NC_000912.1|<->147_108_395
497135	497454	1	320	320	320	100.00	816394	1773	0.04	18.05	gi|13507739|ref|NC_000912.1|<->400_1773_70474_153+,...,305+
497361	497463	1	103	103	103	100.00	816394	103	0.01	100.00	gi|13507739|ref|NC_000912.1|<->144_103_307
497389	497527	139	1	139	139	100.00	816394	139	0.02	100.00	gi|13507739|ref|NC_000912.1|<->316_139_2608
497449	497637	1	189	189	189	100.00	816394	189	0.02	100.00	gi|13507739|ref|NC_000912.1|<->66_189_2459
497751	497881	1	131	131	131	100.00	816394	131	0.02	100.00	gi|13507739|ref|NC_000912.1|<->359_131_995
497835	497944	1	110	110	110	100.00	816394	110	0.01	100.00	gi|13507739|ref|NC_000912.1|<->309_110_412
497869	497966	1	98	98	98	100.00	816394	98	0.01	100.00	gi|13507739|ref|NC_000912.1|<->199_98_134
497970	498247	1	278	278	278	99.28	816394	278	0.03	100.00	gi|13507739|ref|NC_000912.1|<->233_278_5285
498322	498510	1	189	189	189	100.00	816394	189	0.02	100.00	gi|13507739|ref|NC_000912.1|<->327_189_4379
498516	499000	1	485	485	485	100.00	816394	485	0.06	100.00	gi|13507739|ref|NC_000912.1|<->422_485_13132_319+,173+,320-
498895	499280	710	325	386	386	95.60	816394	1083	0.05	35.64	gi|13507739|ref|NC_000912.1|<->415_1083_43829_224-,...,330-
499094	528819	1	29726	29726	29726	99.98	816394	59811	3.64	49.70	gi|13507739|ref|NC_000912.1|<->391_59811_2998582_57+,...,80+
528800	553007	29936	54143	24208	24208	99.99	816394	59811	2.97	40.47	gi|13507739|ref|NC_000912.1|<->391_59811_2998582_57+,...,80+
552747	558531	54027	59811	5785	5785	99.95	816394	59811	0.71	9.67	gi|13507739|ref|NC_000912.1|<->391_59811_2998582_57+,...,80+
556891	556992	102	1	102	102	99.02	816394	102	0.01	100.00	gi|13507739|ref|NC_000912.1|<->318_102_64
558461	561950	1	3490	3490	3490	100.00	816394	3490	0.43	100.00	gi|13507739|ref|NC_000912.1|<->385_3490_178630_7+,257+
560311	560412	102	1	102	102	99.02	816394	102	0.01	100.00	gi|13507739|ref|NC_000912.1|<->318_102_64
561880	565451	1	3572	3572	3572	100.00	816394	3572	0.44	100.00	gi|13507739|ref|NC_000912.1|<->8_3572_148725
565440	565677	238	1	238	238	100.00	816394	238	0.03	100.00	gi|13507739|ref|NC_000912.1|<->294_238_3948
565694	566050	357	1	357	357	99.44	816394	357	0.04	100.00	gi|13507739|ref|NC_000912.1|<->12_357_8650
565972	566141	1	170	170	170	100.00	816394	170	0.02	100.00	gi|13507739|ref|NC_000912.1|<->306_170_3390
566052	566182	1	131	131	131	100.00	816394	131	0.02	100.00	gi|13507739|ref|NC_000912.1|<->212_131_1517
566103	566240	1	138	138	138	100.00	816394	138	0.02	100.00	gi|13507739|ref|NC_000912.1|<->220_138_921
566280	566534	1	255	255	255	100.00	816394	255	0.03	100.00	gi|13507739|ref|NC_000912.1|<->86_255_5691
566441	566543	103	1	103	103	99.03	816394	103	0.01	100.00	gi|13507739|ref|NC_000912.1|<->273_103_82
566450	566593	144	1	144	144	100.00	816394	144	0.02	100.00	gi|13507739|ref|NC_000912.1|<->376_144_2220
566504	566692	189	1	189	189	100.00	816394	189	0.02	100.00	gi|13507739|ref|NC_000912.1|<->156_189_2684
566654	567443	790	1	790	790	100.00	816394	790	0.10	100.00	gi|13507739|ref|NC_000912.1|<->405_790_25381_165+,151+,287+
567435	567975	541	1	541	541	100.00	816394	541	0.07	100.00	gi|13507739|ref|NC_000912.1|<->129_541_14331
567912	569942	2031	1	2031	2031	100.00	816394	2031	0.25	100.00	gi|13507739|ref|NC_000912.1|<->387_2031_108937_43+,...,143+
568129	568241	1	113	113	113	99.12	816394	113	0.01	100.00	gi|13507739|ref|NC_000912.1|<->267_113_198
569286	569942	655	1	657	655	87.44	816394	18858	0.08	3.47	gi|13507739|ref|NC_000912.1|<->402_18858_1052274_161+,181+
569286	569952	870	206	667	665	86.06	816394	1397	0.08	47.60	gi|13507739|ref|NC_000912.1|<->420_1397_90409_285+,...,13+
569849	569952	1	104	104	104	100.00	816394	104	0.01	100.00	gi|13507739|ref|NC_000912.1|<->218_104_1297
569859	570428	1	570	570	570	100.00	816394	570	0.07	100.00	gi|13507739|ref|NC_000912.1|<->192_570_30929
569859	570156	1	298	298	298	93.00	816394	72238	0.04	0.41	gi|13507739|ref|NC_000912.1|<->193_72238_3720332
570393	570568	176	1	176	176	100.00	816394	176	0.02	100.00	gi|13507739|ref|NC_000912.1|<->101_176_5643
570501	589126	1	18627	18626	18627	99.99	816394	18627	2.28	100.00	gi|13507739|ref|NC_000912.1|<->87_18627_966303
588071	588255	1670	1488	185	183	83.24	816394	1759	0.02	10.40	gi|13507739|ref|NC_000912.1|<->345_1759_111047
588071	588291	15397	15179	221	219	87.78	816394	18858	0.03	1.16	gi|13507739|ref|NC_000912.1|<->402_18858_1052274_161+,181+
588071	588221	1116	966	151	151	88.74	816394	1397	0.02	10.81	gi|13507739|ref|NC_000912.1|<->420_1397_90409_285+,...,13+
589033	590246	13410	12203	1214	1208	97.61	816394	13410	0.15	9.01	gi|13507739|ref|NC_000912.1|<->423_13410_663431_337+,...,383-
589033	594300	5263	1	5268	5263	99.39	816394	5263	0.65	100.00	gi|13507739|ref|NC_000912.1|<->424_5263_258166_341+,383-
594207	607616	13410	1	13410	13410	99.93	816394	13410	1.64	100.00	gi|13507739|ref|NC_000912.1|<->423_13410_663431_337+,...,383-
594207	595628	5263	3842	1422	1422	99.65	816394	5263	0.17	27.02	gi|13507739|ref|NC_000912.1|<->424_5263_258166_341+,383-
606836	606959	41	164	124	124	99.19	816394	164	0.02	75.61	gi|13507739|ref|NC_000912.1|<->65_164_2225
607592	608125	1	534	534	534	100.00	816394	534	0.07	100.00	gi|13507739|ref|NC_000912.1|<->425_534_20342_344-,239-,324+
608055	608183	1	129	129	129	100.00	816394	129	0.02	100.00	gi|13507739|ref|NC_000912.1|<->186_129_1976
608123	608305	1	183	183	183	100.00	816394	183	0.02	100.00	gi|13507739|ref|NC_000912.1|<->217_183_5016
608148	608414	1371	1637	267	267	94.38	816394	10869	0.03	2.46	gi|13507739|ref|NC_000912.1|<->399_10869_591202_146+,...,98+
608238	608362	1	125	125	125	100.00	816394	125	0.02	100.00	gi|13507739|ref|NC_000912.1|<->276_125_2003
608273	608491	219	1	219	219	100.00	816394	219	0.03	100.00	gi|13507739|ref|NC_000912.1|<->375_219_5739
608441	608653	213	1	213	213	100.00	816394	213	0.03	100.00	gi|13507739|ref|NC_000912.1|<->142_213_5471
608560	608678	1	119	119	119	100.00	816394	119	0.01	100.00	gi|13507739|ref|NC_000912.1|<->348_119_2439
608560	608653	92978	93071	94	94	100.00	816394	93071	0.01	0.10	gi|13507739|ref|NC_000912.1|<->401_93071_5924196_160+,...,48+
608585	609867	1283	1	1283	1283	99.77	816394	1283	0.16	100.00	gi|13507739|ref|NC_000912.1|<->397_1283_50750_137+,...,244+
608585	609133	1	583	549	583	86.20	816394	31268	0.07	1.86	gi|13507739|ref|NC_000912.1|<->428_31268_1845128_362+,...,291+
609803	609991	1	189	189	189	100.00	816394	189	0.02	100.00	gi|13507739|ref|NC_000912.1|<->352_189_3259
609992	610432	1	441	441	441	100.00	816394	441	0.05	100.00	gi|13507739|ref|NC_000912.1|<->419_441_15805_284+,153+
610339	610527	1	189	189	189	100.00	816394	189	0.02	100.00	gi|13507739|ref|NC_000912.1|<->261_189_4192
610449	610741	1	293	293	293	100.00	816394	293	0.04	100.00	gi|13507739|ref|NC_000912.1|<->298_293_6637
610693	610881	1	189	189	189	100.00	816394	189	0.02	100.00	gi|13507739|ref|NC_000912.1|<->59_189_4002
610835	611415	1	581	581	581	99.83	816394	581	0.07	100.00	gi|13507739|ref|NC_000912.1|<->403_581_19226_163+,332+
610969	611247	1	278	279	278	98.92	816394	278	0.03	100.00	gi|13507739|ref|NC_000912.1|<->233_278_5285
611322	611444	1	123	123	123	100.00	816394	123	0.02	100.00	gi|13507739|ref|NC_000912.1|<->328_123_1496
611344	611444	1	101	101	101	99.01	816394	101	0.01	100.00	gi|13507739|ref|NC_000912.1|<->371_101_98
611372	611510	139	1	139	139	100.00	816394	139	0.02	100.00	gi|13507739|ref|NC_000912.1|<->369_139_1939
611516	612600	1083	1	1085	1083	99.54	816394	1083	0.13	100.00	gi|13507739|ref|NC_000912.1|<->415_1083_43829_224-,...,330-
612528	612655	1	128	128	128	100.00	816394	128	0.02	100.00	gi|13507739|ref|NC_000912.1|<->174_128_2087
612596	612695	100	1	100	100	100.00	816394	100	0.01	100.00	gi|13507739|ref|NC_000912.1|<->96_100_285
612636	614394	1	1759	1759	1759	100.00	816394	1759	0.22	100.00	gi|13507739|ref|NC_000912.1|<->345_1759_111047
612651	612965	92619	92936	315	318	94.34	816394	93071	0.04	0.34	gi|13507739|ref|NC_000912.1|<->401_93071_5924196_160+,...,48+
613132	614321	762	1951	1190	1190	89.37	816394	1959	0.15	60.75	gi|13507739|ref|NC_000912.1|<->135_1959_106245
613186	613846	655	1	661	655	86.32	816394	18858	0.08	3.47	gi|13507739|ref|NC_000912.1|<->402_18858_1052274_161+,181+
613446	613801	613	261	356	353	89.61	816394	1397	0.04	25.27	gi|13507739|ref|NC_000912.1|<->420_1397_90409_285+,...,13+
614156	614586	967	1397	431	431	98.38	816394	1397	0.05	30.85	gi|13507739|ref|NC_000912.1|<->420_1397_90409_285+,...,13+
614493	645759	31268	1	31267	31268	99.98	816394	31268	3.83	100.00	gi|13507739|ref|NC_000912.1|<->428_31268_1845128_362+,...,291+
645177	645759	735	1283	583	549	86.53	816394	1283	0.07	42.79	gi|13507739|ref|NC_000912.1|<->397_1283_50750_137+,...,244+
645666	645784	119	1	119	119	100.00	816394	119	0.01	100.00	gi|13507739|ref|NC_000912.1|<->348_119_2439
645681	645862	1166	985	182	182	93.96	816394	1433	0.02	12.70	gi|13507739|ref|NC_000912.1|<->418_1433_76368_280-,127-,33+
645681	645862	496	315	182	182	92.86	816394	1292	0.02	14.09	gi|13507739|ref|NC_000912.1|<->432_1292_72256_51+,...,381-
645691	645784	1	94	94	94	100.00	816394	213	0.01	44.13	gi|13507739|ref|NC_000912.1|<->142_213_5471
645691	738762	93071	1	93072	93071	99.99	816394	93071	11.40	100.00	gi|13507739|ref|NC_000912.1|<->401_93071_5924196_160+,...,48+
645774	646071	14918	14622	298	297	84.56	816394	18858	0.04	1.57	gi|13507739|ref|NC_000912.1|<->402_18858_1052274_161+,181+
645826	646143	330	16	318	315	94.34	816394	1759	0.04	17.91	gi|13507739|ref|NC_000912.1|<->345_1759_111047
646039	646216	787	613	178	175	88.83	816394	1433	0.02	12.21	gi|13507739|ref|NC_000912.1|<->418_1433_76368_280-,127-,33+
738300	738422	409	531	123	123	98.37	816394	531	0.02	23.16	gi|13507739|ref|NC_000912.1|<->333_531_16685
738300	738615	996	1311	316	316	95.89	816394	1311	0.04	24.10	gi|13507739|ref|NC_000912.1|<->382_1311_46017_99+,209+
738300	738426	25319	25445	127	127	96.85	816394	25445	0.02	0.50	gi|13507739|ref|NC_000912.1|<->4_25445_1360221
738457	738645	1	189	189	189	99.47	816394	189	0.02	100.00	gi|13507739|ref|NC_000912.1|<->214_189_11027
738559	738748	1	190	190	190	98.95	816394	190	0.02	100.00	gi|13507739|ref|NC_000912.1|<->308_190_11718
738575	738763	1	189	189	189	99.47	816394	189	0.02	100.00	gi|13507739|ref|NC_000912.1|<->202_189_5852
738627	738909	2595	2877	283	283	84.21	816394	2949	0.03	9.60	gi|13507739|ref|NC_000912.1|<->413_2949_108057_207+,223+
738655	738762	1	108	108	108	99.07	816394	108	0.01	100.00	gi|13507739|ref|NC_000912.1|<->190_108_728
738655	738843	189	1	189	189	98.94	816394	189	0.02	100.00	gi|13507739|ref|NC_000912.1|<->61_189_4853
738670	738817	148	1	148	148	100.00	816394	148	0.02	100.00	gi|13507739|ref|NC_000912.1|<->229_148_9763
738724	738964	1	229	241	229	92.53	816394	572	0.03	40.03	gi|13507739|ref|NC_000912.1|<->421_572_40357_297+,181-
738724	738843	120	1	120	120	100.00	816394	120	0.01	100.00	gi|13507739|ref|NC_000912.1|<->60_120_3180
738788	738904	117	1	117	117	100.00	816394	117	0.01	100.00	gi|13507739|ref|NC_000912.1|<->107_117_3554
738788	738881	94	1	94	94	100.00	816394	97	0.01	96.91	gi|13507739|ref|NC_000912.1|<->246_97_24
738811	738909	1	99	99	99	98.99	816394	62835	0.01	0.16	gi|13507739|ref|NC_000912.1|<->430_62835_3201887_374-,...,131+
738855	816394	1	77540	77540	77540	99.99	816394	135172	9.50	57.36	gi|13507739|ref|NC_000912.1|<->15_135172_8931021
738855	738948	1	94	94	94	100.00	816394	25445	0.01	0.37	gi|13507739|ref|NC_000912.1|<->4_25445_1360221
738888	739342	3967	3514	455	454	91.67	816394	4011	0.06	11.32	gi|13507739|ref|NC_000912.1|<->414_4011_227471_221+,200+,19+
