# Supplementary material for: Comparison of Mycoplasma pneumoniae Genome Sequences from Strains Isolated from Symptomatic and Asymptomatic Patients
Source: Front Microbiol. 2016 Oct 27;7:1701. doi: 10.3389/fmicb.2016.01701 (PMC5081376; doi:10.3389/fmicb.2016.01701)
Supplement: Supplementary File 1 — Fast QC files. HTML files per strain. Each FastQC report includes: Basic Statistics, Per base sequence, quality, Per sequence quality scores, Per base sequence content, Per sequence GC content, Per base N content, Sequence Length Distribution, Sequence Duplication Levels, Overrepresented sequences, Adapter Content, and Kmer Content. [file DataSheet1.zip › Supplementary files/Supplementary file 2 MUMmer/I12-1149-02-95-contigs.coords.txt]

S1	E1	S2	E2	LEN 1	LEN 2	% IDY	LEN R	LEN Q	COV R	COV Q	TAGS
1	15104	77596	92683	15104	15088	99.75	816394	92683	1.85	16.28	gi|13507739|ref|NC_000912.1|<->316_92683_8776387
14856	15085	229	1	230	229	97.83	816394	17514	0.03	1.31	gi|13507739|ref|NC_000912.1|<->441_17514_1022332_196+,215+
14992	15164	1436	1265	173	172	91.95	816394	1436	0.02	11.98	gi|13507739|ref|NC_000912.1|<->395_1436_88588
14992	15104	113	1	113	113	98.23	816394	113	0.01	100.00	gi|13507739|ref|NC_000912.1|<->59_113_153
15011	45953	30942	1	30943	30942	99.85	816394	30942	3.79	100.00	gi|13507739|ref|NC_000912.1|<->370_30942_2735038
45860	59730	1	13872	13871	13872	99.74	816394	13872	1.70	100.00	gi|13507739|ref|NC_000912.1|<->429_13872_1253018_25+,410+,359-
45932	46197	373	107	266	267	93.26	816394	958	0.03	27.87	gi|13507739|ref|NC_000912.1|<->293_958_75583
45932	46073	142	1	142	142	97.18	816394	219	0.02	64.84	gi|13507739|ref|NC_000912.1|<->296_219_7557
45932	46073	142	1	142	142	95.77	816394	562	0.02	25.27	gi|13507739|ref|NC_000912.1|<->433_562_31426_77-,206+,13+
45932	46199	1441	1173	268	269	92.94	816394	2344	0.03	11.48	gi|13507739|ref|NC_000912.1|<->469_2344_135295_80+,...,325-
45933	46181	669	918	249	250	91.20	816394	1333	0.03	18.75	gi|13507739|ref|NC_000912.1|<->392_1333_69919
46041	46199	183	24	159	160	95.62	816394	183	0.02	87.43	gi|13507739|ref|NC_000912.1|<->250_183_6417
59474	60544	11518	12589	1071	1072	86.86	816394	13872	0.13	7.73	gi|13507739|ref|NC_000912.1|<->429_13872_1253018_25+,410+,359-
59669	108455	1	48768	48787	48768	99.82	816394	48768	5.98	100.00	gi|13507739|ref|NC_000912.1|<->372_48768_4109343
108362	108546	1	184	185	184	98.92	816394	184	0.02	100.00	gi|13507739|ref|NC_000912.1|<->153_184_4544
108442	108627	1	186	186	186	98.93	816394	186	0.02	100.00	gi|13507739|ref|NC_000912.1|<->108_186_2466
108442	108546	105	1	105	105	100.00	816394	105	0.01	100.00	gi|13507739|ref|NC_000912.1|<->83_105_622
108535	112145	3588	1	3611	3588	99.06	816394	3588	0.44	100.00	gi|13507739|ref|NC_000912.1|<->129_3588_392164
111865	112025	148	1	161	148	90.68	816394	92683	0.02	0.16	gi|13507739|ref|NC_000912.1|<->316_92683_8776387
111881	112009	129	1	129	129	99.22	816394	139	0.02	92.81	gi|13507739|ref|NC_000912.1|<->257_139_2594
111916	112112	197	1	197	197	97.97	816394	197	0.02	100.00	gi|13507739|ref|NC_000912.1|<->144_197_5399
111916	112025	110	1	110	110	100.00	816394	110	0.01	100.00	gi|13507739|ref|NC_000912.1|<->315_110_615
112052	112261	210	1	210	210	100.00	816394	210	0.03	100.00	gi|13507739|ref|NC_000912.1|<->21_210_13668
112168	113995	1828	1	1828	1828	99.73	816394	1828	0.22	100.00	gi|13507739|ref|NC_000912.1|<->100_1828_160162
112168	112290	123	1	123	123	99.19	816394	123	0.02	100.00	gi|13507739|ref|NC_000912.1|<->38_123_315
113951	114179	229	1	229	229	99.13	816394	229	0.03	100.00	gi|13507739|ref|NC_000912.1|<->363_229_7776
114039	114179	141	1	141	141	100.00	816394	141	0.02	100.00	gi|13507739|ref|NC_000912.1|<->337_141_2627
114114	114245	1	132	132	132	100.00	816394	132	0.02	100.00	gi|13507739|ref|NC_000912.1|<->367_132_6826
114152	114254	1	103	103	103	100.00	816394	103	0.01	100.00	gi|13507739|ref|NC_000912.1|<->208_103_732
114363	114818	1	455	456	455	99.56	816394	455	0.06	100.00	gi|13507739|ref|NC_000912.1|<->29_455_17361
114753	115928	1175	1	1176	1175	99.66	816394	1175	0.14	100.00	gi|13507739|ref|NC_000912.1|<->23_1175_51224
115884	115978	95	1	95	95	100.00	816394	95	0.01	100.00	gi|13507739|ref|NC_000912.1|<->118_95_138
115885	116246	1	362	362	362	100.00	816394	362	0.04	100.00	gi|13507739|ref|NC_000912.1|<->378_362_20439
115885	116533	1333	669	649	665	91.74	816394	1333	0.08	49.89	gi|13507739|ref|NC_000912.1|<->392_1333_69919
116162	117119	1	958	958	958	99.69	816394	958	0.12	100.00	gi|13507739|ref|NC_000912.1|<->293_958_75583
116242	116534	1342	1637	293	296	93.24	816394	1713	0.04	17.28	gi|13507739|ref|NC_000912.1|<->393_1713_104212
116268	116534	338	73	267	266	93.26	816394	13872	0.03	1.92	gi|13507739|ref|NC_000912.1|<->429_13872_1253018_25+,410+,359-
116284	116609	496	821	326	326	93.25	816394	8390	0.04	3.89	gi|13507739|ref|NC_000912.1|<->447_8390_522113_253+,...,141+
117026	127974	1	10961	10949	10961	99.60	816394	10961	1.34	100.00	gi|13507739|ref|NC_000912.1|<->466_10961_646517_424+,123+
117780	117878	12397	12495	99	99	98.99	816394	12495	0.01	0.79	gi|13507739|ref|NC_000912.1|<->468_12495_705426_425-,312+
127398	128064	11835	12495	667	661	86.65	816394	12495	0.08	5.29	gi|13507739|ref|NC_000912.1|<->468_12495_705426_425-,312+
127614	128239	893	1506	626	614	86.08	816394	2848	0.08	21.56	gi|13507739|ref|NC_000912.1|<->427_2848_118886_11+,53+,228+
127866	128045	180	1	180	180	97.78	816394	1767	0.02	10.19	gi|13507739|ref|NC_000912.1|<->444_1767_78562_221+,...,412+
127895	128045	151	1	151	151	99.34	816394	151	0.02	100.00	gi|13507739|ref|NC_000912.1|<->181_151_1675
127895	128075	1	182	181	182	98.90	816394	182	0.02	100.00	gi|13507739|ref|NC_000912.1|<->400_182_2167
127957	128064	1	108	108	108	100.00	816394	108	0.01	100.00	gi|13507739|ref|NC_000912.1|<->203_108_334
127971	128075	105	1	105	105	100.00	816394	105	0.01	100.00	gi|13507739|ref|NC_000912.1|<->380_105_288
127982	128163	1	182	182	182	100.00	816394	182	0.02	100.00	gi|13507739|ref|NC_000912.1|<->210_182_2887
127982	128233	1	255	252	255	91.05	816394	257	0.03	99.22	gi|13507739|ref|NC_000912.1|<->321_257_11545
128070	128195	126	1	126	126	100.00	816394	126	0.02	100.00	gi|13507739|ref|NC_000912.1|<->298_126_2879
128102	128233	134	3	132	132	99.24	816394	134	0.02	98.51	gi|13507739|ref|NC_000912.1|<->32_134_1766
128102	129224	1120	1	1123	1120	99.38	816394	1120	0.14	100.00	gi|13507739|ref|NC_000912.1|<->448_1120_47282_266+,...,340+
128799	129774	49918	50897	976	980	90.07	816394	50959	0.12	1.92	gi|13507739|ref|NC_000912.1|<->453_50959_2606767_318+,...,212-
128827	129782	956	1	956	956	99.79	816394	956	0.12	100.00	gi|13507739|ref|NC_000912.1|<->461_956_56989_387+,...,266+
129127	129224	1	98	98	98	98.98	816394	98	0.01	100.00	gi|13507739|ref|NC_000912.1|<->89_98_32
129131	129233	103	1	103	103	99.03	816394	103	0.01	100.00	gi|13507739|ref|NC_000912.1|<->180_103_80
129732	130220	1	489	489	489	99.80	816394	489	0.06	100.00	gi|13507739|ref|NC_000912.1|<->422_489_28531
130127	130330	204	1	204	204	100.00	816394	204	0.02	100.00	gi|13507739|ref|NC_000912.1|<->158_204_9855
130127	130220	3	96	94	94	100.00	816394	96	0.01	97.92	gi|13507739|ref|NC_000912.1|<->381_96_25
130136	131728	1	1574	1593	1574	91.40	816394	1591	0.20	98.93	gi|13507739|ref|NC_000912.1|<->436_1591_67510_143+,...,109+
130237	130330	10	103	94	94	100.00	816394	103	0.01	91.26	gi|13507739|ref|NC_000912.1|<->138_103_91
130237	131099	858	1	863	858	94.44	816394	867	0.11	98.96	gi|13507739|ref|NC_000912.1|<->432_867_31882_74+,159+,61+
130304	130739	1	436	436	436	100.00	816394	436	0.05	100.00	gi|13507739|ref|NC_000912.1|<->411_436_16631
130665	130853	189	1	189	189	100.00	816394	189	0.02	100.00	gi|13507739|ref|NC_000912.1|<->97_189_3884
130827	130934	108	1	108	108	100.00	816394	108	0.01	100.00	gi|13507739|ref|NC_000912.1|<->401_108_508
130929	131103	1	175	175	175	100.00	816394	175	0.02	100.00	gi|13507739|ref|NC_000912.1|<->384_175_2951
131010	131368	1	359	359	359	99.44	816394	359	0.04	100.00	gi|13507739|ref|NC_000912.1|<->72_359_9358
131385	131745	1	357	361	357	92.56	816394	357	0.04	100.00	gi|13507739|ref|NC_000912.1|<->16_357_9497
131385	131737	1	352	353	352	99.43	816394	352	0.04	100.00	gi|13507739|ref|NC_000912.1|<->283_352_10712
131755	131892	1	140	138	140	95.00	816394	140	0.02	100.00	gi|13507739|ref|NC_000912.1|<->303_140_2076
131759	131892	1	134	134	134	100.00	816394	134	0.02	100.00	gi|13507739|ref|NC_000912.1|<->245_134_2316
131796	131914	119	1	119	119	99.16	816394	334	0.01	35.63	gi|13507739|ref|NC_000912.1|<->169_334_13056
131821	131915	1	95	95	95	100.00	816394	95	0.01	100.00	gi|13507739|ref|NC_000912.1|<->260_95_53
131822	131947	1	126	126	126	100.00	816394	126	0.02	100.00	gi|13507739|ref|NC_000912.1|<->119_126_2014
131822	131950	1	129	129	129	99.22	816394	269	0.02	47.96	gi|13507739|ref|NC_000912.1|<->120_269_5595
131857	132301	445	1	445	445	100.00	816394	445	0.05	100.00	gi|13507739|ref|NC_000912.1|<->68_445_16426
132208	132301	36	129	94	94	100.00	816394	129	0.01	72.87	gi|13507739|ref|NC_000912.1|<->126_129_1521
132338	132534	1	197	197	197	99.49	816394	197	0.02	100.00	gi|13507739|ref|NC_000912.1|<->30_197_4570
132458	133027	570	1	570	570	99.82	816394	570	0.07	100.00	gi|13507739|ref|NC_000912.1|<->64_570_27867
132971	135551	2586	1	2581	2586	99.50	816394	2586	0.32	100.00	gi|13507739|ref|NC_000912.1|<->445_2586_192554_229+,218+,56+
133210	133581	60	432	372	373	85.79	816394	2344	0.05	15.91	gi|13507739|ref|NC_000912.1|<->469_2344_135295_80+,...,325-
135527	140232	4705	1	4706	4705	99.85	816394	4705	0.58	100.00	gi|13507739|ref|NC_000912.1|<->371_4705_341210
140104	140232	129	1	129	129	96.90	816394	132	0.02	97.73	gi|13507739|ref|NC_000912.1|<->407_132_312
140139	145169	1	5035	5031	5035	99.31	816394	5035	0.62	100.00	gi|13507739|ref|NC_000912.1|<->451_5035_451687_292-,423+
140716	140825	140	31	110	110	97.27	816394	140	0.01	78.57	gi|13507739|ref|NC_000912.1|<->166_140_369
145076	164544	19471	1	19469	19471	99.81	816394	19471	2.38	100.00	gi|13507739|ref|NC_000912.1|<->430_19471_1345239_26-,116+
145696	145830	135	1	135	135	96.30	816394	140	0.02	96.43	gi|13507739|ref|NC_000912.1|<->166_140_369
164451	164548	98	1	98	98	98.98	816394	98	0.01	100.00	gi|13507739|ref|NC_000912.1|<->238_98_80
164451	164548	1	98	98	98	100.00	816394	98	0.01	100.00	gi|13507739|ref|NC_000912.1|<->90_98_462
164455	165946	1532	1	1492	1532	96.74	816394	1532	0.18	100.00	gi|13507739|ref|NC_000912.1|<->390_1532_110347
164928	165163	785	1020	236	236	90.68	816394	8390	0.03	2.81	gi|13507739|ref|NC_000912.1|<->447_8390_522113_253+,...,141+
165913	166661	1	744	749	744	96.66	816394	744	0.09	100.00	gi|13507739|ref|NC_000912.1|<->446_744_26799_232+,127+,157+
165937	166315	1	378	379	378	98.68	816394	378	0.05	100.00	gi|13507739|ref|NC_000912.1|<->297_378_9705
166568	166661	1	94	94	94	100.00	816394	118	0.01	79.66	gi|13507739|ref|NC_000912.1|<->289_118_620
166623	166755	133	1	133	133	100.00	816394	133	0.02	100.00	gi|13507739|ref|NC_000912.1|<->160_133_6532
166662	168278	1	1617	1617	1617	99.81	816394	1617	0.20	100.00	gi|13507739|ref|NC_000912.1|<->248_1617_118650
166662	166812	158	3	151	156	91.03	816394	158	0.02	98.73	gi|13507739|ref|NC_000912.1|<->69_158_6071
168085	168566	48547	49022	482	476	95.23	816394	50959	0.06	0.93	gi|13507739|ref|NC_000912.1|<->453_50959_2606767_318+,...,212-
168085	168566	553	75	482	479	87.30	816394	3041	0.06	15.75	gi|13507739|ref|NC_000912.1|<->454_3041_154827_320+,405+,165+
168407	168935	614	87	529	528	99.62	816394	614	0.06	85.99	gi|13507739|ref|NC_000912.1|<->7_614_37612
168979	169881	63	958	903	896	93.13	816394	958	0.11	93.53	gi|13507739|ref|NC_000912.1|<->293_958_75583
169039	169364	496	821	326	326	93.25	816394	8390	0.04	3.89	gi|13507739|ref|NC_000912.1|<->447_8390_522113_253+,...,141+
169545	169700	157	1	156	157	93.63	816394	614	0.02	25.57	gi|13507739|ref|NC_000912.1|<->7_614_37612
169616	169725	1	110	110	110	100.00	816394	110	0.01	100.00	gi|13507739|ref|NC_000912.1|<->40_110_1072
169745	169857	1	113	113	113	100.00	816394	113	0.01	100.00	gi|13507739|ref|NC_000912.1|<->322_113_1605
169745	169857	113	1	113	113	99.12	816394	113	0.01	100.00	gi|13507739|ref|NC_000912.1|<->376_113_153
170141	177771	8390	781	7631	7610	99.53	816394	8390	0.93	90.70	gi|13507739|ref|NC_000912.1|<->447_8390_522113_253+,...,141+
170881	171209	834	507	329	328	94.83	816394	834	0.04	39.33	gi|13507739|ref|NC_000912.1|<->462_834_28569_394-,...,276-
177490	177771	784	1065	282	282	89.36	816394	1532	0.03	18.41	gi|13507739|ref|NC_000912.1|<->390_1532_110347
177731	177834	60	163	104	104	95.19	816394	213	0.01	48.83	gi|13507739|ref|NC_000912.1|<->178_213_7110
177731	177834	154	51	104	104	96.15	816394	489	0.01	21.27	gi|13507739|ref|NC_000912.1|<->422_489_28531
177733	177834	1619	1518	102	102	94.12	816394	2344	0.01	4.35	gi|13507739|ref|NC_000912.1|<->469_2344_135295_80+,...,325-
178565	178911	588	934	347	347	91.38	816394	1333	0.04	26.03	gi|13507739|ref|NC_000912.1|<->392_1333_69919
178646	178895	372	123	250	250	94.00	816394	958	0.03	26.10	gi|13507739|ref|NC_000912.1|<->293_958_75583
178646	178784	141	3	139	139	97.12	816394	219	0.02	63.47	gi|13507739|ref|NC_000912.1|<->296_219_7557
178646	178784	141	3	139	139	97.12	816394	562	0.02	24.73	gi|13507739|ref|NC_000912.1|<->433_562_31426_77-,206+,13+
178646	179390	745	1	745	745	99.60	816394	8390	0.09	8.88	gi|13507739|ref|NC_000912.1|<->447_8390_522113_253+,...,141+
178646	178895	50827	50578	250	250	96.80	816394	50959	0.03	0.49	gi|13507739|ref|NC_000912.1|<->453_50959_2606767_318+,...,212-
178646	178895	79	328	250	250	90.80	816394	956	0.03	26.15	gi|13507739|ref|NC_000912.1|<->461_956_56989_387+,...,266+
178646	178913	1440	1173	268	268	92.57	816394	2344	0.03	11.43	gi|13507739|ref|NC_000912.1|<->469_2344_135295_80+,...,325-
178928	179073	775	630	146	146	91.78	816394	958	0.02	15.24	gi|13507739|ref|NC_000912.1|<->293_958_75583
179279	179391	116	4	113	113	95.58	816394	30942	0.01	0.37	gi|13507739|ref|NC_000912.1|<->370_30942_2735038
179297	179391	1	95	95	95	100.00	816394	98	0.01	96.94	gi|13507739|ref|NC_000912.1|<->307_98_33
179297	181009	1713	1	1713	1713	99.88	816394	1713	0.21	100.00	gi|13507739|ref|NC_000912.1|<->393_1713_104212
179301	179639	1	338	339	338	94.10	816394	13872	0.04	2.44	gi|13507739|ref|NC_000912.1|<->429_13872_1253018_25+,410+,359-
179373	179668	373	81	296	293	93.58	816394	958	0.04	30.58	gi|13507739|ref|NC_000912.1|<->293_958_75583
179373	179639	78	344	267	267	93.26	816394	956	0.03	27.93	gi|13507739|ref|NC_000912.1|<->461_956_56989_387+,...,266+
179373	179639	1441	1175	267	267	93.63	816394	2344	0.03	11.39	gi|13507739|ref|NC_000912.1|<->469_2344_135295_80+,...,325-
179374	179668	669	960	295	292	91.86	816394	1333	0.04	21.91	gi|13507739|ref|NC_000912.1|<->392_1333_69919
179482	179637	250	95	156	156	89.74	816394	250	0.02	62.40	gi|13507739|ref|NC_000912.1|<->219_250_10007
179482	179639	183	26	158	158	93.67	816394	183	0.02	86.34	gi|13507739|ref|NC_000912.1|<->250_183_6417
180994	181741	1	744	748	744	96.66	816394	744	0.09	100.00	gi|13507739|ref|NC_000912.1|<->446_744_26799_232+,127+,157+
181018	181395	1	378	378	378	98.15	816394	378	0.05	100.00	gi|13507739|ref|NC_000912.1|<->297_378_9705
181018	181377	360	1	360	360	100.00	816394	360	0.04	100.00	gi|13507739|ref|NC_000912.1|<->397_360_8953
181348	181507	1	160	160	160	96.88	816394	171	0.02	93.57	gi|13507739|ref|NC_000912.1|<->43_171_2508
181698	182388	901	1591	691	691	95.95	816394	1591	0.08	43.43	gi|13507739|ref|NC_000912.1|<->436_1591_67510_143+,...,109+
181903	182059	19	175	157	157	93.63	816394	175	0.02	89.71	gi|13507739|ref|NC_000912.1|<->48_175_2369
182042	182145	104	1	104	104	100.00	816394	104	0.01	100.00	gi|13507739|ref|NC_000912.1|<->272_104_436
182052	183824	1767	1	1773	1767	99.21	816394	1767	0.22	100.00	gi|13507739|ref|NC_000912.1|<->444_1767_78562_221+,...,412+
183194	183753	560	1	560	560	95.54	816394	3041	0.07	18.41	gi|13507739|ref|NC_000912.1|<->454_3041_154827_320+,405+,165+
183744	184404	663	1	661	663	89.77	816394	1522	0.08	43.56	gi|13507739|ref|NC_000912.1|<->457_1522_56920_331+,39-,93+
183921	184046	1	126	126	126	99.21	816394	126	0.02	100.00	gi|13507739|ref|NC_000912.1|<->76_126_3343
183953	184170	1	218	218	218	100.00	816394	218	0.03	100.00	gi|13507739|ref|NC_000912.1|<->317_218_3882
183953	184404	461	1	452	461	92.41	816394	461	0.06	100.00	gi|13507739|ref|NC_000912.1|<->456_461_17041_330+,148+
183953	184422	749	271	470	479	89.14	816394	749	0.06	63.95	gi|13507739|ref|NC_000912.1|<->463_749_29628_399+,148+
184361	186140	1	1780	1780	1780	99.83	816394	1780	0.22	100.00	gi|13507739|ref|NC_000912.1|<->449_1780_74336_273+,...,258+
184632	184855	292	69	224	224	95.09	816394	834	0.03	26.86	gi|13507739|ref|NC_000912.1|<->462_834_28569_394-,...,276-
186051	187727	1	1675	1677	1675	98.33	816394	1675	0.21	100.00	gi|13507739|ref|NC_000912.1|<->452_1675_50278_304-,...,350-
186060	186249	1	190	190	190	100.00	816394	190	0.02	100.00	gi|13507739|ref|NC_000912.1|<->110_190_3348
186407	186568	270	109	162	162	97.53	816394	270	0.02	60.00	gi|13507739|ref|NC_000912.1|<->189_270_8297
187380	188087	1	708	708	708	92.80	816394	2344	0.09	30.20	gi|13507739|ref|NC_000912.1|<->469_2344_135295_80+,...,325-
187481	187727	247	1	247	247	97.57	816394	247	0.03	100.00	gi|13507739|ref|NC_000912.1|<->42_247_3821
187716	190756	3041	1	3041	3041	99.74	816394	3041	0.37	100.00	gi|13507739|ref|NC_000912.1|<->454_3041_154827_320+,405+,165+
190197	190827	628	1	631	628	94.77	816394	1767	0.08	35.54	gi|13507739|ref|NC_000912.1|<->444_1767_78562_221+,...,412+
190414	190682	412	680	269	269	90.33	816394	10961	0.03	2.45	gi|13507739|ref|NC_000912.1|<->466_10961_646517_424+,123+
190648	190756	10853	10961	109	109	98.17	816394	10961	0.01	0.99	gi|13507739|ref|NC_000912.1|<->466_10961_646517_424+,123+
190663	190770	108	1	108	108	99.07	816394	108	0.01	100.00	gi|13507739|ref|NC_000912.1|<->314_108_1911
190677	190827	151	1	151	151	99.34	816394	151	0.02	100.00	gi|13507739|ref|NC_000912.1|<->181_151_1675
190677	190857	1	182	181	182	97.25	816394	182	0.02	100.00	gi|13507739|ref|NC_000912.1|<->400_182_2167
190739	190945	1	207	207	207	99.52	816394	207	0.03	100.00	gi|13507739|ref|NC_000912.1|<->202_207_2685
191096	191880	834	44	785	791	98.61	816394	834	0.10	94.84	gi|13507739|ref|NC_000912.1|<->462_834_28569_394-,...,276-
191895	196493	4593	1	4599	4593	99.57	816394	4593	0.56	100.00	gi|13507739|ref|NC_000912.1|<->18_4593_332011
195812	196042	11	244	231	234	88.89	816394	259	0.03	90.35	gi|13507739|ref|NC_000912.1|<->421_259_12002
195816	196299	2341	1855	484	487	86.65	816394	2344	0.06	20.78	gi|13507739|ref|NC_000912.1|<->469_2344_135295_80+,...,325-
196400	196552	153	1	153	153	99.35	816394	153	0.02	100.00	gi|13507739|ref|NC_000912.1|<->106_153_4023
196468	196634	167	1	167	167	100.00	816394	167	0.02	100.00	gi|13507739|ref|NC_000912.1|<->226_167_6523
196541	196826	286	1	286	286	100.00	816394	286	0.04	100.00	gi|13507739|ref|NC_000912.1|<->287_286_27096
196733	197740	1008	1	1008	1008	99.70	816394	1008	0.12	100.00	gi|13507739|ref|NC_000912.1|<->460_1008_44147_360+,185+,278+
197666	198718	1050	1	1053	1050	99.62	816394	1050	0.13	100.00	gi|13507739|ref|NC_000912.1|<->377_1050_37375
198661	198882	222	1	222	222	100.00	816394	222	0.03	100.00	gi|13507739|ref|NC_000912.1|<->179_222_8501
198793	198973	1	181	181	181	100.00	816394	181	0.02	100.00	gi|13507739|ref|NC_000912.1|<->271_181_7158
198880	198977	1	98	98	98	100.00	816394	98	0.01	100.00	gi|13507739|ref|NC_000912.1|<->58_98_40
198880	198977	98	1	98	98	98.98	816394	98	0.01	100.00	gi|13507739|ref|NC_000912.1|<->99_98_493
198884	199105	222	1	222	222	99.55	816394	222	0.03	100.00	gi|13507739|ref|NC_000912.1|<->241_222_10377
199041	244935	1	45895	45895	45895	99.87	816394	45895	5.62	100.00	gi|13507739|ref|NC_000912.1|<->435_45895_2740130_140+,215+
244528	245099	1	572	572	572	100.00	816394	572	0.07	100.00	gi|13507739|ref|NC_000912.1|<->443_572_53238_215+,96+
245060	245248	189	1	189	189	100.00	816394	189	0.02	100.00	gi|13507739|ref|NC_000912.1|<->237_189_7047
245061	245248	188	1	188	188	99.47	816394	188	0.02	100.00	gi|13507739|ref|NC_000912.1|<->95_188_8394
245215	245403	1	189	189	189	98.41	816394	189	0.02	100.00	gi|13507739|ref|NC_000912.1|<->104_189_8047
245215	245365	152	2	151	151	96.69	816394	152	0.02	99.34	gi|13507739|ref|NC_000912.1|<->190_152_7987
245310	245403	94	1	94	94	97.87	816394	97	0.01	96.91	gi|13507739|ref|NC_000912.1|<->309_97_28
245310	246833	1522	1	1524	1522	99.41	816394	1522	0.19	100.00	gi|13507739|ref|NC_000912.1|<->457_1522_56920_331+,39-,93+
245310	245403	96	3	94	94	97.87	816394	96	0.01	97.92	gi|13507739|ref|NC_000912.1|<->5_96_17
246197	248033	49106	50959	1837	1854	89.51	816394	50959	0.23	3.64	gi|13507739|ref|NC_000912.1|<->453_50959_2606767_318+,...,212-
246790	247613	824	1	824	824	99.76	816394	824	0.10	100.00	gi|13507739|ref|NC_000912.1|<->353_824_31915
247543	247793	1	250	251	250	99.60	816394	250	0.03	100.00	gi|13507739|ref|NC_000912.1|<->219_250_10007
247761	248322	1	562	562	562	99.82	816394	562	0.07	100.00	gi|13507739|ref|NC_000912.1|<->433_562_31426_77-,206+,13+
248229	249747	1	1591	1519	1591	94.72	816394	1591	0.19	100.00	gi|13507739|ref|NC_000912.1|<->436_1591_67510_143+,...,109+
249685	321922	1	72238	72238	72238	99.88	816394	72238	8.85	100.00	gi|13507739|ref|NC_000912.1|<->136_72238_3870231
321581	322022	993	1433	442	441	86.77	816394	2168	0.05	20.34	gi|13507739|ref|NC_000912.1|<->465_2168_121902_413-,...,167+
321625	321922	299	1	298	299	92.69	816394	571	0.04	52.36	gi|13507739|ref|NC_000912.1|<->225_571_37760
321699	322088	830	1218	390	389	87.24	816394	1219	0.05	31.91	gi|13507739|ref|NC_000912.1|<->442_1219_68038_198-,139+,49+
321699	322260	297	863	562	567	87.17	816394	875	0.07	64.80	gi|13507739|ref|NC_000912.1|<->464_875_57891_408+,207-
321829	321932	1	104	104	104	100.00	816394	104	0.01	100.00	gi|13507739|ref|NC_000912.1|<->98_104_1860
321839	322094	262	7	256	256	93.00	816394	262	0.03	97.71	gi|13507739|ref|NC_000912.1|<->27_262_14828
321839	323275	1	1436	1437	1436	99.86	816394	1436	0.18	100.00	gi|13507739|ref|NC_000912.1|<->395_1436_88588
322007	322242	12	247	236	236	89.45	816394	259	0.03	91.12	gi|13507739|ref|NC_000912.1|<->421_259_12002
322207	322493	1	293	287	293	84.18	816394	864	0.04	33.91	gi|13507739|ref|NC_000912.1|<->244_864_66543
322309	322493	56	243	185	188	86.70	816394	1333	0.02	14.10	gi|13507739|ref|NC_000912.1|<->392_1333_69919
322312	322493	2039	1855	182	185	86.49	816394	2344	0.02	7.89	gi|13507739|ref|NC_000912.1|<->469_2344_135295_80+,...,325-
323104	323256	30789	30942	153	154	90.97	816394	30942	0.02	0.50	gi|13507739|ref|NC_000912.1|<->370_30942_2735038
323172	323410	92674	92435	239	240	97.08	816394	92683	0.03	0.26	gi|13507739|ref|NC_000912.1|<->316_92683_8776387
323172	323275	10	113	104	104	99.04	816394	113	0.01	92.04	gi|13507739|ref|NC_000912.1|<->59_113_153
323182	340695	1	17514	17514	17514	99.82	816394	17514	2.15	100.00	gi|13507739|ref|NC_000912.1|<->441_17514_1022332_196+,215+
337016	337234	17819	17599	219	221	87.33	816394	19893	0.03	1.11	gi|13507739|ref|NC_000912.1|<->439_19893_1129941_162+,425-
340782	340975	1	194	194	194	99.48	816394	194	0.02	100.00	gi|13507739|ref|NC_000912.1|<->79_194_2537
340882	343730	1	2848	2849	2848	99.40	816394	2848	0.35	100.00	gi|13507739|ref|NC_000912.1|<->427_2848_118886_11+,53+,228+
343666	345928	2264	1	2263	2264	99.91	816394	2264	0.28	100.00	gi|13507739|ref|NC_000912.1|<->328_2264_139667
345836	347655	1	1821	1820	1821	99.89	816394	1821	0.22	100.00	gi|13507739|ref|NC_000912.1|<->35_1821_108354
347179	347704	526	1	526	526	92.05	816394	92683	0.06	0.57	gi|13507739|ref|NC_000912.1|<->316_92683_8776387
347414	347655	242	1	242	242	83.54	816394	25434	0.03	0.95	gi|13507739|ref|NC_000912.1|<->252_25434_1360554
347563	347668	138	33	106	106	100.00	816394	139	0.01	76.26	gi|13507739|ref|NC_000912.1|<->257_139_2594
347611	347791	181	1	181	181	100.00	816394	197	0.02	91.88	gi|13507739|ref|NC_000912.1|<->144_197_5399
347684	347791	1	108	108	108	98.15	816394	108	0.01	100.00	gi|13507739|ref|NC_000912.1|<->379_108_170
347698	347969	272	1	272	272	99.63	816394	272	0.03	100.00	gi|13507739|ref|NC_000912.1|<->15_272_12336
347847	348279	1828	1396	433	433	96.30	816394	1828	0.05	23.69	gi|13507739|ref|NC_000912.1|<->100_1828_160162
347847	347969	123	1	123	123	99.19	816394	123	0.02	100.00	gi|13507739|ref|NC_000912.1|<->38_123_315
347876	410025	62276	73	62150	62204	99.76	816394	62276	7.61	99.88	gi|13507739|ref|NC_000912.1|<->458_62276_3168587_336+,...,417-
364469	364562	96	3	94	94	100.00	816394	96	0.01	97.92	gi|13507739|ref|NC_000912.1|<->10_96_31
364471	364564	94	1	94	94	100.00	816394	96	0.01	97.92	gi|13507739|ref|NC_000912.1|<->385_96_18
410250	410438	189	1	189	189	100.00	816394	189	0.02	100.00	gi|13507739|ref|NC_000912.1|<->195_189_5510
410568	410760	193	1	193	193	100.00	816394	193	0.02	100.00	gi|13507739|ref|NC_000912.1|<->121_193_19980
410667	436078	25434	24	25412	25411	99.85	816394	25434	3.11	99.91	gi|13507739|ref|NC_000912.1|<->252_25434_1360554
435610	436150	544	1	541	544	81.32	816394	62276	0.07	0.87	gi|13507739|ref|NC_000912.1|<->458_62276_3168587_336+,...,417-
435860	436078	1580	1798	219	219	82.27	816394	1821	0.03	12.03	gi|13507739|ref|NC_000912.1|<->35_1821_108354
436008	436078	139	69	71	71	100.00	816394	139	0.01	51.08	gi|13507739|ref|NC_000912.1|<->257_139_2594
436123	436242	120	1	120	120	100.00	816394	120	0.01	100.00	gi|13507739|ref|NC_000912.1|<->420_120_3872
436204	436311	108	1	108	108	100.00	816394	108	0.01	100.00	gi|13507739|ref|NC_000912.1|<->222_108_732
436204	436391	188	1	188	188	98.94	816394	188	0.02	100.00	gi|13507739|ref|NC_000912.1|<->95_188_8394
436441	436657	1	217	217	217	99.54	816394	217	0.03	100.00	gi|13507739|ref|NC_000912.1|<->155_217_8663
436544	436657	114	1	114	114	100.00	816394	114	0.01	100.00	gi|13507739|ref|NC_000912.1|<->403_114_176
436544	436666	1	123	123	123	98.37	816394	98770	0.02	0.12	gi|13507739|ref|NC_000912.1|<->440_98770_7697170_177-,382+,389+
436564	436898	334	1	335	334	99.40	816394	334	0.04	100.00	gi|13507739|ref|NC_000912.1|<->169_334_13056
436805	437074	1	269	270	269	99.26	816394	269	0.03	100.00	gi|13507739|ref|NC_000912.1|<->120_269_5595
436986	438660	1	1675	1675	1675	99.34	816394	1675	0.21	100.00	gi|13507739|ref|NC_000912.1|<->452_1675_50278_304-,...,350-
437353	437544	5	197	192	193	94.30	816394	197	0.02	97.97	gi|13507739|ref|NC_000912.1|<->30_197_4570
437468	437561	570	477	94	94	100.00	816394	570	0.01	16.49	gi|13507739|ref|NC_000912.1|<->64_570_27867
438649	438840	192	1	192	192	100.00	816394	192	0.02	100.00	gi|13507739|ref|NC_000912.1|<->36_192_3989
438747	438840	20	113	94	94	100.00	816394	113	0.01	83.19	gi|13507739|ref|NC_000912.1|<->295_113_152
438803	440134	1333	1	1332	1333	99.55	816394	1333	0.16	100.00	gi|13507739|ref|NC_000912.1|<->392_1333_69919
440041	440230	1	190	190	190	99.47	816394	190	0.02	100.00	gi|13507739|ref|NC_000912.1|<->173_190_7656
440041	440184	1	144	144	144	97.92	816394	144	0.02	100.00	gi|13507739|ref|NC_000912.1|<->174_144_514
440113	440230	118	1	118	118	97.46	816394	118	0.01	100.00	gi|13507739|ref|NC_000912.1|<->150_118_193
440137	440395	259	1	259	259	99.23	816394	259	0.03	100.00	gi|13507739|ref|NC_000912.1|<->421_259_12002
440152	440384	2112	2344	233	233	95.71	816394	2344	0.03	9.94	gi|13507739|ref|NC_000912.1|<->469_2344_135295_80+,...,325-
440291	440395	105	1	105	105	98.10	816394	105	0.01	100.00	gi|13507739|ref|NC_000912.1|<->186_105_88
440291	440552	1	262	262	262	91.60	816394	262	0.03	100.00	gi|13507739|ref|NC_000912.1|<->27_262_14828
440302	441513	1219	1	1212	1219	99.26	816394	1219	0.15	100.00	gi|13507739|ref|NC_000912.1|<->442_1219_68038_198-,139+,49+
441471	441632	1	162	162	162	100.00	816394	162	0.02	100.00	gi|13507739|ref|NC_000912.1|<->388_162_1773
441539	441811	896	1171	273	276	90.58	816394	2848	0.03	9.69	gi|13507739|ref|NC_000912.1|<->427_2848_118886_11+,53+,228+
441548	443226	1	1679	1679	1679	99.58	816394	1679	0.21	100.00	gi|13507739|ref|NC_000912.1|<->332_1679_45522
442096	442547	461	1	452	461	91.76	816394	461	0.06	100.00	gi|13507739|ref|NC_000912.1|<->456_461_17041_330+,148+
442096	442825	749	1	730	749	89.19	816394	749	0.09	100.00	gi|13507739|ref|NC_000912.1|<->463_749_29628_399+,148+
443211	443953	1	744	743	744	99.46	816394	744	0.09	100.00	gi|13507739|ref|NC_000912.1|<->446_744_26799_232+,127+,157+
443994	444218	1	222	225	222	90.67	816394	222	0.03	100.00	gi|13507739|ref|NC_000912.1|<->156_222_3841
443994	444093	100	1	100	100	100.00	816394	100	0.01	100.00	gi|13507739|ref|NC_000912.1|<->85_100_135
444000	444184	1	185	185	185	100.00	816394	185	0.02	100.00	gi|13507739|ref|NC_000912.1|<->54_185_9204
444000	444093	94	1	94	94	100.00	816394	158	0.01	59.49	gi|13507739|ref|NC_000912.1|<->69_158_6071
444115	495072	1	50959	50958	50959	99.84	816394	50959	6.24	100.00	gi|13507739|ref|NC_000912.1|<->453_50959_2606767_318+,...,212-
494368	494465	102	5	98	98	97.96	816394	103	0.01	95.15	gi|13507739|ref|NC_000912.1|<->180_103_80
495019	497186	2168	1	2168	2168	99.82	816394	2168	0.27	100.00	gi|13507739|ref|NC_000912.1|<->465_2168_121902_413-,...,167+
496501	496578	332	255	78	78	97.44	816394	867	0.01	9.00	gi|13507739|ref|NC_000912.1|<->432_867_31882_74+,159+,61+
497094	497201	108	1	108	108	100.00	816394	108	0.01	100.00	gi|13507739|ref|NC_000912.1|<->183_108_516
497135	497454	1767	1448	320	320	100.00	816394	1767	0.04	18.11	gi|13507739|ref|NC_000912.1|<->444_1767_78562_221+,...,412+
497361	497463	103	1	103	103	100.00	816394	103	0.01	100.00	gi|13507739|ref|NC_000912.1|<->264_103_385
497389	497527	139	1	139	139	100.00	816394	139	0.02	100.00	gi|13507739|ref|NC_000912.1|<->342_139_3029
497751	497944	1	194	194	194	100.00	816394	194	0.02	100.00	gi|13507739|ref|NC_000912.1|<->402_194_7825
497869	497966	1	98	98	98	100.00	816394	98	0.01	100.00	gi|13507739|ref|NC_000912.1|<->230_98_207
498029	499000	1	973	972	973	99.28	816394	973	0.12	100.00	gi|13507739|ref|NC_000912.1|<->470_973_40307_414+,...,346-
498952	499130	179	1	179	179	100.00	816394	179	0.02	100.00	gi|13507739|ref|NC_000912.1|<->2_179_4788
499037	499280	1	244	244	244	93.44	816394	568	0.03	42.96	gi|13507739|ref|NC_000912.1|<->256_568_26849
499037	528822	1	29786	29786	29786	99.86	816394	63151	3.65	47.17	gi|13507739|ref|NC_000912.1|<->428_63151_3298109_19+,...,333-
528782	553007	29936	54163	24226	24228	99.77	816394	63151	2.97	38.37	gi|13507739|ref|NC_000912.1|<->428_63151_3298109_19+,...,333-
552747	553007	53975	54235	261	261	98.85	816394	63151	0.03	0.41	gi|13507739|ref|NC_000912.1|<->428_63151_3298109_19+,...,333-
552747	558623	54047	59923	5877	5877	99.69	816394	63151	0.72	9.31	gi|13507739|ref|NC_000912.1|<->428_63151_3298109_19+,...,333-
561516	565270	59399	63151	3755	3753	99.47	816394	63151	0.46	5.94	gi|13507739|ref|NC_000912.1|<->428_63151_3298109_19+,...,333-
565094	565211	339	222	118	118	97.46	816394	867	0.01	13.61	gi|13507739|ref|NC_000912.1|<->432_867_31882_74+,159+,61+
565118	565270	1	153	153	153	97.39	816394	153	0.02	100.00	gi|13507739|ref|NC_000912.1|<->114_153_2392
565177	565280	104	1	104	104	100.00	816394	104	0.01	100.00	gi|13507739|ref|NC_000912.1|<->234_104_863
565187	565439	253	1	253	253	99.60	816394	253	0.03	100.00	gi|13507739|ref|NC_000912.1|<->355_253_7082
565187	565415	1	229	229	229	97.82	816394	249	0.03	91.97	gi|13507739|ref|NC_000912.1|<->57_249_7830
565346	565439	25	118	94	94	100.00	816394	118	0.01	79.66	gi|13507739|ref|NC_000912.1|<->289_118_620
565456	565677	1	222	222	222	99.55	816394	222	0.03	100.00	gi|13507739|ref|NC_000912.1|<->156_222_3841
565694	566050	1	357	357	357	98.88	816394	357	0.04	100.00	gi|13507739|ref|NC_000912.1|<->16_357_9497
566052	566182	131	1	131	131	100.00	816394	131	0.02	100.00	gi|13507739|ref|NC_000912.1|<->62_131_1850
566103	566240	138	1	138	138	100.00	816394	138	0.02	100.00	gi|13507739|ref|NC_000912.1|<->347_138_1277
566441	566543	103	1	103	103	100.00	816394	103	0.01	100.00	gi|13507739|ref|NC_000912.1|<->299_103_1212
566441	566543	103	1	103	103	99.03	816394	103	0.01	100.00	gi|13507739|ref|NC_000912.1|<->300_103_800
566450	566580	131	1	131	131	100.00	816394	131	0.02	100.00	gi|13507739|ref|NC_000912.1|<->419_131_6360
566487	566615	1	129	129	129	97.67	816394	129	0.02	100.00	gi|13507739|ref|NC_000912.1|<->126_129_1521
566487	566747	261	1	261	261	100.00	816394	261	0.03	100.00	gi|13507739|ref|NC_000912.1|<->194_261_8425
566654	567036	1	383	383	383	100.00	816394	383	0.05	100.00	gi|13507739|ref|NC_000912.1|<->270_383_13105
566943	567044	1	102	102	102	100.00	816394	102	0.01	100.00	gi|13507739|ref|NC_000912.1|<->0_102_778
566943	567036	102	9	94	94	100.00	816394	102	0.01	92.16	gi|13507739|ref|NC_000912.1|<->354_102_65
566953	567150	198	1	198	198	100.00	816394	198	0.02	100.00	gi|13507739|ref|NC_000912.1|<->239_198_4797
567057	567162	106	1	106	106	100.00	816394	106	0.01	100.00	gi|13507739|ref|NC_000912.1|<->306_106_807
567069	567443	1	375	375	375	100.00	816394	375	0.05	100.00	gi|13507739|ref|NC_000912.1|<->199_375_10917
567069	568247	1175	1	1179	1175	92.29	816394	1175	0.14	100.00	gi|13507739|ref|NC_000912.1|<->23_1175_51224
567432	569774	1	2344	2343	2344	99.83	816394	2344	0.29	100.00	gi|13507739|ref|NC_000912.1|<->469_2344_135295_80+,...,325-
568129	568241	1	113	113	113	99.12	816394	113	0.01	100.00	gi|13507739|ref|NC_000912.1|<->295_113_152
569286	569952	195	859	667	665	85.91	816394	4593	0.08	14.48	gi|13507739|ref|NC_000912.1|<->18_4593_332011
569286	569942	654	1	657	654	87.44	816394	1436	0.08	45.54	gi|13507739|ref|NC_000912.1|<->395_1436_88588
569682	569774	105	12	93	94	98.94	816394	105	0.01	89.52	gi|13507739|ref|NC_000912.1|<->186_105_88
569682	569942	1	262	261	262	99.24	816394	262	0.03	100.00	gi|13507739|ref|NC_000912.1|<->27_262_14828
569849	569952	104	1	104	104	100.00	816394	104	0.01	100.00	gi|13507739|ref|NC_000912.1|<->98_104_1860
569859	570156	72238	71941	298	298	93.00	816394	72238	0.04	0.41	gi|13507739|ref|NC_000912.1|<->136_72238_3870231
569859	570428	1	571	570	571	99.82	816394	571	0.07	100.00	gi|13507739|ref|NC_000912.1|<->225_571_37760
570456	570568	113	1	113	113	100.00	816394	113	0.01	100.00	gi|13507739|ref|NC_000912.1|<->134_113_188
570456	570568	1	113	113	113	99.12	816394	113	0.01	100.00	gi|13507739|ref|NC_000912.1|<->31_113_1512
570475	590365	1	19893	19891	19893	99.85	816394	19893	2.44	100.00	gi|13507739|ref|NC_000912.1|<->439_19893_1129941_162+,425-
588071	588215	8	152	145	145	89.66	816394	153	0.02	94.77	gi|13507739|ref|NC_000912.1|<->106_153_4023
588071	588291	14053	13835	221	219	87.78	816394	17514	0.03	1.25	gi|13507739|ref|NC_000912.1|<->441_17514_1022332_196+,215+
588071	588189	90	207	119	118	89.08	816394	215	0.01	54.88	gi|13507739|ref|NC_000912.1|<->70_215_9230
589074	595533	6467	1	6460	6467	99.32	816394	6467	0.79	100.00	gi|13507739|ref|NC_000912.1|<->467_6467_356242_425+,86+,425+
589074	590167	1	1094	1094	1094	99.82	816394	12495	0.13	8.76	gi|13507739|ref|NC_000912.1|<->468_12495_705426_425-,312+
594207	595533	18561	19893	1327	1333	97.60	816394	19893	0.16	6.70	gi|13507739|ref|NC_000912.1|<->439_19893_1129941_162+,425-
594248	606755	1	12495	12508	12495	99.38	816394	12495	1.53	100.00	gi|13507739|ref|NC_000912.1|<->468_12495_705426_425-,312+
606092	606471	553	180	380	374	90.53	816394	3041	0.05	12.30	gi|13507739|ref|NC_000912.1|<->454_3041_154827_320+,405+,165+
606672	606929	1	257	258	257	99.22	816394	257	0.03	100.00	gi|13507739|ref|NC_000912.1|<->321_257_11545
606836	606929	94	1	94	94	98.94	816394	134	0.01	70.15	gi|13507739|ref|NC_000912.1|<->32_134_1766
606836	606961	1	126	126	126	99.21	816394	126	0.02	100.00	gi|13507739|ref|NC_000912.1|<->76_126_3343
606868	607328	461	1	461	461	95.66	816394	461	0.06	100.00	gi|13507739|ref|NC_000912.1|<->456_461_17041_330+,148+
606868	607616	749	1	749	749	99.60	816394	749	0.09	100.00	gi|13507739|ref|NC_000912.1|<->463_749_29628_399+,148+
607498	607862	365	1	365	365	96.16	816394	834	0.04	43.76	gi|13507739|ref|NC_000912.1|<->462_834_28569_394-,...,276-
607592	608125	534	1	534	534	99.81	816394	534	0.07	100.00	gi|13507739|ref|NC_000912.1|<->459_534_32598_352+,243-,41+
608055	608183	129	1	129	129	100.00	816394	129	0.02	100.00	gi|13507739|ref|NC_000912.1|<->269_129_2509
608123	608305	1	183	183	183	100.00	816394	183	0.02	100.00	gi|13507739|ref|NC_000912.1|<->250_183_6417
608148	608414	1371	1637	267	267	94.01	816394	1713	0.03	15.59	gi|13507739|ref|NC_000912.1|<->393_1713_104212
608273	608491	1	219	219	219	100.00	816394	219	0.03	100.00	gi|13507739|ref|NC_000912.1|<->296_219_7557
608441	608653	213	1	213	213	100.00	816394	213	0.03	100.00	gi|13507739|ref|NC_000912.1|<->178_213_7110
608554	608795	98509	98770	242	262	89.35	816394	98770	0.03	0.27	gi|13507739|ref|NC_000912.1|<->440_98770_7697170_177-,382+,389+
608564	608977	435	1	414	435	94.48	816394	435	0.05	100.00	gi|13507739|ref|NC_000912.1|<->450_435_27752_280+,259+
608664	608795	131	1	132	131	97.73	816394	131	0.02	100.00	gi|13507739|ref|NC_000912.1|<->146_131_296
608701	609133	29641	29217	433	425	91.06	816394	29641	0.05	1.43	gi|13507739|ref|NC_000912.1|<->431_29641_1985754_34+,175-,279+
608966	609832	867	1	867	867	99.42	816394	867	0.11	100.00	gi|13507739|ref|NC_000912.1|<->432_867_31882_74+,159+,61+
609735	609832	152	249	98	98	98.98	816394	249	0.01	39.36	gi|13507739|ref|NC_000912.1|<->57_249_7830
609992	610201	210	1	210	210	100.00	816394	210	0.03	100.00	gi|13507739|ref|NC_000912.1|<->365_210_3771
610339	610527	189	1	189	189	100.00	816394	189	0.02	100.00	gi|13507739|ref|NC_000912.1|<->341_189_5233
610434	610562	1	129	129	129	100.00	816394	129	0.02	100.00	gi|13507739|ref|NC_000912.1|<->37_129_2743
610469	610741	1	273	273	273	100.00	816394	273	0.03	100.00	gi|13507739|ref|NC_000912.1|<->302_273_8368
610469	610608	1	140	140	140	96.43	816394	140	0.02	100.00	gi|13507739|ref|NC_000912.1|<->303_140_2076
610808	611444	638	1	637	638	84.65	816394	1008	0.08	63.29	gi|13507739|ref|NC_000912.1|<->460_1008_44147_360+,185+,278+
610910	611037	1	129	128	129	98.45	816394	129	0.02	100.00	gi|13507739|ref|NC_000912.1|<->126_129_1521
611028	611247	1	220	220	220	100.00	816394	220	0.03	100.00	gi|13507739|ref|NC_000912.1|<->415_220_4422
611028	611764	1	737	737	737	98.37	816394	973	0.09	75.75	gi|13507739|ref|NC_000912.1|<->470_973_40307_414+,...,346-
611091	611342	252	1	252	252	94.05	816394	270	0.03	93.33	gi|13507739|ref|NC_000912.1|<->189_270_8297
611154	611342	189	1	189	189	98.94	816394	189	0.02	100.00	gi|13507739|ref|NC_000912.1|<->188_189_4536
611322	611444	1	123	123	123	100.00	816394	123	0.02	100.00	gi|13507739|ref|NC_000912.1|<->357_123_3493
611351	611455	1	105	105	105	100.00	816394	105	0.01	100.00	gi|13507739|ref|NC_000912.1|<->46_105_2781
611362	611463	1	102	102	102	100.00	816394	102	0.01	100.00	gi|13507739|ref|NC_000912.1|<->281_102_1838
611362	611455	102	9	94	94	100.00	816394	102	0.01	92.16	gi|13507739|ref|NC_000912.1|<->311_102_856
611372	611553	182	1	182	182	100.00	816394	182	0.02	100.00	gi|13507739|ref|NC_000912.1|<->73_182_10194
611516	611733	1	218	218	218	100.00	816394	218	0.03	100.00	gi|13507739|ref|NC_000912.1|<->345_218_12017
611671	611994	1	324	324	324	100.00	816394	324	0.04	100.00	gi|13507739|ref|NC_000912.1|<->235_324_20552
612031	612600	1	568	570	568	98.95	816394	568	0.07	100.00	gi|13507739|ref|NC_000912.1|<->256_568_26849
612615	613478	864	1	864	864	99.88	816394	864	0.11	100.00	gi|13507739|ref|NC_000912.1|<->244_864_66543
612651	612965	98156	98473	315	318	94.34	816394	98770	0.04	0.32	gi|13507739|ref|NC_000912.1|<->440_98770_7697170_177-,382+,389+
613186	613801	195	804	616	610	85.85	816394	4593	0.08	13.28	gi|13507739|ref|NC_000912.1|<->18_4593_332011
613186	613846	654	1	661	654	86.32	816394	1436	0.08	45.54	gi|13507739|ref|NC_000912.1|<->395_1436_88588
613335	613524	1	190	190	190	97.37	816394	190	0.02	100.00	gi|13507739|ref|NC_000912.1|<->173_190_7656
613335	613478	1	144	144	144	99.31	816394	144	0.02	100.00	gi|13507739|ref|NC_000912.1|<->174_144_514
613385	613500	116	1	116	116	100.00	816394	116	0.01	100.00	gi|13507739|ref|NC_000912.1|<->4_116_2541
613407	613524	118	1	118	118	98.31	816394	118	0.01	100.00	gi|13507739|ref|NC_000912.1|<->150_118_193
613407	614273	875	1	867	875	98.86	816394	875	0.11	100.00	gi|13507739|ref|NC_000912.1|<->464_875_57891_408+,207-
613431	613688	259	2	258	258	91.86	816394	259	0.03	99.61	gi|13507739|ref|NC_000912.1|<->421_259_12002
614156	614253	98	1	98	98	98.98	816394	4593	0.01	2.13	gi|13507739|ref|NC_000912.1|<->18_4593_332011
614160	614312	153	1	153	153	96.08	816394	153	0.02	100.00	gi|13507739|ref|NC_000912.1|<->106_153_4023
614160	614273	1	114	114	114	99.12	816394	114	0.01	100.00	gi|13507739|ref|NC_000912.1|<->117_114_180
614180	614394	215	1	215	215	100.00	816394	215	0.03	100.00	gi|13507739|ref|NC_000912.1|<->70_215_9230
614493	616059	1	1567	1567	1567	99.81	816394	1567	0.19	100.00	gi|13507739|ref|NC_000912.1|<->351_1567_109905
615967	645601	1	29641	29635	29641	99.85	816394	29641	3.63	100.00	gi|13507739|ref|NC_000912.1|<->431_29641_1985754_34+,175-,279+
645177	645336	700	867	160	168	84.02	816394	867	0.02	19.38	gi|13507739|ref|NC_000912.1|<->432_867_31882_74+,159+,61+
645325	645780	1	435	456	435	92.12	816394	435	0.06	100.00	gi|13507739|ref|NC_000912.1|<->450_435_27752_280+,259+
645508	645635	1	128	128	128	94.53	816394	131	0.02	97.71	gi|13507739|ref|NC_000912.1|<->146_131_296
645508	708934	98770	35372	63427	63399	99.76	816394	98770	7.77	64.19	gi|13507739|ref|NC_000912.1|<->440_98770_7697170_177-,382+,389+
645681	645862	517	336	182	182	92.31	816394	958	0.02	19.00	gi|13507739|ref|NC_000912.1|<->293_958_75583
645691	645784	1	94	94	94	100.00	816394	213	0.01	44.13	gi|13507739|ref|NC_000912.1|<->178_213_7110
645774	646071	13574	13278	298	297	84.56	816394	17514	0.04	1.70	gi|13507739|ref|NC_000912.1|<->441_17514_1022332_196+,215+
645826	646143	514	828	318	315	94.03	816394	864	0.04	36.46	gi|13507739|ref|NC_000912.1|<->244_864_66543
708744	738422	29678	1	29679	29678	99.92	816394	98770	3.64	30.05	gi|13507739|ref|NC_000912.1|<->440_98770_7697170_177-,382+,389+
738300	738402	232	334	103	103	98.06	816394	334	0.01	30.84	gi|13507739|ref|NC_000912.1|<->169_334_13056
738300	738426	25308	25434	127	127	96.85	816394	25434	0.02	0.50	gi|13507739|ref|NC_000912.1|<->252_25434_1360554
738300	738513	1309	1522	214	214	94.86	816394	1522	0.03	14.06	gi|13507739|ref|NC_000912.1|<->457_1522_56920_331+,39-,93+
738309	738525	217	1	217	217	98.16	816394	217	0.03	100.00	gi|13507739|ref|NC_000912.1|<->155_217_8663
738309	738422	1	114	114	114	98.25	816394	114	0.01	100.00	gi|13507739|ref|NC_000912.1|<->403_114_176
738333	738525	1	193	193	193	100.00	816394	193	0.02	100.00	gi|13507739|ref|NC_000912.1|<->121_193_19980
738420	738608	189	1	189	189	97.88	816394	189	0.02	100.00	gi|13507739|ref|NC_000912.1|<->104_189_8047
738420	738516	1	97	97	97	96.91	816394	97	0.01	100.00	gi|13507739|ref|NC_000912.1|<->309_97_28
738432	738549	1	118	118	118	100.00	816394	118	0.01	100.00	gi|13507739|ref|NC_000912.1|<->404_118_5716
738456	738644	1	189	189	189	98.94	816394	189	0.02	100.00	gi|13507739|ref|NC_000912.1|<->310_189_7160
738457	738608	1	152	152	152	100.00	816394	152	0.02	100.00	gi|13507739|ref|NC_000912.1|<->190_152_7987
738457	738644	188	1	188	188	99.47	816394	188	0.02	100.00	gi|13507739|ref|NC_000912.1|<->339_188_7504
738552	738652	1	101	101	101	100.00	816394	101	0.01	100.00	gi|13507739|ref|NC_000912.1|<->66_101_1868
738559	738748	190	1	190	190	98.95	816394	190	0.02	100.00	gi|13507739|ref|NC_000912.1|<->236_190_13238
738575	738763	1	189	189	189	99.47	816394	189	0.02	100.00	gi|13507739|ref|NC_000912.1|<->237_189_7047
738575	738762	1	188	188	188	100.00	816394	188	0.02	100.00	gi|13507739|ref|NC_000912.1|<->95_188_8394
738627	738878	255	4	252	252	83.07	816394	2848	0.03	8.85	gi|13507739|ref|NC_000912.1|<->427_2848_118886_11+,53+,228+
738655	738843	1	189	189	189	98.94	816394	189	0.02	100.00	gi|13507739|ref|NC_000912.1|<->195_189_5510
738655	738762	1	108	108	108	99.07	816394	108	0.01	100.00	gi|13507739|ref|NC_000912.1|<->222_108_732
738670	738817	148	1	148	148	100.00	816394	148	0.02	100.00	gi|13507739|ref|NC_000912.1|<->261_148_12620
738724	738843	1	120	120	120	100.00	816394	120	0.01	100.00	gi|13507739|ref|NC_000912.1|<->420_120_3872
738724	738964	572	344	241	229	92.53	816394	572	0.03	40.03	gi|13507739|ref|NC_000912.1|<->443_572_53238_215+,96+
738750	738866	1	117	117	117	100.00	816394	117	0.01	100.00	gi|13507739|ref|NC_000912.1|<->50_117_4970
738773	738878	109	4	106	106	99.06	816394	109	0.01	97.25	gi|13507739|ref|NC_000912.1|<->170_109_144
738788	738909	194	73	122	122	96.72	816394	194	0.01	62.89	gi|13507739|ref|NC_000912.1|<->79_194_2537
738816	739089	1	273	274	273	87.86	816394	62276	0.03	0.44	gi|13507739|ref|NC_000912.1|<->458_62276_3168587_336+,...,417-
738888	816394	73	77595	77507	77523	99.82	816394	92683	9.49	83.64	gi|13507739|ref|NC_000912.1|<->316_92683_8776387
738888	739342	1798	1345	455	454	91.89	816394	1821	0.06	24.93	gi|13507739|ref|NC_000912.1|<->35_1821_108354
