# Supplementary material for: Comparison of Mycoplasma pneumoniae Genome Sequences from Strains Isolated from Symptomatic and Asymptomatic Patients
Source: Front Microbiol. 2016 Oct 27;7:1701. doi: 10.3389/fmicb.2016.01701 (PMC5081376; doi:10.3389/fmicb.2016.01701)
Supplement: Supplementary File 1 — Fast QC files. HTML files per strain. Each FastQC report includes: Basic Statistics, Per base sequence, quality, Per sequence quality scores, Per base sequence content, Per sequence GC content, Per base N content, Sequence Length Distribution, Sequence Duplication Levels, Overrepresented sequences, Adapter Content, and Kmer Content. [file DataSheet1.zip › Supplementary files/Supplementary file 2 MUMmer/I12-1149-03-90-contigs.coords.txt]

S1	E1	S2	E2	LEN 1	LEN 2	% IDY	LEN R	LEN Q	COV R	COV Q	TAGS
1	45948	45932	1	45948	45932	99.81	816394	123538	5.63	37.18	gi|13507739|ref|NC_000912.1|<->282_123538_24560668
14856	15164	1566	1260	309	307	94.19	816394	18851	0.04	1.63	gi|13507739|ref|NC_000912.1|<->403_18851_2837645_160+,336-
45861	57629	1	11769	11769	11769	99.79	816394	11769	1.44	100.00	gi|13507739|ref|NC_000912.1|<->100_11769_2275632
45932	46068	137	1	137	137	97.08	816394	209	0.02	65.55	gi|13507739|ref|NC_000912.1|<->127_209_19179
45932	46068	127	263	137	137	95.62	816394	263	0.02	52.09	gi|13507739|ref|NC_000912.1|<->380_263_26837
45932	46199	1554	1822	268	269	92.57	816394	2989	0.03	9.00	gi|13507739|ref|NC_000912.1|<->408_2989_449292_205-,...,137+
45932	46197	941	1207	266	267	93.26	816394	1308	0.03	20.41	gi|13507739|ref|NC_000912.1|<->424_1308_228993_388-,175+
45933	46181	386	137	249	250	91.20	816394	1621	0.03	15.42	gi|13507739|ref|NC_000912.1|<->44_1621_233830
45980	46133	155	1	154	155	95.48	816394	155	0.02	100.00	gi|13507739|ref|NC_000912.1|<->162_155_23543
57578	59725	2149	1	2148	2149	99.53	816394	2149	0.26	100.00	gi|13507739|ref|NC_000912.1|<->131_2149_409449
59637	59762	126	1	126	126	100.00	816394	126	0.02	100.00	gi|13507739|ref|NC_000912.1|<->79_126_11790
59674	60544	2149	1279	871	871	85.32	816394	2149	0.11	40.53	gi|13507739|ref|NC_000912.1|<->131_2149_409449
59674	113990	1	54253	54317	54253	99.73	816394	54253	6.65	100.00	gi|13507739|ref|NC_000912.1|<->226_54253_10290895
111865	112044	123372	123538	180	167	88.89	816394	123538	0.02	0.14	gi|13507739|ref|NC_000912.1|<->282_123538_24560668
111881	112600	62600	61869	720	732	95.22	816394	66502	0.09	1.10	gi|13507739|ref|NC_000912.1|<->414_66502_9567816_293+,61+,368-
111956	112044	25365	25453	89	89	94.38	816394	25453	0.01	0.35	gi|13507739|ref|NC_000912.1|<->316_25453_3628263
113956	114174	219	1	219	219	99.09	816394	219	0.03	100.00	gi|13507739|ref|NC_000912.1|<->265_219_20927
114044	114174	131	1	131	131	100.00	816394	131	0.02	100.00	gi|13507739|ref|NC_000912.1|<->264_131_6312
114114	114245	132	1	132	132	100.00	816394	132	0.02	100.00	gi|13507739|ref|NC_000912.1|<->320_132_21107
114157	114249	1	93	93	93	100.00	816394	93	0.01	100.00	gi|13507739|ref|NC_000912.1|<->338_93_892
114368	114813	445	1	446	445	99.55	816394	445	0.05	100.00	gi|13507739|ref|NC_000912.1|<->306_445_48126
114746	116237	1	1491	1492	1491	99.66	816394	1491	0.18	100.00	gi|13507739|ref|NC_000912.1|<->399_1491_188426_112-,...,89-
115890	116197	324	1	308	324	88.62	816394	324	0.04	100.00	gi|13507739|ref|NC_000912.1|<->118_324_32277
116167	117474	1308	1	1308	1308	99.77	816394	1308	0.16	100.00	gi|13507739|ref|NC_000912.1|<->424_1308_228993_388-,175+
116242	116378	7769	7630	137	140	93.57	816394	9105	0.02	1.54	gi|13507739|ref|NC_000912.1|<->401_9105_1483010_140+,...,351-
116268	116534	337	72	267	266	93.26	816394	11769	0.03	2.26	gi|13507739|ref|NC_000912.1|<->100_11769_2275632
116284	116609	6996	6671	326	326	93.25	816394	9105	0.04	3.58	gi|13507739|ref|NC_000912.1|<->401_9105_1483010_140+,...,351-
116948	117474	37	563	527	527	98.48	816394	563	0.06	93.61	gi|13507739|ref|NC_000912.1|<->422_563_91477_379+,388+
117026	127969	10968	1	10944	10968	99.69	816394	10968	1.34	100.00	gi|13507739|ref|NC_000912.1|<->410_10968_1772191_255+,...,388-
117780	117873	94	1	94	94	98.94	816394	12484	0.01	0.75	gi|13507739|ref|NC_000912.1|<->407_12484_1924895_199+,386+
127398	127879	656	178	482	479	90.70	816394	12484	0.06	3.84	gi|13507739|ref|NC_000912.1|<->407_12484_1924895_199+,386+
127665	128239	1	563	575	563	85.89	816394	1899	0.07	29.65	gi|13507739|ref|NC_000912.1|<->196_1899_209782
127866	128040	175	1	175	175	97.14	816394	1762	0.02	9.93	gi|13507739|ref|NC_000912.1|<->406_1762_255133_191+,...,0+
127971	128075	105	1	105	105	100.00	816394	105	0.01	100.00	gi|13507739|ref|NC_000912.1|<->77_105_3310
127987	128158	1	172	172	172	100.00	816394	172	0.02	100.00	gi|13507739|ref|NC_000912.1|<->241_172_9436
128070	128195	126	1	126	126	100.00	816394	126	0.02	100.00	gi|13507739|ref|NC_000912.1|<->19_126_10457
128107	128230	1	124	124	124	99.19	816394	124	0.02	100.00	gi|13507739|ref|NC_000912.1|<->124_124_4577
128107	128389	1	283	283	283	100.00	816394	283	0.03	100.00	gi|13507739|ref|NC_000912.1|<->149_283_28160
128322	128626	305	1	305	305	99.67	816394	305	0.04	100.00	gi|13507739|ref|NC_000912.1|<->12_305_20806
128558	128884	327	1	327	327	99.39	816394	327	0.04	100.00	gi|13507739|ref|NC_000912.1|<->172_327_32049
128590	128884	271	1	295	271	89.15	816394	271	0.04	100.00	gi|13507739|ref|NC_000912.1|<->109_271_24977
128799	129774	1037	58	976	980	90.07	816394	2081	0.12	47.09	gi|13507739|ref|NC_000912.1|<->391_2081_240476_1+,...,111-
128832	129002	1	171	171	171	99.42	816394	171	0.02	100.00	gi|13507739|ref|NC_000912.1|<->67_171_21085
128914	129034	1	121	121	121	97.52	816394	1265	0.01	9.57	gi|13507739|ref|NC_000912.1|<->396_1265_181259_55+,325-,310+
128914	129469	1	556	556	556	99.82	816394	556	0.07	100.00	gi|13507739|ref|NC_000912.1|<->56_556_71133
129419	129777	359	1	359	359	99.72	816394	359	0.04	100.00	gi|13507739|ref|NC_000912.1|<->221_359_46474
129737	130929	1	1193	1193	1193	99.75	816394	1193	0.15	100.00	gi|13507739|ref|NC_000912.1|<->395_1193_162154_52-,...,17+
129980	131405	1414	6	1426	1409	91.39	816394	1501	0.17	93.87	gi|13507739|ref|NC_000912.1|<->409_1501_196270_229-,...,263-
130237	131129	888	1	893	888	94.40	816394	964	0.11	92.12	gi|13507739|ref|NC_000912.1|<->41_964_108244
130934	131098	1	165	165	165	100.00	816394	165	0.02	100.00	gi|13507739|ref|NC_000912.1|<->82_165_8664
131015	131363	1	349	349	349	99.43	816394	349	0.04	100.00	gi|13507739|ref|NC_000912.1|<->311_349_28304
131390	131732	342	1	343	342	99.42	816394	342	0.04	100.00	gi|13507739|ref|NC_000912.1|<->214_342_29593
131390	131740	347	1	351	347	92.35	816394	347	0.04	100.00	gi|13507739|ref|NC_000912.1|<->48_347_27398
131760	131887	130	1	128	130	94.62	816394	130	0.02	100.00	gi|13507739|ref|NC_000912.1|<->98_130_5000
131764	131887	1	124	124	124	100.00	816394	124	0.02	100.00	gi|13507739|ref|NC_000912.1|<->377_124_4693
131796	131950	290	136	155	155	98.71	816394	623	0.02	24.88	gi|13507739|ref|NC_000912.1|<->402_623_71650_156+,295-,63+
131827	131942	116	1	116	116	100.00	816394	116	0.01	100.00	gi|13507739|ref|NC_000912.1|<->341_116_5310
131862	132318	457	1	457	457	100.00	816394	457	0.06	100.00	gi|13507739|ref|NC_000912.1|<->318_457_49685
132343	132475	1	133	133	133	100.00	816394	133	0.02	100.00	gi|13507739|ref|NC_000912.1|<->363_133_6186
132388	132529	1	142	142	142	99.30	816394	142	0.02	100.00	gi|13507739|ref|NC_000912.1|<->116_142_6419
132463	133022	1	557	560	557	99.29	816394	557	0.07	100.00	gi|13507739|ref|NC_000912.1|<->128_557_73231
132976	165941	33030	1	32966	33030	99.58	816394	33030	4.04	100.00	gi|13507739|ref|NC_000912.1|<->413_33030_5590554_280-,...,339-
133210	133581	2935	2563	372	373	85.79	816394	2989	0.05	12.48	gi|13507739|ref|NC_000912.1|<->408_2989_449292_205-,...,137+
164928	165163	6707	6472	236	236	90.68	816394	9105	0.03	2.59	gi|13507739|ref|NC_000912.1|<->401_9105_1483010_140+,...,351-
165942	166310	1	368	369	368	98.64	816394	368	0.05	100.00	gi|13507739|ref|NC_000912.1|<->210_368_30255
166324	166661	338	1	338	338	99.70	816394	338	0.04	100.00	gi|13507739|ref|NC_000912.1|<->27_338_48970
166573	166661	1	89	89	89	100.00	816394	108	0.01	82.41	gi|13507739|ref|NC_000912.1|<->142_108_1812
166573	166680	108	1	108	108	100.00	816394	108	0.01	100.00	gi|13507739|ref|NC_000912.1|<->4_108_1765
166597	166711	115	1	115	115	100.00	816394	115	0.01	100.00	gi|13507739|ref|NC_000912.1|<->123_115_2978
166628	166755	128	1	128	128	100.00	816394	128	0.02	100.00	gi|13507739|ref|NC_000912.1|<->294_128_17632
166667	166808	148	2	142	147	91.16	816394	148	0.02	99.32	gi|13507739|ref|NC_000912.1|<->284_148_17221
166667	168451	1	1785	1785	1785	99.89	816394	1785	0.22	100.00	gi|13507739|ref|NC_000912.1|<->394_1785_274225_36+,92+,101+
168085	168566	2719	3197	482	479	87.30	816394	3266	0.06	14.67	gi|13507739|ref|NC_000912.1|<->412_3266_479313_273-,...,120+
168241	168451	211	1	211	211	99.53	816394	211	0.03	100.00	gi|13507739|ref|NC_000912.1|<->47_211_9253
168363	168500	1	138	138	138	100.00	816394	138	0.02	100.00	gi|13507739|ref|NC_000912.1|<->335_138_10813
168412	168935	1	523	524	523	99.62	816394	604	0.06	86.59	gi|13507739|ref|NC_000912.1|<->286_604_82872
168412	168566	2081	1933	155	149	92.90	816394	2081	0.02	7.16	gi|13507739|ref|NC_000912.1|<->391_2081_240476_1+,...,111-
168979	170234	1251	1	1256	1251	93.33	816394	1308	0.15	95.64	gi|13507739|ref|NC_000912.1|<->424_1308_228993_388-,175+
169039	169364	6996	6671	326	326	93.25	816394	9105	0.04	3.58	gi|13507739|ref|NC_000912.1|<->401_9105_1483010_140+,...,351-
169545	169695	453	604	151	152	93.42	816394	604	0.02	25.17	gi|13507739|ref|NC_000912.1|<->286_604_82872
169621	169720	1	100	100	100	100.00	816394	100	0.01	100.00	gi|13507739|ref|NC_000912.1|<->300_100_1548
169674	170234	1	563	561	563	96.10	816394	563	0.07	100.00	gi|13507739|ref|NC_000912.1|<->422_563_91477_379+,388+
170146	171004	859	1	859	859	99.53	816394	859	0.11	100.00	gi|13507739|ref|NC_000912.1|<->189_859_93899
170886	171004	119	1	119	119	94.96	816394	119	0.01	100.00	gi|13507739|ref|NC_000912.1|<->188_119_2370
170916	171128	1	213	213	213	100.00	816394	213	0.03	100.00	gi|13507739|ref|NC_000912.1|<->387_213_14200_135-,84-,209+
171040	177771	1	6711	6732	6711	99.49	816394	9105	0.82	73.71	gi|13507739|ref|NC_000912.1|<->401_9105_1483010_140+,...,351-
177490	177771	779	1060	282	282	89.36	816394	33030	0.03	0.85	gi|13507739|ref|NC_000912.1|<->413_33030_5590554_280-,...,339-
177731	177834	149	46	104	104	95.19	816394	203	0.01	51.23	gi|13507739|ref|NC_000912.1|<->107_203_17361
177731	177834	149	46	104	104	96.15	816394	1193	0.01	8.72	gi|13507739|ref|NC_000912.1|<->395_1193_162154_52-,...,17+
177733	177834	1376	1477	102	102	94.12	816394	2989	0.01	3.41	gi|13507739|ref|NC_000912.1|<->408_2989_449292_205-,...,137+
178565	178911	467	121	347	347	91.38	816394	1621	0.04	21.41	gi|13507739|ref|NC_000912.1|<->44_1621_233830
178646	178781	136	1	136	136	97.06	816394	209	0.02	65.07	gi|13507739|ref|NC_000912.1|<->127_209_19179
178646	178895	74	323	250	250	90.80	816394	359	0.03	69.64	gi|13507739|ref|NC_000912.1|<->221_359_46474
178646	178781	128	263	136	136	97.06	816394	263	0.02	51.71	gi|13507739|ref|NC_000912.1|<->380_263_26837
178646	178895	128	377	250	250	96.80	816394	2081	0.03	12.01	gi|13507739|ref|NC_000912.1|<->391_2081_240476_1+,...,111-
178646	181004	6747	9105	2359	2359	99.75	816394	9105	0.29	25.91	gi|13507739|ref|NC_000912.1|<->401_9105_1483010_140+,...,351-
178646	178913	1555	1822	268	268	92.19	816394	2989	0.03	8.97	gi|13507739|ref|NC_000912.1|<->408_2989_449292_205-,...,137+
178646	178895	942	1191	250	250	94.00	816394	1308	0.03	19.11	gi|13507739|ref|NC_000912.1|<->424_1308_228993_388-,175+
178928	179073	539	684	146	146	91.78	816394	1308	0.02	11.16	gi|13507739|ref|NC_000912.1|<->424_1308_228993_388-,175+
179279	179389	111	1	111	111	95.50	816394	123538	0.01	0.09	gi|13507739|ref|NC_000912.1|<->282_123538_24560668
179302	179639	1	337	338	337	94.08	816394	11769	0.04	2.86	gi|13507739|ref|NC_000912.1|<->100_11769_2275632
179373	179639	73	339	267	267	93.26	816394	359	0.03	74.37	gi|13507739|ref|NC_000912.1|<->221_359_46474
179373	179639	1554	1820	267	267	93.26	816394	2989	0.03	8.93	gi|13507739|ref|NC_000912.1|<->408_2989_449292_205-,...,137+
179373	179668	941	1233	296	293	93.58	816394	1308	0.04	22.40	gi|13507739|ref|NC_000912.1|<->424_1308_228993_388-,175+
179374	179668	386	95	295	292	91.86	816394	1621	0.04	18.01	gi|13507739|ref|NC_000912.1|<->44_1621_233830
179487	179637	240	90	151	151	89.40	816394	240	0.02	62.92	gi|13507739|ref|NC_000912.1|<->23_240_22482
179487	179623	137	1	137	137	94.16	816394	137	0.02	100.00	gi|13507739|ref|NC_000912.1|<->359_137_7739
179536	179639	124	21	104	104	97.12	816394	124	0.01	83.87	gi|13507739|ref|NC_000912.1|<->163_124_5752
180922	181100	1	179	179	179	99.44	816394	179	0.02	100.00	gi|13507739|ref|NC_000912.1|<->165_179_10264
180999	181100	102	1	102	102	100.00	816394	102	0.01	100.00	gi|13507739|ref|NC_000912.1|<->167_102_1578
181012	181111	100	1	100	100	100.00	816394	100	0.01	100.00	gi|13507739|ref|NC_000912.1|<->78_100_1936
181023	181390	1	368	368	368	98.10	816394	368	0.05	100.00	gi|13507739|ref|NC_000912.1|<->210_368_30255
181023	181372	1	350	350	350	100.00	816394	350	0.04	100.00	gi|13507739|ref|NC_000912.1|<->211_350_28912
181353	181492	140	1	140	140	100.00	816394	140	0.02	100.00	gi|13507739|ref|NC_000912.1|<->290_140_4537
181353	181507	242	88	155	155	96.77	816394	242	0.02	64.05	gi|13507739|ref|NC_000912.1|<->357_242_18224
181698	182054	357	1	357	357	98.88	816394	1501	0.04	23.78	gi|13507739|ref|NC_000912.1|<->409_1501_196270_229-,...,263-
181903	182054	14	165	152	152	93.42	816394	165	0.02	92.12	gi|13507739|ref|NC_000912.1|<->288_165_6884
181966	182135	170	1	170	170	100.00	816394	170	0.02	100.00	gi|13507739|ref|NC_000912.1|<->232_170_17450
182047	182140	94	1	94	94	100.00	816394	94	0.01	100.00	gi|13507739|ref|NC_000912.1|<->303_94_655
182047	182383	337	1	337	337	92.88	816394	337	0.04	100.00	gi|13507739|ref|NC_000912.1|<->87_337_25051
182052	183819	1762	1	1768	1762	99.10	816394	1762	0.22	100.00	gi|13507739|ref|NC_000912.1|<->406_1762_255133_191+,...,0+
183194	183748	2712	3266	555	555	95.50	816394	3266	0.07	16.99	gi|13507739|ref|NC_000912.1|<->412_3266_479313_273-,...,120+
183744	184786	1438	387	1043	1052	90.71	816394	2387	0.13	44.07	gi|13507739|ref|NC_000912.1|<->392_2387_275205_8+,...,261-
183921	184045	125	1	125	125	99.20	816394	125	0.02	100.00	gi|13507739|ref|NC_000912.1|<->274_125_12962
183957	184107	1	151	151	151	98.68	816394	179	0.02	84.36	gi|13507739|ref|NC_000912.1|<->346_179_10146
183958	184107	1	150	150	150	99.33	816394	178	0.02	84.27	gi|13507739|ref|NC_000912.1|<->32_178_9798
183958	184165	1	208	208	208	100.00	816394	208	0.03	100.00	gi|13507739|ref|NC_000912.1|<->33_208_12370
184197	184399	203	1	203	203	96.06	816394	209	0.02	97.13	gi|13507739|ref|NC_000912.1|<->15_209_12024
184366	184489	271	148	124	124	99.19	816394	271	0.02	45.76	gi|13507739|ref|NC_000912.1|<->109_271_24977
184632	184855	287	64	224	224	95.09	816394	617	0.03	36.30	gi|13507739|ref|NC_000912.1|<->405_617_65254_181+,110+,161+
184675	185939	1	1265	1265	1265	99.21	816394	1265	0.15	100.00	gi|13507739|ref|NC_000912.1|<->396_1265_181259_55+,325-,310+
185870	186135	266	1	266	266	100.00	816394	266	0.03	100.00	gi|13507739|ref|NC_000912.1|<->104_266_20532
186065	186244	1	180	180	180	100.00	816394	180	0.02	100.00	gi|13507739|ref|NC_000912.1|<->155_180_10364
186262	186568	1	307	307	307	98.37	816394	410	0.04	74.88	gi|13507739|ref|NC_000912.1|<->420_410_44567_364+,324+,180+
186355	187386	1031	1	1032	1031	98.93	816394	1031	0.13	100.00	gi|13507739|ref|NC_000912.1|<->393_1031_98348_9+,64-,305+
187385	188087	2989	2287	703	703	92.75	816394	2989	0.09	23.52	gi|13507739|ref|NC_000912.1|<->408_2989_449292_205-,...,137+
187385	187809	523	100	425	424	98.59	816394	523	0.05	81.07	gi|13507739|ref|NC_000912.1|<->411_523_48658_267+,6+,218+
187486	190748	1	3263	3263	3263	99.57	816394	3266	0.40	99.91	gi|13507739|ref|NC_000912.1|<->412_3266_479313_273-,...,120+
190414	190682	10557	10289	269	269	90.33	816394	10968	0.03	2.45	gi|13507739|ref|NC_000912.1|<->410_10968_1772191_255+,...,388-
190648	190748	104	4	101	101	99.01	816394	10968	0.01	0.92	gi|13507739|ref|NC_000912.1|<->410_10968_1772191_255+,...,388-
190744	190940	1	197	197	197	99.49	816394	197	0.02	100.00	gi|13507739|ref|NC_000912.1|<->197_197_8837
191254	191392	139	1	139	139	100.00	816394	139	0.02	100.00	gi|13507739|ref|NC_000912.1|<->117_139_5921
191308	191880	617	39	573	579	98.45	816394	617	0.07	93.84	gi|13507739|ref|NC_000912.1|<->405_617_65254_181+,110+,161+
191900	196547	4641	1	4648	4641	99.57	816394	4641	0.57	100.00	gi|13507739|ref|NC_000912.1|<->143_4641_764616
195635	196299	473	1140	665	668	85.93	816394	2989	0.08	22.35	gi|13507739|ref|NC_000912.1|<->408_2989_449292_205-,...,137+
195669	196042	1448	1072	374	377	86.77	816394	1621	0.05	23.26	gi|13507739|ref|NC_000912.1|<->44_1621_233830
196473	196629	157	1	157	157	100.00	816394	157	0.02	100.00	gi|13507739|ref|NC_000912.1|<->59_157_11142
196738	197099	362	1	362	362	99.72	816394	362	0.04	100.00	gi|13507739|ref|NC_000912.1|<->277_362_41201
197030	198713	1684	1	1684	1684	99.88	816394	1684	0.21	100.00	gi|13507739|ref|NC_000912.1|<->400_1684_195254_134+,...,216+
198666	198877	1	212	212	212	100.00	816394	212	0.03	100.00	gi|13507739|ref|NC_000912.1|<->383_212_19075
198815	199100	286	1	286	286	99.65	816394	286	0.04	100.00	gi|13507739|ref|NC_000912.1|<->299_286_34744
199046	244935	45891	1	45890	45891	99.87	816394	45891	5.62	100.00	gi|13507739|ref|NC_000912.1|<->417_45891_7136457_336+,66+
244528	245094	1	567	567	567	100.00	816394	567	0.07	100.00	gi|13507739|ref|NC_000912.1|<->418_567_118667_336-,30+
245065	245243	1	179	179	179	100.00	816394	179	0.02	100.00	gi|13507739|ref|NC_000912.1|<->186_179_15587
245066	245243	1	178	178	178	99.44	816394	178	0.02	100.00	gi|13507739|ref|NC_000912.1|<->237_178_15985
245220	247608	2387	1	2389	2387	99.41	816394	2387	0.29	100.00	gi|13507739|ref|NC_000912.1|<->392_2387_275205_8+,...,261-
245220	245361	1	142	142	142	96.48	816394	142	0.02	100.00	gi|13507739|ref|NC_000912.1|<->46_142_11046
246197	248028	1849	1	1832	1849	89.48	816394	2081	0.22	88.85	gi|13507739|ref|NC_000912.1|<->391_2081_240476_1+,...,111-
247548	247788	1	240	241	240	99.59	816394	240	0.03	100.00	gi|13507739|ref|NC_000912.1|<->23_240_22482
247766	248028	263	1	263	263	99.62	816394	263	0.03	100.00	gi|13507739|ref|NC_000912.1|<->380_263_26837
247985	249480	1501	6	1496	1496	99.47	816394	1501	0.18	99.67	gi|13507739|ref|NC_000912.1|<->409_1501_196270_229-,...,263-
249576	249742	167	1	167	167	100.00	816394	337	0.02	49.55	gi|13507739|ref|NC_000912.1|<->87_337_25051
249690	321917	1	72228	72228	72228	99.88	816394	72228	8.85	100.00	gi|13507739|ref|NC_000912.1|<->157_72228_10604853
321581	322022	1171	731	442	441	87.00	816394	1408	0.05	31.32	gi|13507739|ref|NC_000912.1|<->361_1408_200029
321625	322493	268	1140	869	873	87.93	816394	2989	0.11	29.21	gi|13507739|ref|NC_000912.1|<->408_2989_449292_205-,...,137+
321699	322493	1367	567	795	801	85.87	816394	1777	0.10	45.08	gi|13507739|ref|NC_000912.1|<->415_1777_274810_298+,184+
321699	322493	1611	812	795	800	85.86	816394	1621	0.10	49.35	gi|13507739|ref|NC_000912.1|<->44_1621_233830
321844	340695	1	18851	18852	18851	99.82	816394	18851	2.31	100.00	gi|13507739|ref|NC_000912.1|<->403_18851_2837645_160+,336-
323104	323410	30785	31093	307	309	93.55	816394	123538	0.04	0.25	gi|13507739|ref|NC_000912.1|<->282_123538_24560668
337016	337234	17895	17675	219	221	87.33	816394	19963	0.03	1.11	gi|13507739|ref|NC_000912.1|<->404_19963_3121710_176+,386-
340607	340774	1	168	168	168	100.00	816394	168	0.02	100.00	gi|13507739|ref|NC_000912.1|<->31_168_5298
340787	341865	1079	1	1079	1079	99.54	816394	1079	0.13	100.00	gi|13507739|ref|NC_000912.1|<->397_1079_124748_71+,234+,258+
341825	343725	1	1899	1901	1899	99.32	816394	1899	0.23	100.00	gi|13507739|ref|NC_000912.1|<->196_1899_209782
343671	410025	66502	68	66355	66435	99.75	816394	66502	8.13	99.90	gi|13507739|ref|NC_000912.1|<->414_66502_9567816_293+,61+,368-
347179	347723	122994	123538	545	545	91.41	816394	123538	0.07	0.44	gi|13507739|ref|NC_000912.1|<->282_123538_24560668
347414	347644	25168	25398	231	231	82.76	816394	25453	0.03	0.91	gi|13507739|ref|NC_000912.1|<->316_25453_3628263
347647	348279	52232	52864	633	633	96.84	816394	54253	0.08	1.17	gi|13507739|ref|NC_000912.1|<->226_54253_10290895
410255	410433	179	1	179	179	100.00	816394	179	0.02	100.00	gi|13507739|ref|NC_000912.1|<->182_179_13598
410573	410760	1	188	188	188	100.00	816394	188	0.02	100.00	gi|13507739|ref|NC_000912.1|<->227_188_35699
410672	436133	1	25453	25462	25453	99.71	816394	25453	3.12	100.00	gi|13507739|ref|NC_000912.1|<->316_25453_3628263
435610	436145	539	1	536	539	81.15	816394	66502	0.07	0.81	gi|13507739|ref|NC_000912.1|<->414_66502_9567816_293+,61+,368-
435860	436078	62758	62540	219	219	82.27	816394	66502	0.03	0.33	gi|13507739|ref|NC_000912.1|<->414_66502_9567816_293+,61+,368-
436018	436133	52193	52308	116	116	93.97	816394	54253	0.01	0.21	gi|13507739|ref|NC_000912.1|<->226_54253_10290895
436057	436216	160	1	160	160	100.00	816394	160	0.02	100.00	gi|13507739|ref|NC_000912.1|<->246_160_32726
436057	436133	123462	123538	77	77	100.00	816394	123538	0.01	0.06	gi|13507739|ref|NC_000912.1|<->282_123538_24560668
436128	436237	110	1	110	110	100.00	816394	110	0.01	100.00	gi|13507739|ref|NC_000912.1|<->260_110_6634
436209	436306	1	98	98	98	100.00	816394	98	0.01	100.00	gi|13507739|ref|NC_000912.1|<->236_98_1296
436209	436386	1	178	178	178	98.88	816394	178	0.02	100.00	gi|13507739|ref|NC_000912.1|<->237_178_15985
436446	437069	623	1	624	623	99.52	816394	623	0.08	100.00	gi|13507739|ref|NC_000912.1|<->402_623_71650_156+,295-,63+
436545	436666	35520	35399	122	122	98.36	816394	35520	0.01	0.34	gi|13507739|ref|NC_000912.1|<->419_35520_6607854_358+,...,151+
436991	437204	214	1	214	214	99.53	816394	214	0.03	100.00	gi|13507739|ref|NC_000912.1|<->201_214_11541
437139	437375	237	1	237	237	100.00	816394	237	0.03	100.00	gi|13507739|ref|NC_000912.1|<->171_237_16220
437290	438320	1031	1	1031	1031	99.32	816394	1031	0.13	100.00	gi|13507739|ref|NC_000912.1|<->393_1031_98348_9+,64-,305+
437398	437539	1	142	142	142	97.89	816394	142	0.02	100.00	gi|13507739|ref|NC_000912.1|<->116_142_6419
437473	437561	1	89	89	89	100.00	816394	557	0.01	15.98	gi|13507739|ref|NC_000912.1|<->128_557_73231
438319	438841	523	1	523	523	99.24	816394	523	0.06	100.00	gi|13507739|ref|NC_000912.1|<->411_523_48658_267+,6+,218+
438808	439130	324	1	323	324	99.38	816394	324	0.04	100.00	gi|13507739|ref|NC_000912.1|<->118_324_32277
439081	440691	1	1611	1611	1611	99.57	816394	1621	0.20	99.38	gi|13507739|ref|NC_000912.1|<->44_1621_233830
440152	441029	883	1	878	883	90.64	816394	2989	0.11	29.54	gi|13507739|ref|NC_000912.1|<->408_2989_449292_205-,...,137+
440685	441029	4	348	345	345	100.00	816394	348	0.04	99.14	gi|13507739|ref|NC_000912.1|<->262_348_37498
441004	441538	535	1	535	535	99.63	816394	535	0.07	100.00	gi|13507739|ref|NC_000912.1|<->168_535_60546
441476	441627	152	1	152	152	100.00	816394	152	0.02	100.00	gi|13507739|ref|NC_000912.1|<->14_152_6398
441539	441641	103	1	103	103	100.00	816394	103	0.01	100.00	gi|13507739|ref|NC_000912.1|<->223_103_3047
441539	441627	89	1	89	89	100.00	816394	1079	0.01	8.25	gi|13507739|ref|NC_000912.1|<->397_1079_124748_71+,234+,258+
441553	443221	1	1669	1669	1669	99.58	816394	1669	0.20	100.00	gi|13507739|ref|NC_000912.1|<->332_1669_156466
442191	442422	241	1	232	241	90.46	816394	242	0.03	99.59	gi|13507739|ref|NC_000912.1|<->141_242_26266
443216	443585	370	1	370	370	99.73	816394	370	0.05	100.00	gi|13507739|ref|NC_000912.1|<->85_370_23241
443999	444088	90	1	90	90	100.00	816394	90	0.01	100.00	gi|13507739|ref|NC_000912.1|<->285_90_93
443999	444213	1	212	215	212	90.70	816394	212	0.03	100.00	gi|13507739|ref|NC_000912.1|<->90_212_12373
444000	444184	1	185	185	185	100.00	816394	185	0.02	100.00	gi|13507739|ref|NC_000912.1|<->249_185_30554
444000	444088	89	1	89	89	100.00	816394	148	0.01	60.14	gi|13507739|ref|NC_000912.1|<->284_148_17221
444120	492863	48744	1	48744	48744	99.86	816394	48744	5.97	100.00	gi|13507739|ref|NC_000912.1|<->97_48744_7027330
492817	493027	211	1	211	211	99.53	816394	211	0.03	100.00	gi|13507739|ref|NC_000912.1|<->47_211_9253
492988	495067	2081	1	2080	2081	99.57	816394	2081	0.25	100.00	gi|13507739|ref|NC_000912.1|<->391_2081_240476_1+,...,111-
495024	496431	1	1408	1408	1408	99.79	816394	1408	0.17	100.00	gi|13507739|ref|NC_000912.1|<->361_1408_200029
496398	496891	1	494	494	494	99.39	816394	494	0.06	100.00	gi|13507739|ref|NC_000912.1|<->243_494_51076
496501	496578	362	285	78	78	97.44	816394	964	0.01	8.09	gi|13507739|ref|NC_000912.1|<->41_964_108244
496844	497181	1	338	338	338	100.00	816394	338	0.04	100.00	gi|13507739|ref|NC_000912.1|<->204_338_26301
497099	497196	98	1	98	98	100.00	816394	98	0.01	100.00	gi|13507739|ref|NC_000912.1|<->122_98_1255
497135	497454	1762	1443	320	320	100.00	816394	1762	0.04	18.16	gi|13507739|ref|NC_000912.1|<->406_1762_255133_191+,...,0+
497366	497458	1	93	93	93	100.00	816394	93	0.01	100.00	gi|13507739|ref|NC_000912.1|<->147_93_354
497394	497522	129	1	129	129	100.00	816394	129	0.02	100.00	gi|13507739|ref|NC_000912.1|<->333_129_6518
497756	497939	184	1	184	184	100.00	816394	184	0.02	100.00	gi|13507739|ref|NC_000912.1|<->200_184_24100
497975	498247	1	274	273	274	98.54	816394	274	0.03	100.00	gi|13507739|ref|NC_000912.1|<->343_274_32805
498327	498578	1	252	252	252	99.60	816394	252	0.03	100.00	gi|13507739|ref|NC_000912.1|<->252_252_21295
498521	498722	202	1	202	202	100.00	816394	202	0.02	100.00	gi|13507739|ref|NC_000912.1|<->225_202_13980
498661	498995	1	335	335	335	100.00	816394	335	0.04	100.00	gi|13507739|ref|NC_000912.1|<->242_335_27180
498957	499130	1	174	174	174	100.00	816394	174	0.02	100.00	gi|13507739|ref|NC_000912.1|<->349_174_16878
499042	499280	558	320	239	239	93.31	816394	558	0.03	42.83	gi|13507739|ref|NC_000912.1|<->345_558_73314
499042	553007	63024	9056	53966	53969	99.81	816394	63024	6.61	85.63	gi|13507739|ref|NC_000912.1|<->398_63024_9271634_88-,...,302-
552747	558623	9100	3224	5877	5877	99.71	816394	63024	0.72	9.33	gi|13507739|ref|NC_000912.1|<->398_63024_9271634_88-,...,302-
552747	553007	9172	8912	261	261	98.85	816394	63024	0.03	0.41	gi|13507739|ref|NC_000912.1|<->398_63024_9271634_88-,...,302-
561516	565265	3748	1	3750	3748	99.47	816394	63024	0.46	5.95	gi|13507739|ref|NC_000912.1|<->398_63024_9271634_88-,...,302-
565094	565211	369	252	118	118	97.46	816394	964	0.01	12.24	gi|13507739|ref|NC_000912.1|<->41_964_108244
565096	565265	170	1	170	170	97.65	816394	242	0.02	70.25	gi|13507739|ref|NC_000912.1|<->357_242_18224
565177	565368	1	192	192	192	100.00	816394	192	0.02	100.00	gi|13507739|ref|NC_000912.1|<->350_192_33280
565280	565434	155	1	155	155	100.00	816394	155	0.02	100.00	gi|13507739|ref|NC_000912.1|<->278_155_7078
565280	565415	191	56	136	136	95.59	816394	191	0.02	71.20	gi|13507739|ref|NC_000912.1|<->75_191_14197
565346	565434	20	108	89	89	100.00	816394	108	0.01	82.41	gi|13507739|ref|NC_000912.1|<->142_108_1812
565461	565672	1	212	212	212	99.53	816394	212	0.03	100.00	gi|13507739|ref|NC_000912.1|<->90_212_12373
565699	566045	347	1	347	347	98.85	816394	347	0.04	100.00	gi|13507739|ref|NC_000912.1|<->48_347_27398
565973	566145	173	1	173	173	100.00	816394	173	0.02	100.00	gi|13507739|ref|NC_000912.1|<->207_173_22951
566057	566177	1	121	121	121	100.00	816394	121	0.01	100.00	gi|13507739|ref|NC_000912.1|<->378_121_4246
566108	566235	1	128	128	128	100.00	816394	128	0.02	100.00	gi|13507739|ref|NC_000912.1|<->330_128_3858
566446	566538	1	93	93	93	100.00	816394	93	0.01	100.00	gi|13507739|ref|NC_000912.1|<->337_93_1436
566446	566538	93	1	93	93	98.92	816394	93	0.01	100.00	gi|13507739|ref|NC_000912.1|<->356_93_803
566450	566548	1	99	99	99	100.00	816394	99	0.01	100.00	gi|13507739|ref|NC_000912.1|<->114_99_5114
566460	566632	1	173	173	173	95.95	816394	179	0.02	96.65	gi|13507739|ref|NC_000912.1|<->21_179_12259
566509	566687	179	1	179	179	100.00	816394	179	0.02	100.00	gi|13507739|ref|NC_000912.1|<->154_179_11180
566659	567039	381	1	381	381	100.00	816394	381	0.05	100.00	gi|13507739|ref|NC_000912.1|<->239_381_39560
566958	567145	1	188	188	188	100.00	816394	188	0.02	100.00	gi|13507739|ref|NC_000912.1|<->365_188_13305
567048	567145	98	1	98	98	98.98	816394	100	0.01	98.00	gi|13507739|ref|NC_000912.1|<->281_100_1337
567057	567150	1	94	94	94	100.00	816394	94	0.01	100.00	gi|13507739|ref|NC_000912.1|<->202_94_1388
567062	567438	1	377	377	377	99.73	816394	377	0.05	100.00	gi|13507739|ref|NC_000912.1|<->309_377_34416
567062	568569	1	1488	1508	1488	91.66	816394	1491	0.18	99.80	gi|13507739|ref|NC_000912.1|<->399_1491_188426_112-,...,89-
567437	570423	2989	1	2987	2989	99.73	816394	2989	0.37	100.00	gi|13507739|ref|NC_000912.1|<->408_2989_449292_205-,...,137+
569286	569952	249	913	667	665	85.91	816394	4641	0.08	14.33	gi|13507739|ref|NC_000912.1|<->143_4641_764616
569286	569937	649	1	652	649	87.35	816394	18851	0.08	3.44	gi|13507739|ref|NC_000912.1|<->403_18851_2837645_160+,336-
569864	570156	72228	71936	293	293	92.88	816394	72228	0.04	0.41	gi|13507739|ref|NC_000912.1|<->157_72228_10604853
570398	590365	1	19963	19968	19963	99.71	816394	19963	2.45	100.00	gi|13507739|ref|NC_000912.1|<->404_19963_3121710_176+,386-
588071	588221	3	153	151	151	89.40	816394	4641	0.02	3.25	gi|13507739|ref|NC_000912.1|<->143_4641_764616
588071	588291	15390	15172	221	219	87.78	816394	18851	0.03	1.16	gi|13507739|ref|NC_000912.1|<->403_18851_2837645_160+,336-
588071	588255	1693	1511	185	183	83.24	816394	1777	0.02	10.30	gi|13507739|ref|NC_000912.1|<->415_1777_274810_298+,184+
589074	590167	12484	11397	1094	1088	97.44	816394	12484	0.13	8.72	gi|13507739|ref|NC_000912.1|<->407_12484_1924895_199+,386+
589074	595533	6455	1	6460	6455	99.26	816394	6455	0.79	100.00	gi|13507739|ref|NC_000912.1|<->423_6455_1032927_386+,13+,386+
594207	595533	18637	19963	1327	1327	99.25	816394	19963	0.16	6.65	gi|13507739|ref|NC_000912.1|<->404_19963_3121710_176+,386-
594248	606750	12484	1	12503	12484	99.54	816394	12484	1.53	100.00	gi|13507739|ref|NC_000912.1|<->407_12484_1924895_199+,386+
606092	606471	2719	3092	380	374	90.53	816394	3266	0.05	11.45	gi|13507739|ref|NC_000912.1|<->412_3266_479313_273-,...,120+
606678	606924	247	1	247	247	99.60	816394	247	0.03	100.00	gi|13507739|ref|NC_000912.1|<->291_247_40259
606836	606924	36	124	89	89	98.88	816394	124	0.01	71.77	gi|13507739|ref|NC_000912.1|<->124_124_4577
606836	606960	125	1	125	125	99.20	816394	125	0.02	100.00	gi|13507739|ref|NC_000912.1|<->274_125_12962
606872	607050	1	179	179	179	98.88	816394	179	0.02	100.00	gi|13507739|ref|NC_000912.1|<->346_179_10146
606873	607050	1	178	178	178	99.44	816394	178	0.02	100.00	gi|13507739|ref|NC_000912.1|<->32_178_9798
606962	607203	242	1	242	242	99.59	816394	242	0.03	100.00	gi|13507739|ref|NC_000912.1|<->141_242_26266
607115	607313	199	1	199	199	100.00	816394	199	0.02	100.00	gi|13507739|ref|NC_000912.1|<->145_199_10426
607115	607323	209	1	209	209	91.39	816394	209	0.03	100.00	gi|13507739|ref|NC_000912.1|<->15_209_12024
607229	607857	1	629	629	629	99.68	816394	629	0.08	100.00	gi|13507739|ref|NC_000912.1|<->416_629_65584_307+,110-,68+
607498	607857	360	1	360	360	96.11	816394	617	0.04	58.35	gi|13507739|ref|NC_000912.1|<->405_617_65254_181+,110+,161+
607769	607946	178	1	178	178	100.00	816394	178	0.02	100.00	gi|13507739|ref|NC_000912.1|<->253_178_29555
607858	608120	263	1	263	263	100.00	816394	263	0.03	100.00	gi|13507739|ref|NC_000912.1|<->144_263_26307
608060	608178	1	119	119	119	100.00	816394	119	0.01	100.00	gi|13507739|ref|NC_000912.1|<->24_119_4885
608128	608251	1	124	124	124	100.00	816394	124	0.02	100.00	gi|13507739|ref|NC_000912.1|<->163_124_5752
608148	608414	7740	7474	267	267	94.01	816394	9105	0.03	2.93	gi|13507739|ref|NC_000912.1|<->401_9105_1483010_140+,...,351-
608164	608300	1	137	137	137	100.00	816394	137	0.02	100.00	gi|13507739|ref|NC_000912.1|<->359_137_7739
608212	608366	1	155	155	155	100.00	816394	155	0.02	100.00	gi|13507739|ref|NC_000912.1|<->162_155_23543
608278	608486	1	209	209	209	100.00	816394	209	0.03	100.00	gi|13507739|ref|NC_000912.1|<->127_209_19179
608446	608648	1	203	203	203	100.00	816394	203	0.02	100.00	gi|13507739|ref|NC_000912.1|<->107_203_17361
608554	608987	455	1	434	455	91.89	816394	62096	0.05	0.73	gi|13507739|ref|NC_000912.1|<->425_62096_11036946_389-,283+,390-
608560	609133	31273	30687	574	587	89.46	816394	31273	0.07	1.88	gi|13507739|ref|NC_000912.1|<->421_31273_5098001_366-,...,389-
608899	609862	964	1	964	964	99.59	816394	964	0.12	100.00	gi|13507739|ref|NC_000912.1|<->41_964_108244
609997	610196	200	1	200	200	100.00	816394	200	0.02	100.00	gi|13507739|ref|NC_000912.1|<->248_200_11190
610344	610522	1	179	179	179	100.00	816394	179	0.02	100.00	gi|13507739|ref|NC_000912.1|<->132_179_13553
610434	610562	1	129	129	129	100.00	816394	129	0.02	100.00	gi|13507739|ref|NC_000912.1|<->179_129_8604
610474	610736	1	263	263	263	100.00	816394	263	0.03	100.00	gi|13507739|ref|NC_000912.1|<->54_263_22611
610474	610603	130	1	130	130	96.15	816394	130	0.02	100.00	gi|13507739|ref|NC_000912.1|<->98_130_5000
610808	611827	1611	590	1020	1022	87.85	816394	1684	0.12	60.69	gi|13507739|ref|NC_000912.1|<->400_1684_195254_134+,...,216+
610931	611337	1	410	407	410	90.05	816394	410	0.05	100.00	gi|13507739|ref|NC_000912.1|<->420_410_44567_364+,324+,180+
610974	611247	1	274	274	274	99.64	816394	274	0.03	100.00	gi|13507739|ref|NC_000912.1|<->343_274_32805
611159	611391	233	1	233	233	99.14	816394	233	0.03	100.00	gi|13507739|ref|NC_000912.1|<->297_233_17841
611159	611337	179	1	179	179	98.88	816394	179	0.02	100.00	gi|13507739|ref|NC_000912.1|<->37_179_12657
611303	611415	1	113	113	113	100.00	816394	113	0.01	100.00	gi|13507739|ref|NC_000912.1|<->45_113_9690
611327	611439	1	113	113	113	100.00	816394	113	0.01	100.00	gi|13507739|ref|NC_000912.1|<->251_113_8040
611367	611458	92	1	92	92	100.00	816394	92	0.01	100.00	gi|13507739|ref|NC_000912.1|<->238_92_1100
611377	611548	172	1	172	172	100.00	816394	172	0.02	100.00	gi|13507739|ref|NC_000912.1|<->96_172_24445
611521	611728	1	208	208	208	100.00	816394	208	0.03	100.00	gi|13507739|ref|NC_000912.1|<->106_208_32695
611676	611989	314	1	314	314	100.00	816394	314	0.04	100.00	gi|13507739|ref|NC_000912.1|<->342_314_54748
612036	612595	558	1	560	558	98.93	816394	558	0.07	100.00	gi|13507739|ref|NC_000912.1|<->345_558_73314
612533	612650	1	118	118	118	100.00	816394	118	0.01	100.00	gi|13507739|ref|NC_000912.1|<->331_118_5231
612601	612690	90	1	90	90	100.00	816394	90	0.01	100.00	gi|13507739|ref|NC_000912.1|<->115_90_149
612620	614389	1	1777	1770	1777	99.38	816394	1777	0.22	100.00	gi|13507739|ref|NC_000912.1|<->415_1777_274810_298+,184+
612651	612965	808	491	315	318	94.34	816394	62096	0.04	0.51	gi|13507739|ref|NC_000912.1|<->425_62096_11036946_389-,283+,390-
613132	613986	757	1613	855	857	90.79	816394	1621	0.10	52.87	gi|13507739|ref|NC_000912.1|<->44_1621_233830
613186	613801	249	858	616	610	85.85	816394	4641	0.08	13.14	gi|13507739|ref|NC_000912.1|<->143_4641_764616
613186	613823	649	19	638	631	86.76	816394	18851	0.08	3.35	gi|13507739|ref|NC_000912.1|<->403_18851_2837645_160+,336-
614156	614307	152	1	152	152	96.05	816394	4641	0.02	3.28	gi|13507739|ref|NC_000912.1|<->143_4641_764616
614301	614586	286	1	286	286	100.00	816394	286	0.04	100.00	gi|13507739|ref|NC_000912.1|<->240_286_52414
614498	645784	1	31273	31287	31273	99.79	816394	31273	3.83	100.00	gi|13507739|ref|NC_000912.1|<->421_31273_5098001_366-,...,389-
645177	645403	730	964	227	235	88.61	816394	964	0.03	24.38	gi|13507739|ref|NC_000912.1|<->41_964_108244
645315	707436	1	62096	62122	62096	99.84	816394	62096	7.61	100.00	gi|13507739|ref|NC_000912.1|<->425_62096_11036946_389-,283+,390-
645681	645862	797	978	182	182	92.31	816394	1308	0.02	13.91	gi|13507739|ref|NC_000912.1|<->424_1308_228993_388-,175+
645696	645784	203	115	89	89	100.00	816394	203	0.01	43.84	gi|13507739|ref|NC_000912.1|<->107_203_17361
645774	646071	14911	14615	298	297	84.56	816394	18851	0.04	1.58	gi|13507739|ref|NC_000912.1|<->403_18851_2837645_160+,336-
645826	646143	346	32	318	315	94.03	816394	1777	0.04	17.73	gi|13507739|ref|NC_000912.1|<->415_1777_274810_298+,184+
706169	706257	89	1	89	89	98.88	816394	157	0.01	56.69	gi|13507739|ref|NC_000912.1|<->174_157_12850
706798	707436	634	1	639	634	83.33	816394	1324	0.08	47.89	gi|13507739|ref|NC_000912.1|<->327_1324_241541
707348	707635	288	1	288	288	99.65	816394	288	0.04	100.00	gi|13507739|ref|NC_000912.1|<->289_288_78820
707348	707902	1	552	555	552	85.64	816394	35520	0.07	1.55	gi|13507739|ref|NC_000912.1|<->419_35520_6607854_358+,...,151+
707547	707674	157	30	128	128	92.19	816394	157	0.02	81.53	gi|13507739|ref|NC_000912.1|<->174_157_12850
707547	708871	1324	1	1325	1324	97.66	816394	1324	0.16	100.00	gi|13507739|ref|NC_000912.1|<->327_1324_241541
708744	738421	5845	35520	29678	29676	99.90	816394	35520	3.64	83.55	gi|13507739|ref|NC_000912.1|<->419_35520_6607854_358+,...,151+
738300	738421	122	1	122	122	96.72	816394	25453	0.01	0.48	gi|13507739|ref|NC_000912.1|<->316_25453_3628263
738300	738603	2084	2387	304	304	96.05	816394	2387	0.04	12.74	gi|13507739|ref|NC_000912.1|<->392_2387_275205_8+,...,261-
738300	738520	403	623	221	221	98.19	816394	623	0.03	35.47	gi|13507739|ref|NC_000912.1|<->402_623_71650_156+,295-,63+
738333	738520	188	1	188	188	100.00	816394	188	0.02	100.00	gi|13507739|ref|NC_000912.1|<->227_188_35699
738432	738549	118	1	118	118	100.00	816394	118	0.01	100.00	gi|13507739|ref|NC_000912.1|<->195_118_13074
738461	738707	1	247	247	247	97.98	816394	247	0.03	100.00	gi|13507739|ref|NC_000912.1|<->374_247_25030
738462	738640	179	1	179	179	99.44	816394	179	0.02	100.00	gi|13507739|ref|NC_000912.1|<->40_179_13515
738462	738603	142	1	142	142	100.00	816394	142	0.02	100.00	gi|13507739|ref|NC_000912.1|<->46_142_11046
738552	738652	101	1	101	101	100.00	816394	101	0.01	100.00	gi|13507739|ref|NC_000912.1|<->317_101_6390
738564	738707	1	144	144	144	98.61	816394	144	0.02	100.00	gi|13507739|ref|NC_000912.1|<->360_144_9212
738580	738758	179	1	179	179	99.44	816394	179	0.02	100.00	gi|13507739|ref|NC_000912.1|<->186_179_15587
738580	738757	178	1	178	178	100.00	816394	178	0.02	100.00	gi|13507739|ref|NC_000912.1|<->237_178_15985
738619	738748	1	130	130	130	98.46	816394	130	0.02	100.00	gi|13507739|ref|NC_000912.1|<->139_130_13472
738627	738909	730	1012	283	283	83.86	816394	1079	0.03	26.23	gi|13507739|ref|NC_000912.1|<->397_1079_124748_71+,234+,258+
738660	738838	1	179	179	179	98.88	816394	179	0.02	100.00	gi|13507739|ref|NC_000912.1|<->182_179_13598
738660	738757	98	1	98	98	98.98	816394	98	0.01	100.00	gi|13507739|ref|NC_000912.1|<->236_98_1296
738670	738817	1	148	148	148	100.00	816394	148	0.02	100.00	gi|13507739|ref|NC_000912.1|<->86_148_28868
738729	738838	1	110	110	110	100.00	816394	110	0.01	100.00	gi|13507739|ref|NC_000912.1|<->260_110_6634
738729	738964	567	344	236	224	92.37	816394	567	0.03	39.51	gi|13507739|ref|NC_000912.1|<->418_567_118667_336-,30+
738750	738909	1	160	160	160	100.00	816394	160	0.02	100.00	gi|13507739|ref|NC_000912.1|<->246_160_32726
738821	739089	1	268	269	268	87.64	816394	66502	0.03	0.40	gi|13507739|ref|NC_000912.1|<->414_66502_9567816_293+,61+,368-
738833	738964	52308	52177	132	132	93.94	816394	54253	0.02	0.24	gi|13507739|ref|NC_000912.1|<->226_54253_10290895
738833	816394	123538	45933	77562	77606	99.77	816394	123538	9.50	62.82	gi|13507739|ref|NC_000912.1|<->282_123538_24560668
738833	738948	25453	25326	116	128	90.62	816394	25453	0.01	0.50	gi|13507739|ref|NC_000912.1|<->316_25453_3628263
738888	739342	62540	62993	455	454	91.89	816394	66502	0.06	0.68	gi|13507739|ref|NC_000912.1|<->414_66502_9567816_293+,61+,368-
