# Supplementary material for: Comparison of Mycoplasma pneumoniae Genome Sequences from Strains Isolated from Symptomatic and Asymptomatic Patients
Source: Front Microbiol. 2016 Oct 27;7:1701. doi: 10.3389/fmicb.2016.01701 (PMC5081376; doi:10.3389/fmicb.2016.01701)
Supplement: Supplementary File 1 — Fast QC files. HTML files per strain. Each FastQC report includes: Basic Statistics, Per base sequence, quality, Per sequence quality scores, Per base sequence content, Per sequence GC content, Per base N content, Sequence Length Distribution, Sequence Duplication Levels, Overrepresented sequences, Adapter Content, and Kmer Content. [file DataSheet1.zip › Supplementary files/Supplementary file 2 MUMmer/I12-1149-04-90-contigs.coords.txt]

S1	E1	S2	E2	LEN 1	LEN 2	% IDY	LEN R	LEN Q	COV R	COV Q	TAGS
1	45948	77619	123550	45948	45932	99.81	816394	123550	5.63	37.18	gi|13507739|ref|NC_000912.1|<->128_123550_30941016
14856	15164	17286	17592	309	307	94.19	816394	18851	0.04	1.63	gi|13507739|ref|NC_000912.1|<->430_18851_3650755_340+,76+
45861	57629	1	11769	11769	11769	99.79	816394	11769	1.44	100.00	gi|13507739|ref|NC_000912.1|<->114_11769_2881781
45932	46068	73	209	137	137	97.08	816394	209	0.02	65.55	gi|13507739|ref|NC_000912.1|<->119_209_23030
45932	46068	127	263	137	137	95.62	816394	263	0.02	52.09	gi|13507739|ref|NC_000912.1|<->392_263_33852
45932	46197	368	102	266	267	93.26	816394	1308	0.03	20.41	gi|13507739|ref|NC_000912.1|<->404_1308_294457_22+,399-
45932	46199	1554	1822	268	269	92.57	816394	2989	0.03	9.00	gi|13507739|ref|NC_000912.1|<->405_2989_573849_24+,...,151+
45933	46181	1572	1821	249	250	91.20	816394	1957	0.03	12.77	gi|13507739|ref|NC_000912.1|<->133_1957_346643
45980	46133	1	155	154	155	95.48	816394	155	0.02	100.00	gi|13507739|ref|NC_000912.1|<->215_155_29963
57578	59725	2149	1	2148	2149	99.53	816394	2149	0.26	100.00	gi|13507739|ref|NC_000912.1|<->146_2149_521616
59637	59762	126	1	126	126	100.00	816394	126	0.02	100.00	gi|13507739|ref|NC_000912.1|<->92_126_15228
59674	60544	2149	1279	871	871	85.32	816394	2149	0.11	40.53	gi|13507739|ref|NC_000912.1|<->146_2149_521616
59674	113990	54265	1	54317	54265	99.75	816394	54265	6.65	100.00	gi|13507739|ref|NC_000912.1|<->54_54265_13037973
111865	112044	179	13	180	167	88.89	816394	123550	0.02	0.14	gi|13507739|ref|NC_000912.1|<->128_123550_30941016
111881	112600	62557	61838	720	720	96.81	816394	66459	0.09	1.08	gi|13507739|ref|NC_000912.1|<->427_66459_12308235_302+,166-,309+
113956	114174	219	1	219	219	99.09	816394	219	0.03	100.00	gi|13507739|ref|NC_000912.1|<->282_219_27053
114044	114174	131	1	131	131	100.00	816394	131	0.02	100.00	gi|13507739|ref|NC_000912.1|<->281_131_7330
114114	114245	132	1	132	132	100.00	816394	132	0.02	100.00	gi|13507739|ref|NC_000912.1|<->323_132_27190
114157	114249	93	1	93	93	100.00	816394	93	0.01	100.00	gi|13507739|ref|NC_000912.1|<->233_93_989
114368	115516	1	1147	1149	1147	99.48	816394	1147	0.14	100.00	gi|13507739|ref|NC_000912.1|<->428_1147_169595_314-,...,326+
115158	115300	143	1	143	143	95.80	816394	150	0.02	95.33	gi|13507739|ref|NC_000912.1|<->298_150_7861
115220	115821	3266	2665	602	602	93.19	816394	3266	0.07	18.43	gi|13507739|ref|NC_000912.1|<->438_3266_624640_134-,...,102+
115428	116237	810	1	810	810	99.88	816394	810	0.10	100.00	gi|13507739|ref|NC_000912.1|<->412_810_136684_101+,226-,143+
115890	116197	1	324	308	324	88.62	816394	324	0.04	100.00	gi|13507739|ref|NC_000912.1|<->390_324_42107
116167	117474	1	1308	1308	1308	99.77	816394	1308	0.16	100.00	gi|13507739|ref|NC_000912.1|<->404_1308_294457_22+,399-
116242	116378	7769	7630	137	140	93.57	816394	9105	0.02	1.54	gi|13507739|ref|NC_000912.1|<->418_9105_1925680_154+,...,356-
116268	116534	337	72	267	266	93.26	816394	11769	0.03	2.26	gi|13507739|ref|NC_000912.1|<->114_11769_2881781
116284	116609	6996	6671	326	326	93.25	816394	9105	0.04	3.58	gi|13507739|ref|NC_000912.1|<->418_9105_1925680_154+,...,356-
116948	117474	37	563	527	527	98.48	816394	563	0.06	93.61	gi|13507739|ref|NC_000912.1|<->436_563_113781_391+,399-
117026	118132	10985	9879	1107	1107	99.55	816394	10985	0.14	10.08	gi|13507739|ref|NC_000912.1|<->426_10985_2289851_274+,...,399+
117780	117873	94	1	94	94	98.94	816394	12484	0.01	0.75	gi|13507739|ref|NC_000912.1|<->424_12484_2490945_221+,397+
118121	127969	9851	1	9849	9851	99.91	816394	10985	1.21	89.68	gi|13507739|ref|NC_000912.1|<->426_10985_2289851_274+,...,399+
127398	127879	656	178	482	479	90.70	816394	12484	0.06	3.84	gi|13507739|ref|NC_000912.1|<->424_12484_2490945_221+,397+
127665	128239	1900	1338	575	563	85.89	816394	1900	0.07	29.63	gi|13507739|ref|NC_000912.1|<->304_1900_269993
127866	128040	1312	1486	175	175	97.14	816394	1486	0.02	11.78	gi|13507739|ref|NC_000912.1|<->380_1486_258772
127971	128075	1	105	105	105	100.00	816394	105	0.01	100.00	gi|13507739|ref|NC_000912.1|<->393_105_4352
127987	128158	1	172	172	172	100.00	816394	172	0.02	100.00	gi|13507739|ref|NC_000912.1|<->259_172_12180
128070	128195	1	126	126	126	100.00	816394	126	0.02	100.00	gi|13507739|ref|NC_000912.1|<->359_126_13381
128107	128230	1	124	124	124	99.19	816394	124	0.02	100.00	gi|13507739|ref|NC_000912.1|<->142_124_5913
128107	128389	283	1	283	283	100.00	816394	283	0.03	100.00	gi|13507739|ref|NC_000912.1|<->44_283_35016
128322	128626	305	1	305	305	99.67	816394	305	0.04	100.00	gi|13507739|ref|NC_000912.1|<->17_305_25858
128558	128884	1	327	327	327	99.39	816394	327	0.04	100.00	gi|13507739|ref|NC_000912.1|<->245_327_42170
128590	128884	1	271	295	271	89.15	816394	271	0.04	100.00	gi|13507739|ref|NC_000912.1|<->163_271_30805
128799	129774	1037	58	976	980	90.07	816394	2081	0.12	47.09	gi|13507739|ref|NC_000912.1|<->403_2081_312328_1+,...,124-
128832	129002	171	1	171	171	99.42	816394	171	0.02	100.00	gi|13507739|ref|NC_000912.1|<->248_171_26728
128914	129034	1265	1145	121	121	97.52	816394	1265	0.01	9.57	gi|13507739|ref|NC_000912.1|<->417_1265_229138_147+,25-,325+
128914	129469	1	556	556	556	99.82	816394	556	0.07	100.00	gi|13507739|ref|NC_000912.1|<->67_556_87357
129419	129777	359	1	359	359	99.72	816394	359	0.04	100.00	gi|13507739|ref|NC_000912.1|<->241_359_60353
129737	130734	1	998	998	998	99.80	816394	998	0.12	100.00	gi|13507739|ref|NC_000912.1|<->413_998_181271_120+,122-,395+
130237	130896	77	734	660	658	94.09	816394	734	0.08	89.65	gi|13507739|ref|NC_000912.1|<->255_734_99333
130670	130848	1	179	179	179	100.00	816394	179	0.02	100.00	gi|13507739|ref|NC_000912.1|<->20_179_12826
130832	130929	1	98	98	98	100.00	816394	98	0.01	100.00	gi|13507739|ref|NC_000912.1|<->376_98_1335
130841	131022	1	182	182	182	100.00	816394	182	0.02	100.00	gi|13507739|ref|NC_000912.1|<->13_182_34626
130934	131405	1	454	472	454	87.84	816394	459	0.06	98.91	gi|13507739|ref|NC_000912.1|<->250_459_51807
130934	131098	1	165	165	165	100.00	816394	165	0.02	100.00	gi|13507739|ref|NC_000912.1|<->95_165_11793
131015	131363	349	1	349	349	99.43	816394	349	0.04	100.00	gi|13507739|ref|NC_000912.1|<->27_349_36511
131390	131619	252	24	230	229	95.22	816394	252	0.03	90.87	gi|13507739|ref|NC_000912.1|<->11_252_22651
131390	131732	1	342	343	342	99.42	816394	342	0.04	100.00	gi|13507739|ref|NC_000912.1|<->319_342_38732
131760	131887	1	130	128	130	94.62	816394	130	0.02	100.00	gi|13507739|ref|NC_000912.1|<->65_130_6618
131764	131887	124	1	124	124	100.00	816394	124	0.02	100.00	gi|13507739|ref|NC_000912.1|<->7_124_7037
131796	131950	290	136	155	155	98.71	816394	623	0.02	24.88	gi|13507739|ref|NC_000912.1|<->419_623_94351_175+,39+,249-
131827	131942	116	1	116	116	100.00	816394	116	0.01	100.00	gi|13507739|ref|NC_000912.1|<->343_116_6916
131862	132318	457	1	457	457	100.00	816394	457	0.06	100.00	gi|13507739|ref|NC_000912.1|<->321_457_66614
132343	132475	1	133	133	133	100.00	816394	133	0.02	100.00	gi|13507739|ref|NC_000912.1|<->371_133_6729
132388	132529	142	1	142	142	99.30	816394	142	0.02	100.00	gi|13507739|ref|NC_000912.1|<->311_142_8238
132463	133022	1	557	560	557	99.29	816394	557	0.07	100.00	gi|13507739|ref|NC_000912.1|<->145_557_89912
132976	133726	1	752	751	752	99.73	816394	752	0.09	100.00	gi|13507739|ref|NC_000912.1|<->342_752_112050
133210	133581	2935	2563	372	373	85.79	816394	2989	0.05	12.48	gi|13507739|ref|NC_000912.1|<->405_2989_573849_24+,...,151+
133659	165941	32338	1	32283	32338	99.59	816394	32338	3.95	100.00	gi|13507739|ref|NC_000912.1|<->435_32338_7037933_383+,226-,63+
164928	165163	6707	6472	236	236	90.68	816394	9105	0.03	2.59	gi|13507739|ref|NC_000912.1|<->418_9105_1925680_154+,...,356-
165942	166310	1	368	369	368	98.64	816394	368	0.05	100.00	gi|13507739|ref|NC_000912.1|<->235_368_37471
166324	166661	1	338	338	338	99.70	816394	338	0.04	100.00	gi|13507739|ref|NC_000912.1|<->106_338_62173
166573	166661	1	89	89	89	100.00	816394	108	0.01	82.41	gi|13507739|ref|NC_000912.1|<->158_108_2355
166573	166680	108	1	108	108	100.00	816394	108	0.01	100.00	gi|13507739|ref|NC_000912.1|<->4_108_2424
166597	166711	115	1	115	115	100.00	816394	115	0.01	100.00	gi|13507739|ref|NC_000912.1|<->141_115_4403
166628	166755	128	1	128	128	100.00	816394	128	0.02	100.00	gi|13507739|ref|NC_000912.1|<->303_128_22674
166667	166808	1	147	142	147	91.16	816394	148	0.02	99.32	gi|13507739|ref|NC_000912.1|<->135_148_20339
166667	168451	1785	1	1785	1785	99.89	816394	1785	0.22	100.00	gi|13507739|ref|NC_000912.1|<->408_1785_350093_60+,105-,45-
168085	168566	548	70	482	479	87.09	816394	3266	0.06	14.67	gi|13507739|ref|NC_000912.1|<->438_3266_624640_134-,...,102+
168241	168451	211	1	211	211	99.53	816394	211	0.03	100.00	gi|13507739|ref|NC_000912.1|<->59_211_12283
168363	168500	1	138	138	138	100.00	816394	138	0.02	100.00	gi|13507739|ref|NC_000912.1|<->339_138_14380
168412	168935	1	523	524	523	99.62	816394	604	0.06	86.59	gi|13507739|ref|NC_000912.1|<->294_604_106466
168412	168566	2081	1933	155	149	92.90	816394	2081	0.02	7.16	gi|13507739|ref|NC_000912.1|<->403_2081_312328_1+,...,124-
168979	170234	58	1308	1256	1251	93.33	816394	1308	0.15	95.64	gi|13507739|ref|NC_000912.1|<->404_1308_294457_22+,399-
169039	169364	6996	6671	326	326	93.25	816394	9105	0.04	3.58	gi|13507739|ref|NC_000912.1|<->418_9105_1925680_154+,...,356-
169545	169695	453	604	151	152	93.42	816394	604	0.02	25.17	gi|13507739|ref|NC_000912.1|<->294_604_106466
169621	169720	100	1	100	100	100.00	816394	100	0.01	100.00	gi|13507739|ref|NC_000912.1|<->394_100_1764
169674	170234	1	563	561	563	96.10	816394	563	0.07	100.00	gi|13507739|ref|NC_000912.1|<->436_563_113781_391+,399-
170146	171004	859	1	859	859	99.53	816394	859	0.11	100.00	gi|13507739|ref|NC_000912.1|<->214_859_121004
170886	171004	119	1	119	119	94.96	816394	119	0.01	100.00	gi|13507739|ref|NC_000912.1|<->213_119_3450
170916	171128	1	213	213	213	100.00	816394	213	0.03	100.00	gi|13507739|ref|NC_000912.1|<->398_213_18883_149-,279+,223-
171040	177771	1	6711	6732	6711	99.49	816394	9105	0.82	73.71	gi|13507739|ref|NC_000912.1|<->418_9105_1925680_154+,...,356-
177490	177771	779	1060	282	282	89.36	816394	32338	0.03	0.87	gi|13507739|ref|NC_000912.1|<->435_32338_7037933_383+,226-,63+
177731	177834	55	158	104	104	95.19	816394	203	0.01	51.23	gi|13507739|ref|NC_000912.1|<->290_203_21143
177731	177834	149	46	104	104	96.15	816394	998	0.01	10.42	gi|13507739|ref|NC_000912.1|<->413_998_181271_120+,122-,395+
177733	177834	1376	1477	102	102	94.12	816394	2989	0.01	3.41	gi|13507739|ref|NC_000912.1|<->405_2989_573849_24+,...,151+
178565	178911	1491	1837	347	347	91.38	816394	1957	0.04	17.73	gi|13507739|ref|NC_000912.1|<->133_1957_346643
178646	178781	74	209	136	136	97.06	816394	209	0.02	65.07	gi|13507739|ref|NC_000912.1|<->119_209_23030
178646	178895	74	323	250	250	90.80	816394	359	0.03	69.64	gi|13507739|ref|NC_000912.1|<->241_359_60353
178646	178781	128	263	136	136	97.06	816394	263	0.02	51.71	gi|13507739|ref|NC_000912.1|<->392_263_33852
178646	178895	128	377	250	250	96.80	816394	2081	0.03	12.01	gi|13507739|ref|NC_000912.1|<->403_2081_312328_1+,...,124-
178646	178895	367	118	250	250	94.00	816394	1308	0.03	19.11	gi|13507739|ref|NC_000912.1|<->404_1308_294457_22+,399-
178646	178913	1555	1822	268	268	92.19	816394	2989	0.03	8.97	gi|13507739|ref|NC_000912.1|<->405_2989_573849_24+,...,151+
178646	181004	6747	9105	2359	2359	99.75	816394	9105	0.29	25.91	gi|13507739|ref|NC_000912.1|<->418_9105_1925680_154+,...,356-
178928	179073	770	625	146	146	91.78	816394	1308	0.02	11.16	gi|13507739|ref|NC_000912.1|<->404_1308_294457_22+,399-
179279	179389	123440	123550	111	111	95.50	816394	123550	0.01	0.09	gi|13507739|ref|NC_000912.1|<->128_123550_30941016
179302	179639	1	337	338	337	94.08	816394	11769	0.04	2.86	gi|13507739|ref|NC_000912.1|<->114_11769_2881781
179373	179639	73	339	267	267	93.26	816394	359	0.03	74.37	gi|13507739|ref|NC_000912.1|<->241_359_60353
179373	179668	368	76	296	293	93.58	816394	1308	0.04	22.40	gi|13507739|ref|NC_000912.1|<->404_1308_294457_22+,399-
179373	179639	1554	1820	267	267	93.26	816394	2989	0.03	8.93	gi|13507739|ref|NC_000912.1|<->405_2989_573849_24+,...,151+
179374	179668	1572	1863	295	292	91.86	816394	1957	0.04	14.92	gi|13507739|ref|NC_000912.1|<->133_1957_346643
179487	179637	240	90	151	151	89.40	816394	240	0.02	62.92	gi|13507739|ref|NC_000912.1|<->28_240_29231
179487	179623	1	137	137	137	94.16	816394	137	0.02	100.00	gi|13507739|ref|NC_000912.1|<->91_137_9926
179536	179639	1	104	104	104	97.12	816394	124	0.01	83.87	gi|13507739|ref|NC_000912.1|<->155_124_7128
180922	181100	1	179	179	179	99.44	816394	179	0.02	100.00	gi|13507739|ref|NC_000912.1|<->186_179_12988
180999	181100	1	102	102	102	100.00	816394	102	0.01	100.00	gi|13507739|ref|NC_000912.1|<->85_102_1945
181012	181111	100	1	100	100	100.00	816394	100	0.01	100.00	gi|13507739|ref|NC_000912.1|<->90_100_2602
181023	181390	1	368	368	368	98.10	816394	368	0.05	100.00	gi|13507739|ref|NC_000912.1|<->235_368_37471
181023	181372	350	1	350	350	100.00	816394	350	0.04	100.00	gi|13507739|ref|NC_000912.1|<->305_350_34389
181353	181507	1	155	155	155	96.77	816394	161	0.02	96.27	gi|13507739|ref|NC_000912.1|<->246_161_9154
181353	181492	1	140	140	140	100.00	816394	140	0.02	100.00	gi|13507739|ref|NC_000912.1|<->35_140_6153
181698	182054	103	459	357	357	98.88	816394	459	0.04	77.78	gi|13507739|ref|NC_000912.1|<->250_459_51807
181903	182054	14	165	152	152	93.42	816394	165	0.02	92.12	gi|13507739|ref|NC_000912.1|<->297_165_8661
181966	182135	1	170	170	170	100.00	816394	170	0.02	100.00	gi|13507739|ref|NC_000912.1|<->170_170_22639
182047	182140	1	94	94	94	100.00	816394	94	0.01	100.00	gi|13507739|ref|NC_000912.1|<->387_94_850
182047	182377	1	331	331	331	92.75	816394	331	0.04	100.00	gi|13507739|ref|NC_000912.1|<->388_331_31713
182331	183819	1	1486	1489	1486	99.13	816394	1486	0.18	100.00	gi|13507739|ref|NC_000912.1|<->380_1486_258772
183194	183748	555	1	555	555	95.32	816394	3266	0.07	16.99	gi|13507739|ref|NC_000912.1|<->438_3266_624640_134-,...,102+
183744	184399	950	1607	656	658	89.55	816394	1607	0.08	40.95	gi|13507739|ref|NC_000912.1|<->407_1607_229736_56-,...,3+
183921	184046	1	126	126	126	99.21	816394	126	0.02	100.00	gi|13507739|ref|NC_000912.1|<->331_126_16495
183958	184165	1	208	208	208	100.00	816394	208	0.03	100.00	gi|13507739|ref|NC_000912.1|<->38_208_15101
183958	184399	1	451	442	451	92.24	816394	451	0.05	100.00	gi|13507739|ref|NC_000912.1|<->406_451_75851_37+,227+
184366	184489	1	124	124	124	99.19	816394	271	0.02	45.76	gi|13507739|ref|NC_000912.1|<->163_271_30805
184632	184855	287	64	224	224	95.09	816394	617	0.03	36.30	gi|13507739|ref|NC_000912.1|<->423_617_82292_209+,123+,179+
184675	185939	1265	1	1265	1265	99.29	816394	1265	0.15	100.00	gi|13507739|ref|NC_000912.1|<->417_1265_229138_147+,25-,325+
185870	186135	266	1	266	266	100.00	816394	266	0.03	100.00	gi|13507739|ref|NC_000912.1|<->117_266_25981
186065	186244	1	180	180	180	100.00	816394	180	0.02	100.00	gi|13507739|ref|NC_000912.1|<->173_180_13796
186262	186568	410	104	307	307	98.37	816394	410	0.04	74.88	gi|13507739|ref|NC_000912.1|<->422_410_57396_206-,327-,212+
186539	187386	848	1	848	848	99.17	816394	848	0.10	100.00	gi|13507739|ref|NC_000912.1|<->12_848_96906
187385	188087	2989	2287	703	703	92.75	816394	2989	0.09	23.52	gi|13507739|ref|NC_000912.1|<->405_2989_573849_24+,...,151+
187385	187722	1	337	338	337	98.22	816394	337	0.04	100.00	gi|13507739|ref|NC_000912.1|<->42_337_27736
187486	190748	3266	4	3263	3263	99.36	816394	3266	0.40	99.91	gi|13507739|ref|NC_000912.1|<->438_3266_624640_134-,...,102+
190414	190682	10574	10306	269	269	90.33	816394	10985	0.03	2.45	gi|13507739|ref|NC_000912.1|<->426_10985_2289851_274+,...,399+
190648	190748	104	4	101	101	99.01	816394	10985	0.01	0.92	gi|13507739|ref|NC_000912.1|<->426_10985_2289851_274+,...,399+
190744	190940	197	1	197	197	99.49	816394	197	0.02	100.00	gi|13507739|ref|NC_000912.1|<->301_197_11332
191254	191392	1	139	139	139	100.00	816394	139	0.02	100.00	gi|13507739|ref|NC_000912.1|<->193_139_7544
191308	191880	617	39	573	579	98.45	816394	617	0.07	93.84	gi|13507739|ref|NC_000912.1|<->423_617_82292_209+,123+,179+
191900	196547	4641	1	4648	4641	99.57	816394	4641	0.57	100.00	gi|13507739|ref|NC_000912.1|<->159_4641_991003
195635	196299	473	1140	665	668	85.93	816394	2989	0.08	22.35	gi|13507739|ref|NC_000912.1|<->405_2989_573849_24+,...,151+
195669	196042	510	886	374	377	86.77	816394	1957	0.05	19.26	gi|13507739|ref|NC_000912.1|<->133_1957_346643
196473	196629	1	157	157	157	100.00	816394	157	0.02	100.00	gi|13507739|ref|NC_000912.1|<->136_157_14159
196738	198713	1	1976	1976	1976	99.85	816394	1976	0.24	100.00	gi|13507739|ref|NC_000912.1|<->414_1976_307296_130+,...,291+
198666	198877	1	212	212	212	100.00	816394	212	0.03	100.00	gi|13507739|ref|NC_000912.1|<->396_212_23714
198815	199100	1	286	286	286	99.65	816394	286	0.04	100.00	gi|13507739|ref|NC_000912.1|<->202_286_44719
199046	244935	1	45891	45890	45891	99.87	816394	45891	5.62	100.00	gi|13507739|ref|NC_000912.1|<->409_45891_9188871_70+,340-
244528	245094	1	567	567	567	100.00	816394	567	0.07	100.00	gi|13507739|ref|NC_000912.1|<->431_567_156828_340-,36+
245065	245243	1	179	179	179	100.00	816394	179	0.02	100.00	gi|13507739|ref|NC_000912.1|<->210_179_19733
245066	245243	1	178	178	178	99.44	816394	178	0.02	100.00	gi|13507739|ref|NC_000912.1|<->256_178_22060
245220	246828	1	1607	1609	1607	99.32	816394	1607	0.20	100.00	gi|13507739|ref|NC_000912.1|<->407_1607_229736_56-,...,3+
245220	245361	1	142	142	142	96.48	816394	142	0.02	100.00	gi|13507739|ref|NC_000912.1|<->58_142_13561
246197	248028	1849	1	1832	1849	89.48	816394	2081	0.22	88.85	gi|13507739|ref|NC_000912.1|<->403_2081_312328_1+,...,124-
246795	247608	1	814	814	814	99.63	816394	814	0.10	100.00	gi|13507739|ref|NC_000912.1|<->192_814_114836
247548	247788	1	240	241	240	99.59	816394	240	0.03	100.00	gi|13507739|ref|NC_000912.1|<->28_240_29231
247766	248028	263	1	263	263	99.62	816394	263	0.03	100.00	gi|13507739|ref|NC_000912.1|<->392_263_33852
247985	249022	1	1038	1038	1038	99.61	816394	1038	0.13	100.00	gi|13507739|ref|NC_000912.1|<->425_1038_164010_242-,126+,62+
249027	249480	1	454	454	454	99.12	816394	459	0.06	98.91	gi|13507739|ref|NC_000912.1|<->250_459_51807
249576	249736	171	331	161	161	100.00	816394	331	0.02	48.64	gi|13507739|ref|NC_000912.1|<->388_331_31713
249648	249736	7	95	89	89	100.00	816394	95	0.01	93.68	gi|13507739|ref|NC_000912.1|<->335_95_964
249648	249778	1	131	131	131	100.00	816394	131	0.02	100.00	gi|13507739|ref|NC_000912.1|<->93_131_12907
249690	321917	72228	1	72228	72228	99.88	816394	72228	8.85	100.00	gi|13507739|ref|NC_000912.1|<->228_72228_13790506
321581	322022	988	1428	442	441	87.00	816394	2158	0.05	20.44	gi|13507739|ref|NC_000912.1|<->411_2158_392680_89+,...,366-
321625	322493	268	1140	869	873	87.93	816394	2989	0.11	29.21	gi|13507739|ref|NC_000912.1|<->405_2989_573849_24+,...,151+
321699	322493	347	1146	795	800	85.86	816394	1957	0.10	40.88	gi|13507739|ref|NC_000912.1|<->133_1957_346643
321699	322493	412	1212	795	801	85.87	816394	1778	0.10	45.05	gi|13507739|ref|NC_000912.1|<->262_1778_354099
321844	340695	18851	1	18852	18851	99.81	816394	18851	2.31	100.00	gi|13507739|ref|NC_000912.1|<->430_18851_3650755_340+,76+
323104	323410	92766	92458	307	309	93.55	816394	123550	0.04	0.25	gi|13507739|ref|NC_000912.1|<->128_123550_30941016
337016	337234	17895	17675	219	221	87.33	816394	19963	0.03	1.11	gi|13507739|ref|NC_000912.1|<->421_19963_4027904_196+,397-
340607	340774	168	1	168	168	100.00	816394	168	0.02	100.00	gi|13507739|ref|NC_000912.1|<->184_168_6863
340787	341865	1079	1	1079	1079	99.54	816394	1079	0.13	100.00	gi|13507739|ref|NC_000912.1|<->434_1079_161748_377-,254+,276+
341825	343725	1900	1	1901	1900	99.37	816394	1900	0.23	100.00	gi|13507739|ref|NC_000912.1|<->304_1900_269993
343671	410025	66459	38	66355	66422	99.77	816394	66459	8.13	99.94	gi|13507739|ref|NC_000912.1|<->427_66459_12308235_302+,166-,309+
347179	347723	557	13	545	545	91.41	816394	123550	0.07	0.44	gi|13507739|ref|NC_000912.1|<->128_123550_30941016
347635	348279	2034	1390	645	645	96.90	816394	54265	0.08	1.19	gi|13507739|ref|NC_000912.1|<->54_54265_13037973
410255	410433	1	179	179	179	100.00	816394	179	0.02	100.00	gi|13507739|ref|NC_000912.1|<->369_179_17314
410573	410760	188	1	188	188	100.00	816394	188	0.02	100.00	gi|13507739|ref|NC_000912.1|<->83_188_46869
410672	436115	1	25444	25444	25444	99.83	816394	25444	3.12	100.00	gi|13507739|ref|NC_000912.1|<->153_25444_4691256
435610	436115	509	1	506	509	80.04	816394	66459	0.06	0.77	gi|13507739|ref|NC_000912.1|<->427_66459_12308235_302+,166-,309+
435860	436078	62715	62497	219	219	82.27	816394	66459	0.03	0.33	gi|13507739|ref|NC_000912.1|<->427_66459_12308235_302+,166-,309+
436057	436145	89	1	89	89	100.00	816394	123550	0.01	0.07	gi|13507739|ref|NC_000912.1|<->128_123550_30941016
436057	436216	1	160	160	160	100.00	816394	160	0.02	100.00	gi|13507739|ref|NC_000912.1|<->72_160_42312
436128	436237	1	110	110	110	100.00	816394	110	0.01	100.00	gi|13507739|ref|NC_000912.1|<->370_110_8678
436209	436386	1	178	178	178	98.88	816394	178	0.02	100.00	gi|13507739|ref|NC_000912.1|<->256_178_22060
436209	436306	98	1	98	98	100.00	816394	98	0.01	100.00	gi|13507739|ref|NC_000912.1|<->372_98_1675
436446	437069	623	1	624	623	99.52	816394	623	0.08	100.00	gi|13507739|ref|NC_000912.1|<->419_623_94351_175+,39+,249-
436545	436666	35520	35399	122	122	98.36	816394	35520	0.01	0.34	gi|13507739|ref|NC_000912.1|<->432_35520_8425458_364+,...,168+
436991	437204	214	1	214	214	99.53	816394	214	0.03	100.00	gi|13507739|ref|NC_000912.1|<->225_214_14423
437139	437375	1	237	237	237	100.00	816394	237	0.03	100.00	gi|13507739|ref|NC_000912.1|<->177_237_21984
437290	437539	250	1	250	250	99.60	816394	250	0.03	100.00	gi|13507739|ref|NC_000912.1|<->312_250_21838
437398	437539	142	1	142	142	97.89	816394	142	0.02	100.00	gi|13507739|ref|NC_000912.1|<->311_142_8238
437451	437561	1	111	111	111	100.00	816394	111	0.01	100.00	gi|13507739|ref|NC_000912.1|<->73_111_7725
437473	438320	848	1	848	848	99.29	816394	848	0.10	100.00	gi|13507739|ref|NC_000912.1|<->12_848_96906
437473	437561	1	89	89	89	100.00	816394	557	0.01	15.98	gi|13507739|ref|NC_000912.1|<->145_557_89912
438319	438655	1	337	337	337	98.81	816394	337	0.04	100.00	gi|13507739|ref|NC_000912.1|<->42_337_27736
438585	438841	257	1	257	257	100.00	816394	257	0.03	100.00	gi|13507739|ref|NC_000912.1|<->284_257_27942
438808	439130	1	324	323	324	99.38	816394	324	0.04	100.00	gi|13507739|ref|NC_000912.1|<->390_324_42107
439081	441029	1957	1	1949	1957	99.23	816394	1957	0.24	100.00	gi|13507739|ref|NC_000912.1|<->133_1957_346643
440152	441029	883	1	878	883	90.76	816394	2989	0.11	29.54	gi|13507739|ref|NC_000912.1|<->405_2989_573849_24+,...,151+
441004	441538	1	535	535	535	99.63	816394	535	0.07	100.00	gi|13507739|ref|NC_000912.1|<->197_535_78801
441476	441627	152	1	152	152	100.00	816394	152	0.02	100.00	gi|13507739|ref|NC_000912.1|<->19_152_8584
441539	441641	103	1	103	103	100.00	816394	103	0.01	100.00	gi|13507739|ref|NC_000912.1|<->243_103_4373
441539	441627	89	1	89	89	100.00	816394	1079	0.01	8.25	gi|13507739|ref|NC_000912.1|<->434_1079_161748_377-,254+,276+
441553	443221	1	1669	1669	1669	99.58	816394	1669	0.20	100.00	gi|13507739|ref|NC_000912.1|<->336_1669_201536
442101	442542	1	451	442	451	91.57	816394	451	0.05	100.00	gi|13507739|ref|NC_000912.1|<->406_451_75851_37+,227+
443216	443585	370	1	370	370	99.73	816394	370	0.05	100.00	gi|13507739|ref|NC_000912.1|<->98_370_30510
443999	444088	90	1	90	90	100.00	816394	90	0.01	100.00	gi|13507739|ref|NC_000912.1|<->293_90_114
443999	444213	212	1	215	212	90.70	816394	212	0.03	100.00	gi|13507739|ref|NC_000912.1|<->330_212_16406
444000	444088	60	148	89	89	100.00	816394	148	0.01	60.14	gi|13507739|ref|NC_000912.1|<->135_148_20339
444000	444184	1	185	185	185	100.00	816394	185	0.02	100.00	gi|13507739|ref|NC_000912.1|<->267_185_39923
444120	492863	1	48744	48744	48744	99.85	816394	48744	5.97	100.00	gi|13507739|ref|NC_000912.1|<->99_48744_9110809
492817	493027	211	1	211	211	99.53	816394	211	0.03	100.00	gi|13507739|ref|NC_000912.1|<->59_211_12283
492988	495067	2081	1	2080	2081	99.57	816394	2081	0.25	100.00	gi|13507739|ref|NC_000912.1|<->403_2081_312328_1+,...,124-
495024	497181	2158	1	2158	2158	99.72	816394	2158	0.26	100.00	gi|13507739|ref|NC_000912.1|<->411_2158_392680_89+,...,366-
496501	496578	603	680	78	78	97.44	816394	734	0.01	10.63	gi|13507739|ref|NC_000912.1|<->255_734_99333
497099	497196	1	98	98	98	100.00	816394	98	0.01	100.00	gi|13507739|ref|NC_000912.1|<->32_98_1376
497344	497458	115	1	115	115	100.00	816394	115	0.01	100.00	gi|13507739|ref|NC_000912.1|<->237_115_3503
497394	497522	129	1	129	129	100.00	816394	129	0.02	100.00	gi|13507739|ref|NC_000912.1|<->337_129_8213
497756	497939	184	1	184	184	100.00	816394	184	0.02	100.00	gi|13507739|ref|NC_000912.1|<->224_184_29670
497975	498247	274	1	273	274	98.91	816394	274	0.03	100.00	gi|13507739|ref|NC_000912.1|<->112_274_43292
498327	498578	252	1	252	252	99.60	816394	252	0.03	100.00	gi|13507739|ref|NC_000912.1|<->310_252_29496
498521	498722	202	1	202	202	100.00	816394	202	0.02	100.00	gi|13507739|ref|NC_000912.1|<->247_202_17919
498661	498995	1	335	335	335	100.00	816394	335	0.04	100.00	gi|13507739|ref|NC_000912.1|<->260_335_34950
498907	499130	1	224	224	224	100.00	816394	224	0.03	100.00	gi|13507739|ref|NC_000912.1|<->50_224_33922
499042	499280	558	320	239	239	93.31	816394	558	0.03	42.83	gi|13507739|ref|NC_000912.1|<->346_558_91363
499042	532778	1	33733	33737	33733	99.83	816394	63193	4.13	53.38	gi|13507739|ref|NC_000912.1|<->429_63193_12017735_320-,...,100+
532772	553007	33975	54210	20236	20236	99.82	816394	63193	2.48	32.02	gi|13507739|ref|NC_000912.1|<->429_63193_12017735_320-,...,100+
552747	553007	54022	54282	261	261	98.85	816394	63193	0.03	0.41	gi|13507739|ref|NC_000912.1|<->429_63193_12017735_320-,...,100+
552747	558623	54094	59970	5877	5877	99.71	816394	63193	0.72	9.30	gi|13507739|ref|NC_000912.1|<->429_63193_12017735_320-,...,100+
561516	565265	59446	63193	3750	3748	99.47	816394	63193	0.46	5.93	gi|13507739|ref|NC_000912.1|<->429_63193_12017735_320-,...,100+
565094	565211	596	713	118	118	97.46	816394	734	0.01	16.08	gi|13507739|ref|NC_000912.1|<->255_734_99333
565123	565265	1	143	143	143	97.20	816394	143	0.02	100.00	gi|13507739|ref|NC_000912.1|<->286_143_9371
565177	565368	1	192	192	192	100.00	816394	192	0.02	100.00	gi|13507739|ref|NC_000912.1|<->355_192_43733
565280	565415	1	136	136	136	95.59	816394	191	0.02	71.20	gi|13507739|ref|NC_000912.1|<->165_191_17515
565280	565434	1	155	155	155	100.00	816394	155	0.02	100.00	gi|13507739|ref|NC_000912.1|<->349_155_9727
565346	565434	20	108	89	89	100.00	816394	108	0.01	82.41	gi|13507739|ref|NC_000912.1|<->158_108_2355
565461	565672	212	1	212	212	99.53	816394	212	0.03	100.00	gi|13507739|ref|NC_000912.1|<->330_212_16406
565699	565950	252	1	252	252	98.41	816394	252	0.03	100.00	gi|13507739|ref|NC_000912.1|<->11_252_22651
565786	565950	1	165	165	165	92.73	816394	165	0.02	100.00	gi|13507739|ref|NC_000912.1|<->307_165_8299
565862	566033	1	172	172	172	99.42	816394	172	0.02	100.00	gi|13507739|ref|NC_000912.1|<->382_172_25449
565945	566045	101	1	101	101	100.00	816394	101	0.01	100.00	gi|13507739|ref|NC_000912.1|<->139_101_1851
565945	566033	1	89	89	89	100.00	816394	95	0.01	93.68	gi|13507739|ref|NC_000912.1|<->335_95_964
565973	566145	173	1	173	173	100.00	816394	173	0.02	100.00	gi|13507739|ref|NC_000912.1|<->230_173_28863
566057	566177	121	1	121	121	100.00	816394	121	0.01	100.00	gi|13507739|ref|NC_000912.1|<->169_121_5440
566108	566235	128	1	128	128	100.00	816394	128	0.02	100.00	gi|13507739|ref|NC_000912.1|<->344_128_4606
566446	566538	1	93	93	93	98.92	816394	93	0.01	100.00	gi|13507739|ref|NC_000912.1|<->113_93_1072
566446	566538	1	93	93	93	100.00	816394	93	0.01	100.00	gi|13507739|ref|NC_000912.1|<->341_93_2011
566450	566548	1	99	99	99	100.00	816394	99	0.01	100.00	gi|13507739|ref|NC_000912.1|<->127_99_7070
566460	566632	1	173	173	173	95.95	816394	179	0.02	96.65	gi|13507739|ref|NC_000912.1|<->23_179_16223
566509	566687	179	1	179	179	100.00	816394	179	0.02	100.00	gi|13507739|ref|NC_000912.1|<->172_179_14114
566659	567039	381	1	381	381	100.00	816394	381	0.05	100.00	gi|13507739|ref|NC_000912.1|<->258_381_52203
566958	567145	1	188	188	188	100.00	816394	188	0.02	100.00	gi|13507739|ref|NC_000912.1|<->373_188_17251
567041	567834	357	1147	794	791	90.45	816394	1147	0.10	68.96	gi|13507739|ref|NC_000912.1|<->428_1147_169595_314-,...,326+
567074	567438	1	365	365	365	100.00	816394	365	0.04	100.00	gi|13507739|ref|NC_000912.1|<->352_365_41634
567437	570423	2989	1	2987	2989	99.77	816394	2989	0.37	100.00	gi|13507739|ref|NC_000912.1|<->405_2989_573849_24+,...,151+
569286	569952	249	913	667	665	85.91	816394	4641	0.08	14.33	gi|13507739|ref|NC_000912.1|<->159_4641_991003
569286	569937	18203	18851	652	649	87.35	816394	18851	0.08	3.44	gi|13507739|ref|NC_000912.1|<->430_18851_3650755_340+,76+
569864	570156	1	293	293	293	92.88	816394	72228	0.04	0.41	gi|13507739|ref|NC_000912.1|<->228_72228_13790506
570398	590365	1	19963	19968	19963	99.70	816394	19963	2.45	100.00	gi|13507739|ref|NC_000912.1|<->421_19963_4027904_196+,397-
588071	588221	3	153	151	151	89.40	816394	4641	0.02	3.25	gi|13507739|ref|NC_000912.1|<->159_4641_991003
588071	588255	85	267	185	183	83.24	816394	1778	0.02	10.29	gi|13507739|ref|NC_000912.1|<->262_1778_354099
588071	588291	3462	3680	221	219	87.78	816394	18851	0.03	1.16	gi|13507739|ref|NC_000912.1|<->430_18851_3650755_340+,76+
589074	590460	12484	11104	1387	1381	97.62	816394	12484	0.17	11.06	gi|13507739|ref|NC_000912.1|<->424_12484_2490945_221+,397+
589074	595533	6455	1	6460	6455	99.29	816394	6455	0.79	100.00	gi|13507739|ref|NC_000912.1|<->437_6455_1331318_397+,18+,397+
594207	595533	18637	19963	1327	1327	99.55	816394	19963	0.16	6.65	gi|13507739|ref|NC_000912.1|<->421_19963_4027904_196+,397-
594248	606750	12484	1	12503	12484	99.58	816394	12484	1.53	100.00	gi|13507739|ref|NC_000912.1|<->424_12484_2490945_221+,397+
606092	606471	548	175	380	374	90.26	816394	3266	0.05	11.45	gi|13507739|ref|NC_000912.1|<->438_3266_624640_134-,...,102+
606678	606924	247	1	247	247	99.60	816394	247	0.03	100.00	gi|13507739|ref|NC_000912.1|<->300_247_47397
606836	606924	36	124	89	89	98.88	816394	124	0.01	71.77	gi|13507739|ref|NC_000912.1|<->142_124_5913
606836	606961	1	126	126	126	99.21	816394	126	0.02	100.00	gi|13507739|ref|NC_000912.1|<->331_126_16495
606873	607323	1	451	451	451	95.57	816394	451	0.06	100.00	gi|13507739|ref|NC_000912.1|<->406_451_75851_37+,227+
607115	607313	199	1	199	199	100.00	816394	199	0.02	100.00	gi|13507739|ref|NC_000912.1|<->160_199_13774
607229	607857	629	1	629	629	99.68	816394	629	0.08	100.00	gi|13507739|ref|NC_000912.1|<->410_629_84424_82+,123+,316-
607498	607857	360	1	360	360	96.11	816394	617	0.04	58.35	gi|13507739|ref|NC_000912.1|<->423_617_82292_209+,123+,179+
607769	607946	178	1	178	178	100.00	816394	178	0.02	100.00	gi|13507739|ref|NC_000912.1|<->271_178_37954
607858	608120	1	263	263	263	100.00	816394	263	0.03	100.00	gi|13507739|ref|NC_000912.1|<->313_263_32272
608060	608178	119	1	119	119	100.00	816394	119	0.01	100.00	gi|13507739|ref|NC_000912.1|<->188_119_6271
608128	608251	124	1	124	124	100.00	816394	124	0.02	100.00	gi|13507739|ref|NC_000912.1|<->155_124_7128
608148	608414	7740	7474	267	267	94.01	816394	9105	0.03	2.93	gi|13507739|ref|NC_000912.1|<->418_9105_1925680_154+,...,356-
608164	608300	137	1	137	137	100.00	816394	137	0.02	100.00	gi|13507739|ref|NC_000912.1|<->91_137_9926
608212	608366	155	1	155	155	100.00	816394	155	0.02	100.00	gi|13507739|ref|NC_000912.1|<->215_155_29963
608278	608486	209	1	209	209	100.00	816394	209	0.03	100.00	gi|13507739|ref|NC_000912.1|<->119_209_23030
608446	608648	203	1	203	203	100.00	816394	203	0.02	100.00	gi|13507739|ref|NC_000912.1|<->290_203_21143
608554	608987	60463	60917	434	455	91.89	816394	60917	0.05	0.75	gi|13507739|ref|NC_000912.1|<->420_60917_13574029_195+,400-
608560	609133	31348	30762	574	587	89.30	816394	31348	0.07	1.87	gi|13507739|ref|NC_000912.1|<->433_31348_6573010_374-,...,400+
608899	609632	1	734	734	734	99.46	816394	734	0.09	100.00	gi|13507739|ref|NC_000912.1|<->255_734_99333
609568	609862	1	295	295	295	100.00	816394	295	0.04	100.00	gi|13507739|ref|NC_000912.1|<->174_295_35327
609997	610196	200	1	200	200	100.00	816394	200	0.02	100.00	gi|13507739|ref|NC_000912.1|<->266_200_14551
610344	610522	1	179	179	179	100.00	816394	179	0.02	100.00	gi|13507739|ref|NC_000912.1|<->148_179_16500
610434	610562	129	1	129	129	100.00	816394	129	0.02	100.00	gi|13507739|ref|NC_000912.1|<->55_129_10568
610474	610603	1	130	130	130	96.15	816394	130	0.02	100.00	gi|13507739|ref|NC_000912.1|<->65_130_6618
610474	610736	1	263	263	263	100.00	816394	263	0.03	100.00	gi|13507739|ref|NC_000912.1|<->66_263_31037
610808	611827	366	1387	1020	1022	87.85	816394	1976	0.12	51.72	gi|13507739|ref|NC_000912.1|<->414_1976_307296_130+,...,291+
610931	611337	410	1	407	410	90.05	816394	410	0.05	100.00	gi|13507739|ref|NC_000912.1|<->422_410_57396_206-,327-,212+
610974	611247	274	1	274	274	99.27	816394	274	0.03	100.00	gi|13507739|ref|NC_000912.1|<->112_274_43292
611159	611391	1	233	233	233	99.14	816394	233	0.03	100.00	gi|13507739|ref|NC_000912.1|<->157_233_21672
611159	611337	179	1	179	179	98.88	816394	179	0.02	100.00	gi|13507739|ref|NC_000912.1|<->46_179_15896
611303	611415	113	1	113	113	100.00	816394	113	0.01	100.00	gi|13507739|ref|NC_000912.1|<->268_113_12009
611327	611439	113	1	113	113	100.00	816394	113	0.01	100.00	gi|13507739|ref|NC_000912.1|<->272_113_10438
611367	611458	1	92	92	92	100.00	816394	92	0.01	100.00	gi|13507739|ref|NC_000912.1|<->204_92_1569
611377	611548	172	1	172	172	100.00	816394	172	0.02	100.00	gi|13507739|ref|NC_000912.1|<->111_172_32761
611521	611728	208	1	208	208	100.00	816394	208	0.03	100.00	gi|13507739|ref|NC_000912.1|<->48_208_42591
611676	611970	1	295	295	295	100.00	816394	295	0.04	100.00	gi|13507739|ref|NC_000912.1|<->86_295_66874
611882	612031	150	1	150	150	92.67	816394	150	0.02	100.00	gi|13507739|ref|NC_000912.1|<->298_150_7861
611882	611989	1	108	108	108	100.00	816394	108	0.01	100.00	gi|13507739|ref|NC_000912.1|<->367_108_2494
612036	612595	558	1	560	558	98.93	816394	558	0.07	100.00	gi|13507739|ref|NC_000912.1|<->346_558_91363
612533	612650	1	118	118	118	100.00	816394	118	0.01	100.00	gi|13507739|ref|NC_000912.1|<->333_118_6935
612601	612690	1	90	90	90	100.00	816394	90	0.01	100.00	gi|13507739|ref|NC_000912.1|<->289_90_191
612620	614389	1778	1	1770	1778	99.33	816394	1778	0.22	100.00	gi|13507739|ref|NC_000912.1|<->262_1778_354099
612651	612965	60110	60427	315	318	94.34	816394	60917	0.04	0.52	gi|13507739|ref|NC_000912.1|<->420_60917_13574029_195+,400-
613132	614321	1201	4	1190	1198	88.78	816394	1957	0.15	61.22	gi|13507739|ref|NC_000912.1|<->133_1957_346643
613186	613801	249	858	616	610	85.85	816394	4641	0.08	13.14	gi|13507739|ref|NC_000912.1|<->159_4641_991003
613186	613823	18203	18833	638	631	86.76	816394	18851	0.08	3.35	gi|13507739|ref|NC_000912.1|<->430_18851_3650755_340+,76+
614156	614307	152	1	152	152	96.05	816394	4641	0.02	3.28	gi|13507739|ref|NC_000912.1|<->159_4641_991003
614301	614586	1	286	286	286	100.00	816394	286	0.04	100.00	gi|13507739|ref|NC_000912.1|<->180_286_67282
614498	622616	1	8120	8119	8120	99.84	816394	31348	0.99	25.90	gi|13507739|ref|NC_000912.1|<->433_31348_6573010_374-,...,400+
622602	645784	8182	31348	23183	23167	99.77	816394	31348	2.84	73.90	gi|13507739|ref|NC_000912.1|<->433_31348_6573010_374-,...,400+
645177	645403	235	1	227	235	88.61	816394	734	0.03	32.02	gi|13507739|ref|NC_000912.1|<->255_734_99333
645315	706257	60917	1	60943	60917	99.83	816394	60917	7.46	100.00	gi|13507739|ref|NC_000912.1|<->420_60917_13574029_195+,400-
645681	645862	512	331	182	182	92.31	816394	1308	0.02	13.91	gi|13507739|ref|NC_000912.1|<->404_1308_294457_22+,399-
645696	645784	1	89	89	89	100.00	816394	203	0.01	43.84	gi|13507739|ref|NC_000912.1|<->290_203_21143
645774	646071	3941	4237	298	297	84.56	816394	18851	0.04	1.58	gi|13507739|ref|NC_000912.1|<->430_18851_3650755_340+,76+
645826	646143	1433	1747	318	315	94.03	816394	1778	0.04	17.72	gi|13507739|ref|NC_000912.1|<->262_1778_354099
706169	706416	1	248	248	248	99.60	816394	248	0.03	100.00	gi|13507739|ref|NC_000912.1|<->345_248_68618
706169	706257	69	157	89	89	98.88	816394	157	0.01	56.69	gi|13507739|ref|NC_000912.1|<->385_157_16284
706328	706497	170	1	170	170	100.00	816394	170	0.02	100.00	gi|13507739|ref|NC_000912.1|<->189_170_12606
706329	706496	170	1	168	170	98.82	816394	170	0.02	100.00	gi|13507739|ref|NC_000912.1|<->87_170_3645
706329	706496	169	1	168	169	99.41	816394	169	0.02	100.00	gi|13507739|ref|NC_000912.1|<->88_169_1635
706409	707436	1028	1	1028	1028	99.90	816394	1028	0.13	100.00	gi|13507739|ref|NC_000912.1|<->328_1028_474846
706798	707436	633	1	639	633	83.18	816394	1323	0.08	47.85	gi|13507739|ref|NC_000912.1|<->329_1323_304631
707348	707635	1	288	288	288	99.65	816394	288	0.04	100.00	gi|13507739|ref|NC_000912.1|<->308_288_99590
707348	707902	1	552	555	552	85.64	816394	35520	0.07	1.55	gi|13507739|ref|NC_000912.1|<->432_35520_8425458_364+,...,168+
707547	708871	1323	1	1325	1323	97.66	816394	1323	0.16	100.00	gi|13507739|ref|NC_000912.1|<->329_1323_304631
707547	707674	1	128	128	128	92.19	816394	157	0.02	81.53	gi|13507739|ref|NC_000912.1|<->385_157_16284
708744	738421	5845	35520	29678	29676	99.91	816394	35520	3.64	83.55	gi|13507739|ref|NC_000912.1|<->432_35520_8425458_364+,...,168+
738300	738421	122	1	122	122	96.72	816394	25444	0.01	0.48	gi|13507739|ref|NC_000912.1|<->153_25444_4691256
738300	738603	304	1	304	304	96.05	816394	1607	0.04	18.92	gi|13507739|ref|NC_000912.1|<->407_1607_229736_56-,...,3+
738300	738520	403	623	221	221	98.19	816394	623	0.03	35.47	gi|13507739|ref|NC_000912.1|<->419_623_94351_175+,39+,249-
738333	738520	1	188	188	188	100.00	816394	188	0.02	100.00	gi|13507739|ref|NC_000912.1|<->83_188_46869
738432	738549	118	1	118	118	100.00	816394	118	0.01	100.00	gi|13507739|ref|NC_000912.1|<->218_118_17416
738461	738707	247	1	247	247	97.98	816394	247	0.03	100.00	gi|13507739|ref|NC_000912.1|<->80_247_31547
738462	738640	179	1	179	179	99.44	816394	179	0.02	100.00	gi|13507739|ref|NC_000912.1|<->52_179_17776
738462	738603	142	1	142	142	100.00	816394	142	0.02	100.00	gi|13507739|ref|NC_000912.1|<->58_142_13561
738552	738652	1	101	101	101	100.00	816394	101	0.01	100.00	gi|13507739|ref|NC_000912.1|<->109_101_8235
738564	738707	144	1	144	144	98.61	816394	144	0.02	100.00	gi|13507739|ref|NC_000912.1|<->287_144_11236
738580	738758	179	1	179	179	99.44	816394	179	0.02	100.00	gi|13507739|ref|NC_000912.1|<->210_179_19733
738580	738757	178	1	178	178	100.00	816394	178	0.02	100.00	gi|13507739|ref|NC_000912.1|<->256_178_22060
738619	738748	1	130	130	130	98.46	816394	130	0.02	100.00	gi|13507739|ref|NC_000912.1|<->152_130_17430
738627	738909	730	1012	283	283	83.86	816394	1079	0.03	26.23	gi|13507739|ref|NC_000912.1|<->434_1079_161748_377-,254+,276+
738660	738838	179	1	179	179	98.88	816394	179	0.02	100.00	gi|13507739|ref|NC_000912.1|<->369_179_17314
738660	738757	1	98	98	98	98.98	816394	98	0.01	100.00	gi|13507739|ref|NC_000912.1|<->372_98_1675
738670	738817	148	1	148	148	100.00	816394	148	0.02	100.00	gi|13507739|ref|NC_000912.1|<->299_148_38463
738729	738838	110	1	110	110	100.00	816394	110	0.01	100.00	gi|13507739|ref|NC_000912.1|<->370_110_8678
738729	738964	567	344	236	224	92.37	816394	567	0.03	39.51	gi|13507739|ref|NC_000912.1|<->431_567_156828_340-,36+
738750	738909	160	1	160	160	100.00	816394	160	0.02	100.00	gi|13507739|ref|NC_000912.1|<->72_160_42312
738821	816394	1	77618	77574	77618	99.77	816394	123550	9.50	62.82	gi|13507739|ref|NC_000912.1|<->128_123550_30941016
738851	738948	25444	25347	98	98	100.00	816394	25444	0.01	0.39	gi|13507739|ref|NC_000912.1|<->153_25444_4691256
738851	739089	1	238	239	238	86.12	816394	66459	0.03	0.36	gi|13507739|ref|NC_000912.1|<->427_66459_12308235_302+,166-,309+
738888	739342	62497	62950	455	454	91.89	816394	66459	0.06	0.68	gi|13507739|ref|NC_000912.1|<->427_66459_12308235_302+,166-,309+
