# Supplementary material for: Comparison of Mycoplasma pneumoniae Genome Sequences from Strains Isolated from Symptomatic and Asymptomatic Patients
Source: Front Microbiol. 2016 Oct 27;7:1701. doi: 10.3389/fmicb.2016.01701 (PMC5081376; doi:10.3389/fmicb.2016.01701)
Supplement: Supplementary File 1 — Fast QC files. HTML files per strain. Each FastQC report includes: Basic Statistics, Per base sequence, quality, Per sequence quality scores, Per base sequence content, Per sequence GC content, Per base N content, Sequence Length Distribution, Sequence Duplication Levels, Overrepresented sequences, Adapter Content, and Kmer Content. [file DataSheet1.zip › Supplementary files/Supplementary file 2 MUMmer/I12-1149-05-85-contigs.coords.txt]

S1	E1	S2	E2	LEN 1	LEN 2	% IDY	LEN R	LEN Q	COV R	COV Q	TAGS
1	45943	77614	123540	45943	45927	99.81	816394	123540	5.63	37.18	gi|13507739|ref|NC_000912.1|<->367_123540_52659588
14856	15164	17286	17592	309	307	94.19	816394	18846	0.04	1.63	gi|13507739|ref|NC_000912.1|<->424_18846_5782896_170-,219+
45866	57624	11759	1	11759	11759	99.79	816394	11759	1.44	100.00	gi|13507739|ref|NC_000912.1|<->400_11759_4867832
45932	46063	132	1	132	132	96.97	816394	199	0.02	66.33	gi|13507739|ref|NC_000912.1|<->268_199_37174
45932	46063	132	1	132	132	95.45	816394	253	0.02	52.17	gi|13507739|ref|NC_000912.1|<->269_253_53263
45932	46199	846	578	268	269	92.57	816394	1907	0.03	14.11	gi|13507739|ref|NC_000912.1|<->428_1907_617472_280-,278+,301+
45932	46197	576	842	266	267	93.26	816394	938	0.03	28.46	gi|13507739|ref|NC_000912.1|<->93_938_343712
45933	46181	1566	1815	249	250	91.20	816394	1946	0.03	12.85	gi|13507739|ref|NC_000912.1|<->369_1946_564902
45980	46133	155	1	154	155	95.48	816394	155	0.02	100.00	gi|13507739|ref|NC_000912.1|<->217_155_52101
57583	59720	1	2139	2138	2139	99.53	816394	2139	0.26	100.00	gi|13507739|ref|NC_000912.1|<->65_2139_879157
59637	59762	1	126	126	126	100.00	816394	126	0.02	100.00	gi|13507739|ref|NC_000912.1|<->230_126_27796
59679	113985	1	54255	54307	54255	99.75	816394	54255	6.65	100.00	gi|13507739|ref|NC_000912.1|<->383_54255_21972841
59679	60544	1	866	866	866	85.24	816394	2139	0.11	40.49	gi|13507739|ref|NC_000912.1|<->65_2139_879157
111865	112044	174	8	180	167	88.89	816394	123540	0.02	0.14	gi|13507739|ref|NC_000912.1|<->367_123540_52659588
111881	112600	3898	4617	720	720	96.81	816394	66449	0.09	1.08	gi|13507739|ref|NC_000912.1|<->422_66449_19095545_161+,295-,73+
113961	114169	1	209	209	209	99.04	816394	209	0.03	100.00	gi|13507739|ref|NC_000912.1|<->208_209_40016
114049	114169	121	1	121	121	100.00	816394	121	0.01	100.00	gi|13507739|ref|NC_000912.1|<->237_121_11876
114114	114244	1	131	131	131	100.00	816394	131	0.02	100.00	gi|13507739|ref|NC_000912.1|<->17_131_48243
114373	114475	1	103	103	103	100.00	816394	103	0.01	100.00	gi|13507739|ref|NC_000912.1|<->236_103_5235
114393	114808	415	1	416	415	99.52	816394	415	0.05	100.00	gi|13507739|ref|NC_000912.1|<->88_415_95497
114763	116232	1469	1	1470	1469	99.66	816394	1469	0.18	100.00	gi|13507739|ref|NC_000912.1|<->444_1469_406946_119+,...,283-
115158	115295	138	1	138	138	95.65	816394	140	0.02	98.57	gi|13507739|ref|NC_000912.1|<->265_140_11789
115225	115450	227	2	226	226	96.46	816394	227	0.03	99.56	gi|13507739|ref|NC_000912.1|<->184_227_26501
115895	116192	314	1	298	314	88.25	816394	314	0.04	100.00	gi|13507739|ref|NC_000912.1|<->120_314_67368
116172	117109	938	1	938	938	99.68	816394	938	0.11	100.00	gi|13507739|ref|NC_000912.1|<->93_938_343712
116242	116534	362	67	293	296	93.24	816394	1693	0.04	17.48	gi|13507739|ref|NC_000912.1|<->26_1693_561917
116268	116534	11428	11693	267	266	93.26	816394	11759	0.03	2.26	gi|13507739|ref|NC_000912.1|<->400_11759_4867832
116284	116609	6991	6666	326	326	93.25	816394	7480	0.04	4.36	gi|13507739|ref|NC_000912.1|<->431_7480_2568861_296+,341+,210+
117026	118132	1	1107	1107	1107	99.55	816394	10623	0.14	10.42	gi|13507739|ref|NC_000912.1|<->438_10623_3579658_411-,361+,342-
117601	118132	10189	9658	532	532	99.25	816394	10189	0.07	5.22	gi|13507739|ref|NC_000912.1|<->420_10189_3403424_85+,...,342+
117780	117868	89	1	89	89	98.88	816394	12485	0.01	0.71	gi|13507739|ref|NC_000912.1|<->416_12485_3971096_36+,412+
118121	127748	9630	1	9628	9630	99.92	816394	10189	1.18	94.51	gi|13507739|ref|NC_000912.1|<->420_10189_3403424_85+,...,342+
118121	127607	1135	10623	9487	9489	99.93	816394	10623	1.16	89.33	gi|13507739|ref|NC_000912.1|<->438_10623_3579658_411-,361+,342-
127398	127879	651	173	482	479	90.70	816394	12485	0.06	3.84	gi|13507739|ref|NC_000912.1|<->416_12485_3971096_36+,412+
127636	127748	1	113	113	113	95.58	816394	113	0.01	100.00	gi|13507739|ref|NC_000912.1|<->244_113_4953
127665	127753	89	1	89	89	98.88	816394	89	0.01	100.00	gi|13507739|ref|NC_000912.1|<->40_89_2023
127670	127949	1	280	280	280	99.29	816394	280	0.03	100.00	gi|13507739|ref|NC_000912.1|<->104_280_55916
127670	128239	1890	1333	570	558	85.76	816394	1890	0.07	29.52	gi|13507739|ref|NC_000912.1|<->436_1890_434339_398-,393-,238+
127866	127949	84	1	84	84	98.81	816394	1390	0.01	6.04	gi|13507739|ref|NC_000912.1|<->255_1390_389453
127881	128050	1	170	170	170	99.41	816394	170	0.02	100.00	gi|13507739|ref|NC_000912.1|<->376_170_59401
127971	128075	1	105	105	105	100.00	816394	105	0.01	100.00	gi|13507739|ref|NC_000912.1|<->141_105_10383
127992	128153	1	162	162	162	100.00	816394	162	0.02	100.00	gi|13507739|ref|NC_000912.1|<->336_162_35945
128070	128195	1	126	126	126	100.00	816394	126	0.02	100.00	gi|13507739|ref|NC_000912.1|<->313_126_36841
128112	128225	1	114	114	114	99.12	816394	114	0.01	100.00	gi|13507739|ref|NC_000912.1|<->22_114_8026
128112	128384	1	273	273	273	100.00	816394	273	0.03	100.00	gi|13507739|ref|NC_000912.1|<->29_273_111903
128327	128621	1	295	295	295	99.66	816394	295	0.04	100.00	gi|13507739|ref|NC_000912.1|<->31_295_89726
128563	128879	317	1	317	317	99.37	816394	317	0.04	100.00	gi|13507739|ref|NC_000912.1|<->300_317_71329
128595	128879	1	261	285	261	88.77	816394	261	0.03	100.00	gi|13507739|ref|NC_000912.1|<->188_261_51851
128799	129470	676	1	672	676	89.60	816394	1146	0.08	58.99	gi|13507739|ref|NC_000912.1|<->14_1146_244912
128837	129002	166	1	166	166	99.40	816394	166	0.02	100.00	gi|13507739|ref|NC_000912.1|<->249_166_44851
128922	129464	4	546	543	543	100.00	816394	546	0.07	99.45	gi|13507739|ref|NC_000912.1|<->124_546_150580
128922	129034	1252	1140	113	113	98.23	816394	1255	0.01	9.00	gi|13507739|ref|NC_000912.1|<->417_1255_360023_68+,341-,135+
129424	129772	1	349	349	349	99.71	816394	349	0.04	100.00	gi|13507739|ref|NC_000912.1|<->79_349_98771
129742	130219	478	1	478	478	99.79	816394	478	0.06	100.00	gi|13507739|ref|NC_000912.1|<->59_478_141201
130137	130370	1	234	234	234	100.00	816394	234	0.03	100.00	gi|13507739|ref|NC_000912.1|<->334_234_56574
130237	130891	653	1	655	653	94.05	816394	724	0.08	90.19	gi|13507739|ref|NC_000912.1|<->186_724_163549
130314	130729	1	416	416	416	99.76	816394	416	0.05	100.00	gi|13507739|ref|NC_000912.1|<->10_416_88958
130675	130843	169	1	169	169	100.00	816394	169	0.02	100.00	gi|13507739|ref|NC_000912.1|<->112_169_20532
130837	130924	1	88	88	88	100.00	816394	88	0.01	100.00	gi|13507739|ref|NC_000912.1|<->64_88_991
130841	131022	1	182	182	182	100.00	816394	182	0.02	100.00	gi|13507739|ref|NC_000912.1|<->390_182_60621
130939	131405	449	1	467	449	87.71	816394	449	0.06	100.00	gi|13507739|ref|NC_000912.1|<->200_449_84070
130939	131093	155	1	155	155	100.00	816394	155	0.02	100.00	gi|13507739|ref|NC_000912.1|<->58_155_18843
131020	131358	339	1	339	339	99.41	816394	339	0.04	100.00	gi|13507739|ref|NC_000912.1|<->114_339_60785
131395	131619	242	19	225	224	95.11	816394	242	0.03	92.56	gi|13507739|ref|NC_000912.1|<->138_242_34879
131395	131727	1	332	333	332	99.40	816394	332	0.04	100.00	gi|13507739|ref|NC_000912.1|<->263_332_63148
131766	131882	3	120	117	118	94.92	816394	120	0.01	98.33	gi|13507739|ref|NC_000912.1|<->52_120_9211
131769	131882	114	1	114	114	100.00	816394	114	0.01	100.00	gi|13507739|ref|NC_000912.1|<->130_114_10228
131796	131950	285	131	155	155	98.71	816394	613	0.02	25.29	gi|13507739|ref|NC_000912.1|<->433_613_146538_340+,193+,245+
131867	132313	447	1	447	447	100.00	816394	447	0.05	100.00	gi|13507739|ref|NC_000912.1|<->271_447_107939
132348	132470	1	123	123	123	100.00	816394	123	0.02	100.00	gi|13507739|ref|NC_000912.1|<->53_123_11052
132393	132524	1	132	132	132	99.24	816394	132	0.02	100.00	gi|13507739|ref|NC_000912.1|<->385_132_12958
132468	133017	547	1	550	547	99.27	816394	547	0.07	100.00	gi|13507739|ref|NC_000912.1|<->165_547_148800
132981	135541	1	2566	2561	2566	99.49	816394	2566	0.31	100.00	gi|13507739|ref|NC_000912.1|<->430_2566_890927_284+,302-,375+
133210	133581	600	228	372	373	85.79	816394	649	0.05	57.47	gi|13507739|ref|NC_000912.1|<->317_649_144883
135537	165936	30453	1	30400	30453	99.59	816394	30453	3.72	100.00	gi|13507739|ref|NC_000912.1|<->250_30453_11030323
164928	165163	6702	6467	236	236	90.68	816394	7480	0.03	3.16	gi|13507739|ref|NC_000912.1|<->431_7480_2568861_296+,341+,210+
165947	166305	358	1	359	358	98.61	816394	358	0.04	100.00	gi|13507739|ref|NC_000912.1|<->273_358_61827
166324	166661	338	1	338	338	99.70	816394	338	0.04	100.00	gi|13507739|ref|NC_000912.1|<->266_338_107536
166578	166661	1	84	84	84	100.00	816394	98	0.01	85.71	gi|13507739|ref|NC_000912.1|<->118_98_3135
166578	166675	98	1	98	98	100.00	816394	98	0.01	100.00	gi|13507739|ref|NC_000912.1|<->359_98_3283
166602	166706	1	105	105	105	100.00	816394	105	0.01	100.00	gi|13507739|ref|NC_000912.1|<->308_105_5783
166628	166755	128	1	128	128	100.00	816394	128	0.02	100.00	gi|13507739|ref|NC_000912.1|<->260_128_43482
166672	166804	138	1	133	138	90.58	816394	138	0.02	100.00	gi|13507739|ref|NC_000912.1|<->287_138_32375
166672	168446	1	1775	1775	1775	99.89	816394	1775	0.22	100.00	gi|13507739|ref|NC_000912.1|<->425_1775_584239_190+,213+,55+
168085	168509	458	28	425	431	88.86	816394	2687	0.05	16.04	gi|13507739|ref|NC_000912.1|<->179_2687_833530
168246	168446	1	201	201	201	99.50	816394	201	0.02	100.00	gi|13507739|ref|NC_000912.1|<->97_201_19096
168363	168500	138	1	138	138	100.00	816394	138	0.02	100.00	gi|13507739|ref|NC_000912.1|<->34_138_26514
168417	168935	1	518	519	518	99.61	816394	594	0.06	87.21	gi|13507739|ref|NC_000912.1|<->220_594_172115
168417	168566	1	144	150	144	92.67	816394	626	0.02	23.00	gi|13507739|ref|NC_000912.1|<->279_626_123109
168979	169871	886	1	893	886	93.06	816394	938	0.11	94.46	gi|13507739|ref|NC_000912.1|<->93_938_343712
169039	169364	6991	6666	326	326	93.25	816394	7480	0.04	4.36	gi|13507739|ref|NC_000912.1|<->431_7480_2568861_296+,341+,210+
169545	169690	448	594	146	147	93.20	816394	594	0.02	24.75	gi|13507739|ref|NC_000912.1|<->220_594_172115
169626	169715	90	1	90	90	100.00	816394	90	0.01	100.00	gi|13507739|ref|NC_000912.1|<->129_90_1543
169679	169871	193	1	193	193	100.00	816394	193	0.02	100.00	gi|13507739|ref|NC_000912.1|<->155_193_44877
170151	170952	1	802	802	802	99.50	816394	802	0.10	100.00	gi|13507739|ref|NC_000912.1|<->360_802_185611
170870	170999	1	130	130	130	100.00	816394	130	0.02	100.00	gi|13507739|ref|NC_000912.1|<->315_130_11179
170891	170999	109	1	109	109	94.50	816394	109	0.01	100.00	gi|13507739|ref|NC_000912.1|<->223_109_5114
170916	171128	1	213	213	213	100.00	816394	213	0.03	100.00	gi|13507739|ref|NC_000912.1|<->413_213_34001_46-,372-,386+
171045	177771	1	6706	6727	6706	99.49	816394	7480	0.82	89.65	gi|13507739|ref|NC_000912.1|<->431_7480_2568861_296+,341+,210+
177490	177771	774	1055	282	282	89.36	816394	30453	0.03	0.93	gi|13507739|ref|NC_000912.1|<->250_30453_11030323
177731	177834	50	153	104	104	95.19	816394	193	0.01	53.89	gi|13507739|ref|NC_000912.1|<->42_193_33617
177731	177834	335	438	104	104	96.15	816394	478	0.01	21.76	gi|13507739|ref|NC_000912.1|<->59_478_141201
177733	177834	1024	923	102	102	94.12	816394	1907	0.01	5.35	gi|13507739|ref|NC_000912.1|<->428_1907_617472_280-,278+,301+
178565	178911	1485	1831	347	347	91.38	816394	1946	0.04	17.83	gi|13507739|ref|NC_000912.1|<->369_1946_564902
178646	178895	123	372	250	250	96.80	816394	421	0.03	59.38	gi|13507739|ref|NC_000912.1|<->183_421_105631
178646	178776	131	1	131	131	96.95	816394	199	0.02	65.83	gi|13507739|ref|NC_000912.1|<->268_199_37174
178646	178776	131	1	131	131	96.95	816394	253	0.02	51.78	gi|13507739|ref|NC_000912.1|<->269_253_53263
178646	178913	845	578	268	268	92.19	816394	1907	0.03	14.05	gi|13507739|ref|NC_000912.1|<->428_1907_617472_280-,278+,301+
178646	179384	6742	7480	739	739	99.59	816394	7480	0.09	9.88	gi|13507739|ref|NC_000912.1|<->431_7480_2568861_296+,341+,210+
178646	178895	281	32	250	250	90.80	816394	349	0.03	71.63	gi|13507739|ref|NC_000912.1|<->79_349_98771
178646	178895	577	826	250	250	94.00	816394	938	0.03	26.65	gi|13507739|ref|NC_000912.1|<->93_938_343712
178928	179073	174	319	146	146	91.78	816394	938	0.02	15.57	gi|13507739|ref|NC_000912.1|<->93_938_343712
179279	179384	123435	123540	106	106	95.28	816394	123540	0.01	0.09	gi|13507739|ref|NC_000912.1|<->367_123540_52659588
179301	179390	1	90	90	90	100.00	816394	90	0.01	100.00	gi|13507739|ref|NC_000912.1|<->139_90_4827
179307	180999	1	1693	1693	1693	99.82	816394	1693	0.21	100.00	gi|13507739|ref|NC_000912.1|<->26_1693_561917
179307	179639	11759	11428	333	332	93.99	816394	11759	0.04	2.82	gi|13507739|ref|NC_000912.1|<->400_11759_4867832
179373	179639	846	580	267	267	93.26	816394	1907	0.03	14.00	gi|13507739|ref|NC_000912.1|<->428_1907_617472_280-,278+,301+
179373	179639	282	16	267	267	93.26	816394	349	0.03	76.50	gi|13507739|ref|NC_000912.1|<->79_349_98771
179373	179668	576	868	296	293	93.58	816394	938	0.04	31.24	gi|13507739|ref|NC_000912.1|<->93_938_343712
179374	179668	1566	1857	295	292	91.86	816394	1946	0.04	15.01	gi|13507739|ref|NC_000912.1|<->369_1946_564902
179494	179618	125	1	125	125	95.20	816394	127	0.02	98.43	gi|13507739|ref|NC_000912.1|<->344_127_13991
179494	179637	3	146	144	144	90.28	816394	230	0.02	62.61	gi|13507739|ref|NC_000912.1|<->351_230_44396
179544	179639	4	99	96	96	97.92	816394	114	0.01	84.21	gi|13507739|ref|NC_000912.1|<->134_114_10283
180927	181095	1	169	169	169	99.41	816394	169	0.02	100.00	gi|13507739|ref|NC_000912.1|<->82_169_20464
181004	181095	92	1	92	92	100.00	816394	92	0.01	100.00	gi|13507739|ref|NC_000912.1|<->107_92_2142
181012	181111	1	100	100	100	100.00	816394	100	0.01	100.00	gi|13507739|ref|NC_000912.1|<->38_100_5538
181028	181385	358	1	358	358	98.04	816394	358	0.04	100.00	gi|13507739|ref|NC_000912.1|<->273_358_61827
181028	181367	340	1	340	340	100.00	816394	340	0.04	100.00	gi|13507739|ref|NC_000912.1|<->277_340_59441
181358	181507	151	2	150	150	96.67	816394	151	0.02	99.34	gi|13507739|ref|NC_000912.1|<->113_151_15145
181358	181487	130	1	130	130	100.00	816394	130	0.02	100.00	gi|13507739|ref|NC_000912.1|<->32_130_8284
181698	182049	352	1	352	352	98.86	816394	449	0.04	78.40	gi|13507739|ref|NC_000912.1|<->200_449_84070
181903	182049	147	1	147	147	93.20	816394	155	0.02	94.84	gi|13507739|ref|NC_000912.1|<->74_155_13610
181966	182135	170	1	170	170	100.00	816394	170	0.02	100.00	gi|13507739|ref|NC_000912.1|<->191_170_38821
182336	183726	1390	3	1391	1388	99.21	816394	1390	0.17	99.86	gi|13507739|ref|NC_000912.1|<->255_1390_389453
183194	183658	465	1	465	465	95.27	816394	2687	0.06	17.31	gi|13507739|ref|NC_000912.1|<->179_2687_833530
183921	184046	126	1	126	126	99.21	816394	126	0.02	100.00	gi|13507739|ref|NC_000912.1|<->357_126_20707
183963	184422	1	469	460	469	88.91	816394	969	0.06	48.40	gi|13507739|ref|NC_000912.1|<->434_969_222621_379-,...,407+
183963	184160	198	1	198	198	100.00	816394	198	0.02	100.00	gi|13507739|ref|NC_000912.1|<->57_198_26539
184108	184397	1	290	290	290	94.83	816394	290	0.04	100.00	gi|13507739|ref|NC_000912.1|<->311_290_38644
184371	184489	1	119	119	119	99.16	816394	261	0.01	45.59	gi|13507739|ref|NC_000912.1|<->188_261_51851
184632	184855	43	266	224	224	95.09	816394	324	0.03	69.14	gi|13507739|ref|NC_000912.1|<->406_324_68323
184683	185934	1252	1	1252	1252	99.36	816394	1255	0.15	99.76	gi|13507739|ref|NC_000912.1|<->417_1255_360023_68+,341-,135+
185875	186130	256	1	256	256	100.00	816394	256	0.03	100.00	gi|13507739|ref|NC_000912.1|<->305_256_41588
186070	186239	170	1	170	170	100.00	816394	170	0.02	100.00	gi|13507739|ref|NC_000912.1|<->259_170_21134
186267	186480	214	1	214	214	99.53	816394	214	0.03	100.00	gi|13507739|ref|NC_000912.1|<->101_214_35781
186417	186526	110	1	110	110	100.00	816394	110	0.01	100.00	gi|13507739|ref|NC_000912.1|<->37_110_7303
186444	186544	101	1	101	101	100.00	816394	101	0.01	100.00	gi|13507739|ref|NC_000912.1|<->338_101_4680
186544	187381	1	838	838	838	99.16	816394	838	0.10	100.00	gi|13507739|ref|NC_000912.1|<->241_838_149313
187390	188038	649	1	649	649	92.60	816394	649	0.08	100.00	gi|13507739|ref|NC_000912.1|<->317_649_144883
187390	187717	327	1	328	327	98.17	816394	327	0.04	100.00	gi|13507739|ref|NC_000912.1|<->325_327_45679
187533	187717	185	1	185	185	100.00	816394	227	0.02	81.50	gi|13507739|ref|NC_000912.1|<->184_227_26501
187657	188038	1	382	382	382	99.74	816394	382	0.05	100.00	gi|13507739|ref|NC_000912.1|<->153_382_91971
187955	188058	104	1	104	104	100.00	816394	104	0.01	100.00	gi|13507739|ref|NC_000912.1|<->173_104_9287
187975	190661	2687	1	2687	2687	99.74	816394	2687	0.33	100.00	gi|13507739|ref|NC_000912.1|<->179_2687_833530
187975	188087	1	113	113	113	97.35	816394	1907	0.01	5.93	gi|13507739|ref|NC_000912.1|<->428_1907_617472_280-,278+,301+
190197	190731	532	1	535	532	94.21	816394	1390	0.07	38.27	gi|13507739|ref|NC_000912.1|<->255_1390_389453
190414	190682	412	680	269	269	90.33	816394	10623	0.03	2.53	gi|13507739|ref|NC_000912.1|<->438_10623_3579658_411-,361+,342-
190578	190746	169	1	169	169	100.00	816394	169	0.02	100.00	gi|13507739|ref|NC_000912.1|<->281_169_24535
190578	190682	10189	10085	105	105	97.14	816394	10189	0.01	1.03	gi|13507739|ref|NC_000912.1|<->420_10189_3403424_85+,...,342+
190648	190731	197	280	84	84	98.81	816394	280	0.01	30.00	gi|13507739|ref|NC_000912.1|<->104_280_55916
190663	190832	1	170	170	170	99.41	816394	170	0.02	100.00	gi|13507739|ref|NC_000912.1|<->376_170_59401
190750	190935	2	187	186	186	100.00	816394	187	0.02	99.47	gi|13507739|ref|NC_000912.1|<->50_187_18512
191259	191387	129	1	129	129	100.00	816394	129	0.02	100.00	gi|13507739|ref|NC_000912.1|<->247_129_11041
191313	191660	348	1	348	348	99.71	816394	348	0.04	100.00	gi|13507739|ref|NC_000912.1|<->363_348_68537
191596	191880	1	291	285	291	97.25	816394	324	0.03	89.81	gi|13507739|ref|NC_000912.1|<->406_324_68323
191905	196542	4631	1	4638	4631	99.57	816394	4631	0.57	100.00	gi|13507739|ref|NC_000912.1|<->48_4631_1636114
195669	196042	504	880	374	377	86.77	816394	1946	0.05	19.37	gi|13507739|ref|NC_000912.1|<->369_1946_564902
195669	196299	1893	1260	631	634	86.75	816394	1907	0.08	33.25	gi|13507739|ref|NC_000912.1|<->428_1907_617472_280-,278+,301+
196478	196624	1	147	147	147	100.00	816394	147	0.02	100.00	gi|13507739|ref|NC_000912.1|<->368_147_23245
196541	196826	286	1	286	286	100.00	816394	286	0.04	100.00	gi|13507739|ref|NC_000912.1|<->275_286_122306
196743	197094	352	1	352	352	99.72	816394	352	0.04	100.00	gi|13507739|ref|NC_000912.1|<->401_352_87400
197035	197730	1	696	696	696	99.86	816394	696	0.09	100.00	gi|13507739|ref|NC_000912.1|<->419_696_166345_77-,96+,384+
197668	198708	1	1041	1041	1041	99.90	816394	1041	0.13	100.00	gi|13507739|ref|NC_000912.1|<->76_1041_238427
198671	198872	202	1	202	202	100.00	816394	202	0.02	100.00	gi|13507739|ref|NC_000912.1|<->350_202_38897
198820	199095	276	1	276	276	99.64	816394	276	0.03	100.00	gi|13507739|ref|NC_000912.1|<->140_276_70626
199051	245089	1	46040	46039	46040	99.87	816394	46040	5.64	100.00	gi|13507739|ref|NC_000912.1|<->426_46040_14732085_226-,170+,115+
245070	245238	169	1	169	169	100.00	816394	169	0.02	100.00	gi|13507739|ref|NC_000912.1|<->394_169_29242
245071	245238	168	1	168	168	99.40	816394	168	0.02	100.00	gi|13507739|ref|NC_000912.1|<->91_168_34513
245225	245356	132	1	132	132	96.21	816394	132	0.02	100.00	gi|13507739|ref|NC_000912.1|<->232_132_22947
245225	246600	1375	1	1376	1375	99.42	816394	1375	0.17	100.00	gi|13507739|ref|NC_000912.1|<->423_1375_340581_168-,...,75-
246536	246826	1	290	291	290	98.97	816394	290	0.04	100.00	gi|13507739|ref|NC_000912.1|<->311_290_38644
246800	247603	804	1	804	804	99.63	816394	804	0.10	100.00	gi|13507739|ref|NC_000912.1|<->329_804_187110
247553	247783	230	1	231	230	99.57	816394	230	0.03	100.00	gi|13507739|ref|NC_000912.1|<->351_230_44396
247771	248023	1	253	253	253	99.60	816394	253	0.03	100.00	gi|13507739|ref|NC_000912.1|<->269_253_53263
247990	248312	323	1	323	323	100.00	816394	323	0.04	100.00	gi|13507739|ref|NC_000912.1|<->60_323_78554
248230	248430	201	1	201	201	100.00	816394	201	0.02	100.00	gi|13507739|ref|NC_000912.1|<->399_201_41554
248366	249017	1	652	652	652	99.39	816394	652	0.08	100.00	gi|13507739|ref|NC_000912.1|<->146_652_135150
249032	249480	449	1	449	449	99.11	816394	449	0.05	100.00	gi|13507739|ref|NC_000912.1|<->200_449_84070
249576	249731	156	1	156	156	100.00	816394	321	0.02	48.60	gi|13507739|ref|NC_000912.1|<->185_321_51612
249648	249731	2	85	84	84	100.00	816394	85	0.01	98.82	gi|13507739|ref|NC_000912.1|<->182_85_221
249648	249778	131	1	131	131	100.00	816394	131	0.02	100.00	gi|13507739|ref|NC_000912.1|<->374_131_23032
249695	321912	1	72218	72218	72218	99.88	816394	72218	8.85	100.00	gi|13507739|ref|NC_000912.1|<->133_72218_21578288
321581	322022	1166	726	442	441	87.00	816394	1398	0.05	31.55	gi|13507739|ref|NC_000912.1|<->214_1398_414708
321625	321912	263	551	288	289	92.44	816394	551	0.04	52.45	gi|13507739|ref|NC_000912.1|<->152_551_169603
321699	322493	341	1140	795	800	85.86	816394	1946	0.10	41.11	gi|13507739|ref|NC_000912.1|<->369_1946_564902
321699	322493	1362	562	795	801	85.87	816394	1767	0.10	45.33	gi|13507739|ref|NC_000912.1|<->391_1767_602752
321829	321932	1	104	104	104	100.00	816394	104	0.01	100.00	gi|13507739|ref|NC_000912.1|<->108_104_15925
321849	340695	18846	1	18847	18846	99.81	816394	18846	2.31	100.00	gi|13507739|ref|NC_000912.1|<->424_18846_5782896_170-,219+
321849	322493	1907	1260	645	648	87.10	816394	1907	0.08	33.98	gi|13507739|ref|NC_000912.1|<->428_1907_617472_280-,278+,301+
323104	323410	92761	92453	307	309	93.55	816394	123540	0.04	0.25	gi|13507739|ref|NC_000912.1|<->367_123540_52659588
337016	337234	2075	2295	219	221	87.33	816394	19964	0.03	1.11	gi|13507739|ref|NC_000912.1|<->440_19964_6365141_412+,177+
340612	340769	1	158	158	158	100.00	816394	158	0.02	100.00	gi|13507739|ref|NC_000912.1|<->126_158_10663
340792	341859	1069	2	1068	1068	99.63	816394	1069	0.13	99.91	gi|13507739|ref|NC_000912.1|<->432_1069_263116_322+,389-,348+
341830	343720	1890	1	1891	1890	99.37	816394	1890	0.23	100.00	gi|13507739|ref|NC_000912.1|<->436_1890_434339_398-,393-,238+
343676	410025	1	66417	66350	66417	99.77	816394	66449	8.13	99.95	gi|13507739|ref|NC_000912.1|<->422_66449_19095545_161+,295-,73+
347179	347723	552	8	545	545	91.41	816394	123540	0.07	0.44	gi|13507739|ref|NC_000912.1|<->367_123540_52659588
347635	348279	52227	52871	645	645	96.90	816394	54255	0.08	1.19	gi|13507739|ref|NC_000912.1|<->383_54255_21972841
410260	410428	169	1	169	169	100.00	816394	169	0.02	100.00	gi|13507739|ref|NC_000912.1|<->156_169_26894
410578	410760	183	1	183	183	100.00	816394	183	0.02	100.00	gi|13507739|ref|NC_000912.1|<->99_183_79678
410677	436110	25434	1	25434	25434	99.83	816394	25434	3.12	100.00	gi|13507739|ref|NC_000912.1|<->196_25434_7286935
435610	436110	65946	66449	501	504	79.84	816394	66449	0.06	0.76	gi|13507739|ref|NC_000912.1|<->422_66449_19095545_161+,295-,73+
435860	436078	3740	3958	219	219	82.27	816394	66449	0.03	0.33	gi|13507739|ref|NC_000912.1|<->422_66449_19095545_161+,295-,73+
436057	436140	84	1	84	84	100.00	816394	123540	0.01	0.07	gi|13507739|ref|NC_000912.1|<->367_123540_52659588
436057	436216	1	160	160	160	100.00	816394	160	0.02	100.00	gi|13507739|ref|NC_000912.1|<->62_160_76065
436133	436232	1	100	100	100	100.00	816394	100	0.01	100.00	gi|13507739|ref|NC_000912.1|<->267_100_11478
436214	436301	88	1	88	88	100.00	816394	88	0.01	100.00	gi|13507739|ref|NC_000912.1|<->157_88_1123
436214	436381	168	1	168	168	98.81	816394	168	0.02	100.00	gi|13507739|ref|NC_000912.1|<->91_168_34513
436451	437064	613	1	614	613	99.51	816394	613	0.08	100.00	gi|13507739|ref|NC_000912.1|<->433_613_146538_340+,193+,245+
436550	436666	35510	35394	117	117	98.29	816394	35510	0.01	0.33	gi|13507739|ref|NC_000912.1|<->435_35510_14155461_396+,...,1+
436996	437199	204	1	204	204	99.51	816394	204	0.02	100.00	gi|13507739|ref|NC_000912.1|<->143_204_23802
437144	437370	227	1	227	227	100.00	816394	227	0.03	100.00	gi|13507739|ref|NC_000912.1|<->86_227_31193
437295	437478	184	1	184	184	99.46	816394	184	0.02	100.00	gi|13507739|ref|NC_000912.1|<->286_184_21584
437451	437561	1	111	111	111	100.00	816394	111	0.01	100.00	gi|13507739|ref|NC_000912.1|<->131_111_15806
437478	437561	547	464	84	84	100.00	816394	547	0.01	15.36	gi|13507739|ref|NC_000912.1|<->165_547_148800
437478	438315	1	838	838	838	99.28	816394	838	0.10	100.00	gi|13507739|ref|NC_000912.1|<->241_838_149313
438324	438650	327	1	327	327	98.78	816394	327	0.04	100.00	gi|13507739|ref|NC_000912.1|<->325_327_45679
438590	438836	247	1	247	247	100.00	816394	247	0.03	100.00	gi|13507739|ref|NC_000912.1|<->132_247_42463
438813	439125	314	1	313	314	99.36	816394	314	0.04	100.00	gi|13507739|ref|NC_000912.1|<->120_314_67368
439086	441024	1946	1	1939	1946	99.28	816394	1946	0.24	100.00	gi|13507739|ref|NC_000912.1|<->369_1946_564902
440152	440542	1517	1907	391	391	92.07	816394	1907	0.05	20.50	gi|13507739|ref|NC_000912.1|<->428_1907_617472_280-,278+,301+
441009	441533	1	525	525	525	99.62	816394	525	0.06	100.00	gi|13507739|ref|NC_000912.1|<->387_525_125310
441481	441622	142	1	142	142	100.00	816394	142	0.02	100.00	gi|13507739|ref|NC_000912.1|<->172_142_12458
441539	441641	103	1	103	103	100.00	816394	103	0.01	100.00	gi|13507739|ref|NC_000912.1|<->316_103_8840
441539	441622	84	1	84	84	100.00	816394	1069	0.01	7.86	gi|13507739|ref|NC_000912.1|<->432_1069_263116_322+,389-,348+
441558	441670	1	113	113	113	99.12	816394	113	0.01	100.00	gi|13507739|ref|NC_000912.1|<->244_113_4953
441558	443216	1	1659	1659	1659	99.58	816394	1659	0.20	100.00	gi|13507739|ref|NC_000912.1|<->61_1659_326411
442112	442943	7	857	832	851	88.95	816394	969	0.10	87.82	gi|13507739|ref|NC_000912.1|<->434_969_222621_379-,...,407+
443221	443580	360	1	360	360	99.72	816394	360	0.04	100.00	gi|13507739|ref|NC_000912.1|<->276_360_48422
443987	444083	97	1	97	97	100.00	816394	97	0.01	100.00	gi|13507739|ref|NC_000912.1|<->192_97_5492
444000	444087	88	1	88	88	100.00	816394	88	0.01	100.00	gi|13507739|ref|NC_000912.1|<->20_88_3387
444000	444083	84	1	84	84	100.00	816394	138	0.01	60.87	gi|13507739|ref|NC_000912.1|<->287_138_32375
444004	444208	1	202	205	202	90.24	816394	202	0.03	100.00	gi|13507739|ref|NC_000912.1|<->56_202_24605
444004	444184	181	1	181	181	100.00	816394	181	0.02	100.00	gi|13507739|ref|NC_000912.1|<->71_181_64727
444125	492858	1	48734	48734	48734	99.85	816394	48734	5.97	100.00	gi|13507739|ref|NC_000912.1|<->235_48734_14092989
492822	493022	1	201	201	201	99.50	816394	201	0.02	100.00	gi|13507739|ref|NC_000912.1|<->97_201_19096
492993	493618	1	626	626	626	99.52	816394	626	0.08	100.00	gi|13507739|ref|NC_000912.1|<->279_626_123109
493562	494706	1146	1	1145	1146	99.56	816394	1146	0.14	100.00	gi|13507739|ref|NC_000912.1|<->14_1146_244912
494642	495062	421	1	421	421	99.76	816394	421	0.05	100.00	gi|13507739|ref|NC_000912.1|<->183_421_105631
495029	496426	1	1398	1398	1398	99.79	816394	1398	0.17	100.00	gi|13507739|ref|NC_000912.1|<->214_1398_414708
496403	496886	1	484	484	484	99.38	816394	484	0.06	100.00	gi|13507739|ref|NC_000912.1|<->103_484_97868
496501	496578	127	50	78	78	97.44	816394	724	0.01	10.77	gi|13507739|ref|NC_000912.1|<->186_724_163549
496849	497176	1	328	328	328	100.00	816394	328	0.04	100.00	gi|13507739|ref|NC_000912.1|<->333_328_56389
497104	497191	88	1	88	88	100.00	816394	88	0.01	100.00	gi|13507739|ref|NC_000912.1|<->215_88_974
497399	497517	119	1	119	119	100.00	816394	119	0.01	100.00	gi|13507739|ref|NC_000912.1|<->408_119_11906
497761	497934	1	174	174	174	100.00	816394	174	0.02	100.00	gi|13507739|ref|NC_000912.1|<->395_174_45612
497980	498247	1	269	268	269	98.51	816394	269	0.03	100.00	gi|13507739|ref|NC_000912.1|<->318_269_74829
498332	498573	242	1	242	242	99.59	816394	242	0.03	100.00	gi|13507739|ref|NC_000912.1|<->326_242_43888
498526	498717	1	192	192	192	100.00	816394	192	0.02	100.00	gi|13507739|ref|NC_000912.1|<->128_192_28795
498666	498990	1	325	325	325	100.00	816394	325	0.04	100.00	gi|13507739|ref|NC_000912.1|<->298_325_57030
498907	499130	224	1	224	224	100.00	816394	224	0.03	100.00	gi|13507739|ref|NC_000912.1|<->180_224_58806
499047	499280	548	315	234	234	93.16	816394	548	0.03	42.70	gi|13507739|ref|NC_000912.1|<->349_548_147284
499047	553007	63015	9051	53961	53965	99.81	816394	63015	6.61	85.64	gi|13507739|ref|NC_000912.1|<->443_63015_18768107_377-,...,254-
552747	558623	9095	3219	5877	5877	99.71	816394	63015	0.72	9.33	gi|13507739|ref|NC_000912.1|<->443_63015_18768107_377-,...,254-
552747	553007	9167	8907	261	261	98.85	816394	63015	0.03	0.41	gi|13507739|ref|NC_000912.1|<->443_63015_18768107_377-,...,254-
561516	565260	3743	1	3745	3743	99.47	816394	63015	0.46	5.94	gi|13507739|ref|NC_000912.1|<->443_63015_18768107_377-,...,254-
565094	565211	134	17	118	118	97.46	816394	724	0.01	16.30	gi|13507739|ref|NC_000912.1|<->186_724_163549
565128	565260	1	133	133	133	96.99	816394	133	0.02	100.00	gi|13507739|ref|NC_000912.1|<->337_133_14562
565177	565368	1	192	192	192	100.00	816394	192	0.02	100.00	gi|13507739|ref|NC_000912.1|<->30_192_72011
565285	565429	1	145	145	145	100.00	816394	145	0.02	100.00	gi|13507739|ref|NC_000912.1|<->166_145_13972
565285	565415	181	51	131	131	95.42	816394	181	0.02	72.38	gi|13507739|ref|NC_000912.1|<->23_181_27681
565346	565429	15	98	84	84	100.00	816394	98	0.01	85.71	gi|13507739|ref|NC_000912.1|<->118_98_3135
565466	565667	1	202	202	202	99.50	816394	202	0.02	100.00	gi|13507739|ref|NC_000912.1|<->56_202_24605
565704	565945	242	1	242	242	98.35	816394	242	0.03	100.00	gi|13507739|ref|NC_000912.1|<->138_242_34879
565791	565945	155	1	155	155	92.26	816394	155	0.02	100.00	gi|13507739|ref|NC_000912.1|<->137_155_13822
565862	566033	172	1	172	172	99.42	816394	172	0.02	100.00	gi|13507739|ref|NC_000912.1|<->248_172_46981
565950	566033	1	84	84	84	100.00	816394	85	0.01	98.82	gi|13507739|ref|NC_000912.1|<->182_85_221
565950	566040	91	1	91	91	100.00	816394	91	0.01	100.00	gi|13507739|ref|NC_000912.1|<->261_91_1866
565978	566145	1	168	168	168	100.00	816394	168	0.02	100.00	gi|13507739|ref|NC_000912.1|<->239_168_49255
566062	566172	1	111	111	111	100.00	816394	111	0.01	100.00	gi|13507739|ref|NC_000912.1|<->16_111_6969
566113	566230	118	1	118	118	100.00	816394	118	0.01	100.00	gi|13507739|ref|NC_000912.1|<->222_118_6887
566465	566632	1	168	168	168	95.83	816394	169	0.02	99.41	gi|13507739|ref|NC_000912.1|<->304_169_24140
566514	566682	169	1	169	169	100.00	816394	169	0.02	100.00	gi|13507739|ref|NC_000912.1|<->81_169_21276
566664	567034	1	371	371	371	100.00	816394	371	0.05	100.00	gi|13507739|ref|NC_000912.1|<->194_371_81319
566963	567140	178	1	178	178	100.00	816394	178	0.02	100.00	gi|13507739|ref|NC_000912.1|<->127_178_26282
567051	567140	1	90	90	90	98.89	816394	90	0.01	100.00	gi|13507739|ref|NC_000912.1|<->291_90_1716
567057	567162	1	106	106	106	100.00	816394	106	0.01	100.00	gi|13507739|ref|NC_000912.1|<->197_106_12590
567079	567433	1	355	355	355	100.00	816394	355	0.04	100.00	gi|13507739|ref|NC_000912.1|<->282_355_67721
567079	568567	1469	1	1489	1469	91.55	816394	1469	0.18	100.00	gi|13507739|ref|NC_000912.1|<->444_1469_406946_119+,...,283-
567442	568090	649	1	649	649	99.69	816394	649	0.08	100.00	gi|13507739|ref|NC_000912.1|<->317_649_144883
568027	569932	1	1907	1906	1907	99.74	816394	1907	0.23	100.00	gi|13507739|ref|NC_000912.1|<->428_1907_617472_280-,278+,301+
569286	569932	18203	18846	647	644	87.25	816394	18846	0.08	3.42	gi|13507739|ref|NC_000912.1|<->424_18846_5782896_170-,219+
569286	569952	244	908	667	665	85.91	816394	4631	0.08	14.36	gi|13507739|ref|NC_000912.1|<->48_4631_1636114
569849	569952	104	1	104	104	100.00	816394	104	0.01	100.00	gi|13507739|ref|NC_000912.1|<->108_104_15925
569869	570156	72218	71931	288	288	92.76	816394	72218	0.04	0.40	gi|13507739|ref|NC_000912.1|<->133_72218_21578288
569869	570418	551	1	550	551	99.82	816394	551	0.07	100.00	gi|13507739|ref|NC_000912.1|<->152_551_169603
570403	590365	19964	1	19963	19964	99.80	816394	19964	2.45	100.00	gi|13507739|ref|NC_000912.1|<->440_19964_6365141_412+,177+
588071	588255	1688	1506	185	183	83.24	816394	1767	0.02	10.36	gi|13507739|ref|NC_000912.1|<->391_1767_602752
588071	588291	3462	3680	221	219	87.78	816394	18846	0.03	1.16	gi|13507739|ref|NC_000912.1|<->424_18846_5782896_170-,219+
588074	588221	1	148	148	148	89.19	816394	4631	0.02	3.20	gi|13507739|ref|NC_000912.1|<->48_4631_1636114
589074	590167	12485	11392	1094	1094	99.09	816394	12485	0.13	8.76	gi|13507739|ref|NC_000912.1|<->416_12485_3971096_36+,412+
589074	595533	6467	1	6460	6467	99.23	816394	6467	0.79	100.00	gi|13507739|ref|NC_000912.1|<->439_6467_2140386_412+,176+,412+
594207	595533	1333	1	1327	1333	97.75	816394	19964	0.16	6.68	gi|13507739|ref|NC_000912.1|<->440_19964_6365141_412+,177+
594248	606745	12485	1	12498	12485	99.38	816394	12485	1.53	100.00	gi|13507739|ref|NC_000912.1|<->416_12485_3971096_36+,412+
606092	606471	458	85	380	374	90.26	816394	2687	0.05	13.92	gi|13507739|ref|NC_000912.1|<->179_2687_833530
606683	606919	237	1	237	237	99.58	816394	237	0.03	100.00	gi|13507739|ref|NC_000912.1|<->92_237_38756
606836	606919	31	114	84	84	98.81	816394	114	0.01	73.68	gi|13507739|ref|NC_000912.1|<->22_114_8026
606836	606961	126	1	126	126	99.21	816394	126	0.02	100.00	gi|13507739|ref|NC_000912.1|<->357_126_20707
606878	607846	1	969	969	969	99.59	816394	969	0.12	100.00	gi|13507739|ref|NC_000912.1|<->434_969_222621_379-,...,407+
607529	607852	1	324	324	324	96.91	816394	324	0.04	100.00	gi|13507739|ref|NC_000912.1|<->406_324_68323
607767	607852	86	1	86	86	100.00	816394	86	0.01	100.00	gi|13507739|ref|NC_000912.1|<->310_86_499
607769	607946	178	1	178	178	100.00	816394	178	0.02	100.00	gi|13507739|ref|NC_000912.1|<->15_178_67412
607863	608115	1	253	253	253	100.00	816394	253	0.03	100.00	gi|13507739|ref|NC_000912.1|<->164_253_51174
608065	608173	1	109	109	109	100.00	816394	109	0.01	100.00	gi|13507739|ref|NC_000912.1|<->18_109_8650
608133	608246	114	1	114	114	100.00	816394	114	0.01	100.00	gi|13507739|ref|NC_000912.1|<->134_114_10283
608148	608414	333	67	267	267	94.01	816394	1693	0.03	15.77	gi|13507739|ref|NC_000912.1|<->26_1693_561917
608169	608295	1	127	127	127	100.00	816394	127	0.02	100.00	gi|13507739|ref|NC_000912.1|<->344_127_13991
608212	608366	1	155	155	155	100.00	816394	155	0.02	100.00	gi|13507739|ref|NC_000912.1|<->217_155_52101
608283	608481	1	199	199	199	100.00	816394	199	0.02	100.00	gi|13507739|ref|NC_000912.1|<->268_199_37174
608451	608643	193	1	193	193	100.00	816394	193	0.02	100.00	gi|13507739|ref|NC_000912.1|<->42_193_33617
608554	608987	61638	62092	434	455	91.89	816394	62092	0.05	0.73	gi|13507739|ref|NC_000912.1|<->441_62092_23394971_414+,339+,415+
608560	609133	1	587	574	587	89.30	816394	31270	0.07	1.88	gi|13507739|ref|NC_000912.1|<->442_31270_10733405_415+,...,9+
608904	609627	724	1	724	724	99.45	816394	724	0.09	100.00	gi|13507739|ref|NC_000912.1|<->186_724_163549
609573	609857	1	285	285	285	100.00	816394	285	0.03	100.00	gi|13507739|ref|NC_000912.1|<->63_285_54452
610002	610191	190	1	190	190	100.00	816394	190	0.02	100.00	gi|13507739|ref|NC_000912.1|<->216_190_22947
610349	610517	169	1	169	169	100.00	816394	169	0.02	100.00	gi|13507739|ref|NC_000912.1|<->309_169_26118
610434	610562	1	129	129	129	100.00	816394	129	0.02	100.00	gi|13507739|ref|NC_000912.1|<->94_129_19246
610479	610731	253	1	253	253	100.00	816394	253	0.03	100.00	gi|13507739|ref|NC_000912.1|<->258_253_47277
610479	610598	1	120	120	120	95.83	816394	120	0.01	100.00	gi|13507739|ref|NC_000912.1|<->52_120_9211
610979	611247	1	269	269	269	99.63	816394	269	0.03	100.00	gi|13507739|ref|NC_000912.1|<->318_269_74829
611218	611386	1	169	169	169	98.82	816394	169	0.02	100.00	gi|13507739|ref|NC_000912.1|<->410_169_23131
611249	611386	138	1	138	138	99.28	816394	138	0.02	100.00	gi|13507739|ref|NC_000912.1|<->256_138_32546
611303	611415	113	1	113	113	100.00	816394	113	0.01	100.00	gi|13507739|ref|NC_000912.1|<->44_113_24505
611332	611434	103	1	103	103	100.00	816394	103	0.01	100.00	gi|13507739|ref|NC_000912.1|<->162_103_13326
611382	611543	1	162	162	162	100.00	816394	162	0.02	100.00	gi|13507739|ref|NC_000912.1|<->252_162_48404
611526	611723	198	1	198	198	100.00	816394	198	0.02	100.00	gi|13507739|ref|NC_000912.1|<->78_198_64538
611681	611970	1	290	290	290	100.00	816394	290	0.04	100.00	gi|13507739|ref|NC_000912.1|<->321_290_114763
611887	611984	1	98	98	98	100.00	816394	98	0.01	100.00	gi|13507739|ref|NC_000912.1|<->159_98_3119
611887	612026	140	1	140	140	92.14	816394	140	0.02	100.00	gi|13507739|ref|NC_000912.1|<->265_140_11789
612041	612590	548	1	550	548	98.91	816394	548	0.07	100.00	gi|13507739|ref|NC_000912.1|<->349_548_147284
612538	612645	108	1	108	108	100.00	816394	108	0.01	100.00	gi|13507739|ref|NC_000912.1|<->242_108_9212
612625	614384	1	1767	1760	1767	99.38	816394	1767	0.22	100.00	gi|13507739|ref|NC_000912.1|<->391_1767_602752
612651	612965	61285	61602	315	318	94.34	816394	62092	0.04	0.51	gi|13507739|ref|NC_000912.1|<->441_62092_23394971_414+,339+,415+
613132	614319	1195	1	1188	1195	88.83	816394	1946	0.15	61.41	gi|13507739|ref|NC_000912.1|<->369_1946_564902
613186	613823	18203	18833	638	631	86.76	816394	18846	0.08	3.35	gi|13507739|ref|NC_000912.1|<->424_18846_5782896_170-,219+
613186	613801	244	853	616	610	85.85	816394	4631	0.08	13.17	gi|13507739|ref|NC_000912.1|<->48_4631_1636114
614156	614299	147	4	144	144	96.53	816394	4631	0.02	3.11	gi|13507739|ref|NC_000912.1|<->48_4631_1636114
614503	645784	31270	1	31282	31270	99.78	816394	31270	3.83	100.00	gi|13507739|ref|NC_000912.1|<->442_31270_10733405_415+,...,9+
645177	645398	495	724	222	230	88.36	816394	724	0.03	31.77	gi|13507739|ref|NC_000912.1|<->186_724_163549
645315	707431	62092	1	62117	62092	99.83	816394	62092	7.61	100.00	gi|13507739|ref|NC_000912.1|<->441_62092_23394971_414+,339+,415+
645681	645862	432	613	182	182	92.31	816394	938	0.02	19.40	gi|13507739|ref|NC_000912.1|<->93_938_343712
645701	645784	1	84	84	84	100.00	816394	193	0.01	43.52	gi|13507739|ref|NC_000912.1|<->42_193_33617
645774	646071	3941	4237	298	297	84.56	816394	18846	0.04	1.58	gi|13507739|ref|NC_000912.1|<->424_18846_5782896_170-,219+
645826	646143	341	27	318	315	94.03	816394	1767	0.04	17.83	gi|13507739|ref|NC_000912.1|<->391_1767_602752
706169	706252	64	147	84	84	98.81	816394	147	0.01	57.14	gi|13507739|ref|NC_000912.1|<->229_147_25218
706169	708866	2697	1	2698	2697	98.70	816394	2697	0.33	100.00	gi|13507739|ref|NC_000912.1|<->437_2697_1640667_409+,...,414+
707353	707902	1	547	550	547	85.51	816394	35510	0.07	1.54	gi|13507739|ref|NC_000912.1|<->435_35510_14155461_396+,...,1+
707552	707674	1	123	123	123	91.87	816394	147	0.02	83.67	gi|13507739|ref|NC_000912.1|<->229_147_25218
708744	738416	5840	35510	29673	29671	99.91	816394	35510	3.63	83.56	gi|13507739|ref|NC_000912.1|<->435_35510_14155461_396+,...,1+
738300	738416	25318	25434	117	117	96.58	816394	25434	0.01	0.46	gi|13507739|ref|NC_000912.1|<->196_25434_7286935
738300	738598	1077	1375	299	299	95.99	816394	1375	0.04	21.75	gi|13507739|ref|NC_000912.1|<->423_1375_340581_168-,...,75-
738300	738515	398	613	216	216	98.15	816394	613	0.03	35.24	gi|13507739|ref|NC_000912.1|<->433_613_146538_340+,193+,245+
738333	738515	1	183	183	183	100.00	816394	183	0.02	100.00	gi|13507739|ref|NC_000912.1|<->99_183_79678
738432	738549	1	118	118	118	100.00	816394	118	0.01	100.00	gi|13507739|ref|NC_000912.1|<->346_118_34961
738466	738702	237	1	237	237	97.89	816394	237	0.03	100.00	gi|13507739|ref|NC_000912.1|<->54_237_48439
738467	738598	1	132	132	132	100.00	816394	132	0.02	100.00	gi|13507739|ref|NC_000912.1|<->232_132_22947
738467	738635	169	1	169	169	99.41	816394	169	0.02	100.00	gi|13507739|ref|NC_000912.1|<->327_169_27187
738552	738652	101	1	101	101	100.00	816394	101	0.01	100.00	gi|13507739|ref|NC_000912.1|<->227_101_18708
738569	738702	1	134	134	134	98.51	816394	134	0.02	100.00	gi|13507739|ref|NC_000912.1|<->148_134_17300
738585	738753	1	169	169	169	99.41	816394	169	0.02	100.00	gi|13507739|ref|NC_000912.1|<->394_169_29242
738585	738752	1	168	168	168	100.00	816394	168	0.02	100.00	gi|13507739|ref|NC_000912.1|<->91_168_34513
738619	738748	1	130	130	130	98.46	816394	130	0.02	100.00	gi|13507739|ref|NC_000912.1|<->355_130_30327
738627	738909	725	1007	283	283	83.86	816394	1069	0.03	26.47	gi|13507739|ref|NC_000912.1|<->432_1069_263116_322+,389-,348+
738665	738833	1	169	169	169	98.82	816394	169	0.02	100.00	gi|13507739|ref|NC_000912.1|<->156_169_26894
738665	738752	1	88	88	88	98.86	816394	88	0.01	100.00	gi|13507739|ref|NC_000912.1|<->157_88_1123
738670	738817	148	1	148	148	100.00	816394	148	0.02	100.00	gi|13507739|ref|NC_000912.1|<->4_148_66772
738734	738833	100	1	100	100	100.00	816394	100	0.01	100.00	gi|13507739|ref|NC_000912.1|<->267_100_11478
738734	738964	46040	45822	231	219	92.21	816394	46040	0.03	0.48	gi|13507739|ref|NC_000912.1|<->426_46040_14732085_226-,170+,115+
738750	738909	160	1	160	160	100.00	816394	160	0.02	100.00	gi|13507739|ref|NC_000912.1|<->62_160_76065
738826	816394	1	77613	77569	77613	99.77	816394	123540	9.50	62.82	gi|13507739|ref|NC_000912.1|<->367_123540_52659588
738856	738948	1	93	93	93	100.00	816394	25434	0.01	0.37	gi|13507739|ref|NC_000912.1|<->196_25434_7286935
738856	739089	66449	66217	234	233	85.83	816394	66449	0.03	0.35	gi|13507739|ref|NC_000912.1|<->422_66449_19095545_161+,295-,73+
738888	739342	3958	3505	455	454	91.89	816394	66449	0.06	0.68	gi|13507739|ref|NC_000912.1|<->422_66449_19095545_161+,295-,73+
