# Supplementary material for: Comparison of Mycoplasma pneumoniae Genome Sequences from Strains Isolated from Symptomatic and Asymptomatic Patients
Source: Front Microbiol. 2016 Oct 27;7:1701. doi: 10.3389/fmicb.2016.01701 (PMC5081376; doi:10.3389/fmicb.2016.01701)
Supplement: Supplementary File 1 — Fast QC files. HTML files per strain. Each FastQC report includes: Basic Statistics, Per base sequence, quality, Per sequence quality scores, Per base sequence content, Per sequence GC content, Per base N content, Sequence Length Distribution, Sequence Duplication Levels, Overrepresented sequences, Adapter Content, and Kmer Content. [file DataSheet1.zip › Supplementary files/Supplementary file 2 MUMmer/I12-1149-06-95-contigs.coords.txt]

S1	E1	S2	E2	LEN 1	LEN 2	% IDY	LEN R	LEN Q	COV R	COV Q	TAGS
1	57634	57630	1	57634	57630	99.95	816394	135171	7.06	42.63	gi|13507739|ref|NC_000912.1|<->400_135171_10093884
14856	15164	17288	17594	309	307	94.19	816394	18858	0.04	1.63	gi|13507739|ref|NC_000912.1|<->452_18858_1161958_406+,0+
45932	46108	132	308	177	177	94.35	816394	308	0.02	57.47	gi|13507739|ref|NC_000912.1|<->201_308_12063
45932	46097	166	1	166	166	93.98	816394	411	0.02	40.39	gi|13507739|ref|NC_000912.1|<->363_411_23069
45932	46073	78	219	142	142	97.18	816394	219	0.02	64.84	gi|13507739|ref|NC_000912.1|<->415_219_6812
45932	46199	1071	1339	268	269	92.94	816394	1555	0.03	17.30	gi|13507739|ref|NC_000912.1|<->426_1555_107031_50+,...,312+
45932	46197	246	512	266	267	90.26	816394	2883	0.03	9.26	gi|13507739|ref|NC_000912.1|<->433_2883_185357_96+,...,387-
45980	46097	118	1	118	118	94.92	816394	120	0.01	98.33	gi|13507739|ref|NC_000912.1|<->364_120_223
45984	46108	125	1	125	125	96.00	816394	125	0.02	100.00	gi|13507739|ref|NC_000912.1|<->299_125_2398
46015	46133	120	1	119	120	95.00	816394	120	0.01	100.00	gi|13507739|ref|NC_000912.1|<->85_120_4629
46091	46186	97	1	96	97	96.91	816394	98	0.01	98.98	gi|13507739|ref|NC_000912.1|<->32_98_470
57547	112261	54703	1	54715	54703	99.94	816394	54703	6.70	100.00	gi|13507739|ref|NC_000912.1|<->436_54703_4018200_136+,187-,414-
111881	112266	1737	2146	386	410	91.95	816394	2146	0.05	19.11	gi|13507739|ref|NC_000912.1|<->340_2146_134314
112168	112266	1	99	99	99	98.99	816394	99	0.01	100.00	gi|13507739|ref|NC_000912.1|<->243_99_70
112168	113995	1828	1	1828	1828	100.00	816394	1828	0.22	100.00	gi|13507739|ref|NC_000912.1|<->83_1828_143128
114039	114207	1	169	169	169	100.00	816394	169	0.02	100.00	gi|13507739|ref|NC_000912.1|<->394_169_2753
114363	115928	1	1566	1566	1566	100.00	816394	1566	0.19	100.00	gi|13507739|ref|NC_000912.1|<->446_1566_56092_214-,...,43+
115884	116242	1	359	359	359	100.00	816394	359	0.04	100.00	gi|13507739|ref|NC_000912.1|<->191_359_20058
116183	116413	231	1	231	231	100.00	816394	231	0.03	100.00	gi|13507739|ref|NC_000912.1|<->34_231_10214
116224	116779	556	1	556	556	94.60	816394	2883	0.07	19.29	gi|13507739|ref|NC_000912.1|<->433_2883_185357_96+,...,387-
116242	116378	8809	8670	137	140	93.57	816394	10150	0.02	1.38	gi|13507739|ref|NC_000912.1|<->434_10150_598295_120+,...,75+
116268	116534	11436	11701	267	266	93.26	816394	135171	0.03	0.20	gi|13507739|ref|NC_000912.1|<->400_135171_10093884
116284	116533	8036	7787	250	250	94.00	816394	10150	0.03	2.46	gi|13507739|ref|NC_000912.1|<->434_10150_598295_120+,...,75+
116320	116431	1	112	112	112	99.11	816394	112	0.01	100.00	gi|13507739|ref|NC_000912.1|<->331_112_163
116369	116779	1	411	411	411	100.00	816394	411	0.05	100.00	gi|13507739|ref|NC_000912.1|<->363_411_23069
116369	116486	1	118	118	118	99.15	816394	120	0.01	98.33	gi|13507739|ref|NC_000912.1|<->364_120_223
116687	128163	11477	1	11477	11477	99.93	816394	11477	1.41	100.00	gi|13507739|ref|NC_000912.1|<->454_11477_503748_420-,...,86+
127398	127879	11892	12370	482	479	90.08	816394	13416	0.06	3.57	gi|13507739|ref|NC_000912.1|<->455_13416_672804_421-,...,248+
128102	128334	233	1	233	233	100.00	816394	233	0.03	100.00	gi|13507739|ref|NC_000912.1|<->329_233_5043
128102	128263	1	162	162	162	96.91	816394	164	0.02	98.78	gi|13507739|ref|NC_000912.1|<->78_164_2152
128248	128394	147	1	147	147	100.00	816394	147	0.02	100.00	gi|13507739|ref|NC_000912.1|<->29_147_1906
128322	128638	1	317	317	317	100.00	816394	317	0.04	100.00	gi|13507739|ref|NC_000912.1|<->64_317_6705
128553	128712	160	1	160	160	100.00	816394	160	0.02	100.00	gi|13507739|ref|NC_000912.1|<->82_160_2001
128626	128903	278	1	278	278	100.00	816394	278	0.03	100.00	gi|13507739|ref|NC_000912.1|<->165_278_7478
128882	129474	1	593	593	593	99.83	816394	593	0.07	100.00	gi|13507739|ref|NC_000912.1|<->189_593_28327
129414	129602	189	1	189	189	100.00	816394	189	0.02	100.00	gi|13507739|ref|NC_000912.1|<->376_189_6383
129431	129732	518	219	302	300	90.07	816394	2883	0.04	10.41	gi|13507739|ref|NC_000912.1|<->433_2883_185357_96+,...,387-
129491	129602	1	112	112	112	98.21	816394	112	0.01	100.00	gi|13507739|ref|NC_000912.1|<->331_112_163
129509	129782	1	274	274	274	100.00	816394	274	0.03	100.00	gi|13507739|ref|NC_000912.1|<->10_274_12978
129540	129654	1	115	115	115	99.13	816394	120	0.01	95.83	gi|13507739|ref|NC_000912.1|<->364_120_223
129732	130739	1008	1	1008	1008	100.00	816394	1008	0.12	100.00	gi|13507739|ref|NC_000912.1|<->437_1008_53276_146+,...,326+
130127	130220	94	1	94	94	100.00	816394	95	0.01	98.95	gi|13507739|ref|NC_000912.1|<->327_95_8
130665	130832	1	168	168	168	100.00	816394	168	0.02	100.00	gi|13507739|ref|NC_000912.1|<->92_168_2321
130814	131368	1	555	555	555	99.82	816394	555	0.07	100.00	gi|13507739|ref|NC_000912.1|<->442_555_14398_183+,313-
131385	131737	353	1	353	353	100.00	816394	353	0.04	100.00	gi|13507739|ref|NC_000912.1|<->255_353_9770
131667	131848	1	182	182	182	100.00	816394	182	0.02	100.00	gi|13507739|ref|NC_000912.1|<->188_182_5231
131759	131921	163	1	163	163	100.00	816394	163	0.02	100.00	gi|13507739|ref|NC_000912.1|<->250_163_2656
131857	132323	1	467	467	467	100.00	816394	467	0.06	100.00	gi|13507739|ref|NC_000912.1|<->240_467_13633
132338	132460	123	1	123	123	100.00	816394	123	0.02	100.00	gi|13507739|ref|NC_000912.1|<->166_123_1148
132383	133027	1	642	645	642	99.53	816394	642	0.08	100.00	gi|13507739|ref|NC_000912.1|<->135_642_22807
132971	135551	2582	1	2581	2582	99.85	816394	2582	0.32	100.00	gi|13507739|ref|NC_000912.1|<->448_2582_164696_220+,294-,6-
135527	145784	10258	1	10258	10258	99.93	816394	10258	1.26	100.00	gi|13507739|ref|NC_000912.1|<->457_10258_803594_422-,365+
140721	140855	6	140	135	135	96.30	816394	140	0.02	96.43	gi|13507739|ref|NC_000912.1|<->95_140_390
145691	166606	20910	1	20916	20910	99.93	816394	20910	2.56	100.00	gi|13507739|ref|NC_000912.1|<->431_20910_1268548_91-,...,375+
145691	145800	1	110	110	110	97.27	816394	140	0.01	78.57	gi|13507739|ref|NC_000912.1|<->95_140_390
164928	165272	6908	6586	345	323	86.09	816394	10150	0.04	3.18	gi|13507739|ref|NC_000912.1|<->434_10150_598295_120+,...,75+
166541	166685	145	1	145	145	100.00	816394	145	0.02	100.00	gi|13507739|ref|NC_000912.1|<->358_145_1312
166652	169534	2883	1	2883	2883	99.97	816394	2883	0.35	100.00	gi|13507739|ref|NC_000912.1|<->433_2883_185357_96+,...,387-
169039	169288	8036	7787	250	250	92.00	816394	10150	0.03	2.46	gi|13507739|ref|NC_000912.1|<->434_10150_598295_120+,...,75+
169442	169700	1	259	259	259	100.00	816394	259	0.03	100.00	gi|13507739|ref|NC_000912.1|<->41_259_13847
169442	170238	11477	10686	797	792	93.38	816394	11477	0.10	6.90	gi|13507739|ref|NC_000912.1|<->454_11477_503748_420-,...,86+
169616	169725	1	110	110	110	100.00	816394	110	0.01	100.00	gi|13507739|ref|NC_000912.1|<->28_110_1102
169669	169857	1	189	189	189	100.00	816394	189	0.02	100.00	gi|13507739|ref|NC_000912.1|<->305_189_9300
169790	169998	209	1	209	209	100.00	816394	209	0.03	100.00	gi|13507739|ref|NC_000912.1|<->231_209_7462
169916	170898	983	1	983	983	99.80	816394	983	0.12	100.00	gi|13507739|ref|NC_000912.1|<->99_983_32179
170860	181009	1	10150	10150	10150	99.98	816394	10150	1.24	100.00	gi|13507739|ref|NC_000912.1|<->434_10150_598295_120+,...,75+
177445	177771	1334	1682	327	349	86.25	816394	20910	0.04	1.67	gi|13507739|ref|NC_000912.1|<->431_20910_1268548_91-,...,375+
177731	177834	855	958	104	104	96.15	816394	1008	0.01	10.32	gi|13507739|ref|NC_000912.1|<->437_1008_53276_146+,...,326+
177731	177834	154	51	104	104	95.19	816394	537	0.01	19.37	gi|13507739|ref|NC_000912.1|<->438_537_28512_156+,373+,383+
177733	177834	893	994	102	102	94.12	816394	1555	0.01	6.56	gi|13507739|ref|NC_000912.1|<->426_1555_107031_50+,...,312+
178646	178841	196	1	196	196	92.35	816394	274	0.02	71.53	gi|13507739|ref|NC_000912.1|<->10_274_12978
178646	178821	133	308	176	176	92.05	816394	308	0.02	57.14	gi|13507739|ref|NC_000912.1|<->201_308_12063
178646	178852	133	339	207	207	96.14	816394	339	0.03	61.06	gi|13507739|ref|NC_000912.1|<->336_339_13908
178646	178810	165	1	165	165	94.55	816394	411	0.02	40.15	gi|13507739|ref|NC_000912.1|<->363_411_23069
178646	178784	79	217	139	139	97.12	816394	219	0.02	63.47	gi|13507739|ref|NC_000912.1|<->415_219_6812
178646	178913	1072	1339	268	268	92.57	816394	1555	0.03	17.23	gi|13507739|ref|NC_000912.1|<->426_1555_107031_50+,...,312+
178646	178811	247	412	166	166	95.18	816394	2883	0.02	5.76	gi|13507739|ref|NC_000912.1|<->433_2883_185357_96+,...,387-
178693	178810	118	1	118	118	94.07	816394	120	0.01	98.33	gi|13507739|ref|NC_000912.1|<->364_120_223
178735	178911	302	126	177	177	93.79	816394	304	0.02	58.22	gi|13507739|ref|NC_000912.1|<->155_304_12366
178735	178852	118	1	118	118	96.61	816394	120	0.01	98.33	gi|13507739|ref|NC_000912.1|<->338_120_214
178759	178895	196	60	137	137	97.81	816394	196	0.02	69.90	gi|13507739|ref|NC_000912.1|<->7_196_6396
178928	179073	11228	11373	146	146	91.78	816394	11477	0.02	1.27	gi|13507739|ref|NC_000912.1|<->454_11477_503748_420-,...,86+
179373	179569	197	1	197	197	92.89	816394	274	0.02	71.90	gi|13507739|ref|NC_000912.1|<->10_274_12978
179373	179639	1071	1337	267	267	93.63	816394	1555	0.03	17.17	gi|13507739|ref|NC_000912.1|<->426_1555_107031_50+,...,312+
179373	179668	246	538	296	293	91.22	816394	2883	0.04	10.16	gi|13507739|ref|NC_000912.1|<->433_2883_185357_96+,...,387-
179374	179517	1577	1720	144	144	97.92	816394	1720	0.02	8.37	gi|13507739|ref|NC_000912.1|<->210_1720_111370
179461	179668	304	100	208	205	90.38	816394	304	0.03	67.43	gi|13507739|ref|NC_000912.1|<->155_304_12366
179476	179639	1	164	164	164	94.51	816394	189	0.02	86.77	gi|13507739|ref|NC_000912.1|<->376_189_6383
179482	179637	843	688	156	156	89.74	816394	843	0.02	18.51	gi|13507739|ref|NC_000912.1|<->445_843_37485_208+,219+,211+
179494	179668	1	172	175	172	92.00	816394	231	0.02	74.46	gi|13507739|ref|NC_000912.1|<->34_231_10214
179531	179625	1	95	95	95	98.95	816394	98	0.01	96.94	gi|13507739|ref|NC_000912.1|<->113_98_40
179531	179625	98	4	95	95	97.89	816394	98	0.01	96.94	gi|13507739|ref|NC_000912.1|<->32_98_470
179531	179628	98	1	98	98	96.94	816394	98	0.01	100.00	gi|13507739|ref|NC_000912.1|<->389_98_47
180897	181686	792	1	790	792	98.48	816394	20910	0.10	3.79	gi|13507739|ref|NC_000912.1|<->431_20910_1268548_91-,...,375+
180994	181377	384	1	384	384	99.74	816394	384	0.05	100.00	gi|13507739|ref|NC_000912.1|<->390_384_9061
181621	181791	171	1	171	171	100.00	816394	171	0.02	100.00	gi|13507739|ref|NC_000912.1|<->40_171_2786
181698	182349	652	1	652	652	99.85	816394	652	0.08	100.00	gi|13507739|ref|NC_000912.1|<->440_652_26427_174-,57+,192-
181698	182008	311	1	311	311	100.00	816394	1463	0.04	21.26	gi|13507739|ref|NC_000912.1|<->443_1463_59516_192-,...,205+
182278	182388	1	111	111	111	100.00	816394	111	0.01	100.00	gi|13507739|ref|NC_000912.1|<->84_111_621
182326	183895	1570	1	1570	1570	100.00	816394	1570	0.19	100.00	gi|13507739|ref|NC_000912.1|<->215_1570_54658
183802	183942	141	1	141	141	100.00	816394	141	0.02	100.00	gi|13507739|ref|NC_000912.1|<->138_141_1346
183856	184044	1	189	189	189	100.00	816394	189	0.02	100.00	gi|13507739|ref|NC_000912.1|<->337_189_2851
183881	184044	1	164	164	164	99.39	816394	164	0.02	100.00	gi|13507739|ref|NC_000912.1|<->78_164_2152
183951	184170	220	1	220	220	100.00	816394	220	0.03	100.00	gi|13507739|ref|NC_000912.1|<->186_220_6525
184329	186140	1	1812	1812	1812	100.00	816394	1812	0.22	100.00	gi|13507739|ref|NC_000912.1|<->428_1812_65505_66-,...,245+
186060	186249	190	1	190	190	100.00	816394	190	0.02	100.00	gi|13507739|ref|NC_000912.1|<->30_190_2438
186158	186431	1	274	274	274	99.64	816394	274	0.03	100.00	gi|13507739|ref|NC_000912.1|<->359_274_5743
186350	186445	1	96	96	96	100.00	816394	96	0.01	100.00	gi|13507739|ref|NC_000912.1|<->357_96_64
186407	186554	1	148	148	148	100.00	816394	148	0.02	100.00	gi|13507739|ref|NC_000912.1|<->262_148_1757
186461	186755	1	295	295	295	100.00	816394	295	0.04	100.00	gi|13507739|ref|NC_000912.1|<->325_295_8689
186662	187049	388	1	388	388	98.97	816394	388	0.05	100.00	gi|13507739|ref|NC_000912.1|<->199_388_8608
186662	187391	730	1	730	730	99.73	816394	730	0.09	100.00	gi|13507739|ref|NC_000912.1|<->58_730_23906
187383	187496	114	1	114	114	100.00	816394	114	0.01	100.00	gi|13507739|ref|NC_000912.1|<->97_114_270
187412	187727	1	316	316	316	100.00	816394	316	0.04	100.00	gi|13507739|ref|NC_000912.1|<->44_316_4362
187716	190945	3230	1	3230	3230	99.94	816394	3230	0.40	100.00	gi|13507739|ref|NC_000912.1|<->151_3230_134228
191101	191670	570	1	570	570	100.00	816394	570	0.07	100.00	gi|13507739|ref|NC_000912.1|<->429_570_14396_72+,65+,121+
191621	191957	1	337	337	337	100.00	816394	337	0.04	100.00	gi|13507739|ref|NC_000912.1|<->46_337_10188
191895	195470	3576	1	3576	3576	99.94	816394	3576	0.44	100.00	gi|13507739|ref|NC_000912.1|<->237_3576_234022
195455	196552	1	1097	1098	1097	99.91	816394	1097	0.13	100.00	gi|13507739|ref|NC_000912.1|<->304_1097_79534
195669	196042	515	891	374	377	86.74	816394	1720	0.05	21.92	gi|13507739|ref|NC_000912.1|<->210_1720_111370
195669	196299	25	657	631	633	86.89	816394	1555	0.08	40.71	gi|13507739|ref|NC_000912.1|<->426_1555_107031_50+,...,312+
196468	198718	1	2251	2251	2251	99.87	816394	2251	0.28	100.00	gi|13507739|ref|NC_000912.1|<->447_2251_102666_218-,...,372-
197640	197740	1	101	101	101	99.01	816394	101	0.01	100.00	gi|13507739|ref|NC_000912.1|<->291_101_75
197640	197740	1	101	101	101	99.01	816394	101	0.01	100.00	gi|13507739|ref|NC_000912.1|<->412_101_169
198663	198768	1	106	106	106	99.06	816394	106	0.01	100.00	gi|13507739|ref|NC_000912.1|<->114_106_118
198663	198882	220	1	220	220	100.00	816394	220	0.03	100.00	gi|13507739|ref|NC_000912.1|<->278_220_8849
198810	198977	168	1	168	168	100.00	816394	168	0.02	100.00	gi|13507739|ref|NC_000912.1|<->45_168_5337
198890	199105	216	1	216	216	100.00	816394	216	0.03	100.00	gi|13507739|ref|NC_000912.1|<->229_216_8835
199041	244621	45580	1	45581	45580	99.94	816394	45580	5.58	100.00	gi|13507739|ref|NC_000912.1|<->1_45580_2466529
244528	245099	1	572	572	572	100.00	816394	572	0.07	100.00	gi|13507739|ref|NC_000912.1|<->453_572_53560_406-,76+
245060	245248	189	1	189	189	100.00	816394	189	0.02	100.00	gi|13507739|ref|NC_000912.1|<->226_189_6984
245061	245248	188	1	188	188	99.47	816394	188	0.02	100.00	gi|13507739|ref|NC_000912.1|<->74_188_7775
245208	245543	336	1	336	336	99.11	816394	336	0.04	100.00	gi|13507739|ref|NC_000912.1|<->230_336_16981
245208	245365	1	158	158	158	96.84	816394	159	0.02	99.37	gi|13507739|ref|NC_000912.1|<->355_159_7710
245439	245543	105	1	105	105	98.10	816394	105	0.01	100.00	gi|13507739|ref|NC_000912.1|<->172_105_93
245450	245645	196	1	196	196	100.00	816394	196	0.02	100.00	gi|13507739|ref|NC_000912.1|<->280_196_8913
245552	245645	1	94	94	94	100.00	816394	97	0.01	96.91	gi|13507739|ref|NC_000912.1|<->391_97_24
245552	246543	992	1	992	992	99.70	816394	992	0.12	100.00	gi|13507739|ref|NC_000912.1|<->8_992_27360
246526	246843	318	1	318	318	100.00	816394	318	0.04	100.00	gi|13507739|ref|NC_000912.1|<->349_318_4299
246951	247793	1	843	843	843	99.88	816394	843	0.10	100.00	gi|13507739|ref|NC_000912.1|<->445_843_37485_208+,219+,211+
247289	247386	1544	1447	98	98	98.98	816394	1555	0.01	6.30	gi|13507739|ref|NC_000912.1|<->426_1555_107031_50+,...,312+
247726	248033	308	1	308	308	100.00	816394	308	0.04	100.00	gi|13507739|ref|NC_000912.1|<->201_308_12063
247980	249439	1463	1	1460	1463	99.59	816394	1463	0.18	100.00	gi|13507739|ref|NC_000912.1|<->443_1463_59516_192-,...,205+
249346	249459	1	114	114	114	100.00	816394	114	0.01	100.00	gi|13507739|ref|NC_000912.1|<->282_114_635
249469	249747	1	279	279	279	99.64	816394	279	0.03	100.00	gi|13507739|ref|NC_000912.1|<->89_279_6934
249685	321922	1	72238	72238	72238	99.98	816394	72238	8.85	100.00	gi|13507739|ref|NC_000912.1|<->112_72238_3816952
321581	322022	243	683	442	441	86.55	816394	1418	0.05	31.10	gi|13507739|ref|NC_000912.1|<->153_1418_91878
321620	322493	330	1209	874	880	85.15	816394	1759	0.11	50.03	gi|13507739|ref|NC_000912.1|<->427_1759_140935_55+,413+
321625	321922	299	1	298	299	92.69	816394	583	0.04	51.29	gi|13507739|ref|NC_000912.1|<->217_583_38097
321686	322493	338	1151	808	814	85.98	816394	1720	0.10	47.33	gi|13507739|ref|NC_000912.1|<->210_1720_111370
321829	321932	1	104	104	104	100.00	816394	104	0.01	100.00	gi|13507739|ref|NC_000912.1|<->81_104_1823
321839	322493	1	657	655	657	87.44	816394	1555	0.08	42.25	gi|13507739|ref|NC_000912.1|<->426_1555_107031_50+,...,312+
321839	340695	18858	1	18857	18858	99.96	816394	18858	2.31	100.00	gi|13507739|ref|NC_000912.1|<->452_18858_1161958_406+,0+
322576	322780	4	210	205	207	87.44	816394	2883	0.03	7.18	gi|13507739|ref|NC_000912.1|<->433_2883_185357_96+,...,387-
323104	323410	42468	42776	307	309	94.19	816394	135171	0.04	0.23	gi|13507739|ref|NC_000912.1|<->400_135171_10093884
337016	337234	17792	17572	219	221	87.78	816394	19946	0.03	1.11	gi|13507739|ref|NC_000912.1|<->444_19946_1064168_198+,...,421-
340602	340777	1	176	176	176	96.02	816394	1183	0.02	14.88	gi|13507739|ref|NC_000912.1|<->430_1183_51733_77+,...,323-
340684	341592	335	1183	909	849	93.40	816394	1183	0.11	71.77	gi|13507739|ref|NC_000912.1|<->430_1183_51733_77+,...,323-
340882	340975	1	94	94	94	100.00	816394	97	0.01	96.91	gi|13507739|ref|NC_000912.1|<->149_97_26
340885	340978	4	97	94	94	100.00	816394	97	0.01	96.91	gi|13507739|ref|NC_000912.1|<->270_97_44
341499	343730	1	2232	2232	2232	99.69	816394	2232	0.27	100.00	gi|13507739|ref|NC_000912.1|<->127_2232_82678
341499	341592	4	97	94	94	100.00	816394	97	0.01	96.91	gi|13507739|ref|NC_000912.1|<->391_97_24
343666	345928	2263	1	2263	2263	100.00	816394	2263	0.28	100.00	gi|13507739|ref|NC_000912.1|<->307_2263_147583
345836	347668	1	1833	1833	1833	99.95	816394	2146	0.22	85.41	gi|13507739|ref|NC_000912.1|<->340_2146_134314
347179	347632	134684	135138	454	455	91.67	816394	135171	0.06	0.34	gi|13507739|ref|NC_000912.1|<->400_135171_10093884
347572	347940	369	1	369	369	97.83	816394	54703	0.05	0.67	gi|13507739|ref|NC_000912.1|<->436_54703_4018200_136+,187-,414-
347611	347945	1812	2146	335	335	100.00	816394	2146	0.04	15.61	gi|13507739|ref|NC_000912.1|<->340_2146_134314
347847	347945	1	99	99	99	98.99	816394	99	0.01	100.00	gi|13507739|ref|NC_000912.1|<->243_99_70
347852	364492	16641	1	16641	16641	99.97	816394	16641	2.04	100.00	gi|13507739|ref|NC_000912.1|<->142_16641_809231
364425	364687	263	1	263	263	100.00	816394	263	0.03	100.00	gi|13507739|ref|NC_000912.1|<->171_263_7907
364620	410097	45478	1	45478	45478	99.97	816394	45478	5.57	100.00	gi|13507739|ref|NC_000912.1|<->175_45478_2464505
410106	410282	177	1	177	177	100.00	816394	177	0.02	100.00	gi|13507739|ref|NC_000912.1|<->18_177_1557
410250	410438	189	1	189	189	100.00	816394	189	0.02	100.00	gi|13507739|ref|NC_000912.1|<->181_189_6264
410543	410760	218	1	218	218	100.00	816394	218	0.03	100.00	gi|13507739|ref|NC_000912.1|<->53_218_24361
410709	410813	105	1	105	105	99.05	816394	105	0.01	100.00	gi|13507739|ref|NC_000912.1|<->172_105_93
410709	436111	25404	1	25403	25404	99.97	816394	25404	3.11	100.00	gi|13507739|ref|NC_000912.1|<->5_25404_1460134
435860	436078	1579	1797	219	219	82.27	816394	2146	0.03	10.21	gi|13507739|ref|NC_000912.1|<->340_2146_134314
436018	436111	135078	135171	94	94	100.00	816394	135171	0.01	0.07	gi|13507739|ref|NC_000912.1|<->400_135171_10093884
436123	436242	120	1	120	120	100.00	816394	120	0.01	100.00	gi|13507739|ref|NC_000912.1|<->417_120_4495
436204	436311	108	1	108	108	100.00	816394	108	0.01	100.00	gi|13507739|ref|NC_000912.1|<->216_108_1027
436204	436391	188	1	188	188	98.94	816394	188	0.02	100.00	gi|13507739|ref|NC_000912.1|<->74_188_7775
436544	437075	531	1	532	531	99.81	816394	531	0.07	100.00	gi|13507739|ref|NC_000912.1|<->352_531_19100
436544	436666	1	123	123	123	98.37	816394	92731	0.02	0.13	gi|13507739|ref|NC_000912.1|<->449_92731_6455268_251-,60+
437055	437209	155	1	155	155	100.00	816394	155	0.02	100.00	gi|13507739|ref|NC_000912.1|<->49_155_1258
437134	437488	1	355	355	355	99.72	816394	355	0.04	100.00	gi|13507739|ref|NC_000912.1|<->425_355_7706_39-,370+,15+
437596	438325	730	1	730	730	99.73	816394	730	0.09	100.00	gi|13507739|ref|NC_000912.1|<->58_730_23906
438240	438660	1	421	421	421	100.00	816394	421	0.05	100.00	gi|13507739|ref|NC_000912.1|<->261_421_7846
438649	438840	1	192	192	192	100.00	816394	192	0.02	100.00	gi|13507739|ref|NC_000912.1|<->130_192_4083
438747	438840	20	113	94	94	100.00	816394	113	0.01	83.19	gi|13507739|ref|NC_000912.1|<->289_113_251
438807	439070	1	264	264	264	99.62	816394	264	0.03	100.00	gi|13507739|ref|NC_000912.1|<->31_264_9922
438856	439070	215	1	215	215	94.88	816394	215	0.03	100.00	gi|13507739|ref|NC_000912.1|<->63_215_7472
438977	439080	1	104	104	104	100.00	816394	104	0.01	100.00	gi|13507739|ref|NC_000912.1|<->285_104_1576
438987	439135	149	1	149	149	100.00	816394	149	0.02	100.00	gi|13507739|ref|NC_000912.1|<->392_149_3850
438987	439466	1555	1072	480	484	93.83	816394	1555	0.06	31.13	gi|13507739|ref|NC_000912.1|<->426_1555_107031_50+,...,312+
439076	439377	1	302	302	302	100.00	816394	304	0.04	99.34	gi|13507739|ref|NC_000912.1|<->155_304_12366
439265	439377	6	118	113	113	99.12	816394	120	0.01	94.17	gi|13507739|ref|NC_000912.1|<->338_120_214
439323	441042	1720	1	1720	1720	99.88	816394	1720	0.21	100.00	gi|13507739|ref|NC_000912.1|<->210_1720_111370
440999	441513	515	1	515	515	100.00	816394	515	0.06	100.00	gi|13507739|ref|NC_000912.1|<->116_515_21383
441471	441989	1	520	519	520	99.62	816394	520	0.06	100.00	gi|13507739|ref|NC_000912.1|<->378_520_11510
441942	443226	1	1285	1285	1285	100.00	816394	1285	0.16	100.00	gi|13507739|ref|NC_000912.1|<->129_1285_32394
443211	443590	1	380	380	380	99.74	816394	380	0.05	100.00	gi|13507739|ref|NC_000912.1|<->222_380_6877
443806	443989	184	1	184	184	100.00	816394	184	0.02	100.00	gi|13507739|ref|NC_000912.1|<->3_184_2196
443978	444114	137	1	137	137	100.00	816394	137	0.02	100.00	gi|13507739|ref|NC_000912.1|<->61_137_1363
444078	492868	1	48791	48791	48791	99.96	816394	48791	5.98	100.00	gi|13507739|ref|NC_000912.1|<->350_48791_2564770
492844	493602	759	1	759	759	99.74	816394	759	0.09	100.00	gi|13507739|ref|NC_000912.1|<->170_759_19220
493552	494716	1	1166	1165	1166	99.91	816394	1166	0.14	100.00	gi|13507739|ref|NC_000912.1|<->200_1166_38355
494632	494827	1	196	196	196	99.49	816394	196	0.02	100.00	gi|13507739|ref|NC_000912.1|<->7_196_6396
494734	495072	339	1	339	339	99.71	816394	339	0.04	100.00	gi|13507739|ref|NC_000912.1|<->336_339_13908
494734	494851	1	118	118	118	98.31	816394	120	0.01	98.33	gi|13507739|ref|NC_000912.1|<->338_120_214
495019	496436	1418	1	1418	1418	100.00	816394	1418	0.17	100.00	gi|13507739|ref|NC_000912.1|<->153_1418_91878
496373	496469	97	1	97	97	100.00	816394	97	0.01	100.00	gi|13507739|ref|NC_000912.1|<->169_97_253
496393	496896	1	504	504	504	99.80	816394	504	0.06	100.00	gi|13507739|ref|NC_000912.1|<->398_504_15647
496839	497186	348	1	348	348	100.00	816394	348	0.04	100.00	gi|13507739|ref|NC_000912.1|<->147_348_7976
497094	497201	108	1	108	108	100.00	816394	108	0.01	100.00	gi|13507739|ref|NC_000912.1|<->167_108_389
497361	497463	1	103	103	103	100.00	816394	103	0.01	100.00	gi|13507739|ref|NC_000912.1|<->163_103_340
497389	497490	1	102	102	102	100.00	816394	102	0.01	100.00	gi|13507739|ref|NC_000912.1|<->105_102_477
497389	497490	1	102	102	102	99.02	816394	102	0.01	100.00	gi|13507739|ref|NC_000912.1|<->317_102_96
497449	497637	1	189	189	189	100.00	816394	189	0.02	100.00	gi|13507739|ref|NC_000912.1|<->79_189_2849
497751	497944	1	194	194	194	100.00	816394	194	0.02	100.00	gi|13507739|ref|NC_000912.1|<->393_194_5852
497869	497966	1	98	98	98	100.00	816394	98	0.01	100.00	gi|13507739|ref|NC_000912.1|<->221_98_126
497970	498247	1	278	278	278	99.28	816394	278	0.03	100.00	gi|13507739|ref|NC_000912.1|<->253_278_6008
498322	498510	1	189	189	189	100.00	816394	189	0.02	100.00	gi|13507739|ref|NC_000912.1|<->348_189_4972
498516	499000	485	1	485	485	100.00	816394	485	0.06	100.00	gi|13507739|ref|NC_000912.1|<->439_485_13767_160-,197-,233+
498907	499187	1	281	281	281	100.00	816394	281	0.03	100.00	gi|13507739|ref|NC_000912.1|<->227_281_10195
499094	499280	1	187	187	187	91.98	816394	511	0.02	36.59	gi|13507739|ref|NC_000912.1|<->242_511_25305
499094	499394	1	301	301	301	100.00	816394	301	0.04	100.00	gi|13507739|ref|NC_000912.1|<->68_301_8984
499331	528820	59470	29981	29490	29490	99.97	816394	59470	3.61	49.59	gi|13507739|ref|NC_000912.1|<->432_59470_3049277_94-,...,343-
528796	553007	29809	5597	24212	24213	99.98	816394	59470	2.97	40.71	gi|13507739|ref|NC_000912.1|<->432_59470_3049277_94-,...,343-
552747	558531	5785	1	5785	5785	99.93	816394	59470	0.71	9.73	gi|13507739|ref|NC_000912.1|<->432_59470_3049277_94-,...,343-
556891	556992	102	1	102	102	99.02	816394	102	0.01	100.00	gi|13507739|ref|NC_000912.1|<->334_102_65
558461	561950	3489	1	3490	3489	99.97	816394	3489	0.43	100.00	gi|13507739|ref|NC_000912.1|<->435_3489_179408_133+,33+
560311	560412	102	1	102	102	99.02	816394	102	0.01	100.00	gi|13507739|ref|NC_000912.1|<->334_102_65
561880	565451	3572	1	3572	3572	100.00	816394	3572	0.44	100.00	gi|13507739|ref|NC_000912.1|<->315_3572_155459
565440	565677	1	238	238	238	100.00	816394	238	0.03	100.00	gi|13507739|ref|NC_000912.1|<->368_238_4174
565703	566061	359	1	359	359	99.16	816394	359	0.04	100.00	gi|13507739|ref|NC_000912.1|<->353_359_8600
565703	565817	1	115	115	115	97.39	816394	279	0.01	41.22	gi|13507739|ref|NC_000912.1|<->89_279_6934
565968	566069	102	1	102	102	99.02	816394	102	0.01	100.00	gi|13507739|ref|NC_000912.1|<->339_102_467
565972	566069	1	98	98	98	100.00	816394	98	0.01	100.00	gi|13507739|ref|NC_000912.1|<->67_98_61
566052	566182	1	131	131	131	100.00	816394	131	0.02	100.00	gi|13507739|ref|NC_000912.1|<->232_131_1745
566103	566240	1	138	138	138	100.00	816394	138	0.02	100.00	gi|13507739|ref|NC_000912.1|<->238_138_1106
566280	566534	255	1	255	255	100.00	816394	255	0.03	100.00	gi|13507739|ref|NC_000912.1|<->225_255_5915
566441	566543	1	103	103	103	99.03	816394	103	0.01	100.00	gi|13507739|ref|NC_000912.1|<->296_103_474
566450	566580	131	1	131	131	100.00	816394	131	0.02	100.00	gi|13507739|ref|NC_000912.1|<->416_131_3276
566487	566692	206	1	206	206	100.00	816394	206	0.03	100.00	gi|13507739|ref|NC_000912.1|<->244_206_3035
566487	566632	507	362	146	146	95.21	816394	507	0.02	28.80	gi|13507739|ref|NC_000912.1|<->450_507_16714_354-,322+
566654	567443	790	1	790	790	100.00	816394	790	0.10	100.00	gi|13507739|ref|NC_000912.1|<->441_790_26976_182+,12-,263-
567435	567975	541	1	541	541	99.82	816394	541	0.07	100.00	gi|13507739|ref|NC_000912.1|<->145_541_15482
567912	568222	311	1	311	311	100.00	816394	311	0.04	100.00	gi|13507739|ref|NC_000912.1|<->162_311_8240
568129	568241	1	113	113	113	99.12	816394	113	0.01	100.00	gi|13507739|ref|NC_000912.1|<->289_113_251
568129	568350	222	1	222	222	100.00	816394	222	0.03	100.00	gi|13507739|ref|NC_000912.1|<->399_222_7191
568245	568350	1	106	106	106	99.06	816394	106	0.01	100.00	gi|13507739|ref|NC_000912.1|<->114_106_118
568257	568471	215	1	215	215	99.53	816394	215	0.03	100.00	gi|13507739|ref|NC_000912.1|<->63_215_7472
568388	569942	1555	1	1555	1555	99.87	816394	1555	0.19	100.00	gi|13507739|ref|NC_000912.1|<->426_1555_107031_50+,...,312+
568559	568899	556	219	341	338	92.11	816394	2883	0.04	11.72	gi|13507739|ref|NC_000912.1|<->433_2883_185357_96+,...,387-
568617	568714	1	98	98	98	98.98	816394	98	0.01	100.00	gi|13507739|ref|NC_000912.1|<->389_98_47
568621	568714	94	1	94	94	100.00	816394	98	0.01	95.92	gi|13507739|ref|NC_000912.1|<->113_98_40
568707	568826	1	120	120	120	94.17	816394	120	0.01	100.00	gi|13507739|ref|NC_000912.1|<->364_120_223
569286	569952	844	180	667	665	86.06	816394	1097	0.08	60.62	gi|13507739|ref|NC_000912.1|<->304_1097_79534
569286	569942	18205	18858	657	654	87.42	816394	18858	0.08	3.47	gi|13507739|ref|NC_000912.1|<->452_18858_1161958_406+,0+
569849	569952	104	1	104	104	100.00	816394	104	0.01	100.00	gi|13507739|ref|NC_000912.1|<->81_104_1823
569859	570156	72238	71941	298	298	93.00	816394	72238	0.04	0.41	gi|13507739|ref|NC_000912.1|<->112_72238_3816952
569859	570440	1	583	582	583	99.66	816394	583	0.07	100.00	gi|13507739|ref|NC_000912.1|<->217_583_38097
570393	570568	1	176	176	176	100.00	816394	176	0.02	100.00	gi|13507739|ref|NC_000912.1|<->402_176_7417
570501	590445	1	19946	19945	19946	99.92	816394	19946	2.44	100.00	gi|13507739|ref|NC_000912.1|<->444_19946_1064168_198+,...,421-
588071	588221	1090	940	151	151	88.74	816394	1097	0.02	13.76	gi|13507739|ref|NC_000912.1|<->304_1097_79534
588071	588255	90	272	185	183	83.24	816394	1759	0.02	10.40	gi|13507739|ref|NC_000912.1|<->427_1759_140935_55+,413+
588071	588291	3462	3680	221	219	87.78	816394	18858	0.03	1.16	gi|13507739|ref|NC_000912.1|<->452_18858_1161958_406+,0+
589033	590246	1	1214	1214	1214	100.00	816394	13416	0.15	9.05	gi|13507739|ref|NC_000912.1|<->455_13416_672804_421-,...,248+
589033	594300	1	5269	5268	5269	99.92	816394	5269	0.65	100.00	gi|13507739|ref|NC_000912.1|<->456_5269_262903_421-,179+
594207	607616	1	13416	13410	13416	99.66	816394	13416	1.64	100.00	gi|13507739|ref|NC_000912.1|<->455_13416_672804_421-,...,248+
606836	606959	41	164	124	124	99.19	816394	164	0.02	75.61	gi|13507739|ref|NC_000912.1|<->78_164_2152
607592	607915	1	324	324	324	100.00	816394	324	0.04	100.00	gi|13507739|ref|NC_000912.1|<->106_324_10770
607853	608125	273	1	273	273	100.00	816394	273	0.03	100.00	gi|13507739|ref|NC_000912.1|<->345_273_9984
608055	608183	1	129	129	129	100.00	816394	129	0.02	100.00	gi|13507739|ref|NC_000912.1|<->212_129_2295
608148	608414	8780	8514	267	267	94.38	816394	10150	0.03	2.63	gi|13507739|ref|NC_000912.1|<->434_10150_598295_120+,...,75+
608159	608256	98	1	98	98	98.98	816394	98	0.01	100.00	gi|13507739|ref|NC_000912.1|<->113_98_40
608159	608256	1	98	98	98	100.00	816394	98	0.01	100.00	gi|13507739|ref|NC_000912.1|<->32_98_470
608163	608256	5	98	94	94	100.00	816394	98	0.01	95.92	gi|13507739|ref|NC_000912.1|<->389_98_47
608238	608362	1	125	125	125	100.00	816394	125	0.02	100.00	gi|13507739|ref|NC_000912.1|<->299_125_2398
608273	608491	219	1	219	219	100.00	816394	219	0.03	100.00	gi|13507739|ref|NC_000912.1|<->415_219_6812
608441	608977	1	537	537	537	99.44	816394	537	0.07	100.00	gi|13507739|ref|NC_000912.1|<->438_537_28512_156+,373+,383+
608560	608653	92638	92731	94	94	100.00	816394	92731	0.01	0.10	gi|13507739|ref|NC_000912.1|<->449_92731_6455268_251-,60+
608564	609133	1	604	570	604	86.67	816394	29957	0.07	2.02	gi|13507739|ref|NC_000912.1|<->451_29957_1919367_384+,...,369+
608966	609568	1	603	603	603	99.67	816394	603	0.07	100.00	gi|13507739|ref|NC_000912.1|<->297_603_19689
608966	609097	1	132	132	132	96.97	816394	132	0.02	100.00	gi|13507739|ref|NC_000912.1|<->396_132_370
609550	609867	318	1	318	318	100.00	816394	318	0.04	100.00	gi|13507739|ref|NC_000912.1|<->158_318_7432
609803	609991	1	189	189	189	100.00	816394	189	0.02	100.00	gi|13507739|ref|NC_000912.1|<->386_189_3234
609955	610201	247	1	247	247	100.00	816394	247	0.03	100.00	gi|13507739|ref|NC_000912.1|<->185_247_3650
610339	610527	189	1	189	189	100.00	816394	189	0.02	100.00	gi|13507739|ref|NC_000912.1|<->332_189_4591
610449	610741	1	293	293	293	100.00	816394	293	0.04	100.00	gi|13507739|ref|NC_000912.1|<->316_293_7922
610910	611415	507	1	506	507	99.61	816394	507	0.06	100.00	gi|13507739|ref|NC_000912.1|<->450_507_16714_354-,322+
610969	611247	1	278	279	278	98.92	816394	278	0.03	100.00	gi|13507739|ref|NC_000912.1|<->253_278_6008
611344	611444	1	101	101	101	100.00	816394	101	0.01	100.00	gi|13507739|ref|NC_000912.1|<->290_101_553
611344	611444	1	101	101	101	99.01	816394	101	0.01	100.00	gi|13507739|ref|NC_000912.1|<->291_101_75
611344	611444	1	101	101	101	99.01	816394	101	0.01	100.00	gi|13507739|ref|NC_000912.1|<->412_101_169
611372	611510	139	1	139	139	100.00	816394	139	0.02	100.00	gi|13507739|ref|NC_000912.1|<->410_139_2376
611516	611722	207	1	207	207	100.00	816394	207	0.03	100.00	gi|13507739|ref|NC_000912.1|<->284_207_5029
611671	611994	324	1	324	324	100.00	816394	324	0.04	100.00	gi|13507739|ref|NC_000912.1|<->19_324_8500
612088	612600	1	511	513	511	99.42	816394	511	0.06	100.00	gi|13507739|ref|NC_000912.1|<->242_511_25305
612528	612655	128	1	128	128	100.00	816394	128	0.02	100.00	gi|13507739|ref|NC_000912.1|<->80_128_2577
612596	612695	1	100	100	100	100.00	816394	100	0.01	100.00	gi|13507739|ref|NC_000912.1|<->154_100_358
612636	614394	1759	1	1759	1759	100.00	816394	1759	0.22	100.00	gi|13507739|ref|NC_000912.1|<->427_1759_140935_55+,413+
612651	612965	92279	92596	315	318	94.34	816394	92731	0.04	0.34	gi|13507739|ref|NC_000912.1|<->449_92731_6455268_251-,60+
612810	612920	1	111	111	111	99.10	816394	111	0.01	100.00	gi|13507739|ref|NC_000912.1|<->203_111_129
613132	614321	1206	17	1190	1190	89.37	816394	1720	0.15	69.19	gi|13507739|ref|NC_000912.1|<->210_1720_111370
613186	613846	18205	18858	661	654	86.17	816394	18858	0.08	3.47	gi|13507739|ref|NC_000912.1|<->452_18858_1161958_406+,0+
613446	613801	587	235	356	353	89.61	816394	1097	0.04	32.18	gi|13507739|ref|NC_000912.1|<->304_1097_79534
614493	616059	1	1567	1567	1567	100.00	816394	1567	0.19	100.00	gi|13507739|ref|NC_000912.1|<->344_1567_102873
615967	622621	29957	23299	6655	6659	99.88	816394	29957	0.82	22.23	gi|13507739|ref|NC_000912.1|<->451_29957_1919367_384+,...,369+
622593	645780	23192	1	23188	23192	99.94	816394	29957	2.84	77.42	gi|13507739|ref|NC_000912.1|<->451_29957_1919367_384+,...,369+
645177	645336	168	1	160	168	84.12	816394	603	0.02	27.86	gi|13507739|ref|NC_000912.1|<->297_603_19689
645325	645784	537	120	460	418	88.29	816394	537	0.06	77.84	gi|13507739|ref|NC_000912.1|<->438_537_28512_156+,373+,383+
645681	645862	310	129	182	182	92.86	816394	411	0.02	44.28	gi|13507739|ref|NC_000912.1|<->363_411_23069
645681	645862	102	283	182	182	93.96	816394	2883	0.02	6.31	gi|13507739|ref|NC_000912.1|<->433_2883_185357_96+,...,387-
645691	738422	92731	1	92732	92731	99.97	816394	92731	11.36	100.00	gi|13507739|ref|NC_000912.1|<->449_92731_6455268_251-,60+
645774	646071	3941	4237	298	297	84.56	816394	18858	0.04	1.57	gi|13507739|ref|NC_000912.1|<->452_18858_1161958_406+,0+
645826	646143	1430	1744	318	315	94.34	816394	1759	0.04	17.91	gi|13507739|ref|NC_000912.1|<->427_1759_140935_55+,413+
645871	645981	111	1	111	111	99.10	816394	111	0.01	100.00	gi|13507739|ref|NC_000912.1|<->203_111_129
646039	646216	481	655	178	175	88.83	816394	2883	0.02	6.07	gi|13507739|ref|NC_000912.1|<->433_2883_185357_96+,...,387-
738300	738615	21	336	316	316	95.89	816394	336	0.04	94.05	gi|13507739|ref|NC_000912.1|<->230_336_16981
738300	738422	409	531	123	123	98.37	816394	531	0.02	23.16	gi|13507739|ref|NC_000912.1|<->352_531_19100
738333	738550	1	218	218	218	100.00	816394	218	0.03	100.00	gi|13507739|ref|NC_000912.1|<->53_218_24361
738457	738615	159	1	159	159	100.00	816394	159	0.02	100.00	gi|13507739|ref|NC_000912.1|<->355_159_7710
738494	738645	152	1	152	152	99.34	816394	152	0.02	100.00	gi|13507739|ref|NC_000912.1|<->104_152_4331
738494	738682	189	1	189	189	97.88	816394	189	0.02	100.00	gi|13507739|ref|NC_000912.1|<->287_189_7068
738552	738652	101	1	101	101	100.00	816394	101	0.01	100.00	gi|13507739|ref|NC_000912.1|<->110_101_1491
738559	738682	124	1	124	124	98.39	816394	124	0.02	100.00	gi|13507739|ref|NC_000912.1|<->319_124_2276
738575	738763	1	189	189	189	99.47	816394	189	0.02	100.00	gi|13507739|ref|NC_000912.1|<->226_189_6984
738575	738762	1	188	188	188	100.00	816394	188	0.02	100.00	gi|13507739|ref|NC_000912.1|<->74_188_7775
738589	738748	160	1	160	160	98.75	816394	160	0.02	100.00	gi|13507739|ref|NC_000912.1|<->224_160_9648
738627	738911	727	443	285	285	84.32	816394	1183	0.03	24.09	gi|13507739|ref|NC_000912.1|<->430_1183_51733_77+,...,323-
738655	738843	1	189	189	189	98.94	816394	189	0.02	100.00	gi|13507739|ref|NC_000912.1|<->181_189_6264
738655	738762	1	108	108	108	99.07	816394	108	0.01	100.00	gi|13507739|ref|NC_000912.1|<->216_108_1027
738670	738817	1	148	148	148	100.00	816394	148	0.02	100.00	gi|13507739|ref|NC_000912.1|<->411_148_12222
738724	738843	1	120	120	120	100.00	816394	120	0.01	100.00	gi|13507739|ref|NC_000912.1|<->417_120_4495
738724	738964	572	344	241	229	92.53	816394	572	0.03	40.03	gi|13507739|ref|NC_000912.1|<->453_572_53560_406-,76+
738750	738878	1	129	129	129	100.00	816394	129	0.02	100.00	gi|13507739|ref|NC_000912.1|<->36_129_8697
738785	738878	97	4	94	94	100.00	816394	97	0.01	96.91	gi|13507739|ref|NC_000912.1|<->149_97_26
738785	738881	97	1	97	97	100.00	816394	97	0.01	100.00	gi|13507739|ref|NC_000912.1|<->269_97_706
738788	738904	117	1	117	117	100.00	816394	117	0.01	100.00	gi|13507739|ref|NC_000912.1|<->117_117_4239
738788	738881	94	1	94	94	100.00	816394	97	0.01	96.91	gi|13507739|ref|NC_000912.1|<->270_97_44
738811	738909	1	99	99	99	98.99	816394	177	0.01	55.93	gi|13507739|ref|NC_000912.1|<->18_177_1557
738855	816394	135171	57631	77540	77541	99.97	816394	135171	9.50	57.37	gi|13507739|ref|NC_000912.1|<->400_135171_10093884
738855	738948	1	94	94	94	100.00	816394	25404	0.01	0.37	gi|13507739|ref|NC_000912.1|<->5_25404_1460134
738888	739342	1797	1344	455	454	91.89	816394	2146	0.06	21.16	gi|13507739|ref|NC_000912.1|<->340_2146_134314
