# Supplementary material for: Comparison of Mycoplasma pneumoniae Genome Sequences from Strains Isolated from Symptomatic and Asymptomatic Patients
Source: Front Microbiol. 2016 Oct 27;7:1701. doi: 10.3389/fmicb.2016.01701 (PMC5081376; doi:10.3389/fmicb.2016.01701)
Supplement: Supplementary File 1 — Fast QC files. HTML files per strain. Each FastQC report includes: Basic Statistics, Per base sequence, quality, Per sequence quality scores, Per base sequence content, Per sequence GC content, Per base N content, Sequence Length Distribution, Sequence Duplication Levels, Overrepresented sequences, Adapter Content, and Kmer Content. [file DataSheet1.zip › Supplementary files/Supplementary file 2 MUMmer/I12-1149-07-95-contigs.coords.txt]

S1	E1	S2	E2	LEN 1	LEN 2	% IDY	LEN R	LEN Q	COV R	COV Q	TAGS
1	14970	47629	62597	14970	14969	99.98	816394	62597	1.83	23.91	gi|13507739|ref|NC_000912.1|<->505_62597_9562101
14856	14979	123	1	124	123	96.77	816394	17410	0.02	0.71	gi|13507739|ref|NC_000912.1|<->609_17410_2223784_250+,274+
14877	15095	1	219	219	219	100.00	816394	219	0.03	100.00	gi|13507739|ref|NC_000912.1|<->508_219_26451
14877	14979	1	103	103	103	99.03	816394	103	0.01	100.00	gi|13507739|ref|NC_000912.1|<->509_103_120
14886	15095	1	210	210	210	99.05	816394	210	0.03	100.00	gi|13507739|ref|NC_000912.1|<->576_210_21500
15002	15095	1	94	94	94	98.94	816394	103	0.01	91.26	gi|13507739|ref|NC_000912.1|<->171_103_1365
15002	15095	103	10	94	94	100.00	816394	103	0.01	91.26	gi|13507739|ref|NC_000912.1|<->263_103_165
15002	15104	103	1	103	103	99.03	816394	103	0.01	100.00	gi|13507739|ref|NC_000912.1|<->340_103_194
15002	15104	1	103	103	103	100.00	816394	103	0.01	100.00	gi|13507739|ref|NC_000912.1|<->594_103_1542
15011	15164	1	153	154	153	91.61	816394	1417	0.02	10.80	gi|13507739|ref|NC_000912.1|<->137_1417_206736
15011	46071	1	31060	31061	31060	99.95	816394	31060	3.80	100.00	gi|13507739|ref|NC_000912.1|<->433_31060_4055268
45932	46108	132	308	177	177	94.35	816394	308	0.02	57.47	gi|13507739|ref|NC_000912.1|<->271_308_27977
45932	46071	28	167	140	140	96.43	816394	167	0.02	83.83	gi|13507739|ref|NC_000912.1|<->455_167_10655
45932	46073	61	202	142	142	97.18	816394	202	0.02	70.30	gi|13507739|ref|NC_000912.1|<->587_202_14355
45932	46060	491	619	129	129	95.35	816394	619	0.02	20.84	gi|13507739|ref|NC_000912.1|<->64_619_74780
45951	46060	110	1	110	110	94.55	816394	110	0.01	100.00	gi|13507739|ref|NC_000912.1|<->306_110_241
45978	46097	120	1	120	120	100.00	816394	120	0.01	100.00	gi|13507739|ref|NC_000912.1|<->253_120_4638
45978	46097	120	1	120	120	99.17	816394	120	0.01	100.00	gi|13507739|ref|NC_000912.1|<->254_120_295
45978	46097	1	120	120	120	95.00	816394	120	0.01	100.00	gi|13507739|ref|NC_000912.1|<->343_120_4727
45978	46097	1	120	120	120	95.83	816394	120	0.01	100.00	gi|13507739|ref|NC_000912.1|<->590_120_359
45980	46077	98	1	98	98	97.96	816394	98	0.01	100.00	gi|13507739|ref|NC_000912.1|<->450_98_1055
45984	46108	125	1	125	125	96.00	816394	125	0.02	100.00	gi|13507739|ref|NC_000912.1|<->417_125_4732
45984	46199	1	217	216	217	93.09	816394	443	0.03	48.98	gi|13507739|ref|NC_000912.1|<->619_443_54598_409+,344+,367+
46004	46199	196	1	196	196	100.00	816394	196	0.02	100.00	gi|13507739|ref|NC_000912.1|<->107_196_18240
46004	46127	125	1	124	125	92.80	816394	125	0.02	100.00	gi|13507739|ref|NC_000912.1|<->533_125_5923
46015	46133	1	120	119	120	95.00	816394	120	0.01	100.00	gi|13507739|ref|NC_000912.1|<->38_120_9413
46091	46186	97	1	96	97	96.91	816394	97	0.01	100.00	gi|13507739|ref|NC_000912.1|<->199_97_626
46106	57445	11338	1	11340	11338	99.91	816394	11338	1.39	100.00	gi|13507739|ref|NC_000912.1|<->224_11338_1633942
46106	46199	1	94	94	94	100.00	816394	129	0.01	72.87	gi|13507739|ref|NC_000912.1|<->456_129_373
57352	57491	140	1	140	140	97.86	816394	140	0.02	100.00	gi|13507739|ref|NC_000912.1|<->275_140_653
57352	57491	140	1	140	140	100.00	816394	140	0.02	100.00	gi|13507739|ref|NC_000912.1|<->361_140_10212
57378	57491	27	140	114	114	95.61	816394	140	0.01	81.43	gi|13507739|ref|NC_000912.1|<->303_140_531
57398	57634	237	1	237	237	100.00	816394	237	0.03	100.00	gi|13507739|ref|NC_000912.1|<->570_237_29672
57547	59541	1995	1	1995	1995	99.75	816394	1995	0.24	100.00	gi|13507739|ref|NC_000912.1|<->200_1995_300763
59448	59587	1	140	140	140	100.00	816394	140	0.02	100.00	gi|13507739|ref|NC_000912.1|<->272_140_10135
59448	59587	1	140	140	140	97.86	816394	140	0.02	100.00	gi|13507739|ref|NC_000912.1|<->303_140_531
59474	59587	114	1	114	114	95.61	816394	140	0.01	81.43	gi|13507739|ref|NC_000912.1|<->275_140_653
59494	59730	1	237	237	237	100.00	816394	237	0.03	100.00	gi|13507739|ref|NC_000912.1|<->586_237_26670
59643	111965	1	52323	52323	52323	99.97	816394	52343	6.41	99.96	gi|13507739|ref|NC_000912.1|<->568_52343_7690749
111881	112112	10	241	232	232	97.84	816394	241	0.03	96.27	gi|13507739|ref|NC_000912.1|<->439_241_15969
111944	112112	29	197	169	169	100.00	816394	197	0.02	85.79	gi|13507739|ref|NC_000912.1|<->97_197_17346
112019	112145	127	1	127	127	100.00	816394	127	0.02	100.00	gi|13507739|ref|NC_000912.1|<->138_127_5417
112019	112145	127	1	127	127	98.43	816394	127	0.02	100.00	gi|13507739|ref|NC_000912.1|<->139_127_536
112019	112145	127	1	127	127	98.43	816394	127	0.02	100.00	gi|13507739|ref|NC_000912.1|<->482_127_425
112052	112261	210	1	210	210	100.00	816394	210	0.03	100.00	gi|13507739|ref|NC_000912.1|<->21_210_29709
112168	113995	1828	1	1828	1828	100.00	816394	1828	0.22	100.00	gi|13507739|ref|NC_000912.1|<->102_1828_304220
112168	112266	1	99	99	99	98.99	816394	99	0.01	100.00	gi|13507739|ref|NC_000912.1|<->333_99_151
114039	114207	1	169	169	169	100.00	816394	169	0.02	100.00	gi|13507739|ref|NC_000912.1|<->560_169_6198
114363	115928	1566	1	1566	1566	99.94	816394	1566	0.19	100.00	gi|13507739|ref|NC_000912.1|<->612_1566_105176_316+,...,30-
115884	116168	285	1	285	285	100.00	816394	285	0.03	100.00	gi|13507739|ref|NC_000912.1|<->125_285_31662
116075	116242	168	1	168	168	100.00	816394	168	0.02	100.00	gi|13507739|ref|NC_000912.1|<->260_168_13509
116075	116168	1	94	94	94	100.00	816394	117	0.01	80.34	gi|13507739|ref|NC_000912.1|<->363_117_259
116183	116359	1	177	177	177	100.00	816394	177	0.02	100.00	gi|13507739|ref|NC_000912.1|<->233_177_14579
116242	116334	96	1	93	96	92.71	816394	1437	0.01	6.68	gi|13507739|ref|NC_000912.1|<->174_1437_146463
116247	116359	4	119	113	116	94.83	816394	119	0.01	97.48	gi|13507739|ref|NC_000912.1|<->414_119_268
116266	116413	1	148	148	148	100.00	816394	148	0.02	100.00	gi|13507739|ref|NC_000912.1|<->123_148_9038
116268	116462	3	196	195	194	93.33	816394	196	0.02	98.98	gi|13507739|ref|NC_000912.1|<->107_196_18240
116270	116482	1	213	213	213	95.77	816394	213	0.03	100.00	gi|13507739|ref|NC_000912.1|<->551_213_19138
116284	116477	1	194	194	194	93.30	816394	194	0.02	100.00	gi|13507739|ref|NC_000912.1|<->206_194_17418
116320	116431	112	1	112	112	98.21	816394	112	0.01	100.00	gi|13507739|ref|NC_000912.1|<->162_112_205
116320	116431	112	1	112	112	100.00	816394	112	0.01	100.00	gi|13507739|ref|NC_000912.1|<->255_112_2481
116320	116431	1	112	112	112	99.11	816394	112	0.01	100.00	gi|13507739|ref|NC_000912.1|<->463_112_206
116338	116462	1	125	125	125	100.00	816394	125	0.02	100.00	gi|13507739|ref|NC_000912.1|<->533_125_5923
116369	116488	1	120	120	120	95.00	816394	120	0.01	100.00	gi|13507739|ref|NC_000912.1|<->253_120_4638
116369	116488	1	120	120	120	95.83	816394	120	0.01	100.00	gi|13507739|ref|NC_000912.1|<->254_120_295
116369	116488	120	1	120	120	100.00	816394	120	0.01	100.00	gi|13507739|ref|NC_000912.1|<->343_120_4727
116369	116488	120	1	120	120	99.17	816394	120	0.01	100.00	gi|13507739|ref|NC_000912.1|<->590_120_359
116395	116534	31060	30921	140	140	96.43	816394	31060	0.02	0.45	gi|13507739|ref|NC_000912.1|<->433_31060_4055268
116395	116561	167	1	167	167	100.00	816394	167	0.02	100.00	gi|13507739|ref|NC_000912.1|<->455_167_10655
116468	116561	127	34	94	94	100.00	816394	127	0.01	74.02	gi|13507739|ref|NC_000912.1|<->557_127_542
116468	116779	1	312	312	312	100.00	816394	312	0.04	100.00	gi|13507739|ref|NC_000912.1|<->77_312_33660
116687	117053	367	1	367	367	99.46	816394	367	0.04	100.00	gi|13507739|ref|NC_000912.1|<->489_367_52598
116948	117053	30	135	106	106	98.11	816394	135	0.01	78.52	gi|13507739|ref|NC_000912.1|<->534_135_563
117027	117236	1	210	210	210	100.00	816394	210	0.03	100.00	gi|13507739|ref|NC_000912.1|<->448_210_19424
117154	128163	1	11010	11010	11010	99.95	816394	11010	1.35	100.00	gi|13507739|ref|NC_000912.1|<->78_11010_1009136
127398	127879	11886	12364	482	479	90.08	816394	13410	0.06	3.57	gi|13507739|ref|NC_000912.1|<->629_13410_1304185_597-,...,341+
128102	128263	164	3	162	162	96.91	816394	164	0.02	98.78	gi|13507739|ref|NC_000912.1|<->415_164_4638
128102	128334	233	1	233	233	100.00	816394	233	0.03	100.00	gi|13507739|ref|NC_000912.1|<->461_233_10247
128248	128394	1	147	147	147	100.00	816394	147	0.02	100.00	gi|13507739|ref|NC_000912.1|<->457_147_3935
128322	128638	317	1	317	317	100.00	816394	317	0.04	100.00	gi|13507739|ref|NC_000912.1|<->25_317_12613
128553	128712	1	160	160	160	100.00	816394	160	0.02	100.00	gi|13507739|ref|NC_000912.1|<->273_160_3318
128626	128903	278	1	278	278	100.00	816394	278	0.03	100.00	gi|13507739|ref|NC_000912.1|<->229_278_14995
128884	129474	1	591	591	591	100.00	816394	591	0.07	100.00	gi|13507739|ref|NC_000912.1|<->618_591_59595_405+,432-
129114	129224	1	112	111	112	99.11	816394	112	0.01	100.00	gi|13507739|ref|NC_000912.1|<->83_112_206
129131	129229	99	1	99	99	98.99	816394	99	0.01	100.00	gi|13507739|ref|NC_000912.1|<->498_99_116
129414	129584	171	1	171	171	100.00	816394	171	0.02	100.00	gi|13507739|ref|NC_000912.1|<->529_171_12028
129491	129602	112	1	112	112	99.11	816394	112	0.01	100.00	gi|13507739|ref|NC_000912.1|<->162_112_205
129491	129602	1	112	112	112	100.00	816394	112	0.01	100.00	gi|13507739|ref|NC_000912.1|<->441_112_2525
129491	129602	1	112	112	112	98.21	816394	112	0.01	100.00	gi|13507739|ref|NC_000912.1|<->463_112_206
129509	130220	712	1	712	712	99.86	816394	712	0.09	100.00	gi|13507739|ref|NC_000912.1|<->620_712_95080_459+,375-,6-
130127	130229	1	103	103	103	100.00	816394	103	0.01	100.00	gi|13507739|ref|NC_000912.1|<->314_103_2281
130127	130229	1	103	103	103	99.03	816394	103	0.01	100.00	gi|13507739|ref|NC_000912.1|<->34_103_246
130136	130315	1	180	180	180	100.00	816394	180	0.02	100.00	gi|13507739|ref|NC_000912.1|<->444_180_17121
130136	130229	10	103	94	94	100.00	816394	103	0.01	91.26	gi|13507739|ref|NC_000912.1|<->542_103_331
130171	130315	1	145	145	145	99.31	816394	145	0.02	100.00	gi|13507739|ref|NC_000912.1|<->342_145_731
130237	130330	46	139	94	94	100.00	816394	139	0.01	67.63	gi|13507739|ref|NC_000912.1|<->248_139_520
130304	130739	436	1	436	436	100.00	816394	436	0.05	100.00	gi|13507739|ref|NC_000912.1|<->195_436_26398
130665	130832	168	1	168	168	100.00	816394	168	0.02	100.00	gi|13507739|ref|NC_000912.1|<->98_168_4131
130827	130934	1	108	108	108	100.00	816394	108	0.01	100.00	gi|13507739|ref|NC_000912.1|<->157_108_794
130848	131368	521	1	521	521	100.00	816394	521	0.06	100.00	gi|13507739|ref|NC_000912.1|<->599_521_25053_70-,500+
131385	131737	1	353	353	353	100.00	816394	353	0.04	100.00	gi|13507739|ref|NC_000912.1|<->379_353_16650
131667	131764	1	98	98	98	98.98	816394	98	0.01	100.00	gi|13507739|ref|NC_000912.1|<->547_98_48
131667	131764	1	98	98	98	100.00	816394	98	0.01	100.00	gi|13507739|ref|NC_000912.1|<->81_98_389
131759	131921	163	1	163	163	100.00	816394	163	0.02	100.00	gi|13507739|ref|NC_000912.1|<->345_163_4143
131857	132323	467	1	467	467	100.00	816394	467	0.06	100.00	gi|13507739|ref|NC_000912.1|<->402_467_26391
132338	132460	1	123	123	123	100.00	816394	123	0.02	100.00	gi|13507739|ref|NC_000912.1|<->31_123_1980
132383	133027	1	642	645	642	99.53	816394	642	0.08	100.00	gi|13507739|ref|NC_000912.1|<->181_642_42989
132971	133731	762	1	761	762	99.74	816394	762	0.09	100.00	gi|13507739|ref|NC_000912.1|<->47_762_51924
133654	133823	1	170	170	170	100.00	816394	170	0.02	100.00	gi|13507739|ref|NC_000912.1|<->562_170_9354
133730	133842	1	113	113	113	99.12	816394	113	0.01	100.00	gi|13507739|ref|NC_000912.1|<->18_113_305
133730	133842	113	1	113	113	100.00	816394	113	0.01	100.00	gi|13507739|ref|NC_000912.1|<->521_113_3160
133730	133842	1	113	113	113	95.58	816394	113	0.01	100.00	gi|13507739|ref|NC_000912.1|<->92_113_246
133749	135551	1803	1	1803	1803	99.89	816394	1803	0.22	100.00	gi|13507739|ref|NC_000912.1|<->105_1803_302553
135527	140238	4712	1	4712	4712	100.00	816394	4712	0.58	100.00	gi|13507739|ref|NC_000912.1|<->504_4712_619850
140104	140238	4	138	135	135	96.30	816394	138	0.02	97.83	gi|13507739|ref|NC_000912.1|<->88_138_536
140145	140809	665	1	665	665	100.00	816394	665	0.08	100.00	gi|13507739|ref|NC_000912.1|<->52_665_104239
140716	140825	140	31	110	110	97.27	816394	140	0.01	78.57	gi|13507739|ref|NC_000912.1|<->205_140_935
140716	140855	140	1	140	140	100.00	816394	140	0.02	100.00	gi|13507739|ref|NC_000912.1|<->356_140_12196
140721	140855	135	1	135	135	96.30	816394	140	0.02	96.43	gi|13507739|ref|NC_000912.1|<->595_140_845
140762	145169	4398	1	4408	4398	99.66	816394	4398	0.54	100.00	gi|13507739|ref|NC_000912.1|<->69_4398_845905
145076	145784	709	1	709	709	99.44	816394	709	0.09	100.00	gi|13507739|ref|NC_000912.1|<->572_709_107887
145076	145213	1	138	138	138	94.93	816394	138	0.02	100.00	gi|13507739|ref|NC_000912.1|<->88_138_536
145691	145830	140	1	140	140	100.00	816394	140	0.02	100.00	gi|13507739|ref|NC_000912.1|<->528_140_12620
145691	145800	140	31	110	110	97.27	816394	140	0.01	78.57	gi|13507739|ref|NC_000912.1|<->595_140_845
145696	145830	135	1	135	135	96.30	816394	140	0.02	96.43	gi|13507739|ref|NC_000912.1|<->205_140_935
145737	164497	18760	1	18761	18760	99.98	816394	18760	2.30	100.00	gi|13507739|ref|NC_000912.1|<->215_18760_2315012
164404	164497	24	117	94	94	100.00	816394	117	0.01	80.34	gi|13507739|ref|NC_000912.1|<->363_117_259
164461	164739	279	1	279	279	100.00	816394	279	0.03	100.00	gi|13507739|ref|NC_000912.1|<->334_279_32778
164619	164739	1	121	121	121	98.35	816394	121	0.01	100.00	gi|13507739|ref|NC_000912.1|<->400_121_348
164646	166315	1	1667	1670	1667	99.58	816394	1667	0.20	100.00	gi|13507739|ref|NC_000912.1|<->606_1667_202781_219+,257-,419+
164928	165272	6909	6587	345	323	86.09	816394	7937	0.04	4.07	gi|13507739|ref|NC_000912.1|<->604_7937_929879_153+,...,163-
166313	166606	1	294	294	294	100.00	816394	294	0.04	100.00	gi|13507739|ref|NC_000912.1|<->154_294_33095
166541	166685	1	145	145	145	100.00	816394	145	0.02	100.00	gi|13507739|ref|NC_000912.1|<->567_145_2748
166652	168278	1	1627	1627	1627	100.00	816394	1627	0.20	100.00	gi|13507739|ref|NC_000912.1|<->540_1627_224397
168268	169243	976	1	976	976	100.00	816394	976	0.12	100.00	gi|13507739|ref|NC_000912.1|<->422_976_108747
169039	169232	1	194	194	194	91.75	816394	194	0.02	100.00	gi|13507739|ref|NC_000912.1|<->206_194_17418
169139	169243	1	105	105	105	98.10	816394	105	0.01	100.00	gi|13507739|ref|NC_000912.1|<->164_105_197
169139	169288	7937	7788	150	150	96.00	816394	7937	0.02	1.89	gi|13507739|ref|NC_000912.1|<->604_7937_929879_153+,...,163-
169161	169270	1	110	110	110	98.18	816394	110	0.01	100.00	gi|13507739|ref|NC_000912.1|<->306_110_241
169177	169274	98	1	98	98	100.00	816394	98	0.01	100.00	gi|13507739|ref|NC_000912.1|<->522_98_582
169181	169534	1	354	354	354	100.00	816394	354	0.04	100.00	gi|13507739|ref|NC_000912.1|<->293_354_39137
169181	169296	1	116	116	116	99.14	816394	120	0.01	96.67	gi|13507739|ref|NC_000912.1|<->294_120_307
169442	169815	367	1	374	367	91.98	816394	367	0.05	100.00	gi|13507739|ref|NC_000912.1|<->489_367_52598
169442	169700	1	259	259	259	100.00	816394	259	0.03	100.00	gi|13507739|ref|NC_000912.1|<->50_259_31298
169616	169725	110	1	110	110	100.00	816394	110	0.01	100.00	gi|13507739|ref|NC_000912.1|<->284_110_2496
169669	169857	189	1	189	189	100.00	816394	189	0.02	100.00	gi|13507739|ref|NC_000912.1|<->143_189_21004
169790	169998	1	209	209	209	100.00	816394	209	0.03	100.00	gi|13507739|ref|NC_000912.1|<->423_209_17818
169916	170898	983	1	983	983	99.80	816394	983	0.12	100.00	gi|13507739|ref|NC_000912.1|<->127_983_59856
170860	178795	1	7937	7936	7937	99.96	816394	7937	0.97	100.00	gi|13507739|ref|NC_000912.1|<->604_7937_929879_153+,...,163-
177445	177771	625	277	327	349	86.25	816394	1667	0.04	20.94	gi|13507739|ref|NC_000912.1|<->606_1667_202781_219+,257-,419+
177731	177834	154	51	104	104	95.19	816394	213	0.01	48.83	gi|13507739|ref|NC_000912.1|<->212_213_14468
177731	177834	336	439	104	104	96.15	816394	712	0.01	14.61	gi|13507739|ref|NC_000912.1|<->620_712_95080_459+,375-,6-
177733	177834	313	414	102	102	94.12	816394	619	0.01	16.48	gi|13507739|ref|NC_000912.1|<->64_619_74780
178646	178895	13	262	250	250	96.80	816394	262	0.03	95.42	gi|13507739|ref|NC_000912.1|<->19_262_23061
178646	178821	133	308	176	176	92.05	816394	308	0.02	57.14	gi|13507739|ref|NC_000912.1|<->271_308_27977
178646	178753	108	1	108	108	96.30	816394	354	0.01	30.51	gi|13507739|ref|NC_000912.1|<->293_354_39137
178646	178753	108	1	108	108	97.22	816394	120	0.01	90.00	gi|13507739|ref|NC_000912.1|<->294_120_307
178646	178784	62	200	139	139	97.12	816394	202	0.02	68.81	gi|13507739|ref|NC_000912.1|<->587_202_14355
178646	178841	517	712	196	196	92.35	816394	712	0.02	27.53	gi|13507739|ref|NC_000912.1|<->620_712_95080_459+,375-,6-
178660	178757	1	98	98	98	97.96	816394	98	0.01	100.00	gi|13507739|ref|NC_000912.1|<->522_98_582
178664	178773	110	1	110	110	96.36	816394	110	0.01	100.00	gi|13507739|ref|NC_000912.1|<->306_110_241
178693	178795	103	1	103	103	99.03	816394	105	0.01	98.10	gi|13507739|ref|NC_000912.1|<->164_105_197
178693	178895	3	205	203	203	91.63	816394	976	0.02	20.80	gi|13507739|ref|NC_000912.1|<->422_976_108747
178697	178911	340	126	215	215	93.49	816394	340	0.03	63.24	gi|13507739|ref|NC_000912.1|<->210_340_33147
178697	178913	1	217	217	217	92.20	816394	443	0.03	48.98	gi|13507739|ref|NC_000912.1|<->619_443_54598_409+,344+,367+
178702	178895	194	1	194	194	100.00	816394	194	0.02	100.00	gi|13507739|ref|NC_000912.1|<->206_194_17418
178748	178847	1	100	100	100	93.00	816394	112	0.01	89.29	gi|13507739|ref|NC_000912.1|<->255_112_2481
178802	178906	1	105	105	105	99.05	816394	105	0.01	100.00	gi|13507739|ref|NC_000912.1|<->104_105_186
178802	178906	1	105	105	105	100.00	816394	105	0.01	100.00	gi|13507739|ref|NC_000912.1|<->256_105_1844
178802	178895	1	94	94	94	100.00	816394	105	0.01	89.52	gi|13507739|ref|NC_000912.1|<->298_105_129
178802	178895	1	94	94	94	98.94	816394	105	0.01	89.52	gi|13507739|ref|NC_000912.1|<->462_105_1797
178813	179517	705	1	705	705	100.00	816394	705	0.09	100.00	gi|13507739|ref|NC_000912.1|<->8_705_94407
178928	179073	118	263	146	146	91.78	816394	367	0.02	39.78	gi|13507739|ref|NC_000912.1|<->489_367_52598
179373	179569	516	712	197	197	92.89	816394	712	0.02	27.67	gi|13507739|ref|NC_000912.1|<->620_712_95080_459+,375-,6-
179374	179517	144	1	144	144	97.92	816394	598	0.02	24.08	gi|13507739|ref|NC_000912.1|<->7_598_64174
179424	179668	6	247	245	242	91.02	816394	976	0.03	24.80	gi|13507739|ref|NC_000912.1|<->422_976_108747
179424	179518	95	1	95	95	100.00	816394	95	0.01	100.00	gi|13507739|ref|NC_000912.1|<->429_95_217
179425	179668	340	100	244	241	91.80	816394	340	0.03	70.88	gi|13507739|ref|NC_000912.1|<->210_340_33147
179425	179637	213	1	213	213	100.00	816394	213	0.03	100.00	gi|13507739|ref|NC_000912.1|<->551_213_19138
179425	179639	1	215	215	215	94.42	816394	443	0.03	48.53	gi|13507739|ref|NC_000912.1|<->619_443_54598_409+,344+,367+
179482	179637	1	156	156	156	89.74	816394	251	0.02	62.15	gi|13507739|ref|NC_000912.1|<->251_251_23082
179494	179641	148	1	148	148	95.27	816394	148	0.02	100.00	gi|13507739|ref|NC_000912.1|<->123_148_9038
179531	179628	98	1	98	98	96.94	816394	98	0.01	100.00	gi|13507739|ref|NC_000912.1|<->548_98_88
179532	179628	97	1	97	97	98.97	816394	97	0.01	100.00	gi|13507739|ref|NC_000912.1|<->119_97_34
179532	179625	97	4	94	94	98.94	816394	97	0.01	96.91	gi|13507739|ref|NC_000912.1|<->42_97_40
179535	179628	94	1	94	94	98.94	816394	97	0.01	96.91	gi|13507739|ref|NC_000912.1|<->118_97_41
179535	179625	94	4	91	91	98.90	816394	97	0.01	93.81	gi|13507739|ref|NC_000912.1|<->199_97_626
179548	179668	177	60	121	118	93.39	816394	177	0.01	66.67	gi|13507739|ref|NC_000912.1|<->233_177_14579
179548	179666	119	1	119	119	99.16	816394	119	0.01	100.00	gi|13507739|ref|NC_000912.1|<->414_119_268
179573	181009	1	1437	1437	1437	100.00	816394	1437	0.18	100.00	gi|13507739|ref|NC_000912.1|<->174_1437_146463
180994	181377	1	384	384	384	100.00	816394	384	0.05	100.00	gi|13507739|ref|NC_000912.1|<->566_384_15239
181330	181486	1	157	157	157	100.00	816394	157	0.02	100.00	gi|13507739|ref|NC_000912.1|<->109_157_6609
181621	181791	171	1	171	171	100.00	816394	171	0.02	100.00	gi|13507739|ref|NC_000912.1|<->49_171_5862
181698	182349	1	652	652	652	99.85	816394	652	0.08	100.00	gi|13507739|ref|NC_000912.1|<->605_652_47483_158-,589+,237+
182052	183879	1825	1	1828	1825	99.78	816394	1825	0.22	100.00	gi|13507739|ref|NC_000912.1|<->611_1825_129105_288+,...,237-
183802	183942	141	1	141	141	100.00	816394	141	0.02	100.00	gi|13507739|ref|NC_000912.1|<->183_141_2582
183856	184044	1	189	189	189	100.00	816394	189	0.02	100.00	gi|13507739|ref|NC_000912.1|<->469_189_6907
183881	184044	164	1	164	164	99.39	816394	164	0.02	100.00	gi|13507739|ref|NC_000912.1|<->415_164_4638
183951	184170	1	220	220	220	100.00	816394	220	0.03	100.00	gi|13507739|ref|NC_000912.1|<->366_220_13127
184329	186140	1812	1	1812	1812	99.94	816394	1812	0.22	100.00	gi|13507739|ref|NC_000912.1|<->607_1812_125334_221+,...,80+
186060	186249	190	1	190	190	100.00	816394	190	0.02	100.00	gi|13507739|ref|NC_000912.1|<->40_190_5262
186158	186431	1	274	274	274	99.64	816394	274	0.03	100.00	gi|13507739|ref|NC_000912.1|<->501_274_12756
186350	186445	1	96	96	96	100.00	816394	96	0.01	100.00	gi|13507739|ref|NC_000912.1|<->496_96_160
186350	187391	1	1041	1042	1041	99.23	816394	1041	0.13	100.00	gi|13507739|ref|NC_000912.1|<->598_1041_72786_9+,596-
186407	186554	1	148	148	148	100.00	816394	148	0.02	100.00	gi|13507739|ref|NC_000912.1|<->360_148_3712
186461	187727	1	1266	1267	1266	99.05	816394	1266	0.16	100.00	gi|13507739|ref|NC_000912.1|<->627_1266_84056_596-,487-,357+
187383	187496	114	1	114	114	100.00	816394	114	0.01	100.00	gi|13507739|ref|NC_000912.1|<->120_114_706
187412	187727	1	316	316	316	100.00	816394	316	0.04	100.00	gi|13507739|ref|NC_000912.1|<->54_316_8108
187716	190945	1	3230	3230	3230	99.94	816394	3230	0.40	100.00	gi|13507739|ref|NC_000912.1|<->167_3230_257906
191101	191670	1	570	570	570	100.00	816394	570	0.07	100.00	gi|13507739|ref|NC_000912.1|<->615_570_25621_365+,295+,89-
191621	191957	1	337	337	337	100.00	816394	337	0.04	100.00	gi|13507739|ref|NC_000912.1|<->58_337_20432
191895	196552	1	4657	4658	4657	99.94	816394	4657	0.57	100.00	gi|13507739|ref|NC_000912.1|<->431_4657_668618
195801	196240	450	9	440	442	86.43	816394	450	0.05	98.22	gi|13507739|ref|NC_000912.1|<->310_450_64707
195902	196042	1	141	141	141	95.74	816394	156	0.02	90.38	gi|13507739|ref|NC_000912.1|<->451_156_9361
196468	196634	167	1	167	167	100.00	816394	167	0.02	100.00	gi|13507739|ref|NC_000912.1|<->292_167_13562
196541	196826	1	286	286	286	100.00	816394	286	0.04	100.00	gi|13507739|ref|NC_000912.1|<->22_286_55592
196733	198718	1986	1	1986	1986	99.85	816394	1986	0.24	100.00	gi|13507739|ref|NC_000912.1|<->626_1986_138847_581-,...,428-
197640	197740	1	101	101	101	99.01	816394	101	0.01	100.00	gi|13507739|ref|NC_000912.1|<->582_101_168
198663	198768	1	106	106	106	99.06	816394	106	0.01	100.00	gi|13507739|ref|NC_000912.1|<->147_106_233
198663	198882	220	1	220	220	100.00	816394	220	0.03	100.00	gi|13507739|ref|NC_000912.1|<->385_220_20568
198810	198977	168	1	168	168	100.00	816394	168	0.02	100.00	gi|13507739|ref|NC_000912.1|<->57_168_14495
198890	199105	216	1	216	216	100.00	816394	216	0.03	100.00	gi|13507739|ref|NC_000912.1|<->308_216_19926
199049	199169	1	121	121	121	98.35	816394	121	0.01	100.00	gi|13507739|ref|NC_000912.1|<->400_121_348
199049	244935	1	45886	45887	45886	99.94	816394	45886	5.62	100.00	gi|13507739|ref|NC_000912.1|<->603_45886_5123190_152+,274+
244528	245099	1	572	572	572	100.00	816394	572	0.07	100.00	gi|13507739|ref|NC_000912.1|<->610_572_120416_274+,95+
245060	245248	189	1	189	189	100.00	816394	189	0.02	100.00	gi|13507739|ref|NC_000912.1|<->304_189_14173
245061	245248	1	188	188	188	99.47	816394	188	0.02	100.00	gi|13507739|ref|NC_000912.1|<->245_188_15213
245208	245423	1	216	216	216	99.07	816394	216	0.03	100.00	gi|13507739|ref|NC_000912.1|<->493_216_20594
245208	245365	1	158	158	158	96.84	816394	159	0.02	99.37	gi|13507739|ref|NC_000912.1|<->494_159_17415
245273	245423	2	152	151	151	96.69	816394	152	0.02	99.34	gi|13507739|ref|NC_000912.1|<->94_152_878
245331	245532	2	203	202	202	99.50	816394	203	0.02	99.51	gi|13507739|ref|NC_000912.1|<->541_203_17420
245439	245543	1	105	105	105	98.10	816394	105	0.01	100.00	gi|13507739|ref|NC_000912.1|<->160_105_194
245439	245543	1	105	105	105	98.10	816394	105	0.01	100.00	gi|13507739|ref|NC_000912.1|<->217_105_139
245439	245543	105	1	105	105	99.05	816394	105	0.01	100.00	gi|13507739|ref|NC_000912.1|<->234_105_1449
245450	245556	107	1	107	107	100.00	816394	107	0.01	100.00	gi|13507739|ref|NC_000912.1|<->222_107_1634
245463	245645	1	183	183	183	100.00	816394	183	0.02	100.00	gi|13507739|ref|NC_000912.1|<->55_183_19389
245463	245578	1	114	116	114	98.28	816394	114	0.01	100.00	gi|13507739|ref|NC_000912.1|<->56_114_299
245552	246543	992	1	992	992	99.70	816394	992	0.12	100.00	gi|13507739|ref|NC_000912.1|<->4_992_54052
245552	245645	1	94	94	94	100.00	816394	97	0.01	96.91	gi|13507739|ref|NC_000912.1|<->552_97_44
246526	246843	1	318	318	318	100.00	816394	318	0.04	100.00	gi|13507739|ref|NC_000912.1|<->268_318_8698
246951	247613	1	663	663	663	99.85	816394	663	0.08	100.00	gi|13507739|ref|NC_000912.1|<->279_663_58042
247543	247793	251	1	251	251	100.00	816394	251	0.03	100.00	gi|13507739|ref|NC_000912.1|<->251_251_23082
247726	248033	308	1	308	308	100.00	816394	308	0.04	100.00	gi|13507739|ref|NC_000912.1|<->271_308_27977
247980	248313	1	334	334	334	100.00	816394	334	0.04	100.00	gi|13507739|ref|NC_000912.1|<->113_334_32921
248217	248322	1	103	106	103	97.17	816394	103	0.01	100.00	gi|13507739|ref|NC_000912.1|<->34_103_246
248220	248322	103	1	103	103	100.00	816394	103	0.01	100.00	gi|13507739|ref|NC_000912.1|<->277_103_2759
248220	248322	1	103	103	103	99.03	816394	103	0.01	100.00	gi|13507739|ref|NC_000912.1|<->542_103_331
248229	248357	129	1	129	129	100.00	816394	129	0.02	100.00	gi|13507739|ref|NC_000912.1|<->513_129_7015
248264	248440	177	1	177	177	100.00	816394	177	0.02	100.00	gi|13507739|ref|NC_000912.1|<->208_177_14287
248264	248408	1	145	145	145	98.62	816394	145	0.02	100.00	gi|13507739|ref|NC_000912.1|<->342_145_731
248377	249222	849	1	846	849	99.65	816394	849	0.10	100.00	gi|13507739|ref|NC_000912.1|<->617_849_52968_398-,447-,121+
249346	249459	1	114	114	114	100.00	816394	114	0.01	100.00	gi|13507739|ref|NC_000912.1|<->389_114_1250
249469	249747	1	279	279	279	99.64	816394	279	0.03	100.00	gi|13507739|ref|NC_000912.1|<->108_279_12324
249685	321922	1	72238	72238	72238	99.98	816394	72238	8.85	100.00	gi|13507739|ref|NC_000912.1|<->144_72238_7759693
321581	322022	1176	736	442	441	86.55	816394	1418	0.05	31.10	gi|13507739|ref|NC_000912.1|<->584_1418_223290
321625	321827	206	3	203	204	89.81	816394	478	0.02	42.68	gi|13507739|ref|NC_000912.1|<->36_478_76788
321686	322123	439	1	438	439	87.10	816394	768	0.05	57.16	gi|13507739|ref|NC_000912.1|<->197_768_106519
321724	322150	20	446	427	427	87.35	816394	446	0.05	95.74	gi|13507739|ref|NC_000912.1|<->286_446_63482
321736	321922	1	187	187	187	96.26	816394	187	0.02	100.00	gi|13507739|ref|NC_000912.1|<->176_187_14985
321829	321932	1	104	104	104	100.00	816394	104	0.01	100.00	gi|13507739|ref|NC_000912.1|<->100_104_4681
321839	323256	1417	1	1418	1417	99.93	816394	1417	0.17	100.00	gi|13507739|ref|NC_000912.1|<->137_1417_206736
321839	322088	1	249	250	249	93.23	816394	250	0.03	99.60	gi|13507739|ref|NC_000912.1|<->543_250_29516
322075	322192	118	1	118	118	94.07	816394	136	0.01	86.76	gi|13507739|ref|NC_000912.1|<->335_136_455
322099	322242	1	144	144	144	93.75	816394	156	0.02	92.31	gi|13507739|ref|NC_000912.1|<->451_156_9361
322309	322493	547	360	185	188	88.36	816394	557	0.02	33.75	gi|13507739|ref|NC_000912.1|<->613_557_91003_317+,213+
322312	322438	134	8	127	127	85.04	816394	450	0.02	28.22	gi|13507739|ref|NC_000912.1|<->310_450_64707
322576	322780	351	145	205	207	87.44	816394	354	0.03	58.47	gi|13507739|ref|NC_000912.1|<->293_354_39137
323104	323256	154	1	153	154	91.61	816394	31060	0.02	0.50	gi|13507739|ref|NC_000912.1|<->433_31060_4055268
323163	323265	103	1	103	103	100.00	816394	103	0.01	100.00	gi|13507739|ref|NC_000912.1|<->171_103_1365
323163	323265	1	103	103	103	99.03	816394	103	0.01	100.00	gi|13507739|ref|NC_000912.1|<->263_103_165
323172	323265	10	103	94	94	100.00	816394	103	0.01	91.26	gi|13507739|ref|NC_000912.1|<->340_103_194
323172	323390	219	1	219	219	98.63	816394	219	0.03	100.00	gi|13507739|ref|NC_000912.1|<->508_219_26451
323172	323381	210	1	210	210	100.00	816394	210	0.03	100.00	gi|13507739|ref|NC_000912.1|<->576_210_21500
323172	323265	94	1	94	94	98.94	816394	103	0.01	91.26	gi|13507739|ref|NC_000912.1|<->594_103_1542
323288	323390	103	1	103	103	99.03	816394	103	0.01	100.00	gi|13507739|ref|NC_000912.1|<->509_103_120
323288	340695	1	17410	17408	17410	99.95	816394	17410	2.13	100.00	gi|13507739|ref|NC_000912.1|<->609_17410_2223784_250+,274+
323297	323410	62597	62483	114	115	97.39	816394	62597	0.01	0.18	gi|13507739|ref|NC_000912.1|<->505_62597_9562101
337016	337234	2149	2369	219	221	87.78	816394	19705	0.03	1.12	gi|13507739|ref|NC_000912.1|<->628_19705_2184239_597+,502+
340288	340875	612	25	588	588	98.47	816394	612	0.07	96.08	gi|13507739|ref|NC_000912.1|<->600_612_105463_74+,274-
340684	340779	96	1	96	96	100.00	816394	612	0.01	15.69	gi|13507739|ref|NC_000912.1|<->600_612_105463_74+,274-
340782	340975	194	1	194	194	100.00	816394	194	0.02	100.00	gi|13507739|ref|NC_000912.1|<->330_194_6208
340882	340978	97	1	97	97	100.00	816394	97	0.01	100.00	gi|13507739|ref|NC_000912.1|<->404_97_450
340882	340975	97	4	94	94	100.00	816394	97	0.01	96.91	gi|13507739|ref|NC_000912.1|<->425_97_78
340885	340978	4	97	94	94	100.00	816394	97	0.01	96.91	gi|13507739|ref|NC_000912.1|<->370_97_147
340885	341522	1	638	638	638	100.00	816394	638	0.08	100.00	gi|13507739|ref|NC_000912.1|<->410_638_84377
341409	341522	1	114	114	114	94.74	816394	114	0.01	100.00	gi|13507739|ref|NC_000912.1|<->56_114_299
341499	343730	2232	1	2232	2232	99.69	816394	2232	0.27	100.00	gi|13507739|ref|NC_000912.1|<->258_2232_169245
341499	341592	4	97	94	94	100.00	816394	97	0.01	96.91	gi|13507739|ref|NC_000912.1|<->552_97_44
343666	344959	1294	1	1294	1294	100.00	816394	1294	0.16	100.00	gi|13507739|ref|NC_000912.1|<->51_1294_197790
344827	344959	1	133	133	133	97.74	816394	133	0.02	100.00	gi|13507739|ref|NC_000912.1|<->185_133_485
344866	345635	770	1	770	770	100.00	816394	770	0.09	100.00	gi|13507739|ref|NC_000912.1|<->20_770_96141
345542	345649	1	108	108	108	97.22	816394	116	0.01	93.10	gi|13507739|ref|NC_000912.1|<->186_116_260
345542	345657	116	1	116	116	99.14	816394	116	0.01	100.00	gi|13507739|ref|NC_000912.1|<->39_116_247
345542	345657	116	1	116	116	100.00	816394	116	0.01	100.00	gi|13507739|ref|NC_000912.1|<->527_116_3402
345564	345928	365	1	365	365	100.00	816394	365	0.04	100.00	gi|13507739|ref|NC_000912.1|<->437_365_31081
345836	347257	1422	1	1422	1422	100.00	816394	1422	0.17	100.00	gi|13507739|ref|NC_000912.1|<->559_1422_198248
347164	347592	429	1	429	429	99.77	816394	429	0.05	100.00	gi|13507739|ref|NC_000912.1|<->328_429_44842
347164	347278	116	2	115	115	99.13	816394	116	0.01	99.14	gi|13507739|ref|NC_000912.1|<->553_116_262
347179	347632	27812	28266	454	455	91.67	816394	28299	0.06	1.61	gi|13507739|ref|NC_000912.1|<->622_28299_3986133_497+,173-,355+
347179	347278	102	2	100	101	97.03	816394	29620	0.01	0.34	gi|13507739|ref|NC_000912.1|<->623_29620_4300732_497-,470+
347563	347656	114	21	94	94	100.00	816394	114	0.01	82.46	gi|13507739|ref|NC_000912.1|<->364_114_266
347563	347791	1	241	229	241	95.02	816394	241	0.03	100.00	gi|13507739|ref|NC_000912.1|<->439_241_15969
347698	347824	127	1	127	127	98.43	816394	127	0.02	100.00	gi|13507739|ref|NC_000912.1|<->139_127_536
347698	347824	127	1	127	127	98.43	816394	127	0.02	100.00	gi|13507739|ref|NC_000912.1|<->482_127_425
347698	347824	1	127	127	127	100.00	816394	127	0.02	100.00	gi|13507739|ref|NC_000912.1|<->556_127_4290
347731	347945	215	1	215	215	100.00	816394	215	0.03	100.00	gi|13507739|ref|NC_000912.1|<->418_215_21928
347847	347945	1	99	99	99	98.99	816394	99	0.01	100.00	gi|13507739|ref|NC_000912.1|<->333_99_151
347852	364687	16836	1	16836	16836	99.97	816394	16836	2.06	100.00	gi|13507739|ref|NC_000912.1|<->608_16836_1628658_232+,351+,188+
364620	410133	45614	101	45514	45514	99.97	816394	45614	5.58	99.78	gi|13507739|ref|NC_000912.1|<->602_45614_5125832_150-,...,239+
410076	410305	230	1	230	230	100.00	816394	45614	0.03	0.50	gi|13507739|ref|NC_000912.1|<->602_45614_5125832_150-,...,239+
410250	410438	189	1	189	189	100.00	816394	189	0.02	100.00	gi|13507739|ref|NC_000912.1|<->249_189_13709
410543	410760	1	218	218	218	100.00	816394	218	0.03	100.00	gi|13507739|ref|NC_000912.1|<->203_218_50808
410709	410813	1	105	105	105	99.05	816394	105	0.01	100.00	gi|13507739|ref|NC_000912.1|<->160_105_194
410709	410813	1	105	105	105	99.05	816394	105	0.01	100.00	gi|13507739|ref|NC_000912.1|<->217_105_139
410709	410813	1	105	105	105	100.00	816394	105	0.01	100.00	gi|13507739|ref|NC_000912.1|<->282_105_1640
410720	436101	1	25382	25382	25382	99.97	816394	25382	3.11	100.00	gi|13507739|ref|NC_000912.1|<->380_25382_3036235
435989	436078	45	134	90	90	96.67	816394	134	0.01	67.16	gi|13507739|ref|NC_000912.1|<->545_134_5529
435989	436101	5	117	113	113	97.35	816394	117	0.01	96.58	gi|13507739|ref|NC_000912.1|<->564_117_287
436016	436109	44	137	94	94	100.00	816394	137	0.01	68.61	gi|13507739|ref|NC_000912.1|<->96_137_560
436018	436111	28206	28299	94	94	100.00	816394	28299	0.01	0.33	gi|13507739|ref|NC_000912.1|<->622_28299_3986133_497+,173-,355+
436123	436242	1	120	120	120	100.00	816394	120	0.01	100.00	gi|13507739|ref|NC_000912.1|<->87_120_9721
436204	436391	1	188	188	188	98.94	816394	188	0.02	100.00	gi|13507739|ref|NC_000912.1|<->245_188_15213
436204	436311	1	108	108	108	100.00	816394	108	0.01	100.00	gi|13507739|ref|NC_000912.1|<->481_108_1744
436544	436666	92532	92410	123	123	98.37	816394	92532	0.02	0.13	gi|13507739|ref|NC_000912.1|<->346_92532_13017477
436544	437075	531	1	532	531	99.81	816394	531	0.07	100.00	gi|13507739|ref|NC_000912.1|<->488_531_40094
437055	437209	155	1	155	155	100.00	816394	155	0.02	100.00	gi|13507739|ref|NC_000912.1|<->62_155_3080
437134	437366	233	1	233	233	100.00	816394	233	0.03	100.00	gi|13507739|ref|NC_000912.1|<->46_233_7300
437285	438325	1	1041	1041	1041	99.23	816394	1041	0.13	100.00	gi|13507739|ref|NC_000912.1|<->598_1041_72786_9+,596-
437395	438660	1	1266	1266	1266	99.45	816394	1266	0.16	100.00	gi|13507739|ref|NC_000912.1|<->627_1266_84056_596-,487-,357+
438649	438840	1	192	192	192	100.00	816394	192	0.02	100.00	gi|13507739|ref|NC_000912.1|<->168_192_7971
438747	438840	20	113	94	94	100.00	816394	113	0.01	83.19	gi|13507739|ref|NC_000912.1|<->407_113_323
438807	439058	252	1	252	252	99.60	816394	252	0.03	100.00	gi|13507739|ref|NC_000912.1|<->520_252_21686
438965	439070	106	1	106	106	99.06	816394	106	0.01	100.00	gi|13507739|ref|NC_000912.1|<->17_106_259
438965	439070	1	106	106	106	99.06	816394	106	0.01	100.00	gi|13507739|ref|NC_000912.1|<->37_106_242
438965	439070	106	1	106	106	100.00	816394	106	0.01	100.00	gi|13507739|ref|NC_000912.1|<->490_106_2386
439076	439415	1	340	340	340	99.71	816394	340	0.04	100.00	gi|13507739|ref|NC_000912.1|<->210_340_33147
439323	439920	1	598	598	598	99.83	816394	598	0.07	100.00	gi|13507739|ref|NC_000912.1|<->7_598_64174
439827	439968	142	1	142	142	97.89	816394	142	0.02	100.00	gi|13507739|ref|NC_000912.1|<->65_142_629
439901	440089	189	1	189	189	100.00	816394	189	0.02	100.00	gi|13507739|ref|NC_000912.1|<->132_189_16179
439901	440036	136	1	136	136	97.06	816394	136	0.02	100.00	gi|13507739|ref|NC_000912.1|<->403_136_644
439996	440118	1	123	123	123	96.75	816394	123	0.02	100.00	gi|13507739|ref|NC_000912.1|<->349_123_373
439996	440118	1	123	123	123	99.19	816394	123	0.02	100.00	gi|13507739|ref|NC_000912.1|<->554_123_607
439996	440118	1	123	123	123	100.00	816394	123	0.02	100.00	gi|13507739|ref|NC_000912.1|<->555_123_5923
440025	440134	110	1	110	110	100.00	816394	110	0.01	100.00	gi|13507739|ref|NC_000912.1|<->537_110_4901
440041	440184	144	1	144	144	97.92	816394	144	0.02	100.00	gi|13507739|ref|NC_000912.1|<->468_144_1277
440041	440184	144	1	144	144	99.31	816394	144	0.02	100.00	gi|13507739|ref|NC_000912.1|<->575_144_13706
440091	440206	116	1	116	116	99.14	816394	116	0.01	100.00	gi|13507739|ref|NC_000912.1|<->290_116_5653
440113	440230	118	1	118	118	99.15	816394	118	0.01	100.00	gi|13507739|ref|NC_000912.1|<->177_118_3448
440113	440230	118	1	118	118	97.46	816394	118	0.01	100.00	gi|13507739|ref|NC_000912.1|<->178_118_439
440137	440292	156	1	156	156	99.36	816394	156	0.02	100.00	gi|13507739|ref|NC_000912.1|<->451_156_9361
440199	440328	1	130	130	130	93.85	816394	136	0.02	95.59	gi|13507739|ref|NC_000912.1|<->335_136_455
440268	441034	1	768	767	768	99.87	816394	768	0.09	100.00	gi|13507739|ref|NC_000912.1|<->197_768_106519
440268	440394	1	126	127	126	96.85	816394	128	0.02	98.44	gi|13507739|ref|NC_000912.1|<->198_128_361
441060	441513	454	1	454	454	100.00	816394	454	0.06	100.00	gi|13507739|ref|NC_000912.1|<->14_454_35846
441060	441198	139	1	139	139	98.56	816394	139	0.02	100.00	gi|13507739|ref|NC_000912.1|<->454_139_1103
441471	443226	1	1757	1756	1757	99.89	816394	1757	0.22	100.00	gi|13507739|ref|NC_000912.1|<->616_1757_84126_387-,436+,165+
443211	443590	380	1	380	380	99.74	816394	380	0.05	100.00	gi|13507739|ref|NC_000912.1|<->549_380_11437
443806	443989	184	1	184	184	100.00	816394	184	0.02	100.00	gi|13507739|ref|NC_000912.1|<->2_184_4758
443978	444114	137	1	137	137	100.00	816394	137	0.02	100.00	gi|13507739|ref|NC_000912.1|<->75_137_2630
444078	493602	1	49525	49525	49525	99.96	816394	49525	6.07	100.00	gi|13507739|ref|NC_000912.1|<->621_49525_5283991_485+,382+,368+
493552	494716	1	1166	1165	1166	99.91	816394	1166	0.14	100.00	gi|13507739|ref|NC_000912.1|<->269_1166_84868
494368	494465	98	1	98	98	97.96	816394	99	0.01	98.99	gi|13507739|ref|NC_000912.1|<->498_99_116
494680	494784	105	1	105	105	98.10	816394	105	0.01	100.00	gi|13507739|ref|NC_000912.1|<->298_105_129
494680	494784	105	1	105	105	99.05	816394	105	0.01	100.00	gi|13507739|ref|NC_000912.1|<->462_105_1797
494691	494952	262	1	262	262	99.62	816394	262	0.03	100.00	gi|13507739|ref|NC_000912.1|<->19_262_23061
494833	494952	1	120	120	120	98.33	816394	120	0.01	100.00	gi|13507739|ref|NC_000912.1|<->294_120_307
494859	495072	214	1	214	214	100.00	816394	214	0.03	100.00	gi|13507739|ref|NC_000912.1|<->270_214_15152
495019	496436	1	1418	1418	1418	100.00	816394	1418	0.17	100.00	gi|13507739|ref|NC_000912.1|<->584_1418_223290
496373	496469	1	97	97	97	100.00	816394	97	0.01	100.00	gi|13507739|ref|NC_000912.1|<->204_97_338
496393	496896	500	1	504	500	99.01	816394	500	0.06	100.00	gi|13507739|ref|NC_000912.1|<->473_500_32111
496839	497186	1	348	348	348	100.00	816394	348	0.04	100.00	gi|13507739|ref|NC_000912.1|<->571_348_14446
497094	497201	1	108	108	108	100.00	816394	108	0.01	100.00	gi|13507739|ref|NC_000912.1|<->29_108_1090
497135	497454	1825	1506	320	320	100.00	816394	1825	0.04	17.53	gi|13507739|ref|NC_000912.1|<->611_1825_129105_288+,...,237-
497361	497463	1	103	103	103	100.00	816394	103	0.01	100.00	gi|13507739|ref|NC_000912.1|<->226_103_511
497389	497527	1	139	139	139	100.00	816394	139	0.02	100.00	gi|13507739|ref|NC_000912.1|<->347_139_5304
497449	497637	189	1	189	189	100.00	816394	189	0.02	100.00	gi|13507739|ref|NC_000912.1|<->259_189_4964
497751	497944	194	1	194	194	100.00	816394	194	0.02	100.00	gi|13507739|ref|NC_000912.1|<->243_194_12940
497869	497966	1	98	98	98	100.00	816394	98	0.01	100.00	gi|13507739|ref|NC_000912.1|<->297_98_262
497970	498247	278	1	278	278	99.28	816394	278	0.03	100.00	gi|13507739|ref|NC_000912.1|<->3_278_10317
498322	498510	1	189	189	189	100.00	816394	189	0.02	100.00	gi|13507739|ref|NC_000912.1|<->483_189_8909
498516	498727	1	212	212	212	100.00	816394	212	0.03	100.00	gi|13507739|ref|NC_000912.1|<->465_212_8982
498656	499000	345	1	345	345	100.00	816394	345	0.04	100.00	gi|13507739|ref|NC_000912.1|<->466_345_17093
498907	499187	1	281	281	281	100.00	816394	281	0.03	100.00	gi|13507739|ref|NC_000912.1|<->305_281_17692
499094	499280	1	187	187	187	91.98	816394	511	0.02	36.59	gi|13507739|ref|NC_000912.1|<->332_511_50924
499094	553007	1	53914	53914	53914	99.97	816394	58035	6.60	92.90	gi|13507739|ref|NC_000912.1|<->601_58035_6084310_85+,...,593+
552747	556984	53798	58035	4238	4238	99.91	816394	58035	0.52	7.30	gi|13507739|ref|NC_000912.1|<->601_58035_6084310_85+,...,593+
556891	556992	1	102	102	102	99.02	816394	102	0.01	100.00	gi|13507739|ref|NC_000912.1|<->478_102_123
556899	558420	1	1522	1522	1522	100.00	816394	1522	0.19	100.00	gi|13507739|ref|NC_000912.1|<->116_1522_147907
556899	556992	99	6	94	94	100.00	816394	99	0.01	94.95	gi|13507739|ref|NC_000912.1|<->149_99_64
558327	558420	97	4	94	94	100.00	816394	97	0.01	96.91	gi|13507739|ref|NC_000912.1|<->145_97_33
558327	558531	1	205	205	205	100.00	816394	205	0.03	100.00	gi|13507739|ref|NC_000912.1|<->583_205_12139
558461	560404	1	1943	1944	1943	99.95	816394	1943	0.24	100.00	gi|13507739|ref|NC_000912.1|<->11_1943_193135
560311	560412	102	1	102	102	100.00	816394	102	0.01	100.00	gi|13507739|ref|NC_000912.1|<->309_102_1028
560311	560412	1	102	102	102	99.02	816394	102	0.01	100.00	gi|13507739|ref|NC_000912.1|<->478_102_123
560319	561840	1	1522	1522	1522	100.00	816394	1522	0.19	100.00	gi|13507739|ref|NC_000912.1|<->223_1522_150517
561747	561840	94	1	94	94	100.00	816394	97	0.01	96.91	gi|13507739|ref|NC_000912.1|<->145_97_33
561747	561950	1	204	204	204	100.00	816394	204	0.02	100.00	gi|13507739|ref|NC_000912.1|<->430_204_12605
561880	565451	1	3572	3572	3572	100.00	816394	3572	0.44	100.00	gi|13507739|ref|NC_000912.1|<->10_3572_313275
565440	565677	1	238	238	238	100.00	816394	238	0.03	100.00	gi|13507739|ref|NC_000912.1|<->516_238_7914
565703	565817	1	115	115	115	97.39	816394	279	0.01	41.22	gi|13507739|ref|NC_000912.1|<->108_279_12324
565703	566065	1	363	363	363	99.17	816394	363	0.04	100.00	gi|13507739|ref|NC_000912.1|<->299_363_14960
565972	566069	98	1	98	98	98.98	816394	98	0.01	100.00	gi|13507739|ref|NC_000912.1|<->546_98_453
565972	566069	1	98	98	98	100.00	816394	98	0.01	100.00	gi|13507739|ref|NC_000912.1|<->82_98_69
566052	566182	1	131	131	131	100.00	816394	131	0.02	100.00	gi|13507739|ref|NC_000912.1|<->311_131_2153
566103	566240	138	1	138	138	100.00	816394	138	0.02	100.00	gi|13507739|ref|NC_000912.1|<->467_138_2112
566280	566534	1	255	255	255	100.00	816394	255	0.03	100.00	gi|13507739|ref|NC_000912.1|<->126_255_13808
566441	566543	103	1	103	103	99.03	816394	103	0.01	100.00	gi|13507739|ref|NC_000912.1|<->412_103_1064
566450	566580	131	1	131	131	100.00	816394	131	0.02	100.00	gi|13507739|ref|NC_000912.1|<->588_131_6357
566487	566632	1	146	146	146	95.21	816394	339	0.02	43.07	gi|13507739|ref|NC_000912.1|<->114_339_15064
566487	566692	206	1	206	206	100.00	816394	206	0.03	100.00	gi|13507739|ref|NC_000912.1|<->336_206_6961
566654	567443	1	790	790	790	100.00	816394	790	0.10	100.00	gi|13507739|ref|NC_000912.1|<->614_790_49577_359+,235-,324+
567435	567975	541	1	541	541	99.82	816394	541	0.07	100.00	gi|13507739|ref|NC_000912.1|<->194_541_28528
567912	568350	439	1	439	439	100.00	816394	439	0.05	100.00	gi|13507739|ref|NC_000912.1|<->625_439_30735_569+,326-
568129	568241	1	113	113	113	99.12	816394	113	0.01	100.00	gi|13507739|ref|NC_000912.1|<->407_113_323
568245	568350	1	106	106	106	99.06	816394	106	0.01	100.00	gi|13507739|ref|NC_000912.1|<->147_106_233
568257	568388	1	132	132	132	100.00	816394	132	0.02	100.00	gi|13507739|ref|NC_000912.1|<->464_132_3899
568295	568407	1	113	113	113	95.58	816394	113	0.01	100.00	gi|13507739|ref|NC_000912.1|<->18_113_305
568295	568407	113	1	113	113	100.00	816394	113	0.01	100.00	gi|13507739|ref|NC_000912.1|<->191_113_3034
568295	568407	1	113	113	113	99.12	816394	113	0.01	100.00	gi|13507739|ref|NC_000912.1|<->92_113_246
568314	568459	146	1	146	146	100.00	816394	146	0.02	100.00	gi|13507739|ref|NC_000912.1|<->124_146_10162
568366	568471	106	1	106	106	100.00	816394	106	0.01	100.00	gi|13507739|ref|NC_000912.1|<->16_106_2638
568366	568471	106	1	106	106	99.06	816394	106	0.01	100.00	gi|13507739|ref|NC_000912.1|<->17_106_259
568366	568471	1	106	106	106	99.06	816394	106	0.01	100.00	gi|13507739|ref|NC_000912.1|<->37_106_242
568378	568820	443	1	443	443	100.00	816394	443	0.05	100.00	gi|13507739|ref|NC_000912.1|<->619_443_54598_409+,344+,367+
568617	568713	1	97	97	97	98.97	816394	97	0.01	100.00	gi|13507739|ref|NC_000912.1|<->119_97_34
568617	568714	1	98	98	98	98.98	816394	98	0.01	100.00	gi|13507739|ref|NC_000912.1|<->548_98_88
568621	568713	5	97	93	93	100.00	816394	97	0.01	95.88	gi|13507739|ref|NC_000912.1|<->42_97_40
568744	568853	1	110	110	110	98.18	816394	110	0.01	100.00	gi|13507739|ref|NC_000912.1|<->306_110_241
568744	569362	619	1	619	619	100.00	816394	619	0.08	100.00	gi|13507739|ref|NC_000912.1|<->64_619_74780
569221	569362	141	1	142	141	95.07	816394	142	0.02	99.30	gi|13507739|ref|NC_000912.1|<->65_142_629
569235	569363	2	129	129	128	94.57	816394	129	0.02	99.22	gi|13507739|ref|NC_000912.1|<->214_129_489
569286	569942	764	1417	657	654	87.42	816394	1417	0.08	46.15	gi|13507739|ref|NC_000912.1|<->137_1417_206736
569286	569952	4404	3740	667	665	86.06	816394	4657	0.08	14.28	gi|13507739|ref|NC_000912.1|<->431_4657_668618
569295	569430	136	1	136	136	97.79	816394	136	0.02	100.00	gi|13507739|ref|NC_000912.1|<->403_136_644
569337	569786	1	450	450	450	100.00	816394	450	0.06	100.00	gi|13507739|ref|NC_000912.1|<->310_450_64707
569659	569786	1	128	128	128	99.22	816394	128	0.02	100.00	gi|13507739|ref|NC_000912.1|<->198_128_361
569693	569942	250	1	250	250	100.00	816394	250	0.03	100.00	gi|13507739|ref|NC_000912.1|<->543_250_29516
569849	569952	104	1	104	104	100.00	816394	104	0.01	100.00	gi|13507739|ref|NC_000912.1|<->100_104_4681
569859	570156	72238	71941	298	298	93.00	816394	72238	0.04	0.41	gi|13507739|ref|NC_000912.1|<->144_72238_7759693
569859	570045	187	1	187	187	100.00	816394	187	0.02	100.00	gi|13507739|ref|NC_000912.1|<->176_187_14985
569952	570073	125	4	122	122	98.36	816394	125	0.01	97.60	gi|13507739|ref|NC_000912.1|<->287_125_397
569952	570428	1	478	477	478	99.79	816394	478	0.06	100.00	gi|13507739|ref|NC_000912.1|<->36_478_76788
570393	570568	1	176	176	176	100.00	816394	176	0.02	100.00	gi|13507739|ref|NC_000912.1|<->574_176_16097
570501	570684	184	1	184	184	100.00	816394	184	0.02	100.00	gi|13507739|ref|NC_000912.1|<->312_184_14675
570591	570711	1	121	121	121	99.17	816394	121	0.01	100.00	gi|13507739|ref|NC_000912.1|<->240_121_350
570591	570812	1	222	222	222	96.40	816394	222	0.03	100.00	gi|13507739|ref|NC_000912.1|<->264_222_15242
570736	590445	19705	1	19710	19705	99.78	816394	19705	2.41	100.00	gi|13507739|ref|NC_000912.1|<->628_19705_2184239_597+,502+
588071	588221	4650	4500	151	151	88.74	816394	4657	0.02	3.24	gi|13507739|ref|NC_000912.1|<->431_4657_668618
588071	588255	419	237	185	183	83.24	816394	508	0.02	36.02	gi|13507739|ref|NC_000912.1|<->514_508_82293
588071	588291	13949	13731	221	219	87.78	816394	17410	0.03	1.26	gi|13507739|ref|NC_000912.1|<->609_17410_2223784_250+,274+
589033	594300	5263	1	5268	5263	99.37	816394	5263	0.65	100.00	gi|13507739|ref|NC_000912.1|<->624_5263_528702_503+,597+
589033	590049	1	1011	1017	1011	97.64	816394	13410	0.12	7.54	gi|13507739|ref|NC_000912.1|<->629_13410_1304185_597-,...,341+
594207	595628	5263	3842	1422	1422	99.37	816394	5263	0.17	27.02	gi|13507739|ref|NC_000912.1|<->624_5263_528702_503+,597+
594207	595613	1407	1	1407	1407	99.43	816394	19705	0.17	7.14	gi|13507739|ref|NC_000912.1|<->628_19705_2184239_597+,502+
594207	607616	1	13410	13410	13410	99.85	816394	13410	1.64	100.00	gi|13507739|ref|NC_000912.1|<->629_13410_1304185_597-,...,341+
606836	606959	124	1	124	124	99.19	816394	164	0.02	75.61	gi|13507739|ref|NC_000912.1|<->415_164_4638
607584	607915	1	332	332	332	100.00	816394	332	0.04	100.00	gi|13507739|ref|NC_000912.1|<->406_332_21296
607853	608125	1	273	273	273	100.00	816394	273	0.03	100.00	gi|13507739|ref|NC_000912.1|<->479_273_23726
608055	608183	129	1	129	129	100.00	816394	129	0.02	100.00	gi|13507739|ref|NC_000912.1|<->358_129_4833
608150	608362	1	213	213	213	94.37	816394	213	0.03	100.00	gi|13507739|ref|NC_000912.1|<->551_213_19138
608159	608255	1	97	97	97	100.00	816394	97	0.01	100.00	gi|13507739|ref|NC_000912.1|<->199_97_626
608159	608252	1	94	94	94	100.00	816394	97	0.01	96.91	gi|13507739|ref|NC_000912.1|<->42_97_40
608162	608255	4	97	94	94	100.00	816394	97	0.01	96.91	gi|13507739|ref|NC_000912.1|<->118_97_41
608162	608252	4	94	91	91	100.00	816394	97	0.01	93.81	gi|13507739|ref|NC_000912.1|<->119_97_34
608163	608256	5	98	94	94	100.00	816394	98	0.01	95.92	gi|13507739|ref|NC_000912.1|<->548_98_88
608238	608362	1	125	125	125	100.00	816394	125	0.02	100.00	gi|13507739|ref|NC_000912.1|<->417_125_4732
608273	608474	202	1	202	202	100.00	816394	202	0.02	100.00	gi|13507739|ref|NC_000912.1|<->587_202_14355
608348	608474	127	1	127	127	98.43	816394	127	0.02	100.00	gi|13507739|ref|NC_000912.1|<->557_127_542
608441	608653	1	213	213	213	100.00	816394	213	0.03	100.00	gi|13507739|ref|NC_000912.1|<->212_213_14468
608560	608678	1	119	119	119	100.00	816394	119	0.01	100.00	gi|13507739|ref|NC_000912.1|<->525_119_6403
608560	608653	198	291	94	94	100.00	816394	291	0.01	32.30	gi|13507739|ref|NC_000912.1|<->72_291_29117
608585	608741	215	59	157	157	94.90	816394	215	0.02	73.02	gi|13507739|ref|NC_000912.1|<->285_215_22905
608585	608742	1	158	158	158	97.47	816394	194	0.02	81.44	gi|13507739|ref|NC_000912.1|<->90_194_15222
608585	608757	1	194	173	194	89.18	816394	194	0.02	100.00	gi|13507739|ref|NC_000912.1|<->90_194_15222
608664	608795	131	1	132	131	97.73	816394	131	0.02	100.00	gi|13507739|ref|NC_000912.1|<->166_131_655
608664	608794	131	1	131	131	100.00	816394	131	0.02	100.00	gi|13507739|ref|NC_000912.1|<->86_131_7479
608667	608794	128	1	128	128	94.53	816394	131	0.02	97.71	gi|13507739|ref|NC_000912.1|<->91_131_427
608701	608937	1	237	237	237	99.58	816394	237	0.03	100.00	gi|13507739|ref|NC_000912.1|<->161_237_20737
608701	608882	1	182	182	182	94.54	816394	182	0.02	100.00	gi|13507739|ref|NC_000912.1|<->67_182_17262
608790	608977	1	189	188	189	95.24	816394	189	0.02	100.00	gi|13507739|ref|NC_000912.1|<->266_189_18257
608790	608937	1	149	148	149	95.30	816394	149	0.02	100.00	gi|13507739|ref|NC_000912.1|<->267_149_681
608884	608987	1	104	104	104	99.04	816394	104	0.01	100.00	gi|13507739|ref|NC_000912.1|<->220_104_3846
608894	609133	1	232	240	232	88.43	816394	29448	0.03	0.79	gi|13507739|ref|NC_000912.1|<->408_29448_3901071
608930	609068	1	139	139	139	97.84	816394	139	0.02	100.00	gi|13507739|ref|NC_000912.1|<->248_139_520
608966	609568	1	603	603	603	99.67	816394	603	0.07	100.00	gi|13507739|ref|NC_000912.1|<->413_603_40319
608966	609097	132	1	132	132	96.97	816394	132	0.02	100.00	gi|13507739|ref|NC_000912.1|<->446_132_1162
609563	609867	1	305	305	305	100.00	816394	305	0.04	100.00	gi|13507739|ref|NC_000912.1|<->228_305_15329
609803	609991	1	189	189	189	100.00	816394	189	0.02	100.00	gi|13507739|ref|NC_000912.1|<->539_189_6935
609955	610201	1	247	247	247	100.00	816394	247	0.03	100.00	gi|13507739|ref|NC_000912.1|<->427_247_7252
610339	610527	1	189	189	189	100.00	816394	189	0.02	100.00	gi|13507739|ref|NC_000912.1|<->396_189_8632
610449	610741	1	293	293	293	100.00	816394	293	0.04	100.00	gi|13507739|ref|NC_000912.1|<->442_293_13124
610910	611247	1	339	338	339	99.71	816394	339	0.04	100.00	gi|13507739|ref|NC_000912.1|<->114_339_15064
610969	611247	278	1	279	278	98.92	816394	278	0.03	100.00	gi|13507739|ref|NC_000912.1|<->3_278_10317
611154	611415	1	262	262	262	99.62	816394	262	0.03	100.00	gi|13507739|ref|NC_000912.1|<->491_262_16091
611322	611444	1	123	123	123	100.00	816394	123	0.02	100.00	gi|13507739|ref|NC_000912.1|<->484_123_2717
611344	611444	1	101	101	101	99.01	816394	101	0.01	100.00	gi|13507739|ref|NC_000912.1|<->582_101_168
611372	611510	1	139	139	139	100.00	816394	139	0.02	100.00	gi|13507739|ref|NC_000912.1|<->325_139_4564
611516	611722	207	1	207	207	100.00	816394	207	0.03	100.00	gi|13507739|ref|NC_000912.1|<->394_207_8684
611671	611994	324	1	324	324	100.00	816394	324	0.04	100.00	gi|13507739|ref|NC_000912.1|<->13_324_16079
612088	612600	1	511	513	511	99.42	816394	511	0.06	100.00	gi|13507739|ref|NC_000912.1|<->332_511_50924
612528	612655	128	1	128	128	100.00	816394	128	0.02	100.00	gi|13507739|ref|NC_000912.1|<->99_128_6061
612596	612695	1	100	100	100	100.00	816394	100	0.01	100.00	gi|13507739|ref|NC_000912.1|<->209_100_830
612636	612920	285	1	285	285	100.00	816394	285	0.03	100.00	gi|13507739|ref|NC_000912.1|<->585_285_27702
612651	612903	256	1	253	256	93.75	816394	92532	0.03	0.28	gi|13507739|ref|NC_000912.1|<->346_92532_13017477
612810	612920	111	1	111	111	99.10	816394	111	0.01	100.00	gi|13507739|ref|NC_000912.1|<->207_111_212
612810	612965	1	156	156	156	98.08	816394	291	0.02	53.61	gi|13507739|ref|NC_000912.1|<->72_291_29117
612827	613383	1	557	557	557	100.00	816394	557	0.07	100.00	gi|13507739|ref|NC_000912.1|<->613_557_91003_317+,213+
613135	613257	1	123	123	123	95.16	816394	129	0.02	95.35	gi|13507739|ref|NC_000912.1|<->214_129_489
613186	613846	764	1417	661	654	86.17	816394	1417	0.08	46.15	gi|13507739|ref|NC_000912.1|<->137_1417_206736
613290	613412	1	123	123	123	100.00	816394	123	0.02	100.00	gi|13507739|ref|NC_000912.1|<->348_123_6443
613290	613412	1	123	123	123	99.19	816394	123	0.02	100.00	gi|13507739|ref|NC_000912.1|<->349_123_373
613290	613412	1	123	123	123	96.75	816394	123	0.02	100.00	gi|13507739|ref|NC_000912.1|<->554_123_607
613319	613428	1	110	110	110	100.00	816394	110	0.01	100.00	gi|13507739|ref|NC_000912.1|<->526_110_5427
613335	613478	144	1	144	144	99.31	816394	144	0.02	100.00	gi|13507739|ref|NC_000912.1|<->468_144_1277
613335	613428	2	95	94	94	100.00	816394	95	0.01	98.95	gi|13507739|ref|NC_000912.1|<->531_95_11
613385	613500	116	1	116	116	98.28	816394	116	0.01	100.00	gi|13507739|ref|NC_000912.1|<->290_116_5653
613385	613500	116	1	116	116	100.00	816394	116	0.01	100.00	gi|13507739|ref|NC_000912.1|<->5_116_7227
613407	613524	1	118	118	118	98.31	816394	118	0.01	100.00	gi|13507739|ref|NC_000912.1|<->146_118_257
613407	613524	118	1	118	118	96.61	816394	118	0.01	100.00	gi|13507739|ref|NC_000912.1|<->177_118_3448
613407	613524	118	1	118	118	98.31	816394	118	0.01	100.00	gi|13507739|ref|NC_000912.1|<->178_118_439
613407	613524	118	1	118	118	100.00	816394	118	0.01	100.00	gi|13507739|ref|NC_000912.1|<->397_118_3935
613431	613628	198	1	198	198	100.00	816394	198	0.02	100.00	gi|13507739|ref|NC_000912.1|<->289_198_17405
613431	613586	156	1	156	156	98.08	816394	156	0.02	100.00	gi|13507739|ref|NC_000912.1|<->451_156_9361
613446	613801	4147	3795	356	353	89.61	816394	4657	0.04	7.58	gi|13507739|ref|NC_000912.1|<->431_4657_668618
613493	613628	1	136	136	136	97.79	816394	136	0.02	100.00	gi|13507739|ref|NC_000912.1|<->335_136_455
613535	613980	446	1	446	446	100.00	816394	446	0.05	100.00	gi|13507739|ref|NC_000912.1|<->286_446_63482
613856	613980	125	1	125	125	94.40	816394	125	0.02	100.00	gi|13507739|ref|NC_000912.1|<->287_125_397
613887	614394	1	508	508	508	100.00	816394	508	0.06	100.00	gi|13507739|ref|NC_000912.1|<->514_508_82293
614493	615069	577	1	577	577	100.00	816394	577	0.07	100.00	gi|13507739|ref|NC_000912.1|<->434_577_89592
614976	615766	1	791	791	791	100.00	816394	791	0.10	100.00	gi|13507739|ref|NC_000912.1|<->184_791_101996
614976	615108	1	133	133	133	99.25	816394	133	0.02	100.00	gi|13507739|ref|NC_000912.1|<->185_133_485
615673	615788	1	116	116	116	99.14	816394	116	0.01	100.00	gi|13507739|ref|NC_000912.1|<->186_116_260
615673	615780	116	9	108	108	97.22	816394	116	0.01	93.10	gi|13507739|ref|NC_000912.1|<->39_116_247
615673	615788	1	116	116	116	100.00	816394	116	0.01	100.00	gi|13507739|ref|NC_000912.1|<->506_116_4293
615695	616059	365	1	365	365	100.00	816394	365	0.04	100.00	gi|13507739|ref|NC_000912.1|<->438_365_36341
615967	645408	29448	1	29442	29448	99.93	816394	29448	3.61	100.00	gi|13507739|ref|NC_000912.1|<->408_29448_3901071
645177	645336	168	1	160	168	84.12	816394	603	0.02	27.86	gi|13507739|ref|NC_000912.1|<->413_603_40319
645315	645418	104	1	104	104	100.00	816394	104	0.01	100.00	gi|13507739|ref|NC_000912.1|<->220_104_3846
645325	645513	189	1	189	189	100.00	816394	189	0.02	100.00	gi|13507739|ref|NC_000912.1|<->266_189_18257
645365	645601	237	1	237	237	95.80	816394	237	0.03	100.00	gi|13507739|ref|NC_000912.1|<->161_237_20737
645365	645513	149	1	149	149	99.33	816394	149	0.02	100.00	gi|13507739|ref|NC_000912.1|<->267_149_681
645420	645601	182	1	182	182	100.00	816394	182	0.02	100.00	gi|13507739|ref|NC_000912.1|<->67_182_17262
645508	645635	1	128	128	128	94.53	816394	131	0.02	97.71	gi|13507739|ref|NC_000912.1|<->166_131_655
645508	645638	131	1	131	131	100.00	816394	131	0.02	100.00	gi|13507739|ref|NC_000912.1|<->33_131_8506
645509	645638	1	131	130	131	97.71	816394	131	0.02	100.00	gi|13507739|ref|NC_000912.1|<->91_131_427
645545	645759	1	215	215	215	100.00	816394	215	0.03	100.00	gi|13507739|ref|NC_000912.1|<->285_215_22905
645581	645759	179	1	179	179	91.62	816394	194	0.02	92.27	gi|13507739|ref|NC_000912.1|<->90_194_15222
645666	645784	119	1	119	119	100.00	816394	119	0.01	100.00	gi|13507739|ref|NC_000912.1|<->525_119_6403
645681	645862	253	72	182	182	93.96	816394	354	0.02	51.41	gi|13507739|ref|NC_000912.1|<->293_354_39137
645681	645862	211	30	182	182	92.86	816394	312	0.02	58.33	gi|13507739|ref|NC_000912.1|<->77_312_33660
645691	645784	213	120	94	94	100.00	816394	213	0.01	44.13	gi|13507739|ref|NC_000912.1|<->212_213_14468
645691	645981	291	1	291	291	100.00	816394	291	0.04	100.00	gi|13507739|ref|NC_000912.1|<->72_291_29117
645774	646071	13470	13174	298	297	84.56	816394	17410	0.04	1.71	gi|13507739|ref|NC_000912.1|<->609_17410_2223784_250+,274+
645826	645964	139	1	139	139	98.56	816394	557	0.02	24.96	gi|13507739|ref|NC_000912.1|<->613_557_91003_317+,213+
645871	645981	1	111	111	111	99.10	816394	111	0.01	100.00	gi|13507739|ref|NC_000912.1|<->207_111_212
645871	646143	1	270	273	270	93.77	816394	285	0.03	94.74	gi|13507739|ref|NC_000912.1|<->585_285_27702
645888	738422	1	92532	92535	92532	99.97	816394	92532	11.33	100.00	gi|13507739|ref|NC_000912.1|<->346_92532_13017477
646039	646216	190	364	178	175	88.83	816394	976	0.02	17.93	gi|13507739|ref|NC_000912.1|<->422_976_108747
738300	738422	409	531	123	123	98.37	816394	531	0.02	23.16	gi|13507739|ref|NC_000912.1|<->488_531_40094
738300	738493	194	1	194	194	94.85	816394	203	0.02	95.57	gi|13507739|ref|NC_000912.1|<->541_203_17420
738333	738550	218	1	218	218	100.00	816394	218	0.03	100.00	gi|13507739|ref|NC_000912.1|<->203_218_50808
738400	738615	216	1	216	216	96.76	816394	216	0.03	100.00	gi|13507739|ref|NC_000912.1|<->493_216_20594
738400	738550	152	2	151	151	97.35	816394	152	0.02	99.34	gi|13507739|ref|NC_000912.1|<->94_152_878
738457	738550	95	2	94	94	100.00	816394	95	0.01	98.95	gi|13507739|ref|NC_000912.1|<->460_95_326
738457	738615	159	1	159	159	100.00	816394	159	0.02	100.00	gi|13507739|ref|NC_000912.1|<->494_159_17415
738458	738587	130	1	130	130	99.23	816394	130	0.02	100.00	gi|13507739|ref|NC_000912.1|<->377_130_13656
738494	738682	1	189	189	189	97.88	816394	189	0.02	100.00	gi|13507739|ref|NC_000912.1|<->218_189_14648
738494	738645	1	152	152	152	99.34	816394	152	0.02	100.00	gi|13507739|ref|NC_000912.1|<->313_152_10052
738552	738652	1	101	101	101	100.00	816394	101	0.01	100.00	gi|13507739|ref|NC_000912.1|<->60_101_2205
738559	738682	124	1	124	124	98.39	816394	124	0.02	100.00	gi|13507739|ref|NC_000912.1|<->452_124_5120
738575	738762	188	1	188	188	100.00	816394	188	0.02	100.00	gi|13507739|ref|NC_000912.1|<->245_188_15213
738575	738763	1	189	189	189	99.47	816394	189	0.02	100.00	gi|13507739|ref|NC_000912.1|<->304_189_14173
738589	738748	160	1	160	160	98.75	816394	160	0.02	100.00	gi|13507739|ref|NC_000912.1|<->301_160_18317
738627	738878	252	1	252	252	83.46	816394	638	0.03	39.50	gi|13507739|ref|NC_000912.1|<->410_638_84377
738655	738843	1	189	189	189	98.94	816394	189	0.02	100.00	gi|13507739|ref|NC_000912.1|<->249_189_13709
738655	738762	108	1	108	108	99.07	816394	108	0.01	100.00	gi|13507739|ref|NC_000912.1|<->481_108_1744
738670	738817	1	148	148	148	100.00	816394	148	0.02	100.00	gi|13507739|ref|NC_000912.1|<->580_148_26472
738724	738964	572	344	241	229	92.53	816394	572	0.03	40.03	gi|13507739|ref|NC_000912.1|<->610_572_120416_274+,95+
738724	738843	120	1	120	120	100.00	816394	120	0.01	100.00	gi|13507739|ref|NC_000912.1|<->87_120_9721
738750	738878	129	1	129	129	100.00	816394	129	0.02	100.00	gi|13507739|ref|NC_000912.1|<->372_129_21427
738785	738881	1	97	97	97	100.00	816394	97	0.01	100.00	gi|13507739|ref|NC_000912.1|<->424_97_1586
738785	738878	1	94	94	94	100.00	816394	97	0.01	96.91	gi|13507739|ref|NC_000912.1|<->425_97_78
738788	738909	1	122	122	122	97.54	816394	194	0.01	62.89	gi|13507739|ref|NC_000912.1|<->330_194_6208
738788	738881	94	1	94	94	100.00	816394	97	0.01	96.91	gi|13507739|ref|NC_000912.1|<->370_97_147
738788	738878	4	94	91	91	100.00	816394	97	0.01	93.81	gi|13507739|ref|NC_000912.1|<->404_97_450
738788	738909	1	122	122	122	99.18	816394	45614	0.01	0.27	gi|13507739|ref|NC_000912.1|<->602_45614_5125832_150-,...,239+
738855	767153	28299	1	28299	28299	99.96	816394	28299	3.47	100.00	gi|13507739|ref|NC_000912.1|<->622_28299_3986133_497+,173-,355+
738857	738964	137	30	108	108	98.15	816394	137	0.01	78.83	gi|13507739|ref|NC_000912.1|<->96_137_560
738865	738948	25382	25299	84	84	100.00	816394	25382	0.01	0.33	gi|13507739|ref|NC_000912.1|<->380_25382_3036235
738865	738981	117	1	117	117	94.87	816394	117	0.01	100.00	gi|13507739|ref|NC_000912.1|<->564_117_287
738888	739021	134	1	134	134	94.78	816394	134	0.02	100.00	gi|13507739|ref|NC_000912.1|<->545_134_5529
738928	739342	1	414	415	414	91.11	816394	429	0.05	96.50	gi|13507739|ref|NC_000912.1|<->328_429_44842
738928	739078	1	151	151	151	95.36	816394	151	0.02	100.00	gi|13507739|ref|NC_000912.1|<->510_151_619
739241	739342	1	101	102	101	98.04	816394	116	0.01	87.07	gi|13507739|ref|NC_000912.1|<->553_116_262
739241	768860	1	29620	29620	29620	99.97	816394	29620	3.63	100.00	gi|13507739|ref|NC_000912.1|<->623_29620_4300732_497-,470+
739263	739342	1	79	80	79	97.50	816394	1422	0.01	5.56	gi|13507739|ref|NC_000912.1|<->559_1422_198248
767060	767188	1	129	129	129	97.67	816394	129	0.02	100.00	gi|13507739|ref|NC_000912.1|<->319_129_390
768732	768860	1	129	129	129	96.15	816394	129	0.02	100.00	gi|13507739|ref|NC_000912.1|<->319_129_390
768767	816394	1	47628	47628	47628	99.98	816394	62597	5.83	76.09	gi|13507739|ref|NC_000912.1|<->505_62597_9562101
