# Supplementary material for: Comparison of Mycoplasma pneumoniae Genome Sequences from Strains Isolated from Symptomatic and Asymptomatic Patients
Source: Front Microbiol. 2016 Oct 27;7:1701. doi: 10.3389/fmicb.2016.01701 (PMC5081376; doi:10.3389/fmicb.2016.01701)
Supplement: Supplementary File 1 — Fast QC files. HTML files per strain. Each FastQC report includes: Basic Statistics, Per base sequence, quality, Per sequence quality scores, Per base sequence content, Per sequence GC content, Per base N content, Sequence Length Distribution, Sequence Duplication Levels, Overrepresented sequences, Adapter Content, and Kmer Content. [file DataSheet1.zip › Supplementary files/Supplementary file 2 MUMmer/I12-1149-08-95-contigs.coords.txt]

S1	E1	S2	E2	LEN 1	LEN 2	% IDY	LEN R	LEN Q	COV R	COV Q	TAGS
1	111953	77542	189490	111953	111949	99.96	816394	191496	13.71	58.46	gi|13507739|ref|NC_000912.1|<->399_191496_20861909_346-,...,331+
14856	15164	1571	1265	309	307	94.19	816394	18858	0.04	1.63	gi|13507739|ref|NC_000912.1|<->383_18858_1572869_153+,174+
45932	46108	132	308	177	177	94.35	816394	308	0.02	57.47	gi|13507739|ref|NC_000912.1|<->170_308_19119
45932	46073	142	1	142	142	97.18	816394	219	0.02	64.84	gi|13507739|ref|NC_000912.1|<->259_219_10281
45932	46197	352	86	266	267	93.26	816394	937	0.03	28.50	gi|13507739|ref|NC_000912.1|<->368_937_88325_53+,201+,253+
45932	46199	1558	1826	268	269	92.94	816394	2518	0.03	10.68	gi|13507739|ref|NC_000912.1|<->388_2518_216600_181-,...,206-
45932	46199	822	554	268	269	92.19	816394	899	0.03	29.92	gi|13507739|ref|NC_000912.1|<->393_899_66819_257+,28+,197+
45984	46108	1	125	125	125	96.00	816394	125	0.02	100.00	gi|13507739|ref|NC_000912.1|<->287_125_3149
46015	46133	1	120	119	120	95.00	816394	120	0.01	100.00	gi|13507739|ref|NC_000912.1|<->22_120_5253
46041	46199	183	24	159	160	95.62	816394	183	0.02	87.43	gi|13507739|ref|NC_000912.1|<->198_183_7877
111956	113995	189457	191496	2040	2040	100.00	816394	191496	0.25	1.07	gi|13507739|ref|NC_000912.1|<->399_191496_20861909_346-,...,331+
114039	114207	1	169	169	169	100.00	816394	169	0.02	100.00	gi|13507739|ref|NC_000912.1|<->338_169_6447
114363	114985	1	623	623	623	100.00	816394	623	0.08	100.00	gi|13507739|ref|NC_000912.1|<->366_623_37581_13+,353+
114892	116242	1351	1	1351	1351	100.00	816394	1351	0.17	100.00	gi|13507739|ref|NC_000912.1|<->373_1351_96766_81+,...,49+
116183	117119	1	937	937	937	99.79	816394	937	0.11	100.00	gi|13507739|ref|NC_000912.1|<->368_937_88325_53+,201+,253+
116242	116378	2019	2158	137	140	93.57	816394	10828	0.02	1.29	gi|13507739|ref|NC_000912.1|<->371_10828_992649_68+,...,108+
116268	116534	123736	123471	267	266	93.26	816394	191496	0.03	0.14	gi|13507739|ref|NC_000912.1|<->399_191496_20861909_346-,...,331+
116284	116533	2792	3041	250	250	94.00	816394	10828	0.03	2.31	gi|13507739|ref|NC_000912.1|<->371_10828_992649_68+,...,108+
117027	128163	1	11137	11137	11137	99.95	816394	11137	1.36	100.00	gi|13507739|ref|NC_000912.1|<->394_11137_972025_280+,85-,119-
127398	127879	11886	12364	482	479	90.08	816394	13410	0.06	3.57	gi|13507739|ref|NC_000912.1|<->401_13410_1133777_364+,...,211+
128102	128263	164	3	162	162	96.91	816394	164	0.02	98.78	gi|13507739|ref|NC_000912.1|<->265_164_5644
128102	128334	233	1	233	233	100.00	816394	233	0.03	100.00	gi|13507739|ref|NC_000912.1|<->289_233_11178
128248	128394	147	1	147	147	100.00	816394	147	0.02	100.00	gi|13507739|ref|NC_000912.1|<->23_147_3645
128322	128638	1	317	317	317	100.00	816394	317	0.04	100.00	gi|13507739|ref|NC_000912.1|<->57_317_14718
128553	128712	160	1	160	160	100.00	816394	160	0.02	100.00	gi|13507739|ref|NC_000912.1|<->66_160_4038
128626	128903	278	1	278	278	100.00	816394	278	0.03	100.00	gi|13507739|ref|NC_000912.1|<->143_278_14333
128884	129782	1	899	899	899	100.00	816394	899	0.11	100.00	gi|13507739|ref|NC_000912.1|<->393_899_66819_257+,28+,197+
129732	130739	1	1008	1008	1008	100.00	816394	1008	0.12	100.00	gi|13507739|ref|NC_000912.1|<->397_1008_81124_299+,20+,344+
130665	130832	168	1	168	168	100.00	816394	168	0.02	100.00	gi|13507739|ref|NC_000912.1|<->63_168_4905
130827	130934	1	108	108	108	100.00	816394	108	0.01	100.00	gi|13507739|ref|NC_000912.1|<->112_108_1002
130848	131368	1	521	521	521	100.00	816394	521	0.06	100.00	gi|13507739|ref|NC_000912.1|<->375_521_29269_102+,48+
131385	131737	1	353	353	353	100.00	816394	353	0.04	100.00	gi|13507739|ref|NC_000912.1|<->239_353_17056
131663	131848	186	1	186	186	100.00	816394	186	0.02	100.00	gi|13507739|ref|NC_000912.1|<->233_186_7664
131759	131921	163	1	163	163	100.00	816394	163	0.02	100.00	gi|13507739|ref|NC_000912.1|<->213_163_4614
131857	132323	1	467	467	467	100.00	816394	467	0.06	100.00	gi|13507739|ref|NC_000912.1|<->208_467_29168
132338	132460	1	123	123	123	100.00	816394	123	0.02	100.00	gi|13507739|ref|NC_000912.1|<->14_123_2112
132383	166606	1	34218	34224	34218	99.93	816394	34218	4.19	100.00	gi|13507739|ref|NC_000912.1|<->378_34218_3269254_118+,...,68-
164928	165272	3920	4242	345	323	86.09	816394	10828	0.04	2.98	gi|13507739|ref|NC_000912.1|<->371_10828_992649_68+,...,108+
165814	166606	790	1	793	790	97.86	816394	10828	0.10	7.30	gi|13507739|ref|NC_000912.1|<->371_10828_992649_68+,...,108+
166541	166685	145	1	145	145	100.00	816394	145	0.02	100.00	gi|13507739|ref|NC_000912.1|<->312_145_3085
166652	168278	1627	1	1627	1627	100.00	816394	1627	0.20	100.00	gi|13507739|ref|NC_000912.1|<->125_1627_142840
168268	169700	1433	1	1433	1433	100.00	816394	1433	0.18	100.00	gi|13507739|ref|NC_000912.1|<->372_1433_120717_70+,201-,231-
168979	169881	42	937	903	896	93.24	816394	937	0.11	95.62	gi|13507739|ref|NC_000912.1|<->368_937_88325_53+,201+,253+
169039	169288	2792	3041	250	250	92.00	816394	10828	0.03	2.31	gi|13507739|ref|NC_000912.1|<->371_10828_992649_68+,...,108+
169616	169725	1	110	110	110	100.00	816394	110	0.01	100.00	gi|13507739|ref|NC_000912.1|<->21_110_1280
169669	169857	189	1	189	189	100.00	816394	189	0.02	100.00	gi|13507739|ref|NC_000912.1|<->100_189_9735
169790	170898	1109	1	1109	1109	99.82	816394	1109	0.14	100.00	gi|13507739|ref|NC_000912.1|<->370_1109_74986_61-,85+,192+
170860	181686	10828	1	10827	10828	99.95	816394	10828	1.33	100.00	gi|13507739|ref|NC_000912.1|<->371_10828_992649_68+,...,108+
177445	177771	32885	32537	327	349	86.25	816394	34218	0.04	1.02	gi|13507739|ref|NC_000912.1|<->378_34218_3269254_118+,...,68-
177731	177834	154	51	104	104	95.19	816394	1128	0.01	9.22	gi|13507739|ref|NC_000912.1|<->382_1128_81691_141-,...,263+
177731	177834	154	51	104	104	96.15	816394	1008	0.01	10.32	gi|13507739|ref|NC_000912.1|<->397_1008_81124_299+,20+,344+
177733	177834	1380	1481	102	102	94.12	816394	2518	0.01	4.05	gi|13507739|ref|NC_000912.1|<->388_2518_216600_181-,...,206-
178565	178911	472	126	347	347	91.35	816394	1960	0.04	17.70	gi|13507739|ref|NC_000912.1|<->379_1960_155062_131+,222-,236-
178646	178821	133	308	176	176	92.05	816394	308	0.02	57.14	gi|13507739|ref|NC_000912.1|<->170_308_19119
178646	178784	141	3	139	139	97.12	816394	219	0.02	63.47	gi|13507739|ref|NC_000912.1|<->259_219_10281
178646	178895	351	102	250	250	94.00	816394	937	0.03	26.68	gi|13507739|ref|NC_000912.1|<->368_937_88325_53+,201+,253+
178646	178895	413	662	250	250	92.00	816394	1433	0.03	17.45	gi|13507739|ref|NC_000912.1|<->372_1433_120717_70+,201-,231-
178646	178895	133	382	250	250	96.80	816394	50997	0.03	0.49	gi|13507739|ref|NC_000912.1|<->387_50997_4028562_169+,...,121+
178646	178913	1559	1826	268	268	92.57	816394	2518	0.03	10.64	gi|13507739|ref|NC_000912.1|<->388_2518_216600_181-,...,206-
178646	178895	821	572	250	250	91.20	816394	899	0.03	27.81	gi|13507739|ref|NC_000912.1|<->393_899_66819_257+,28+,197+
178928	179073	754	609	146	146	91.78	816394	937	0.02	15.58	gi|13507739|ref|NC_000912.1|<->368_937_88325_53+,201+,253+
179373	179668	352	60	296	293	93.58	816394	937	0.04	31.27	gi|13507739|ref|NC_000912.1|<->368_937_88325_53+,201+,253+
179373	179668	412	704	296	293	90.88	816394	1433	0.04	20.45	gi|13507739|ref|NC_000912.1|<->372_1433_120717_70+,201-,231-
179373	179639	1558	1824	267	267	93.63	816394	2518	0.03	10.60	gi|13507739|ref|NC_000912.1|<->388_2518_216600_181-,...,206-
179373	179639	822	556	267	267	93.63	816394	899	0.03	29.70	gi|13507739|ref|NC_000912.1|<->393_899_66819_257+,28+,197+
179374	179668	391	100	295	292	92.20	816394	1960	0.04	14.90	gi|13507739|ref|NC_000912.1|<->379_1960_155062_131+,222-,236-
179482	179637	1	156	156	156	89.74	816394	251	0.02	62.15	gi|13507739|ref|NC_000912.1|<->155_251_13587
179482	179639	183	26	158	158	93.67	816394	183	0.02	86.34	gi|13507739|ref|NC_000912.1|<->198_183_7877
180897	181686	33427	34218	790	792	98.48	816394	34218	0.10	2.31	gi|13507739|ref|NC_000912.1|<->378_34218_3269254_118+,...,68-
181621	181791	171	1	171	171	100.00	816394	171	0.02	100.00	gi|13507739|ref|NC_000912.1|<->36_171_5335
181698	182008	311	1	311	311	100.00	816394	1463	0.04	21.26	gi|13507739|ref|NC_000912.1|<->377_1463_103088_113+,...,109-
181915	182145	1	231	231	231	100.00	816394	231	0.03	100.00	gi|13507739|ref|NC_000912.1|<->357_231_9344
182278	182388	1	111	111	111	100.00	816394	111	0.01	100.00	gi|13507739|ref|NC_000912.1|<->67_111_1007
182326	183879	1551	1	1554	1551	99.81	816394	1551	0.19	100.00	gi|13507739|ref|NC_000912.1|<->179_1551_114712
183802	183942	141	1	141	141	100.00	816394	141	0.02	100.00	gi|13507739|ref|NC_000912.1|<->120_141_2489
183856	184044	189	1	189	189	100.00	816394	189	0.02	100.00	gi|13507739|ref|NC_000912.1|<->266_189_7060
183881	184044	164	1	164	164	99.39	816394	164	0.02	100.00	gi|13507739|ref|NC_000912.1|<->265_164_5644
183951	184170	220	1	220	220	100.00	816394	220	0.03	100.00	gi|13507739|ref|NC_000912.1|<->159_220_14599
184329	184725	1	397	397	397	100.00	816394	397	0.05	100.00	gi|13507739|ref|NC_000912.1|<->369_397_24900_59-,176+
184653	186140	1	1488	1488	1488	100.00	816394	1488	0.18	100.00	gi|13507739|ref|NC_000912.1|<->403_1488_114386_277-,...,138-
186060	186249	1	190	190	190	100.00	816394	190	0.02	100.00	gi|13507739|ref|NC_000912.1|<->75_190_6588
186158	186431	274	1	274	274	99.64	816394	274	0.03	100.00	gi|13507739|ref|NC_000912.1|<->38_274_14483
186199	187391	1192	1	1193	1192	98.83	816394	1192	0.15	100.00	gi|13507739|ref|NC_000912.1|<->400_1192_90563_363+,...,34+
186350	186445	1	96	96	96	100.00	816394	96	0.01	100.00	gi|13507739|ref|NC_000912.1|<->310_96_168
186407	186554	148	1	148	148	100.00	816394	148	0.02	100.00	gi|13507739|ref|NC_000912.1|<->254_148_3960
187383	187496	114	1	114	114	100.00	816394	114	0.01	100.00	gi|13507739|ref|NC_000912.1|<->79_114_844
187412	187727	316	1	316	316	100.00	816394	316	0.04	100.00	gi|13507739|ref|NC_000912.1|<->171_316_9287
187716	190945	1	3230	3230	3230	99.94	816394	3230	0.40	100.00	gi|13507739|ref|NC_000912.1|<->116_3230_258198
191101	195470	1	4370	4370	4370	99.95	816394	4370	0.54	100.00	gi|13507739|ref|NC_000912.1|<->391_4370_384626_228+,...,189+
195462	196552	1090	1	1091	1090	99.91	816394	1090	0.13	100.00	gi|13507739|ref|NC_000912.1|<->177_1090_99579
195635	196299	478	1144	665	667	86.06	816394	2518	0.08	26.49	gi|13507739|ref|NC_000912.1|<->388_2518_216600_181-,...,206-
195669	196042	1453	1077	374	377	86.74	816394	1960	0.05	19.23	gi|13507739|ref|NC_000912.1|<->379_1960_155062_131+,222-,236-
196468	196634	167	1	167	167	100.00	816394	167	0.02	100.00	gi|13507739|ref|NC_000912.1|<->182_167_6451
196541	196826	286	1	286	286	100.00	816394	286	0.04	100.00	gi|13507739|ref|NC_000912.1|<->242_286_28134
196733	198718	1986	1	1986	1986	99.85	816394	1986	0.24	100.00	gi|13507739|ref|NC_000912.1|<->395_1986_131534_285+,...,230+
198661	198882	222	1	222	222	100.00	816394	222	0.03	100.00	gi|13507739|ref|NC_000912.1|<->142_222_10397
198810	198977	168	1	168	168	100.00	816394	168	0.02	100.00	gi|13507739|ref|NC_000912.1|<->39_168_7512
198890	244621	45732	1	45732	45732	99.95	816394	45732	5.60	100.00	gi|13507739|ref|NC_000912.1|<->376_45732_3936800_107-,273+,191+
244842	245099	258	1	258	258	100.00	816394	258	0.03	100.00	gi|13507739|ref|NC_000912.1|<->279_258_13186
245060	245248	1	189	189	189	100.00	816394	189	0.02	100.00	gi|13507739|ref|NC_000912.1|<->307_189_9107
245061	245248	188	1	188	188	99.47	816394	188	0.02	100.00	gi|13507739|ref|NC_000912.1|<->62_188_9931
245208	245365	1	158	158	158	96.84	816394	159	0.02	99.37	gi|13507739|ref|NC_000912.1|<->309_159_8072
245208	246543	1336	1	1336	1336	99.55	816394	1336	0.16	100.00	gi|13507739|ref|NC_000912.1|<->3_1336_83527
246197	248033	1854	1	1837	1854	89.56	816394	50997	0.23	3.64	gi|13507739|ref|NC_000912.1|<->387_50997_4028562_169+,...,121+
246526	246843	318	1	318	318	100.00	816394	318	0.04	100.00	gi|13507739|ref|NC_000912.1|<->303_318_9183
246951	247613	663	1	663	663	99.85	816394	663	0.08	100.00	gi|13507739|ref|NC_000912.1|<->139_663_40017
247543	247793	251	1	251	251	100.00	816394	251	0.03	100.00	gi|13507739|ref|NC_000912.1|<->155_251_13587
247726	248033	308	1	308	308	100.00	816394	308	0.04	100.00	gi|13507739|ref|NC_000912.1|<->170_308_19119
247980	249439	1463	1	1460	1463	99.59	816394	1463	0.18	100.00	gi|13507739|ref|NC_000912.1|<->377_1463_103088_113+,...,109-
249346	249459	1	114	114	114	100.00	816394	114	0.01	100.00	gi|13507739|ref|NC_000912.1|<->246_114_1431
249366	321922	1	72557	72557	72557	99.97	816394	72557	8.89	100.00	gi|13507739|ref|NC_000912.1|<->374_72557_5929033_97+,...,103+
321581	322022	1239	1679	442	441	86.55	816394	2414	0.05	18.27	gi|13507739|ref|NC_000912.1|<->398_2414_200916_345+,...,130+
321620	322493	1430	551	874	880	85.15	816394	1759	0.11	50.03	gi|13507739|ref|NC_000912.1|<->317_1759_162225
321625	322493	273	1144	869	872	88.04	816394	2518	0.11	34.63	gi|13507739|ref|NC_000912.1|<->388_2518_216600_181-,...,206-
321686	322493	1631	817	808	815	85.87	816394	1960	0.10	41.58	gi|13507739|ref|NC_000912.1|<->379_1960_155062_131+,222-,236-
321839	340695	1	18858	18857	18858	99.95	816394	18858	2.31	100.00	gi|13507739|ref|NC_000912.1|<->383_18858_1572869_153+,174+
322576	322780	170	376	205	207	87.44	816394	1433	0.03	14.45	gi|13507739|ref|NC_000912.1|<->372_1433_120717_70+,201-,231-
323104	323410	92704	92396	307	309	94.19	816394	191496	0.04	0.16	gi|13507739|ref|NC_000912.1|<->399_191496_20861909_346-,...,331+
337016	337234	17792	17572	219	221	87.78	816394	18627	0.03	1.19	gi|13507739|ref|NC_000912.1|<->386_18627_1607032_166+,105-,84+
340602	340777	176	1	176	176	96.02	816394	176	0.02	100.00	gi|13507739|ref|NC_000912.1|<->52_176_4009
340782	343730	2949	1	2949	2949	99.76	816394	2949	0.36	100.00	gi|13507739|ref|NC_000912.1|<->190_2949_185492
343666	364713	1	21036	21048	21036	99.90	816394	66615	2.58	31.58	gi|13507739|ref|NC_000912.1|<->390_66615_5267980_205+,...,147-
347179	347632	488	34	454	455	91.67	816394	191496	0.06	0.24	gi|13507739|ref|NC_000912.1|<->399_191496_20861909_346-,...,331+
364399	410097	20917	66615	45699	45699	99.97	816394	66615	5.60	68.60	gi|13507739|ref|NC_000912.1|<->390_66615_5267980_205+,...,147-
410106	410282	177	1	177	177	100.00	816394	177	0.02	100.00	gi|13507739|ref|NC_000912.1|<->8_177_2810
410250	410438	189	1	189	189	100.00	816394	189	0.02	100.00	gi|13507739|ref|NC_000912.1|<->152_189_6994
410543	410760	218	1	218	218	100.00	816394	218	0.03	100.00	gi|13507739|ref|NC_000912.1|<->47_218_26031
410667	436111	1	25446	25445	25446	99.96	816394	25446	3.12	100.00	gi|13507739|ref|NC_000912.1|<->324_25446_1995857
435860	436078	3749	3967	219	219	82.27	816394	66615	0.03	0.33	gi|13507739|ref|NC_000912.1|<->390_66615_5267980_205+,...,147-
436018	436111	94	1	94	94	100.00	816394	191496	0.01	0.05	gi|13507739|ref|NC_000912.1|<->399_191496_20861909_346-,...,331+
436123	436242	120	1	120	120	100.00	816394	120	0.01	100.00	gi|13507739|ref|NC_000912.1|<->356_120_5102
436204	436311	1	108	108	108	100.00	816394	108	0.01	100.00	gi|13507739|ref|NC_000912.1|<->300_108_999
436204	436391	188	1	188	188	98.94	816394	188	0.02	100.00	gi|13507739|ref|NC_000912.1|<->62_188_9931
436544	437075	531	1	532	531	99.81	816394	531	0.07	100.00	gi|13507739|ref|NC_000912.1|<->306_531_29989
436544	436666	1	123	123	123	98.37	816394	92731	0.02	0.13	gi|13507739|ref|NC_000912.1|<->51_92731_9400898
437055	437209	155	1	155	155	100.00	816394	155	0.02	100.00	gi|13507739|ref|NC_000912.1|<->44_155_2928
437134	438325	1192	1	1192	1192	99.24	816394	1192	0.15	100.00	gi|13507739|ref|NC_000912.1|<->400_1192_90563_363+,...,34+
438240	438660	421	1	421	421	100.00	816394	421	0.05	100.00	gi|13507739|ref|NC_000912.1|<->284_421_15274
438649	438846	198	1	198	198	100.00	816394	198	0.02	100.00	gi|13507739|ref|NC_000912.1|<->19_198_7147
438807	439135	329	1	329	329	99.70	816394	329	0.04	100.00	gi|13507739|ref|NC_000912.1|<->323_329_17736
439076	441034	1	1960	1959	1960	99.85	816394	1960	0.24	100.00	gi|13507739|ref|NC_000912.1|<->379_1960_155062_131+,222-,236-
440999	443226	1	2228	2228	2228	99.96	816394	2228	0.27	100.00	gi|13507739|ref|NC_000912.1|<->384_2228_122847_154+,...,115+
443211	443590	380	1	380	380	99.74	816394	380	0.05	100.00	gi|13507739|ref|NC_000912.1|<->336_380_12819
443806	443989	1	184	184	184	100.00	816394	184	0.02	100.00	gi|13507739|ref|NC_000912.1|<->64_184_5332
443978	444114	1	137	137	137	100.00	816394	137	0.02	100.00	gi|13507739|ref|NC_000912.1|<->212_137_2738
444078	495072	50997	1	50995	50997	99.95	816394	50997	6.25	100.00	gi|13507739|ref|NC_000912.1|<->387_50997_4028562_169+,...,121+
495019	497432	2414	1	2414	2414	99.96	816394	2414	0.30	100.00	gi|13507739|ref|NC_000912.1|<->398_2414_200916_345+,...,130+
497361	497463	103	1	103	103	100.00	816394	103	0.01	100.00	gi|13507739|ref|NC_000912.1|<->220_103_433
497389	497527	139	1	139	139	100.00	816394	139	0.02	100.00	gi|13507739|ref|NC_000912.1|<->290_139_3963
497449	497637	189	1	189	189	100.00	816394	189	0.02	100.00	gi|13507739|ref|NC_000912.1|<->163_189_5479
497751	497944	1	194	194	194	100.00	816394	194	0.02	100.00	gi|13507739|ref|NC_000912.1|<->337_194_15102
497869	497966	98	1	98	98	100.00	816394	98	0.01	100.00	gi|13507739|ref|NC_000912.1|<->264_98_306
497970	498299	1	330	330	330	99.09	816394	330	0.04	100.00	gi|13507739|ref|NC_000912.1|<->219_330_14324
498322	498510	1	189	189	189	100.00	816394	189	0.02	100.00	gi|13507739|ref|NC_000912.1|<->302_189_7249
498516	499000	485	1	485	485	100.00	816394	485	0.06	100.00	gi|13507739|ref|NC_000912.1|<->380_485_26325_135-,173+,194+
498907	499187	281	1	281	281	100.00	816394	281	0.03	100.00	gi|13507739|ref|NC_000912.1|<->158_281_20431
499094	499280	1	187	187	187	91.98	816394	511	0.02	36.59	gi|13507739|ref|NC_000912.1|<->209_511_35165
499094	499394	1	301	301	301	100.00	816394	301	0.04	100.00	gi|13507739|ref|NC_000912.1|<->60_301_15290
499331	553007	59345	5669	53677	53677	99.97	816394	59345	6.57	90.45	gi|13507739|ref|NC_000912.1|<->367_59345_4839997_18+,...,207-
552747	558531	5785	1	5785	5785	99.91	816394	59345	0.71	9.75	gi|13507739|ref|NC_000912.1|<->367_59345_4839997_18+,...,207-
558461	561950	3489	1	3490	3489	99.97	816394	3489	0.43	100.00	gi|13507739|ref|NC_000912.1|<->25_3489_287913
561880	565451	1	3572	3572	3572	100.00	816394	3572	0.44	100.00	gi|13507739|ref|NC_000912.1|<->7_3572_287619
565440	566141	702	1	702	702	99.57	816394	702	0.09	100.00	gi|13507739|ref|NC_000912.1|<->392_702_45843_234+,...,319-
565600	565817	1	218	218	218	98.62	816394	72557	0.03	0.30	gi|13507739|ref|NC_000912.1|<->374_72557_5929033_97+,...,103+
566052	566182	1	131	131	131	100.00	816394	131	0.02	100.00	gi|13507739|ref|NC_000912.1|<->193_131_2463
566103	566240	1	138	138	138	100.00	816394	138	0.02	100.00	gi|13507739|ref|NC_000912.1|<->202_138_2223
566280	566534	1	255	255	255	100.00	816394	255	0.03	100.00	gi|13507739|ref|NC_000912.1|<->82_255_13985
566441	566543	1	103	103	103	99.03	816394	103	0.01	100.00	gi|13507739|ref|NC_000912.1|<->262_103_1197
566450	566580	131	1	131	131	100.00	816394	131	0.02	100.00	gi|13507739|ref|NC_000912.1|<->355_131_7162
566487	566692	1	206	206	206	100.00	816394	206	0.03	100.00	gi|13507739|ref|NC_000912.1|<->77_206_8231
566487	566632	1	146	146	146	95.21	816394	391	0.02	37.34	gi|13507739|ref|NC_000912.1|<->78_391_20414
566654	567443	790	1	790	790	100.00	816394	790	0.10	100.00	gi|13507739|ref|NC_000912.1|<->385_790_49382_156+,5-,225-
567435	567975	1	541	541	541	99.82	816394	541	0.07	100.00	gi|13507739|ref|NC_000912.1|<->215_541_30214
567912	570428	2518	1	2517	2518	99.96	816394	2518	0.31	100.00	gi|13507739|ref|NC_000912.1|<->388_2518_216600_181-,...,206-
569286	569952	254	918	667	665	86.06	816394	1090	0.08	61.01	gi|13507739|ref|NC_000912.1|<->177_1090_99579
569286	569942	654	1	657	654	87.42	816394	18858	0.08	3.47	gi|13507739|ref|NC_000912.1|<->383_18858_1572869_153+,174+
569859	570156	72557	72260	298	298	93.00	816394	72557	0.04	0.41	gi|13507739|ref|NC_000912.1|<->374_72557_5929033_97+,...,103+
570393	570568	176	1	176	176	100.00	816394	176	0.02	100.00	gi|13507739|ref|NC_000912.1|<->101_176_8182
570501	589126	1	18627	18626	18627	99.94	816394	18627	2.28	100.00	gi|13507739|ref|NC_000912.1|<->386_18627_1607032_166+,105-,84+
588071	588221	8	158	151	151	88.74	816394	1090	0.02	13.85	gi|13507739|ref|NC_000912.1|<->177_1090_99579
588071	588255	1670	1488	185	183	83.24	816394	1759	0.02	10.40	gi|13507739|ref|NC_000912.1|<->317_1759_162225
588071	588291	15397	15179	221	219	87.78	816394	18858	0.03	1.16	gi|13507739|ref|NC_000912.1|<->383_18858_1572869_153+,174+
589033	590167	1	1129	1135	1129	97.44	816394	13410	0.14	8.42	gi|13507739|ref|NC_000912.1|<->401_13410_1133777_364+,...,211+
589033	595613	1	6576	6581	6576	99.44	816394	6576	0.81	100.00	gi|13507739|ref|NC_000912.1|<->402_6576_598832_364+,149+,364+
594207	607616	1	13410	13410	13410	99.89	816394	13410	1.64	100.00	gi|13507739|ref|NC_000912.1|<->401_13410_1133777_364+,...,211+
606836	606959	124	1	124	124	99.19	816394	164	0.02	75.61	gi|13507739|ref|NC_000912.1|<->265_164_5644
607592	607915	1	324	324	324	100.00	816394	324	0.04	100.00	gi|13507739|ref|NC_000912.1|<->92_324_16190
607853	608125	1	273	273	273	100.00	816394	273	0.03	100.00	gi|13507739|ref|NC_000912.1|<->298_273_13947
608055	608183	1	129	129	129	100.00	816394	129	0.02	100.00	gi|13507739|ref|NC_000912.1|<->178_129_3079
608123	608305	1	183	183	183	100.00	816394	183	0.02	100.00	gi|13507739|ref|NC_000912.1|<->198_183_7877
608148	608414	2048	2314	267	267	94.38	816394	10828	0.03	2.47	gi|13507739|ref|NC_000912.1|<->371_10828_992649_68+,...,108+
608238	608362	125	1	125	125	100.00	816394	125	0.02	100.00	gi|13507739|ref|NC_000912.1|<->287_125_3149
608273	608491	1	219	219	219	100.00	816394	219	0.03	100.00	gi|13507739|ref|NC_000912.1|<->259_219_10281
608441	609568	1	1128	1128	1128	99.73	816394	1128	0.14	100.00	gi|13507739|ref|NC_000912.1|<->382_1128_81691_141-,...,263+
608560	608653	92638	92731	94	94	100.00	816394	92731	0.01	0.10	gi|13507739|ref|NC_000912.1|<->51_92731_9400898
608585	609133	31272	30690	549	583	86.20	816394	31272	0.07	1.86	gi|13507739|ref|NC_000912.1|<->396_31272_2880178_296+,...,340-
609563	609867	305	1	305	305	100.00	816394	305	0.04	100.00	gi|13507739|ref|NC_000912.1|<->134_305_15284
609803	609991	1	189	189	189	100.00	816394	189	0.02	100.00	gi|13507739|ref|NC_000912.1|<->334_189_7446
609955	610201	1	247	247	247	100.00	816394	247	0.03	100.00	gi|13507739|ref|NC_000912.1|<->271_247_9161
610339	610527	1	189	189	189	100.00	816394	189	0.02	100.00	gi|13507739|ref|NC_000912.1|<->252_189_7478
610449	610741	293	1	293	293	100.00	816394	293	0.04	100.00	gi|13507739|ref|NC_000912.1|<->315_293_14009
610910	611299	1	391	390	391	99.23	816394	391	0.05	100.00	gi|13507739|ref|NC_000912.1|<->78_391_20414
610969	611299	1	330	331	330	98.79	816394	330	0.04	100.00	gi|13507739|ref|NC_000912.1|<->219_330_14324
611206	611415	1	210	210	210	99.52	816394	210	0.03	100.00	gi|13507739|ref|NC_000912.1|<->308_210_10701
611322	611463	1	142	142	142	100.00	816394	142	0.02	100.00	gi|13507739|ref|NC_000912.1|<->301_142_4598
611372	611510	1	139	139	139	100.00	816394	139	0.02	100.00	gi|13507739|ref|NC_000912.1|<->204_139_3933
611516	611994	479	1	479	479	100.00	816394	479	0.06	100.00	gi|13507739|ref|NC_000912.1|<->389_479_26565_187-,173+,250+
612088	612600	1	511	513	511	99.42	816394	511	0.06	100.00	gi|13507739|ref|NC_000912.1|<->209_511_35165
612528	612655	128	1	128	128	100.00	816394	128	0.02	100.00	gi|13507739|ref|NC_000912.1|<->65_128_3173
612596	612695	1	100	100	100	100.00	816394	100	0.01	100.00	gi|13507739|ref|NC_000912.1|<->132_100_549
612636	614394	1	1759	1759	1759	100.00	816394	1759	0.22	100.00	gi|13507739|ref|NC_000912.1|<->317_1759_162225
612651	612965	92279	92596	315	318	94.34	816394	92731	0.04	0.34	gi|13507739|ref|NC_000912.1|<->51_92731_9400898
613132	614321	762	1952	1190	1191	89.46	816394	1960	0.15	60.77	gi|13507739|ref|NC_000912.1|<->379_1960_155062_131+,222-,236-
613186	613846	654	1	661	654	86.17	816394	18858	0.08	3.47	gi|13507739|ref|NC_000912.1|<->383_18858_1572869_153+,174+
613446	613801	511	863	356	353	89.61	816394	1090	0.04	32.39	gi|13507739|ref|NC_000912.1|<->177_1090_99579
614493	645759	1	31272	31267	31272	99.93	816394	31272	3.83	100.00	gi|13507739|ref|NC_000912.1|<->396_31272_2880178_296+,...,340-
645177	645784	693	120	608	574	87.08	816394	1128	0.07	50.89	gi|13507739|ref|NC_000912.1|<->382_1128_81691_141-,...,263+
645681	645862	496	315	182	182	92.86	816394	937	0.02	19.42	gi|13507739|ref|NC_000912.1|<->368_937_88325_53+,201+,253+
645681	645862	268	449	182	182	93.96	816394	1433	0.02	12.70	gi|13507739|ref|NC_000912.1|<->372_1433_120717_70+,201-,231-
645691	738422	92731	1	92732	92731	99.97	816394	92731	11.36	100.00	gi|13507739|ref|NC_000912.1|<->51_92731_9400898
645774	646071	14918	14622	298	297	84.56	816394	18858	0.04	1.57	gi|13507739|ref|NC_000912.1|<->383_18858_1572869_153+,174+
645826	646143	330	16	318	315	94.34	816394	1759	0.04	17.91	gi|13507739|ref|NC_000912.1|<->317_1759_162225
646039	646216	647	821	178	175	88.83	816394	1433	0.02	12.21	gi|13507739|ref|NC_000912.1|<->372_1433_120717_70+,201-,231-
738300	738422	409	531	123	123	98.37	816394	531	0.02	23.16	gi|13507739|ref|NC_000912.1|<->306_531_29989
738300	738426	127	1	127	127	96.85	816394	25446	0.02	0.50	gi|13507739|ref|NC_000912.1|<->324_25446_1995857
738300	738615	1021	1336	316	316	95.89	816394	1336	0.04	23.65	gi|13507739|ref|NC_000912.1|<->3_1336_83527
738333	738550	1	218	218	218	100.00	816394	218	0.03	100.00	gi|13507739|ref|NC_000912.1|<->47_218_26031
738457	738615	159	1	159	159	100.00	816394	159	0.02	100.00	gi|13507739|ref|NC_000912.1|<->309_159_8072
738494	738682	189	1	189	189	97.88	816394	189	0.02	100.00	gi|13507739|ref|NC_000912.1|<->255_189_8714
738494	738645	152	1	152	152	99.34	816394	152	0.02	100.00	gi|13507739|ref|NC_000912.1|<->89_152_4838
738552	738652	1	101	101	101	100.00	816394	101	0.01	100.00	gi|13507739|ref|NC_000912.1|<->42_101_2120
738559	738682	1	124	124	124	98.39	816394	124	0.02	100.00	gi|13507739|ref|NC_000912.1|<->291_124_2936
738575	738763	189	1	189	189	99.47	816394	189	0.02	100.00	gi|13507739|ref|NC_000912.1|<->307_189_9107
738575	738762	1	188	188	188	100.00	816394	188	0.02	100.00	gi|13507739|ref|NC_000912.1|<->62_188_9931
738589	738748	1	160	160	160	98.75	816394	160	0.02	100.00	gi|13507739|ref|NC_000912.1|<->283_160_11262
738627	738909	2595	2877	283	283	84.21	816394	2949	0.03	9.60	gi|13507739|ref|NC_000912.1|<->190_2949_185492
738655	738843	1	189	189	189	98.94	816394	189	0.02	100.00	gi|13507739|ref|NC_000912.1|<->152_189_6994
738655	738762	108	1	108	108	99.07	816394	108	0.01	100.00	gi|13507739|ref|NC_000912.1|<->300_108_999
738670	738817	148	1	148	148	100.00	816394	148	0.02	100.00	gi|13507739|ref|NC_000912.1|<->214_148_15730
738724	738964	1	229	241	229	92.53	816394	258	0.03	88.76	gi|13507739|ref|NC_000912.1|<->279_258_13186
738724	738843	1	120	120	120	100.00	816394	120	0.01	100.00	gi|13507739|ref|NC_000912.1|<->356_120_5102
738750	738904	1	155	155	155	100.00	816394	155	0.02	100.00	gi|13507739|ref|NC_000912.1|<->30_155_16468
738811	738909	1	99	99	99	98.99	816394	177	0.01	55.93	gi|13507739|ref|NC_000912.1|<->8_177_2810
738855	738948	25446	25353	94	94	100.00	816394	25446	0.01	0.37	gi|13507739|ref|NC_000912.1|<->324_25446_1995857
738855	816394	1	77541	77540	77541	99.97	816394	191496	9.50	40.49	gi|13507739|ref|NC_000912.1|<->399_191496_20861909_346-,...,331+
738888	739342	3967	3514	455	454	91.89	816394	66615	0.06	0.68	gi|13507739|ref|NC_000912.1|<->390_66615_5267980_205+,...,147-
