# Supplementary material for: Comparison of Mycoplasma pneumoniae Genome Sequences from Strains Isolated from Symptomatic and Asymptomatic Patients
Source: Front Microbiol. 2016 Oct 27;7:1701. doi: 10.3389/fmicb.2016.01701 (PMC5081376; doi:10.3389/fmicb.2016.01701)
Supplement: Supplementary File 1 — Fast QC files. HTML files per strain. Each FastQC report includes: Basic Statistics, Per base sequence, quality, Per sequence quality scores, Per base sequence content, Per sequence GC content, Per base N content, Sequence Length Distribution, Sequence Duplication Levels, Overrepresented sequences, Adapter Content, and Kmer Content. [file DataSheet1.zip › Supplementary files/Supplementary file 2 MUMmer/I12-1149-09-95-contigs.coords.txt]

S1	E1	S2	E2	LEN 1	LEN 2	% IDY	LEN R	LEN Q	COV R	COV Q	TAGS
1	14970	36760	51728	14970	14969	99.97	816394	51728	1.83	28.94	gi|13507739|ref|NC_000912.1|<->362_51728_3759304
14856	14979	123	1	124	123	96.77	816394	17096	0.02	0.72	gi|13507739|ref|NC_000912.1|<->244_17096_1126541
14877	14979	1	103	103	103	99.03	816394	103	0.01	100.00	gi|13507739|ref|NC_000912.1|<->464_103_103
14877	15104	1	228	228	228	100.00	816394	228	0.03	100.00	gi|13507739|ref|NC_000912.1|<->465_228_13383
14886	15095	210	1	210	210	99.05	816394	210	0.03	100.00	gi|13507739|ref|NC_000912.1|<->60_210_10680
15002	15104	103	1	103	103	99.03	816394	103	0.01	100.00	gi|13507739|ref|NC_000912.1|<->310_103_144
15002	15164	1	162	163	162	91.46	816394	1426	0.02	11.36	gi|13507739|ref|NC_000912.1|<->569_1426_108177_501+,175+
15011	46234	1	31223	31224	31223	99.96	816394	31223	3.82	100.00	gi|13507739|ref|NC_000912.1|<->393_31223_2151026
45932	46108	132	308	177	177	94.35	816394	308	0.02	57.47	gi|13507739|ref|NC_000912.1|<->259_308_13037
45932	46199	292	24	268	269	92.19	816394	369	0.03	72.90	gi|13507739|ref|NC_000912.1|<->293_369_18856
45932	46073	142	1	142	142	95.77	816394	632	0.02	22.47	gi|13507739|ref|NC_000912.1|<->371_632_34178
45932	46197	246	512	266	267	93.26	816394	597	0.03	44.72	gi|13507739|ref|NC_000912.1|<->46_597_37619
45932	46073	78	219	142	142	97.18	816394	219	0.02	64.84	gi|13507739|ref|NC_000912.1|<->523_219_7106
45980	46077	98	1	98	98	97.96	816394	98	0.01	100.00	gi|13507739|ref|NC_000912.1|<->413_98_565
45984	46108	125	1	125	125	96.00	816394	125	0.02	100.00	gi|13507739|ref|NC_000912.1|<->377_125_2580
45984	46199	443	227	216	217	93.09	816394	443	0.03	48.98	gi|13507739|ref|NC_000912.1|<->559_443_26287_330-,492+,524+
46015	46133	120	1	119	120	95.00	816394	120	0.01	100.00	gi|13507739|ref|NC_000912.1|<->115_120_4477
46091	46186	97	1	96	97	96.91	816394	98	0.01	98.98	gi|13507739|ref|NC_000912.1|<->43_98_369
46107	46234	129	1	128	129	97.67	816394	129	0.02	100.00	gi|13507739|ref|NC_000912.1|<->142_129_311
46141	111953	65934	124	65813	65811	99.95	816394	65934	8.06	99.81	gi|13507739|ref|NC_000912.1|<->552_65934_5236397_226+,...,22-
111956	112112	157	1	157	157	100.00	816394	65934	0.02	0.24	gi|13507739|ref|NC_000912.1|<->552_65934_5236397_226+,...,22-
112019	112145	1	127	127	127	98.43	816394	127	0.02	100.00	gi|13507739|ref|NC_000912.1|<->169_127_310
112019	112145	1	127	127	127	100.00	816394	127	0.02	100.00	gi|13507739|ref|NC_000912.1|<->382_127_2764
112052	112261	1	210	210	210	100.00	816394	210	0.03	100.00	gi|13507739|ref|NC_000912.1|<->82_210_14689
112168	112266	99	1	99	99	100.00	816394	99	0.01	100.00	gi|13507739|ref|NC_000912.1|<->113_99_369
112168	112266	99	1	99	99	98.99	816394	99	0.01	100.00	gi|13507739|ref|NC_000912.1|<->289_99_61
112168	112266	1	99	99	99	98.99	816394	99	0.01	100.00	gi|13507739|ref|NC_000912.1|<->308_99_68
112173	113995	1823	1	1823	1823	100.00	816394	1823	0.22	100.00	gi|13507739|ref|NC_000912.1|<->93_1823_138270
114039	114207	1	169	169	169	100.00	816394	169	0.02	100.00	gi|13507739|ref|NC_000912.1|<->499_169_3385
114383	114484	103	1	102	103	98.06	816394	103	0.01	100.00	gi|13507739|ref|NC_000912.1|<->449_103_89
114383	115230	848	1	848	848	100.00	816394	848	0.10	100.00	gi|13507739|ref|NC_000912.1|<->544_848_29251_81+,383+,64+
115146	115928	1	783	783	783	100.00	816394	783	0.10	100.00	gi|13507739|ref|NC_000912.1|<->67_783_29486
115884	116242	359	1	359	359	100.00	816394	359	0.04	100.00	gi|13507739|ref|NC_000912.1|<->141_359_18462
116183	116779	597	1	597	597	100.00	816394	597	0.07	100.00	gi|13507739|ref|NC_000912.1|<->46_597_37619
116242	116482	244	1	241	244	93.44	816394	1585	0.03	15.39	gi|13507739|ref|NC_000912.1|<->107_1585_89419
116268	116534	31186	30921	267	266	93.26	816394	31223	0.03	0.85	gi|13507739|ref|NC_000912.1|<->393_31223_2151026
116284	116533	623	872	250	250	94.00	816394	7869	0.03	3.18	gi|13507739|ref|NC_000912.1|<->538_7869_522512_5+,214+,177+
116687	117119	433	1	433	433	99.54	816394	433	0.05	100.00	gi|13507739|ref|NC_000912.1|<->120_433_29404
117027	117236	210	1	210	210	100.00	816394	210	0.03	100.00	gi|13507739|ref|NC_000912.1|<->260_210_9205
117154	128163	11010	1	11010	11010	99.95	816394	11010	1.35	100.00	gi|13507739|ref|NC_000912.1|<->533_11010_482633_87-,483+
127418	127879	1207	749	462	459	89.66	816394	1207	0.06	38.03	gi|13507739|ref|NC_000912.1|<->195_1207_37560
128102	128263	1	162	162	162	96.91	816394	164	0.02	98.78	gi|13507739|ref|NC_000912.1|<->109_164_2882
128102	128334	233	1	233	233	100.00	816394	233	0.03	100.00	gi|13507739|ref|NC_000912.1|<->423_233_5971
128248	128394	147	1	147	147	100.00	816394	147	0.02	100.00	gi|13507739|ref|NC_000912.1|<->40_147_2588
128322	128638	1	317	317	317	100.00	816394	317	0.04	100.00	gi|13507739|ref|NC_000912.1|<->86_317_7915
128553	128712	1	160	160	160	100.00	816394	160	0.02	100.00	gi|13507739|ref|NC_000912.1|<->263_160_2667
128626	128903	1	278	278	278	100.00	816394	278	0.03	100.00	gi|13507739|ref|NC_000912.1|<->395_278_9026
128884	129474	591	1	591	591	100.00	816394	591	0.07	100.00	gi|13507739|ref|NC_000912.1|<->185_591_28008
129414	129782	1	369	369	369	100.00	816394	369	0.05	100.00	gi|13507739|ref|NC_000912.1|<->293_369_18856
129732	130220	489	1	489	489	100.00	816394	489	0.06	100.00	gi|13507739|ref|NC_000912.1|<->421_489_25724
130127	130220	4	97	94	94	100.00	816394	97	0.01	96.91	gi|13507739|ref|NC_000912.1|<->476_97_42
130136	130380	245	1	245	245	100.00	816394	245	0.03	100.00	gi|13507739|ref|NC_000912.1|<->231_245_13753
130136	130229	10	103	94	94	100.00	816394	103	0.01	91.26	gi|13507739|ref|NC_000912.1|<->488_103_236
130304	130739	436	1	436	436	100.00	816394	436	0.05	100.00	gi|13507739|ref|NC_000912.1|<->203_436_14489
130665	130832	1	168	168	168	100.00	816394	168	0.02	100.00	gi|13507739|ref|NC_000912.1|<->126_168_2913
130827	130934	1	108	108	108	100.00	816394	108	0.01	100.00	gi|13507739|ref|NC_000912.1|<->173_108_467
130848	131737	1	890	890	890	100.00	816394	890	0.11	100.00	gi|13507739|ref|NC_000912.1|<->545_890_34137_161+,...,319-
131667	131848	1	182	182	182	100.00	816394	182	0.02	100.00	gi|13507739|ref|NC_000912.1|<->251_182_5748
131759	131921	163	1	163	163	100.00	816394	163	0.02	100.00	gi|13507739|ref|NC_000912.1|<->313_163_2806
131857	132301	445	1	445	445	100.00	816394	445	0.05	100.00	gi|13507739|ref|NC_000912.1|<->77_445_15307
132208	132301	14	107	94	94	100.00	816394	107	0.01	87.85	gi|13507739|ref|NC_000912.1|<->152_107_139
132338	132460	123	1	123	123	100.00	816394	123	0.02	100.00	gi|13507739|ref|NC_000912.1|<->228_123_1271
132383	133027	1	642	645	642	99.53	816394	642	0.08	100.00	gi|13507739|ref|NC_000912.1|<->190_642_28210
132971	133731	762	1	761	762	99.74	816394	762	0.09	100.00	gi|13507739|ref|NC_000912.1|<->543_762_28899_59+,9+
133210	133303	94	1	94	94	100.00	816394	109	0.01	86.24	gi|13507739|ref|NC_000912.1|<->102_109_139
133654	133823	170	1	170	170	100.00	816394	170	0.02	100.00	gi|13507739|ref|NC_000912.1|<->31_170_4003
133730	133842	1	113	113	113	95.58	816394	113	0.01	100.00	gi|13507739|ref|NC_000912.1|<->104_113_203
133730	133842	1	113	113	113	99.12	816394	113	0.01	100.00	gi|13507739|ref|NC_000912.1|<->20_113_189
133730	133842	113	1	113	113	100.00	816394	113	0.01	100.00	gi|13507739|ref|NC_000912.1|<->475_113_1270
133749	135551	1	1803	1803	1803	99.89	816394	1803	0.22	100.00	gi|13507739|ref|NC_000912.1|<->454_1803_159044
135527	140238	4712	1	4712	4712	100.00	816394	4712	0.58	100.00	gi|13507739|ref|NC_000912.1|<->462_4712_310987
140104	140238	135	1	135	135	96.30	816394	138	0.02	97.83	gi|13507739|ref|NC_000912.1|<->210_138_355
140145	140809	665	1	665	665	100.00	816394	665	0.08	100.00	gi|13507739|ref|NC_000912.1|<->65_665_51283
140716	140825	140	31	110	110	97.27	816394	140	0.01	78.57	gi|13507739|ref|NC_000912.1|<->209_140_489
140716	140855	140	1	140	140	100.00	816394	140	0.02	100.00	gi|13507739|ref|NC_000912.1|<->322_140_5783
140721	140855	6	140	135	135	96.30	816394	140	0.02	96.43	gi|13507739|ref|NC_000912.1|<->135_140_551
140762	145169	4408	1	4408	4408	99.89	816394	4408	0.54	100.00	gi|13507739|ref|NC_000912.1|<->531_4408_437293_54-,372-,138-
145076	145213	138	1	138	138	94.93	816394	138	0.02	100.00	gi|13507739|ref|NC_000912.1|<->210_138_355
145076	145784	1	709	709	709	99.44	816394	709	0.09	100.00	gi|13507739|ref|NC_000912.1|<->99_709_53653
145691	145800	1	110	110	110	97.27	816394	140	0.01	78.57	gi|13507739|ref|NC_000912.1|<->135_140_551
145691	145830	1	140	140	140	100.00	816394	140	0.02	100.00	gi|13507739|ref|NC_000912.1|<->2_140_6345
145696	145830	135	1	135	135	96.30	816394	140	0.02	96.43	gi|13507739|ref|NC_000912.1|<->209_140_489
145737	164548	18811	1	18812	18811	99.98	816394	18811	2.30	100.00	gi|13507739|ref|NC_000912.1|<->216_18811_1293455
164461	165946	1	1484	1486	1484	99.80	816394	1484	0.18	100.00	gi|13507739|ref|NC_000912.1|<->452_1484_107194
164928	165272	1751	2073	345	323	86.09	816394	7869	0.04	4.10	gi|13507739|ref|NC_000912.1|<->538_7869_522512_5+,214+,177+
165857	166315	1	458	459	458	99.13	816394	458	0.06	100.00	gi|13507739|ref|NC_000912.1|<->378_458_13021
166313	166606	294	1	294	294	100.00	816394	294	0.04	100.00	gi|13507739|ref|NC_000912.1|<->116_294_19971
166541	166685	1	145	145	145	100.00	816394	145	0.02	100.00	gi|13507739|ref|NC_000912.1|<->510_145_1678
166652	168278	1	1627	1627	1627	100.00	816394	1627	0.20	100.00	gi|13507739|ref|NC_000912.1|<->487_1627_111052
168268	168829	1	562	562	562	100.00	816394	562	0.07	100.00	gi|13507739|ref|NC_000912.1|<->333_562_23560
168709	168829	122	1	121	122	95.90	816394	132	0.01	92.42	gi|13507739|ref|NC_000912.1|<->315_132_329
168736	169534	799	1	799	799	100.00	816394	799	0.10	100.00	gi|13507739|ref|NC_000912.1|<->550_799_52463_207+,48+
169039	169288	623	872	250	250	92.00	816394	7869	0.03	3.18	gi|13507739|ref|NC_000912.1|<->538_7869_522512_5+,214+,177+
169139	169243	1	105	105	105	98.10	816394	105	0.01	100.00	gi|13507739|ref|NC_000912.1|<->178_105_113
169442	169881	433	1	440	433	93.18	816394	433	0.05	100.00	gi|13507739|ref|NC_000912.1|<->120_433_29404
169442	169700	1	259	259	259	100.00	816394	259	0.03	100.00	gi|13507739|ref|NC_000912.1|<->63_259_14547
169616	169725	110	1	110	110	100.00	816394	110	0.01	100.00	gi|13507739|ref|NC_000912.1|<->269_110_1325
169669	169857	189	1	189	189	100.00	816394	189	0.02	100.00	gi|13507739|ref|NC_000912.1|<->160_189_11709
169790	169998	1	209	209	209	100.00	816394	209	0.03	100.00	gi|13507739|ref|NC_000912.1|<->384_209_8665
169916	170898	1	983	983	983	99.80	816394	983	0.12	100.00	gi|13507739|ref|NC_000912.1|<->98_983_35194
170860	171742	883	1	883	883	99.89	816394	883	0.11	100.00	gi|13507739|ref|NC_000912.1|<->561_883_31679_357-,88+,168+
171650	179517	7869	1	7868	7869	99.99	816394	7869	0.96	100.00	gi|13507739|ref|NC_000912.1|<->538_7869_522512_5+,214+,177+
177445	177771	810	462	327	349	86.25	816394	1484	0.04	23.52	gi|13507739|ref|NC_000912.1|<->452_1484_107194
177731	177834	60	163	104	104	95.19	816394	213	0.01	48.83	gi|13507739|ref|NC_000912.1|<->222_213_6925
177731	177834	336	439	104	104	96.15	816394	489	0.01	21.27	gi|13507739|ref|NC_000912.1|<->421_489_25724
177733	177834	320	219	102	102	94.12	816394	632	0.01	16.14	gi|13507739|ref|NC_000912.1|<->371_632_34178
178646	178821	133	308	176	176	92.05	816394	308	0.02	57.14	gi|13507739|ref|NC_000912.1|<->259_308_13037
178646	178895	291	42	250	250	91.20	816394	369	0.03	67.75	gi|13507739|ref|NC_000912.1|<->293_369_18856
178646	178895	309	60	250	250	96.80	816394	441	0.03	56.69	gi|13507739|ref|NC_000912.1|<->418_441_23184
178646	178895	247	496	250	250	94.00	816394	597	0.03	41.88	gi|13507739|ref|NC_000912.1|<->46_597_37619
178646	178784	79	217	139	139	97.12	816394	219	0.02	63.47	gi|13507739|ref|NC_000912.1|<->523_219_7106
178646	178895	247	496	250	250	92.00	816394	799	0.03	31.29	gi|13507739|ref|NC_000912.1|<->550_799_52463_207+,48+
178693	178795	103	1	103	103	99.03	816394	105	0.01	98.10	gi|13507739|ref|NC_000912.1|<->178_105_113
178697	178911	215	1	215	215	93.49	816394	215	0.03	100.00	gi|13507739|ref|NC_000912.1|<->390_215_8284
178697	178913	443	227	217	217	92.20	816394	443	0.03	48.98	gi|13507739|ref|NC_000912.1|<->559_443_26287_330-,492+,524+
178818	178911	219	126	94	94	92.55	816394	219	0.01	42.92	gi|13507739|ref|NC_000912.1|<->13_219_7693
178818	178954	1	137	137	137	94.89	816394	137	0.02	100.00	gi|13507739|ref|NC_000912.1|<->451_137_389
178928	179073	184	329	146	146	91.78	816394	433	0.02	33.72	gi|13507739|ref|NC_000912.1|<->120_433_29404
179373	179639	292	26	267	267	93.63	816394	369	0.03	72.36	gi|13507739|ref|NC_000912.1|<->293_369_18856
179373	179668	246	538	296	293	93.58	816394	597	0.04	49.08	gi|13507739|ref|NC_000912.1|<->46_597_37619
179373	179668	246	538	296	293	90.88	816394	799	0.04	36.67	gi|13507739|ref|NC_000912.1|<->550_799_52463_207+,48+
179374	179517	144	1	144	144	97.92	816394	598	0.02	24.08	gi|13507739|ref|NC_000912.1|<->6_598_29325
179424	179518	95	1	95	95	100.00	816394	95	0.01	100.00	gi|13507739|ref|NC_000912.1|<->391_95_105
179425	181009	1	1585	1585	1585	99.94	816394	1585	0.19	100.00	gi|13507739|ref|NC_000912.1|<->107_1585_89419
179425	179623	215	17	199	199	95.48	816394	215	0.02	92.56	gi|13507739|ref|NC_000912.1|<->390_215_8284
179425	179639	443	229	215	215	94.42	816394	443	0.03	48.53	gi|13507739|ref|NC_000912.1|<->559_443_26287_330-,492+,524+
179482	179637	251	96	156	156	89.74	816394	251	0.02	62.15	gi|13507739|ref|NC_000912.1|<->270_251_10920
179531	179625	98	4	95	95	97.89	816394	98	0.01	96.94	gi|13507739|ref|NC_000912.1|<->43_98_369
179531	179625	98	4	95	95	98.95	816394	98	0.01	96.94	gi|13507739|ref|NC_000912.1|<->44_98_69
179531	179628	98	1	98	98	96.94	816394	98	0.01	100.00	gi|13507739|ref|NC_000912.1|<->493_98_72
179535	179639	107	3	105	105	97.14	816394	107	0.01	98.13	gi|13507739|ref|NC_000912.1|<->453_107_996
179548	179639	129	38	92	92	97.83	816394	129	0.01	71.32	gi|13507739|ref|NC_000912.1|<->142_129_311
179548	179639	1	92	92	92	97.83	816394	117	0.01	78.63	gi|13507739|ref|NC_000912.1|<->299_117_1243
180994	181377	1	384	384	384	100.00	816394	384	0.05	100.00	gi|13507739|ref|NC_000912.1|<->508_384_10596
181330	181486	157	1	157	157	100.00	816394	157	0.02	100.00	gi|13507739|ref|NC_000912.1|<->26_157_4851
181621	181791	171	1	171	171	100.00	816394	171	0.02	100.00	gi|13507739|ref|NC_000912.1|<->61_171_3758
181698	182349	1	652	652	652	99.85	816394	652	0.08	100.00	gi|13507739|ref|NC_000912.1|<->546_652_31481_174-,526+,235+
182278	182388	1	111	111	111	100.00	816394	111	0.01	100.00	gi|13507739|ref|NC_000912.1|<->114_111_580
182326	183879	1554	1	1554	1554	100.00	816394	1554	0.19	100.00	gi|13507739|ref|NC_000912.1|<->272_1554_59996
183802	183942	141	1	141	141	100.00	816394	141	0.02	100.00	gi|13507739|ref|NC_000912.1|<->192_141_1747
183856	184044	1	189	189	189	100.00	816394	189	0.02	100.00	gi|13507739|ref|NC_000912.1|<->432_189_4132
183881	184044	1	164	164	164	99.39	816394	164	0.02	100.00	gi|13507739|ref|NC_000912.1|<->109_164_2882
183951	184170	220	1	220	220	100.00	816394	220	0.03	100.00	gi|13507739|ref|NC_000912.1|<->249_220_9051
184098	184615	519	1	518	519	97.30	816394	519	0.06	100.00	gi|13507739|ref|NC_000912.1|<->555_519_14931_262-,506-,443+
184329	184941	1	613	613	613	100.00	816394	613	0.08	100.00	gi|13507739|ref|NC_000912.1|<->554_613_23019_262+,...,401-
184849	186140	1	1292	1292	1292	100.00	816394	1292	0.16	100.00	gi|13507739|ref|NC_000912.1|<->537_1292_50909_1+,271+,309+
186060	186249	1	190	190	190	100.00	816394	190	0.02	100.00	gi|13507739|ref|NC_000912.1|<->127_190_3453
186158	186431	1	274	274	274	99.64	816394	274	0.03	100.00	gi|13507739|ref|NC_000912.1|<->457_274_9398
186199	187391	1	1192	1193	1192	98.83	816394	1192	0.15	100.00	gi|13507739|ref|NC_000912.1|<->542_1192_51509_57-,...,530+
186350	186445	1	96	96	96	100.00	816394	96	0.01	100.00	gi|13507739|ref|NC_000912.1|<->456_96_111
186407	186536	130	1	130	130	100.00	816394	130	0.02	100.00	gi|13507739|ref|NC_000912.1|<->361_130_1710
186443	186536	94	1	94	94	100.00	816394	103	0.01	91.26	gi|13507739|ref|NC_000912.1|<->449_103_89
187383	187496	114	1	114	114	100.00	816394	114	0.01	100.00	gi|13507739|ref|NC_000912.1|<->136_114_419
187424	187532	109	1	109	109	99.08	816394	109	0.01	100.00	gi|13507739|ref|NC_000912.1|<->102_109_139
187424	187727	1	304	304	304	100.00	816394	304	0.04	100.00	gi|13507739|ref|NC_000912.1|<->485_304_5606
187716	190945	3230	1	3230	3230	99.94	816394	3230	0.40	100.00	gi|13507739|ref|NC_000912.1|<->208_3230_154413
191101	191952	1	852	852	852	100.00	816394	852	0.10	100.00	gi|13507739|ref|NC_000912.1|<->558_852_32018_329+,...,70+
191303	191396	1	94	94	94	100.00	816394	95	0.01	98.95	gi|13507739|ref|NC_000912.1|<->33_95_8
191859	191952	94	1	94	94	100.00	816394	127	0.01	74.02	gi|13507739|ref|NC_000912.1|<->337_127_268
191895	195472	3578	1	3578	3578	99.94	816394	3578	0.44	100.00	gi|13507739|ref|NC_000912.1|<->296_3578_241823
195429	196552	1123	1	1124	1123	99.91	816394	1123	0.14	100.00	gi|13507739|ref|NC_000912.1|<->471_1123_91573
195669	196240	25	598	572	574	86.93	816394	606	0.07	94.72	gi|13507739|ref|NC_000912.1|<->490_606_47540
195669	196042	508	884	374	377	86.74	816394	899	0.05	41.94	gi|13507739|ref|NC_000912.1|<->52_899_62081
196468	196634	167	1	167	167	100.00	816394	167	0.02	100.00	gi|13507739|ref|NC_000912.1|<->275_167_7882
196541	196826	286	1	286	286	100.00	816394	286	0.04	100.00	gi|13507739|ref|NC_000912.1|<->348_286_29647
196733	198718	1986	1	1986	1986	99.85	816394	1986	0.24	100.00	gi|13507739|ref|NC_000912.1|<->574_1986_82607_150+,...,332+
197640	197740	1	101	101	101	99.01	816394	101	0.01	100.00	gi|13507739|ref|NC_000912.1|<->521_101_101
198661	198876	216	1	216	216	100.00	816394	216	0.03	100.00	gi|13507739|ref|NC_000912.1|<->225_216_9792
198783	198895	127	15	113	113	99.12	816394	127	0.01	88.98	gi|13507739|ref|NC_000912.1|<->337_127_268
198783	198882	100	1	100	100	100.00	816394	100	0.01	100.00	gi|13507739|ref|NC_000912.1|<->369_100_499
198810	198977	168	1	168	168	100.00	816394	168	0.02	100.00	gi|13507739|ref|NC_000912.1|<->69_168_7426
198890	199105	1	216	216	216	100.00	816394	216	0.03	100.00	gi|13507739|ref|NC_000912.1|<->424_216_9537
199041	244935	45895	1	45895	45895	99.95	816394	45895	5.62	100.00	gi|13507739|ref|NC_000912.1|<->570_45895_2909315_518+,0+
244528	245099	1	572	572	572	100.00	816394	572	0.07	100.00	gi|13507739|ref|NC_000912.1|<->571_572_55975_518-,108+
245060	245248	189	1	189	189	100.00	816394	189	0.02	100.00	gi|13507739|ref|NC_000912.1|<->286_189_6409
245061	245248	188	1	188	188	99.47	816394	188	0.02	100.00	gi|13507739|ref|NC_000912.1|<->106_188_6987
245208	245403	1	196	196	196	98.98	816394	196	0.02	100.00	gi|13507739|ref|NC_000912.1|<->117_196_8663
245208	245365	159	2	158	158	96.84	816394	159	0.02	99.37	gi|13507739|ref|NC_000912.1|<->397_159_8512
245310	245543	234	1	234	234	98.72	816394	234	0.03	100.00	gi|13507739|ref|NC_000912.1|<->232_234_10083
245310	245403	97	4	94	94	97.87	816394	97	0.01	96.91	gi|13507739|ref|NC_000912.1|<->276_97_64
245310	245403	2	95	94	94	97.87	816394	95	0.01	98.95	gi|13507739|ref|NC_000912.1|<->283_95_9
245439	245543	1	105	105	105	98.10	816394	105	0.01	100.00	gi|13507739|ref|NC_000912.1|<->176_105_119
245450	245645	196	1	196	196	100.00	816394	196	0.02	100.00	gi|13507739|ref|NC_000912.1|<->347_196_11545
245552	245648	1	97	97	97	100.00	816394	97	0.01	100.00	gi|13507739|ref|NC_000912.1|<->495_97_173
245552	245645	1	94	94	94	100.00	816394	97	0.01	96.91	gi|13507739|ref|NC_000912.1|<->496_97_34
245555	245648	94	1	94	94	100.00	816394	97	0.01	96.91	gi|13507739|ref|NC_000912.1|<->437_97_53
245555	246543	1	989	989	989	99.70	816394	989	0.12	100.00	gi|13507739|ref|NC_000912.1|<->511_989_31450
246526	247044	519	1	519	519	99.04	816394	519	0.06	100.00	gi|13507739|ref|NC_000912.1|<->555_519_14931_262-,506-,443+
246951	247613	1	663	663	663	99.85	816394	663	0.08	100.00	gi|13507739|ref|NC_000912.1|<->267_663_29159
247543	247793	1	251	251	251	100.00	816394	251	0.03	100.00	gi|13507739|ref|NC_000912.1|<->270_251_10920
247726	248033	308	1	308	308	100.00	816394	308	0.04	100.00	gi|13507739|ref|NC_000912.1|<->259_308_13037
247980	248313	1	334	334	334	100.00	816394	334	0.04	100.00	gi|13507739|ref|NC_000912.1|<->128_334_15614
248220	248322	1	103	103	103	99.03	816394	103	0.01	100.00	gi|13507739|ref|NC_000912.1|<->488_103_236
248220	248322	1	103	103	103	100.00	816394	103	0.01	100.00	gi|13507739|ref|NC_000912.1|<->8_103_1258
248229	248440	212	1	212	212	100.00	816394	212	0.03	100.00	gi|13507739|ref|NC_000912.1|<->212_212_10005
248377	249027	654	1	651	654	99.54	816394	654	0.08	100.00	gi|13507739|ref|NC_000912.1|<->137_654_22500
248941	249222	1	282	282	282	100.00	816394	282	0.03	100.00	gi|13507739|ref|NC_000912.1|<->360_282_9316
249346	249459	1	114	114	114	100.00	816394	114	0.01	100.00	gi|13507739|ref|NC_000912.1|<->354_114_817
249469	249747	1	279	279	279	99.64	816394	279	0.03	100.00	gi|13507739|ref|NC_000912.1|<->124_279_7689
249685	321922	1	72238	72238	72238	99.97	816394	72238	8.85	100.00	gi|13507739|ref|NC_000912.1|<->548_72238_4423835_186-,162+
321581	322022	1176	736	442	441	86.55	816394	1418	0.05	31.10	gi|13507739|ref|NC_000912.1|<->522_1418_124733
321625	321922	299	1	298	299	92.69	816394	571	0.04	52.36	gi|13507739|ref|NC_000912.1|<->565_571_49659_478+,51-
321656	321824	1	169	169	169	92.35	816394	169	0.02	100.00	gi|13507739|ref|NC_000912.1|<->122_169_667
321686	322242	330	887	557	558	88.24	816394	899	0.07	62.07	gi|13507739|ref|NC_000912.1|<->52_899_62081
321736	322260	1	531	525	531	87.57	816394	543	0.06	97.79	gi|13507739|ref|NC_000912.1|<->92_543_38455
321829	321932	1	104	104	104	100.00	816394	104	0.01	100.00	gi|13507739|ref|NC_000912.1|<->112_104_2203
321839	322438	1	599	600	599	87.23	816394	606	0.07	98.84	gi|13507739|ref|NC_000912.1|<->490_606_47540
321839	323265	1426	1	1427	1426	99.93	816394	1426	0.17	100.00	gi|13507739|ref|NC_000912.1|<->569_1426_108177_501+,175+
322309	322493	239	52	185	188	88.36	816394	278	0.02	67.63	gi|13507739|ref|NC_000912.1|<->489_278_19304
322436	322534	17	115	99	99	98.99	816394	115	0.01	86.09	gi|13507739|ref|NC_000912.1|<->403_115_174
322441	322542	1	102	102	102	99.02	816394	102	0.01	100.00	gi|13507739|ref|NC_000912.1|<->129_102_65
322576	322780	4	210	205	207	87.44	816394	799	0.03	25.91	gi|13507739|ref|NC_000912.1|<->550_799_52463_207+,48+
323104	323256	154	1	153	154	91.61	816394	31223	0.02	0.49	gi|13507739|ref|NC_000912.1|<->393_31223_2151026
323172	323265	10	103	94	94	100.00	816394	103	0.01	91.26	gi|13507739|ref|NC_000912.1|<->310_103_144
323172	323390	219	1	219	219	98.63	816394	228	0.03	96.05	gi|13507739|ref|NC_000912.1|<->465_228_13383
323172	323381	1	210	210	210	100.00	816394	210	0.03	100.00	gi|13507739|ref|NC_000912.1|<->60_210_10680
323288	340381	1	17096	17094	17096	99.95	816394	17096	2.09	100.00	gi|13507739|ref|NC_000912.1|<->244_17096_1126541
323288	323390	103	1	103	103	99.03	816394	103	0.01	100.00	gi|13507739|ref|NC_000912.1|<->464_103_103
323297	323410	51728	51614	114	115	97.39	816394	51728	0.01	0.22	gi|13507739|ref|NC_000912.1|<->362_51728_3759304
337016	337234	836	1056	219	221	87.78	816394	18392	0.03	1.20	gi|13507739|ref|NC_000912.1|<->460_18392_1141989
340602	340777	176	1	176	176	96.02	816394	176	0.02	100.00	gi|13507739|ref|NC_000912.1|<->84_176_2978
340782	340975	194	1	194	194	100.00	816394	194	0.02	100.00	gi|13507739|ref|NC_000912.1|<->304_194_2832
340882	340978	97	1	97	97	100.00	816394	97	0.01	100.00	gi|13507739|ref|NC_000912.1|<->365_97_141
340882	340975	97	4	94	94	100.00	816394	97	0.01	96.91	gi|13507739|ref|NC_000912.1|<->386_97_37
340885	340978	94	1	94	94	100.00	816394	97	0.01	96.91	gi|13507739|ref|NC_000912.1|<->364_97_100
340885	341589	705	1	705	705	100.00	816394	705	0.09	100.00	gi|13507739|ref|NC_000912.1|<->380_705_44248
341496	341592	97	1	97	97	100.00	816394	97	0.01	100.00	gi|13507739|ref|NC_000912.1|<->419_97_134
341496	341589	97	4	94	94	100.00	816394	97	0.01	96.91	gi|13507739|ref|NC_000912.1|<->437_97_53
341499	343394	1896	1	1896	1896	99.63	816394	1896	0.23	100.00	gi|13507739|ref|NC_000912.1|<->250_1896_65685
341499	341592	4	97	94	94	100.00	816394	97	0.01	96.91	gi|13507739|ref|NC_000912.1|<->496_97_34
343301	343730	1	430	430	430	100.00	816394	430	0.05	100.00	gi|13507739|ref|NC_000912.1|<->278_430_32379
343301	343432	132	1	132	132	99.24	816394	132	0.02	100.00	gi|13507739|ref|NC_000912.1|<->315_132_329
343666	345928	2263	1	2263	2263	100.00	816394	2263	0.28	100.00	gi|13507739|ref|NC_000912.1|<->556_2263_172720_300-,15+
345542	345657	116	1	116	116	99.14	816394	116	0.01	100.00	gi|13507739|ref|NC_000912.1|<->41_116_209
345836	347791	1	1944	1956	1944	99.28	816394	1944	0.24	100.00	gi|13507739|ref|NC_000912.1|<->539_1944_126924_34+,301-
347164	347278	1	115	115	115	99.13	816394	116	0.01	99.14	gi|13507739|ref|NC_000912.1|<->392_116_192
347179	347278	102	2	100	101	97.03	816394	40490	0.01	0.25	gi|13507739|ref|NC_000912.1|<->171_40490_3277715
347186	347632	1	447	447	447	91.96	816394	480	0.05	93.12	gi|13507739|ref|NC_000912.1|<->201_480_29767
347694	347791	1	98	98	98	98.98	816394	98	0.01	100.00	gi|13507739|ref|NC_000912.1|<->336_98_75
347698	347824	1	127	127	127	98.43	816394	127	0.02	100.00	gi|13507739|ref|NC_000912.1|<->169_127_310
347731	347940	1	210	210	210	100.00	816394	210	0.03	100.00	gi|13507739|ref|NC_000912.1|<->306_210_11039
347847	347945	99	1	99	99	100.00	816394	99	0.01	100.00	gi|13507739|ref|NC_000912.1|<->181_99_299
347847	347945	99	1	99	99	98.99	816394	99	0.01	100.00	gi|13507739|ref|NC_000912.1|<->289_99_61
347847	347945	1	99	99	99	98.99	816394	99	0.01	100.00	gi|13507739|ref|NC_000912.1|<->308_99_68
347852	410109	1	62258	62258	62258	99.97	816394	62335	7.63	99.88	gi|13507739|ref|NC_000912.1|<->547_62335_3706377_183+,...,37-
410100	410282	62153	62335	183	183	100.00	816394	62335	0.02	0.29	gi|13507739|ref|NC_000912.1|<->547_62335_3706377_183+,...,37-
410250	410438	189	1	189	189	100.00	816394	189	0.02	100.00	gi|13507739|ref|NC_000912.1|<->243_189_5859
410543	410760	218	1	218	218	100.00	816394	218	0.03	100.00	gi|13507739|ref|NC_000912.1|<->78_218_27223
410709	410813	1	105	105	105	99.05	816394	105	0.01	100.00	gi|13507739|ref|NC_000912.1|<->176_105_119
410709	436111	1	25404	25403	25404	99.96	816394	25404	3.11	100.00	gi|13507739|ref|NC_000912.1|<->477_25404_1662850
435860	436078	1579	1797	219	219	82.27	816394	1944	0.03	11.27	gi|13507739|ref|NC_000912.1|<->539_1944_126924_34+,301-
436018	436111	387	480	94	94	100.00	816394	480	0.01	19.58	gi|13507739|ref|NC_000912.1|<->201_480_29767
436123	436242	1	120	120	120	100.00	816394	120	0.01	100.00	gi|13507739|ref|NC_000912.1|<->95_120_4378
436204	436391	188	1	188	188	98.94	816394	188	0.02	100.00	gi|13507739|ref|NC_000912.1|<->106_188_6987
436204	436311	108	1	108	108	100.00	816394	108	0.01	100.00	gi|13507739|ref|NC_000912.1|<->273_108_890
436544	437075	531	1	532	531	99.81	816394	531	0.07	100.00	gi|13507739|ref|NC_000912.1|<->445_531_21784
436544	436666	92731	92609	123	123	98.37	816394	92731	0.02	0.13	gi|13507739|ref|NC_000912.1|<->541_92731_6776177_38+,431+,49+
437055	437209	155	1	155	155	100.00	816394	155	0.02	100.00	gi|13507739|ref|NC_000912.1|<->74_155_1808
437134	438325	1	1192	1192	1192	99.24	816394	1192	0.15	100.00	gi|13507739|ref|NC_000912.1|<->542_1192_51509_57-,...,530+
438240	438660	1	421	421	421	100.00	816394	421	0.05	100.00	gi|13507739|ref|NC_000912.1|<->323_421_9749
438649	438840	192	1	192	192	100.00	816394	192	0.02	100.00	gi|13507739|ref|NC_000912.1|<->36_192_4421
438747	438840	94	1	94	94	100.00	816394	113	0.01	83.19	gi|13507739|ref|NC_000912.1|<->68_113_168
438807	439058	252	1	252	252	99.60	816394	252	0.03	100.00	gi|13507739|ref|NC_000912.1|<->474_252_10785
438965	439070	106	1	106	106	99.06	816394	106	0.01	100.00	gi|13507739|ref|NC_000912.1|<->19_106_203
438965	439070	1	106	106	106	100.00	816394	106	0.01	100.00	gi|13507739|ref|NC_000912.1|<->239_106_1256
438965	439070	106	1	106	106	99.06	816394	106	0.01	100.00	gi|13507739|ref|NC_000912.1|<->447_106_237
439076	439294	1	219	219	219	100.00	816394	219	0.03	100.00	gi|13507739|ref|NC_000912.1|<->13_219_7693
439201	439415	1	215	215	215	99.53	816394	215	0.03	100.00	gi|13507739|ref|NC_000912.1|<->390_215_8284
439201	439294	94	1	94	94	100.00	816394	137	0.01	68.61	gi|13507739|ref|NC_000912.1|<->451_137_389
439323	439920	1	598	598	598	99.83	816394	598	0.07	100.00	gi|13507739|ref|NC_000912.1|<->6_598_29325
439827	439968	1	142	142	142	97.89	816394	142	0.02	100.00	gi|13507739|ref|NC_000912.1|<->123_142_416
439901	440089	189	1	189	189	100.00	816394	189	0.02	100.00	gi|13507739|ref|NC_000912.1|<->148_189_8291
439901	440036	1	136	136	136	97.06	816394	136	0.02	100.00	gi|13507739|ref|NC_000912.1|<->467_136_393
439996	440118	1	123	123	123	99.19	816394	123	0.02	100.00	gi|13507739|ref|NC_000912.1|<->497_123_566
440041	440184	1	144	144	144	97.92	816394	144	0.02	100.00	gi|13507739|ref|NC_000912.1|<->217_144_1952
440041	440184	1	144	144	144	99.31	816394	144	0.02	100.00	gi|13507739|ref|NC_000912.1|<->218_144_11608
440041	440184	1	144	144	144	98.61	816394	144	0.02	100.00	gi|13507739|ref|NC_000912.1|<->295_144_1296
440113	440230	118	1	118	118	97.46	816394	118	0.01	100.00	gi|13507739|ref|NC_000912.1|<->188_118_381
440137	441034	899	1	898	899	99.78	816394	899	0.11	100.00	gi|13507739|ref|NC_000912.1|<->52_899_62081
441060	441198	139	1	139	139	98.56	816394	139	0.02	100.00	gi|13507739|ref|NC_000912.1|<->415_139_684
441060	443590	2531	1	2531	2531	99.92	816394	2531	0.31	100.00	gi|13507739|ref|NC_000912.1|<->568_2531_86339_494+,...,16+
443806	443989	1	184	184	184	100.00	816394	184	0.02	100.00	gi|13507739|ref|NC_000912.1|<->111_184_2664
443978	444114	1	137	137	137	100.00	816394	137	0.02	100.00	gi|13507739|ref|NC_000912.1|<->312_137_1665
444078	492868	1	48792	48791	48792	99.96	816394	48792	5.98	100.00	gi|13507739|ref|NC_000912.1|<->444_48792_2931436
492844	493602	1	759	759	759	99.87	816394	759	0.09	100.00	gi|13507739|ref|NC_000912.1|<->334_759_24278
493552	494716	1	1166	1165	1166	99.91	816394	1166	0.14	100.00	gi|13507739|ref|NC_000912.1|<->258_1166_46292
494632	495072	1	441	441	441	99.77	816394	441	0.05	100.00	gi|13507739|ref|NC_000912.1|<->418_441_23184
495019	496436	1	1418	1418	1418	100.00	816394	1418	0.17	100.00	gi|13507739|ref|NC_000912.1|<->522_1418_124733
496373	496469	97	1	97	97	100.00	816394	97	0.01	100.00	gi|13507739|ref|NC_000912.1|<->230_97_225
496393	496896	1	504	504	504	99.80	816394	504	0.06	100.00	gi|13507739|ref|NC_000912.1|<->509_504_16445
496839	497186	1	348	348	348	100.00	816394	348	0.04	100.00	gi|13507739|ref|NC_000912.1|<->513_348_8745
497094	497201	1	108	108	108	100.00	816394	108	0.01	100.00	gi|13507739|ref|NC_000912.1|<->28_108_615
497361	497463	1	103	103	103	100.00	816394	103	0.01	100.00	gi|13507739|ref|NC_000912.1|<->224_103_354
497389	497490	102	1	102	102	100.00	816394	102	0.01	100.00	gi|13507739|ref|NC_000912.1|<->326_102_569
497389	497490	1	102	102	102	99.02	816394	102	0.01	100.00	gi|13507739|ref|NC_000912.1|<->408_102_90
497449	497637	1	189	189	189	100.00	816394	189	0.02	100.00	gi|13507739|ref|NC_000912.1|<->110_189_3855
497751	497944	1	194	194	194	100.00	816394	194	0.02	100.00	gi|13507739|ref|NC_000912.1|<->500_194_7477
497869	497966	1	98	98	98	100.00	816394	98	0.01	100.00	gi|13507739|ref|NC_000912.1|<->280_98_177
497970	498299	1	330	330	330	99.09	816394	330	0.04	100.00	gi|13507739|ref|NC_000912.1|<->317_330_9116
498322	498510	189	1	189	189	100.00	816394	189	0.02	100.00	gi|13507739|ref|NC_000912.1|<->189_189_5192
498516	499000	1	485	485	485	100.00	816394	485	0.06	100.00	gi|13507739|ref|NC_000912.1|<->562_485_16691_428+,265-,429-
498907	499187	1	281	281	281	100.00	816394	281	0.03	100.00	gi|13507739|ref|NC_000912.1|<->287_281_12321
499094	499280	1	187	187	187	91.98	816394	511	0.02	36.59	gi|13507739|ref|NC_000912.1|<->307_511_25026
499094	499394	1	301	301	301	100.00	816394	301	0.04	100.00	gi|13507739|ref|NC_000912.1|<->91_301_10867
499331	553007	57806	4130	53677	53677	99.97	816394	57806	6.57	92.86	gi|13507739|ref|NC_000912.1|<->540_57806_3506037_35+,...,529-
552747	556992	4246	1	4246	4246	99.88	816394	57806	0.52	7.35	gi|13507739|ref|NC_000912.1|<->540_57806_3506037_35+,...,529-
556899	558531	1	1633	1633	1633	100.00	816394	1633	0.20	100.00	gi|13507739|ref|NC_000912.1|<->132_1633_95978
556899	556992	1	94	94	94	100.00	816394	98	0.01	95.92	gi|13507739|ref|NC_000912.1|<->89_98_35
558461	560404	1943	1	1944	1943	99.95	816394	1943	0.24	100.00	gi|13507739|ref|NC_000912.1|<->45_1943_111400
560311	561950	1	1640	1640	1640	100.00	816394	1640	0.20	100.00	gi|13507739|ref|NC_000912.1|<->349_1640_95276
561880	565451	1	3572	3572	3572	100.00	816394	3572	0.44	100.00	gi|13507739|ref|NC_000912.1|<->10_3572_182731
565440	565677	238	1	238	238	100.00	816394	238	0.03	100.00	gi|13507739|ref|NC_000912.1|<->400_238_5547
565703	565817	1	115	115	115	97.39	816394	279	0.01	41.22	gi|13507739|ref|NC_000912.1|<->124_279_7689
565703	566061	359	1	359	359	99.16	816394	359	0.04	100.00	gi|13507739|ref|NC_000912.1|<->446_359_10940
565968	566069	1	102	102	102	99.02	816394	102	0.01	100.00	gi|13507739|ref|NC_000912.1|<->409_102_571
565972	566069	1	98	98	98	100.00	816394	98	0.01	100.00	gi|13507739|ref|NC_000912.1|<->90_98_98
566052	566182	1	131	131	131	100.00	816394	131	0.02	100.00	gi|13507739|ref|NC_000912.1|<->290_131_1659
566103	566240	1	138	138	138	100.00	816394	138	0.02	100.00	gi|13507739|ref|NC_000912.1|<->297_138_1374
566280	566534	255	1	255	255	100.00	816394	255	0.03	100.00	gi|13507739|ref|NC_000912.1|<->284_255_8493
566441	566543	1	103	103	103	99.03	816394	103	0.01	100.00	gi|13507739|ref|NC_000912.1|<->374_103_759
566450	566580	1	131	131	131	100.00	816394	131	0.02	100.00	gi|13507739|ref|NC_000912.1|<->246_131_4199
566487	566692	1	206	206	206	100.00	816394	206	0.03	100.00	gi|13507739|ref|NC_000912.1|<->130_206_4494
566654	567443	790	1	790	790	100.00	816394	790	0.10	100.00	gi|13507739|ref|NC_000912.1|<->553_790_31470_247+,233+,325-
567435	567975	541	1	541	541	99.82	816394	541	0.07	100.00	gi|13507739|ref|NC_000912.1|<->202_541_19068
567912	568388	1	477	477	477	100.00	816394	477	0.06	100.00	gi|13507739|ref|NC_000912.1|<->551_477_17869_223-,425+
568129	568241	113	1	113	113	99.12	816394	113	0.01	100.00	gi|13507739|ref|NC_000912.1|<->68_113_168
568295	568407	1	113	113	113	99.12	816394	113	0.01	100.00	gi|13507739|ref|NC_000912.1|<->104_113_203
568295	568407	113	1	113	113	100.00	816394	113	0.01	100.00	gi|13507739|ref|NC_000912.1|<->198_113_1360
568295	568407	1	113	113	113	95.58	816394	113	0.01	100.00	gi|13507739|ref|NC_000912.1|<->20_113_189
568314	568459	146	1	146	146	100.00	816394	146	0.02	100.00	gi|13507739|ref|NC_000912.1|<->140_146_4811
568366	568471	106	1	106	106	100.00	816394	106	0.01	100.00	gi|13507739|ref|NC_000912.1|<->18_106_1313
568366	568471	106	1	106	106	99.06	816394	106	0.01	100.00	gi|13507739|ref|NC_000912.1|<->19_106_203
568366	568471	106	1	106	106	99.06	816394	106	0.01	100.00	gi|13507739|ref|NC_000912.1|<->447_106_237
568378	568820	1	443	443	443	100.00	816394	443	0.05	100.00	gi|13507739|ref|NC_000912.1|<->559_443_26287_330-,492+,524+
568617	568714	1	98	98	98	98.98	816394	98	0.01	100.00	gi|13507739|ref|NC_000912.1|<->493_98_72
568621	568714	5	98	94	94	100.00	816394	98	0.01	95.92	gi|13507739|ref|NC_000912.1|<->44_98_69
568731	569362	1	632	632	632	100.00	816394	632	0.08	100.00	gi|13507739|ref|NC_000912.1|<->371_632_34178
569221	569362	2	142	142	141	95.07	816394	142	0.02	99.30	gi|13507739|ref|NC_000912.1|<->123_142_416
569235	569363	128	1	129	128	94.57	816394	129	0.02	99.22	gi|13507739|ref|NC_000912.1|<->466_129_491
569286	569952	254	918	667	665	86.06	816394	1123	0.08	59.22	gi|13507739|ref|NC_000912.1|<->471_1123_91573
569286	569942	773	1426	657	654	87.42	816394	1426	0.08	45.86	gi|13507739|ref|NC_000912.1|<->569_1426_108177_501+,175+
569295	569430	1	136	136	136	97.79	816394	136	0.02	100.00	gi|13507739|ref|NC_000912.1|<->467_136_393
569337	569942	606	1	606	606	100.00	816394	606	0.07	100.00	gi|13507739|ref|NC_000912.1|<->490_606_47540
569849	569952	104	1	104	104	100.00	816394	104	0.01	100.00	gi|13507739|ref|NC_000912.1|<->112_104_2203
569859	570156	72238	71941	298	298	93.00	816394	72238	0.04	0.41	gi|13507739|ref|NC_000912.1|<->548_72238_4423835_186-,162+
569859	570428	1	571	570	571	99.82	816394	571	0.07	100.00	gi|13507739|ref|NC_000912.1|<->565_571_49659_478+,51-
569952	570076	125	1	125	125	94.40	816394	125	0.02	100.00	gi|13507739|ref|NC_000912.1|<->404_125_357
570393	570568	176	1	176	176	100.00	816394	176	0.02	100.00	gi|13507739|ref|NC_000912.1|<->159_176_8740
570501	570812	1	312	312	312	97.44	816394	312	0.04	100.00	gi|13507739|ref|NC_000912.1|<->255_312_14777
570736	589126	18392	1	18391	18392	99.93	816394	18392	2.25	100.00	gi|13507739|ref|NC_000912.1|<->460_18392_1141989
588071	588291	13949	13731	221	219	87.78	816394	17096	0.03	1.28	gi|13507739|ref|NC_000912.1|<->244_17096_1126541
588071	588255	450	268	185	183	83.24	816394	539	0.02	33.95	gi|13507739|ref|NC_000912.1|<->470_539_46572
588071	588221	8	158	151	151	88.74	816394	1123	0.02	13.45	gi|13507739|ref|NC_000912.1|<->471_1123_91573
589033	590167	1	1135	1135	1135	99.56	816394	11988	0.14	9.47	gi|13507739|ref|NC_000912.1|<->572_11988_726074_532-,182+
589033	595613	1	6588	6581	6588	99.44	816394	6588	0.81	100.00	gi|13507739|ref|NC_000912.1|<->573_6588_389226_532-,240+,532-
594207	606188	1	11988	11982	11988	99.71	816394	11988	1.47	100.00	gi|13507739|ref|NC_000912.1|<->572_11988_726074_532-,182+
606112	607318	1207	1	1207	1207	99.50	816394	1207	0.15	100.00	gi|13507739|ref|NC_000912.1|<->195_1207_37560
606836	606959	41	164	124	124	99.19	816394	164	0.02	75.61	gi|13507739|ref|NC_000912.1|<->109_164_2882
607225	607412	188	1	188	188	100.00	816394	188	0.02	100.00	gi|13507739|ref|NC_000912.1|<->215_188_3642
607225	607318	2	95	94	94	100.00	816394	95	0.01	98.95	gi|13507739|ref|NC_000912.1|<->33_95_8
607326	607915	1	590	590	590	100.00	816394	590	0.07	100.00	gi|13507739|ref|NC_000912.1|<->557_590_28738_311+,...,149+
607853	608125	1	273	273	273	100.00	816394	273	0.03	100.00	gi|13507739|ref|NC_000912.1|<->440_273_10638
608055	608183	129	1	129	129	100.00	816394	129	0.02	100.00	gi|13507739|ref|NC_000912.1|<->324_129_2320
608123	608239	117	1	117	117	100.00	816394	117	0.01	100.00	gi|13507739|ref|NC_000912.1|<->299_117_1243
608146	608239	36	129	94	94	100.00	816394	129	0.01	72.87	gi|13507739|ref|NC_000912.1|<->142_129_311
608146	608252	1	107	107	107	100.00	816394	107	0.01	100.00	gi|13507739|ref|NC_000912.1|<->453_107_996
608148	608362	215	1	215	215	94.42	816394	1585	0.03	13.56	gi|13507739|ref|NC_000912.1|<->107_1585_89419
608159	608256	1	98	98	98	100.00	816394	98	0.01	100.00	gi|13507739|ref|NC_000912.1|<->43_98_369
608159	608256	1	98	98	98	98.98	816394	98	0.01	100.00	gi|13507739|ref|NC_000912.1|<->44_98_69
608163	608256	5	98	94	94	100.00	816394	98	0.01	95.92	gi|13507739|ref|NC_000912.1|<->493_98_72
608238	608362	1	125	125	125	100.00	816394	125	0.02	100.00	gi|13507739|ref|NC_000912.1|<->377_125_2580
608273	608491	219	1	219	219	100.00	816394	219	0.03	100.00	gi|13507739|ref|NC_000912.1|<->523_219_7106
608441	608653	213	1	213	213	100.00	816394	213	0.03	100.00	gi|13507739|ref|NC_000912.1|<->222_213_6925
608560	608678	119	1	119	119	100.00	816394	119	0.01	100.00	gi|13507739|ref|NC_000912.1|<->368_119_3690
608560	608653	94	1	94	94	100.00	816394	92731	0.01	0.10	gi|13507739|ref|NC_000912.1|<->541_92731_6776177_38+,431+,49+
608585	608741	1	157	157	157	94.90	816394	252	0.02	62.30	gi|13507739|ref|NC_000912.1|<->101_252_17455
608664	608795	131	1	132	131	97.73	816394	131	0.02	100.00	gi|13507739|ref|NC_000912.1|<->180_131_538
608664	608937	1	274	274	274	99.64	816394	274	0.03	100.00	gi|13507739|ref|NC_000912.1|<->29_274_14201
608701	608882	182	1	182	182	94.54	816394	182	0.02	100.00	gi|13507739|ref|NC_000912.1|<->441_182_8915
608790	608937	1	149	148	149	95.30	816394	149	0.02	100.00	gi|13507739|ref|NC_000912.1|<->257_149_487
608790	608977	189	1	188	189	95.24	816394	189	0.02	100.00	gi|13507739|ref|NC_000912.1|<->461_189_8415
608884	608987	1	104	104	104	99.04	816394	104	0.01	100.00	gi|13507739|ref|NC_000912.1|<->219_104_1579
608894	609133	1	232	240	232	88.43	816394	29528	0.03	0.79	gi|13507739|ref|NC_000912.1|<->560_29528_2031461_338+,536+,370+
608966	609568	1	603	603	603	99.67	816394	603	0.07	100.00	gi|13507739|ref|NC_000912.1|<->375_603_20969
608966	609097	1	132	132	132	96.97	816394	132	0.02	100.00	gi|13507739|ref|NC_000912.1|<->504_132_772
609563	609867	1	305	305	305	100.00	816394	305	0.04	100.00	gi|13507739|ref|NC_000912.1|<->227_305_8946
609803	609991	1	189	189	189	100.00	816394	189	0.02	100.00	gi|13507739|ref|NC_000912.1|<->486_189_4392
609955	610201	1	247	247	247	100.00	816394	247	0.03	100.00	gi|13507739|ref|NC_000912.1|<->388_247_4782
610135	610741	607	1	607	607	100.00	816394	607	0.07	100.00	gi|13507739|ref|NC_000912.1|<->564_607_31536_468+,...,235-
610931	611037	1	107	107	107	99.07	816394	107	0.01	100.00	gi|13507739|ref|NC_000912.1|<->152_107_139
610931	611299	1	369	369	369	99.46	816394	369	0.05	100.00	gi|13507739|ref|NC_000912.1|<->236_369_11386
610969	611299	1	330	331	330	98.79	816394	330	0.04	100.00	gi|13507739|ref|NC_000912.1|<->317_330_9116
611206	611415	1	210	210	210	99.52	816394	210	0.03	100.00	gi|13507739|ref|NC_000912.1|<->450_210_6093
611322	611444	1	123	123	123	100.00	816394	123	0.02	100.00	gi|13507739|ref|NC_000912.1|<->442_123_1836
611344	611444	1	101	101	101	99.01	816394	101	0.01	100.00	gi|13507739|ref|NC_000912.1|<->521_101_101
611372	611510	139	1	139	139	100.00	816394	139	0.02	100.00	gi|13507739|ref|NC_000912.1|<->520_139_3021
611516	611722	207	1	207	207	100.00	816394	207	0.03	100.00	gi|13507739|ref|NC_000912.1|<->358_207_5301
611671	611994	324	1	324	324	100.00	816394	324	0.04	100.00	gi|13507739|ref|NC_000912.1|<->14_324_9355
612088	612600	1	511	513	511	99.42	816394	511	0.06	100.00	gi|13507739|ref|NC_000912.1|<->307_511_25026
612528	612655	1	128	128	128	100.00	816394	128	0.02	100.00	gi|13507739|ref|NC_000912.1|<->254_128_2968
612596	612695	1	100	100	100	100.00	816394	100	0.01	100.00	gi|13507739|ref|NC_000912.1|<->213_100_353
612636	613228	593	1	593	593	100.00	816394	593	0.07	100.00	gi|13507739|ref|NC_000912.1|<->164_593_39801
612651	612965	453	136	315	318	94.34	816394	92731	0.04	0.34	gi|13507739|ref|NC_000912.1|<->541_92731_6776177_38+,431+,49+
613135	613257	129	7	123	123	95.16	816394	129	0.02	95.35	gi|13507739|ref|NC_000912.1|<->466_129_491
613135	613412	1	278	278	278	100.00	816394	278	0.03	100.00	gi|13507739|ref|NC_000912.1|<->489_278_19304
613186	613846	773	1426	661	654	86.17	816394	1426	0.08	45.86	gi|13507739|ref|NC_000912.1|<->569_1426_108177_501+,175+
613290	613412	1	123	123	123	96.75	816394	123	0.02	100.00	gi|13507739|ref|NC_000912.1|<->497_123_566
613319	613428	110	1	110	110	100.00	816394	110	0.01	100.00	gi|13507739|ref|NC_000912.1|<->525_110_4500
613335	613478	1	144	144	144	99.31	816394	144	0.02	100.00	gi|13507739|ref|NC_000912.1|<->217_144_1952
613335	613478	1	144	144	144	98.61	816394	144	0.02	100.00	gi|13507739|ref|NC_000912.1|<->295_144_1296
613335	613428	3	96	94	94	100.00	816394	96	0.01	97.92	gi|13507739|ref|NC_000912.1|<->480_96_25
613385	613500	116	1	116	116	100.00	816394	116	0.01	100.00	gi|13507739|ref|NC_000912.1|<->4_116_5135
613407	613524	118	1	118	118	98.31	816394	118	0.01	100.00	gi|13507739|ref|NC_000912.1|<->188_118_381
613407	613949	543	1	543	543	100.00	816394	543	0.07	100.00	gi|13507739|ref|NC_000912.1|<->92_543_38455
613431	614321	899	9	891	891	88.83	816394	899	0.11	99.11	gi|13507739|ref|NC_000912.1|<->52_899_62081
613446	613801	511	863	356	353	89.61	816394	1123	0.04	31.43	gi|13507739|ref|NC_000912.1|<->471_1123_91573
613856	613977	125	4	122	122	98.36	816394	125	0.01	97.60	gi|13507739|ref|NC_000912.1|<->404_125_357
613856	614394	1	539	539	539	100.00	816394	539	0.07	100.00	gi|13507739|ref|NC_000912.1|<->470_539_46572
614493	616059	1	1567	1567	1567	100.00	816394	1567	0.19	100.00	gi|13507739|ref|NC_000912.1|<->549_1567_116792_205+,463+
615673	615780	116	9	108	108	97.22	816394	116	0.01	93.10	gi|13507739|ref|NC_000912.1|<->41_116_209
615967	622632	29528	22859	6666	6670	99.88	816394	29528	0.82	22.59	gi|13507739|ref|NC_000912.1|<->560_29528_2031461_338+,536+,370+
622602	645408	22809	1	22807	22809	99.94	816394	29528	2.79	77.25	gi|13507739|ref|NC_000912.1|<->560_29528_2031461_338+,536+,370+
645177	645336	168	1	160	168	84.12	816394	603	0.02	27.86	gi|13507739|ref|NC_000912.1|<->375_603_20969
645315	645418	104	1	104	104	100.00	816394	104	0.01	100.00	gi|13507739|ref|NC_000912.1|<->219_104_1579
645325	645513	1	189	189	189	100.00	816394	189	0.02	100.00	gi|13507739|ref|NC_000912.1|<->461_189_8415
645365	645513	149	1	149	149	99.33	816394	149	0.02	100.00	gi|13507739|ref|NC_000912.1|<->257_149_487
645365	645635	274	4	271	271	93.75	816394	274	0.03	98.91	gi|13507739|ref|NC_000912.1|<->29_274_14201
645420	645601	1	182	182	182	100.00	816394	182	0.02	100.00	gi|13507739|ref|NC_000912.1|<->441_182_8915
645508	645759	252	1	252	252	100.00	816394	252	0.03	100.00	gi|13507739|ref|NC_000912.1|<->101_252_17455
645508	645635	1	128	128	128	94.53	816394	131	0.02	97.71	gi|13507739|ref|NC_000912.1|<->180_131_538
645666	645784	1	119	119	119	100.00	816394	119	0.01	100.00	gi|13507739|ref|NC_000912.1|<->368_119_3690
645681	645862	102	283	182	182	92.86	816394	597	0.02	30.49	gi|13507739|ref|NC_000912.1|<->46_597_37619
645681	645862	102	283	182	182	93.96	816394	799	0.02	22.78	gi|13507739|ref|NC_000912.1|<->550_799_52463_207+,48+
645691	645784	1	94	94	94	100.00	816394	213	0.01	44.13	gi|13507739|ref|NC_000912.1|<->222_213_6925
645691	738422	1	92731	92732	92731	99.97	816394	92731	11.36	100.00	gi|13507739|ref|NC_000912.1|<->541_92731_6776177_38+,431+,49+
645774	646071	13470	13174	298	297	84.56	816394	17096	0.04	1.74	gi|13507739|ref|NC_000912.1|<->244_17096_1126541
645826	646143	264	578	318	315	94.34	816394	593	0.04	53.12	gi|13507739|ref|NC_000912.1|<->164_593_39801
646039	646216	481	655	178	175	88.83	816394	799	0.02	21.90	gi|13507739|ref|NC_000912.1|<->550_799_52463_207+,48+
711501	711594	1	94	94	94	100.00	816394	95	0.01	98.95	gi|13507739|ref|NC_000912.1|<->430_95_9
713043	713136	2	95	94	94	100.00	816394	95	0.01	98.95	gi|13507739|ref|NC_000912.1|<->430_95_9
738300	738513	21	234	214	214	94.86	816394	234	0.03	91.45	gi|13507739|ref|NC_000912.1|<->232_234_10083
738300	738422	409	531	123	123	98.37	816394	531	0.02	23.16	gi|13507739|ref|NC_000912.1|<->445_531_21784
738333	738550	1	218	218	218	100.00	816394	218	0.03	100.00	gi|13507739|ref|NC_000912.1|<->78_218_27223
738420	738615	196	1	196	196	97.45	816394	196	0.02	100.00	gi|13507739|ref|NC_000912.1|<->117_196_8663
738420	738514	95	1	95	95	96.84	816394	95	0.01	100.00	gi|13507739|ref|NC_000912.1|<->283_95_9
738457	738615	1	159	159	159	100.00	816394	159	0.02	100.00	gi|13507739|ref|NC_000912.1|<->397_159_8512
738494	738645	1	152	152	152	99.34	816394	152	0.02	100.00	gi|13507739|ref|NC_000912.1|<->292_152_4893
738494	738682	189	1	189	189	97.88	816394	189	0.02	100.00	gi|13507739|ref|NC_000912.1|<->366_189_7133
738552	738652	1	101	101	101	100.00	816394	101	0.01	100.00	gi|13507739|ref|NC_000912.1|<->72_101_1236
738559	738682	1	124	124	124	98.39	816394	124	0.02	100.00	gi|13507739|ref|NC_000912.1|<->426_124_2485
738575	738762	1	188	188	188	100.00	816394	188	0.02	100.00	gi|13507739|ref|NC_000912.1|<->106_188_6987
738575	738763	1	189	189	189	99.47	816394	189	0.02	100.00	gi|13507739|ref|NC_000912.1|<->286_189_6409
738589	738748	1	160	160	160	98.75	816394	160	0.02	100.00	gi|13507739|ref|NC_000912.1|<->417_160_8816
738627	738878	454	705	252	252	83.46	816394	705	0.03	35.74	gi|13507739|ref|NC_000912.1|<->380_705_44248
738655	738843	1	189	189	189	98.94	816394	189	0.02	100.00	gi|13507739|ref|NC_000912.1|<->243_189_5859
738655	738762	1	108	108	108	99.07	816394	108	0.01	100.00	gi|13507739|ref|NC_000912.1|<->273_108_890
738670	738817	148	1	148	148	100.00	816394	148	0.02	100.00	gi|13507739|ref|NC_000912.1|<->314_148_11832
738724	738964	572	344	241	229	92.53	816394	572	0.03	40.03	gi|13507739|ref|NC_000912.1|<->571_572_55975_518-,108+
738724	738843	120	1	120	120	100.00	816394	120	0.01	100.00	gi|13507739|ref|NC_000912.1|<->95_120_4378
738750	738878	129	1	129	129	100.00	816394	129	0.02	100.00	gi|13507739|ref|NC_000912.1|<->339_129_9469
738785	738881	1	97	97	97	100.00	816394	97	0.01	100.00	gi|13507739|ref|NC_000912.1|<->385_97_643
738785	738878	1	94	94	94	100.00	816394	97	0.01	96.91	gi|13507739|ref|NC_000912.1|<->386_97_37
738788	738904	117	1	117	117	100.00	816394	117	0.01	100.00	gi|13507739|ref|NC_000912.1|<->165_117_4138
738788	738909	1	122	122	122	97.54	816394	194	0.01	62.89	gi|13507739|ref|NC_000912.1|<->304_194_2832
738788	738881	4	97	94	94	100.00	816394	97	0.01	96.91	gi|13507739|ref|NC_000912.1|<->364_97_100
738788	738878	4	94	91	91	100.00	816394	97	0.01	93.81	gi|13507739|ref|NC_000912.1|<->365_97_141
738811	738909	62335	62237	99	99	98.99	816394	62335	0.01	0.16	gi|13507739|ref|NC_000912.1|<->547_62335_3706377_183+,...,37-
738855	739334	480	1	480	480	100.00	816394	480	0.06	100.00	gi|13507739|ref|NC_000912.1|<->201_480_29767
738855	738948	25404	25311	94	94	100.00	816394	25404	0.01	0.37	gi|13507739|ref|NC_000912.1|<->477_25404_1662850
738888	739342	1797	1344	455	454	91.89	816394	1944	0.06	23.35	gi|13507739|ref|NC_000912.1|<->539_1944_126924_34+,301-
739241	779730	1	40490	40490	40490	99.97	816394	40490	4.96	100.00	gi|13507739|ref|NC_000912.1|<->171_40490_3277715
739241	739342	116	16	102	101	98.04	816394	116	0.01	87.07	gi|13507739|ref|NC_000912.1|<->392_116_192
779637	779799	169	4	163	166	95.78	816394	169	0.02	98.22	gi|13507739|ref|NC_000912.1|<->122_169_667
779637	816394	1	36759	36758	36759	99.98	816394	51728	4.50	71.06	gi|13507739|ref|NC_000912.1|<->362_51728_3759304
