# Supplementary material for: Comparison of Mycoplasma pneumoniae Genome Sequences from Strains Isolated from Symptomatic and Asymptomatic Patients
Source: Front Microbiol. 2016 Oct 27;7:1701. doi: 10.3389/fmicb.2016.01701 (PMC5081376; doi:10.3389/fmicb.2016.01701)
Supplement: Supplementary File 1 — Fast QC files. HTML files per strain. Each FastQC report includes: Basic Statistics, Per base sequence, quality, Per sequence quality scores, Per base sequence content, Per sequence GC content, Per base N content, Sequence Length Distribution, Sequence Duplication Levels, Overrepresented sequences, Adapter Content, and Kmer Content. [file DataSheet1.zip › Supplementary files/Supplementary file 2 MUMmer/I12-1149-10-95-contigs.coords.txt]

S1	E1	S2	E2	LEN 1	LEN 2	% IDY	LEN R	LEN Q	COV R	COV Q	TAGS
1	57634	77600	135217	57634	57618	99.81	816394	135217	7.06	42.61	gi|13507739|ref|NC_000912.1|<->17_135217_7065820
14856	15164	1571	1265	309	307	94.19	816394	18856	0.04	1.63	gi|13507739|ref|NC_000912.1|<->396_18856_871507_153+,353-
45932	46073	142	1	142	142	97.18	816394	219	0.02	64.84	gi|13507739|ref|NC_000912.1|<->243_219_4292
45932	46197	650	384	266	267	93.26	816394	1590	0.03	16.79	gi|13507739|ref|NC_000912.1|<->382_1590_69583_47+,...,373+
45932	46073	142	1	142	142	95.77	816394	1267	0.02	11.21	gi|13507739|ref|NC_000912.1|<->384_1267_39691_53-,...,10+
45932	46199	1441	1173	268	269	92.57	816394	22291	0.03	1.21	gi|13507739|ref|NC_000912.1|<->385_22291_917053_54+,...,325+
45933	46181	391	142	249	250	91.20	816394	1967	0.03	12.71	gi|13507739|ref|NC_000912.1|<->377_1967_67087_0+,34-
45980	46133	1	155	154	155	95.48	816394	155	0.02	100.00	gi|13507739|ref|NC_000912.1|<->140_155_6438
46041	46199	1	160	159	160	95.62	816394	183	0.02	87.43	gi|13507739|ref|NC_000912.1|<->336_183_4185
57573	112013	54427	1	54441	54427	99.81	816394	54427	6.67	100.00	gi|13507739|ref|NC_000912.1|<->408_54427_2869106_307+,186+,313+
111865	112013	160	1	149	160	91.88	816394	135217	0.02	0.12	gi|13507739|ref|NC_000912.1|<->17_135217_7065820
111920	112017	98	1	98	98	100.00	816394	98	0.01	100.00	gi|13507739|ref|NC_000912.1|<->207_98_282
111924	112044	1	121	121	121	95.87	816394	138	0.01	87.68	gi|13507739|ref|NC_000912.1|<->256_138_1022
111924	113995	1	2071	2072	2071	99.66	816394	2071	0.25	100.00	gi|13507739|ref|NC_000912.1|<->335_2071_110683
113951	114179	1	229	229	229	99.13	816394	229	0.03	100.00	gi|13507739|ref|NC_000912.1|<->108_229_3706
114039	114179	1	141	141	141	100.00	816394	141	0.02	100.00	gi|13507739|ref|NC_000912.1|<->346_141_1075
114114	114245	1	132	132	132	100.00	816394	132	0.02	100.00	gi|13507739|ref|NC_000912.1|<->323_132_2674
114152	114254	103	1	103	103	100.00	816394	103	0.01	100.00	gi|13507739|ref|NC_000912.1|<->226_103_326
114363	114818	1	455	456	455	99.56	816394	455	0.06	100.00	gi|13507739|ref|NC_000912.1|<->20_455_8444
114753	115928	1175	1	1176	1175	99.57	816394	1175	0.14	100.00	gi|13507739|ref|NC_000912.1|<->411_1175_25445_341-,8+,16+
115158	115305	13	160	148	148	95.95	816394	160	0.02	92.50	gi|13507739|ref|NC_000912.1|<->170_160_861
115215	115821	3276	2670	607	607	93.25	816394	3276	0.07	18.53	gi|13507739|ref|NC_000912.1|<->392_3276_104689_130-,...,355+
115813	116202	407	1	390	407	89.71	816394	823	0.05	49.45	gi|13507739|ref|NC_000912.1|<->399_823_18465_195-,...,55-
115885	117474	1	1590	1590	1590	99.81	816394	1590	0.19	100.00	gi|13507739|ref|NC_000912.1|<->382_1590_69583_47+,...,373+
116242	116378	8668	8529	137	140	93.57	816394	10009	0.02	1.40	gi|13507739|ref|NC_000912.1|<->379_10009_407826_21-,...,234+
116268	116534	123780	123515	267	266	93.26	816394	135217	0.03	0.20	gi|13507739|ref|NC_000912.1|<->17_135217_7065820
116284	116609	7895	7570	326	326	93.25	816394	10009	0.04	3.26	gi|13507739|ref|NC_000912.1|<->379_10009_407826_21-,...,234+
116948	117474	42	568	527	527	98.48	816394	568	0.06	92.78	gi|13507739|ref|NC_000912.1|<->398_568_20746_191+,373+
117026	117852	1	827	827	827	99.52	816394	827	0.10	100.00	gi|13507739|ref|NC_000912.1|<->421_827_21378_373+,87+
117780	118033	547	291	254	257	88.33	816394	11962	0.03	2.15	gi|13507739|ref|NC_000912.1|<->403_11962_472139_238-,...,262-
117810	127974	3	10191	10165	10189	99.71	816394	10191	1.25	99.98	gi|13507739|ref|NC_000912.1|<->37_10191_358205
127398	128499	1109	5	1102	1105	85.05	816394	11962	0.13	9.24	gi|13507739|ref|NC_000912.1|<->403_11962_472139_238-,...,262-
127614	128239	1463	2076	626	614	86.08	816394	69810	0.08	0.88	gi|13507739|ref|NC_000912.1|<->414_69810_2320958_353-,...,27+
127866	128045	1314	1493	180	180	97.22	816394	1493	0.02	12.06	gi|13507739|ref|NC_000912.1|<->286_1493_38908
127957	128064	1	108	108	108	100.00	816394	108	0.01	100.00	gi|13507739|ref|NC_000912.1|<->159_108_399
127982	128163	1	182	182	182	100.00	816394	182	0.02	100.00	gi|13507739|ref|NC_000912.1|<->165_182_1481
128070	128195	1	126	126	126	100.00	816394	126	0.02	100.00	gi|13507739|ref|NC_000912.1|<->85_126_1270
128102	128233	134	3	132	132	99.24	816394	134	0.02	98.51	gi|13507739|ref|NC_000912.1|<->24_134_886
128102	128889	1	788	788	788	99.62	816394	788	0.10	100.00	gi|13507739|ref|NC_000912.1|<->380_788_14845_28+,...,167+
128585	128889	1	281	305	281	89.51	816394	281	0.04	100.00	gi|13507739|ref|NC_000912.1|<->218_281_4480
128799	129774	419	1398	976	980	90.07	816394	1460	0.12	67.12	gi|13507739|ref|NC_000912.1|<->417_1460_39445_361-,347-,291+
128909	129782	1	874	874	874	99.77	816394	874	0.11	100.00	gi|13507739|ref|NC_000912.1|<->386_874_31839_57+,347-,198+
128909	129034	1	126	126	126	97.62	816394	1471	0.02	8.57	gi|13507739|ref|NC_000912.1|<->410_1471_38515_327-,...,137-
129732	130380	1	649	649	649	99.85	816394	649	0.08	100.00	gi|13507739|ref|NC_000912.1|<->308_649_26021
130237	131167	1087	162	931	926	94.09	816394	1168	0.11	79.28	gi|13507739|ref|NC_000912.1|<->400_1168_33410_219+,...,43+
130304	130739	436	1	436	436	99.77	816394	436	0.05	100.00	gi|13507739|ref|NC_000912.1|<->118_436_9163
130665	130853	189	1	189	189	100.00	816394	189	0.02	100.00	gi|13507739|ref|NC_000912.1|<->66_189_1685
130827	130934	1	108	108	108	100.00	816394	108	0.01	100.00	gi|13507739|ref|NC_000912.1|<->105_108_200
130841	131022	182	1	182	182	100.00	816394	182	0.02	100.00	gi|13507739|ref|NC_000912.1|<->178_182_4079
130929	131103	175	1	175	175	100.00	816394	175	0.02	100.00	gi|13507739|ref|NC_000912.1|<->330_175_1396
130929	131728	1	781	800	781	89.58	816394	73191	0.10	1.07	gi|13507739|ref|NC_000912.1|<->412_73191_2983033_342-,...,96+
131010	131368	359	1	359	359	99.44	816394	359	0.04	100.00	gi|13507739|ref|NC_000912.1|<->276_359_4722
131385	131737	352	1	353	352	99.43	816394	352	0.04	100.00	gi|13507739|ref|NC_000912.1|<->213_352_6014
131385	131619	1	234	235	234	95.32	816394	262	0.03	89.31	gi|13507739|ref|NC_000912.1|<->290_262_3254
131755	131892	1	140	138	140	95.00	816394	140	0.02	100.00	gi|13507739|ref|NC_000912.1|<->249_140_1519
131759	131892	1	134	134	134	100.00	816394	134	0.02	100.00	gi|13507739|ref|NC_000912.1|<->192_134_1439
131796	131950	295	141	155	155	98.71	816394	820	0.02	18.90	gi|13507739|ref|NC_000912.1|<->423_820_22897_84-,...,253+
131822	131947	1	126	126	126	100.00	816394	126	0.02	100.00	gi|13507739|ref|NC_000912.1|<->83_126_980
131857	132323	467	1	467	467	100.00	816394	467	0.06	100.00	gi|13507739|ref|NC_000912.1|<->241_467_7393
132338	132534	1	197	197	197	99.49	816394	197	0.02	100.00	gi|13507739|ref|NC_000912.1|<->19_197_2134
132458	133027	567	1	570	567	99.30	816394	567	0.07	100.00	gi|13507739|ref|NC_000912.1|<->45_567_12507
132971	135551	1	2586	2581	2586	99.50	816394	2586	0.32	100.00	gi|13507739|ref|NC_000912.1|<->378_2586_112048_3+,171-,181-
133210	133581	60	432	372	373	85.79	816394	22291	0.05	1.67	gi|13507739|ref|NC_000912.1|<->385_22291_917053_54+,...,325+
135527	166006	30537	1	30480	30537	99.62	816394	30537	3.73	100.00	gi|13507739|ref|NC_000912.1|<->329_30537_1468156
164928	165163	7606	7371	236	236	90.68	816394	10009	0.03	2.36	gi|13507739|ref|NC_000912.1|<->379_10009_407826_21-,...,234+
166324	166661	338	1	338	338	99.70	816394	338	0.04	100.00	gi|13507739|ref|NC_000912.1|<->265_338_6987
166493	166902	415	1	410	415	85.51	816394	1168	0.05	35.53	gi|13507739|ref|NC_000912.1|<->400_1168_33410_219+,...,43+
166568	166661	118	25	94	94	100.00	816394	118	0.01	79.66	gi|13507739|ref|NC_000912.1|<->304_118_455
166662	168423	1762	1	1762	1762	99.89	816394	1762	0.22	100.00	gi|13507739|ref|NC_000912.1|<->397_1762_82372_155+,229-,360+
168085	168566	553	75	482	479	87.09	816394	3276	0.06	14.62	gi|13507739|ref|NC_000912.1|<->392_3276_104689_130-,...,355+
168236	168500	1	265	265	265	99.62	816394	265	0.03	100.00	gi|13507739|ref|NC_000912.1|<->340_265_3136
168407	168935	1	528	529	528	99.62	816394	614	0.06	85.99	gi|13507739|ref|NC_000912.1|<->132_614_22914
168407	168566	1	154	160	154	93.12	816394	654	0.02	23.55	gi|13507739|ref|NC_000912.1|<->133_654_10089
168979	170234	340	1590	1256	1251	93.33	816394	1590	0.15	78.68	gi|13507739|ref|NC_000912.1|<->382_1590_69583_47+,...,373+
169039	169364	7895	7570	326	326	93.25	816394	10009	0.04	3.26	gi|13507739|ref|NC_000912.1|<->379_10009_407826_21-,...,234+
169545	169700	458	614	156	157	93.63	816394	614	0.02	25.57	gi|13507739|ref|NC_000912.1|<->132_614_22914
169616	169725	110	1	110	110	100.00	816394	110	0.01	100.00	gi|13507739|ref|NC_000912.1|<->172_110_949
169669	170234	1	568	566	568	96.13	816394	568	0.07	100.00	gi|13507739|ref|NC_000912.1|<->398_568_20746_191+,373+
170141	177771	1	7610	7631	7610	99.50	816394	10009	0.93	76.03	gi|13507739|ref|NC_000912.1|<->379_10009_407826_21-,...,234+
177490	177771	844	1125	282	282	89.36	816394	30537	0.03	0.92	gi|13507739|ref|NC_000912.1|<->329_30537_1468156
177731	177834	154	51	104	104	95.19	816394	213	0.01	48.83	gi|13507739|ref|NC_000912.1|<->126_213_4002
177731	177834	154	51	104	104	96.15	816394	649	0.01	16.02	gi|13507739|ref|NC_000912.1|<->308_649_26021
177733	177834	1619	1518	102	102	94.12	816394	22291	0.01	0.46	gi|13507739|ref|NC_000912.1|<->385_22291_917053_54+,...,325+
178565	178911	472	126	347	347	91.38	816394	1967	0.04	17.64	gi|13507739|ref|NC_000912.1|<->377_1967_67087_0+,34-
178646	178784	141	3	139	139	97.12	816394	219	0.02	63.47	gi|13507739|ref|NC_000912.1|<->243_219_4292
178646	181009	7646	10009	2364	2364	99.75	816394	10009	0.29	23.62	gi|13507739|ref|NC_000912.1|<->379_10009_407826_21-,...,234+
178646	178895	649	400	250	250	94.00	816394	1590	0.03	15.72	gi|13507739|ref|NC_000912.1|<->382_1590_69583_47+,...,373+
178646	178784	141	3	139	139	97.12	816394	1267	0.02	10.97	gi|13507739|ref|NC_000912.1|<->384_1267_39691_53-,...,10+
178646	178913	1440	1173	268	268	92.19	816394	22291	0.03	1.20	gi|13507739|ref|NC_000912.1|<->385_22291_917053_54+,...,325+
178646	178895	796	547	250	250	90.80	816394	874	0.03	28.60	gi|13507739|ref|NC_000912.1|<->386_874_31839_57+,347-,198+
178646	178895	1328	1079	250	250	96.80	816394	1460	0.03	17.12	gi|13507739|ref|NC_000912.1|<->417_1460_39445_361-,347-,291+
178928	179073	1052	907	146	146	91.78	816394	1590	0.02	9.18	gi|13507739|ref|NC_000912.1|<->382_1590_69583_47+,...,373+
179279	179639	123421	123780	361	360	93.07	816394	135217	0.04	0.27	gi|13507739|ref|NC_000912.1|<->17_135217_7065820
179373	179668	650	358	296	293	93.58	816394	1590	0.04	18.43	gi|13507739|ref|NC_000912.1|<->382_1590_69583_47+,...,373+
179373	179639	1441	1175	267	267	93.26	816394	22291	0.03	1.20	gi|13507739|ref|NC_000912.1|<->385_22291_917053_54+,...,325+
179373	179639	797	531	267	267	93.26	816394	874	0.03	30.55	gi|13507739|ref|NC_000912.1|<->386_874_31839_57+,347-,198+
179374	179668	391	100	295	292	91.86	816394	1967	0.04	14.84	gi|13507739|ref|NC_000912.1|<->377_1967_67087_0+,34-
179482	179639	1	158	158	158	93.67	816394	183	0.02	86.34	gi|13507739|ref|NC_000912.1|<->336_183_4185
179482	179637	2576	2421	156	156	89.74	816394	2576	0.02	6.06	gi|13507739|ref|NC_000912.1|<->420_2576_69152_371+,...,174+
180916	181105	190	1	190	190	99.47	816394	190	0.02	100.00	gi|13507739|ref|NC_000912.1|<->95_190_1938
180994	181105	1	112	112	112	100.00	816394	112	0.01	100.00	gi|13507739|ref|NC_000912.1|<->235_112_425
181012	181507	793	298	496	496	98.99	816394	793	0.06	62.55	gi|13507739|ref|NC_000912.1|<->422_793_17169_351-,...,363+
181348	181497	1	150	150	150	100.00	816394	150	0.02	100.00	gi|13507739|ref|NC_000912.1|<->301_150_639
181698	182419	108	829	722	722	96.12	816394	73191	0.09	0.99	gi|13507739|ref|NC_000912.1|<->412_73191_2983033_342-,...,96+
181903	182059	157	1	157	157	93.63	816394	175	0.02	89.71	gi|13507739|ref|NC_000912.1|<->89_175_1219
182042	182145	104	1	104	104	100.00	816394	104	0.01	100.00	gi|13507739|ref|NC_000912.1|<->217_104_260
182326	183824	1	1493	1499	1493	98.93	816394	1493	0.18	100.00	gi|13507739|ref|NC_000912.1|<->286_1493_38908
183194	183753	560	1	560	560	95.36	816394	3276	0.07	17.09	gi|13507739|ref|NC_000912.1|<->392_3276_104689_130-,...,355+
183744	184786	955	2006	1043	1052	90.71	816394	2576	0.13	40.84	gi|13507739|ref|NC_000912.1|<->420_2576_69152_371+,...,174+
183750	184279	542	1	530	542	89.15	816394	11962	0.06	4.53	gi|13507739|ref|NC_000912.1|<->403_11962_472139_238-,...,262-
183953	184170	1	218	218	218	100.00	816394	218	0.03	100.00	gi|13507739|ref|NC_000912.1|<->259_218_2124
183953	184422	1	479	470	479	89.14	816394	1258	0.06	38.08	gi|13507739|ref|NC_000912.1|<->402_1258_36378_238+,...,306+
183953	184404	461	1	452	461	92.41	816394	461	0.06	100.00	gi|13507739|ref|NC_000912.1|<->406_461_8627_273+,238-
184361	184489	1	129	129	129	99.22	816394	281	0.02	45.91	gi|13507739|ref|NC_000912.1|<->218_281_4480
184632	184855	4933	4710	224	224	95.09	816394	5322	0.03	4.21	gi|13507739|ref|NC_000912.1|<->387_5322_247828_71+,...,63+
184670	186140	1	1471	1471	1471	99.39	816394	1471	0.18	100.00	gi|13507739|ref|NC_000912.1|<->410_1471_38515_327-,...,137-
186051	187391	1340	1	1341	1340	98.28	816394	1340	0.16	100.00	gi|13507739|ref|NC_000912.1|<->419_1340_17989_369-,...,251+
186060	186249	1	190	190	190	100.00	816394	190	0.02	100.00	gi|13507739|ref|NC_000912.1|<->75_190_1938
186208	186568	469	109	361	361	98.34	816394	469	0.04	76.97	gi|13507739|ref|NC_000912.1|<->393_469_9868_146+,150+
186208	186564	1	357	357	357	97.48	816394	989	0.04	36.10	gi|13507739|ref|NC_000912.1|<->395_989_22791_150-,...,154+
187380	188087	1	708	708	708	92.80	816394	22291	0.09	3.18	gi|13507739|ref|NC_000912.1|<->385_22291_917053_54+,...,325+
187380	187809	823	395	430	429	98.60	816394	823	0.05	52.13	gi|13507739|ref|NC_000912.1|<->399_823_18465_195-,...,55-
187481	190756	3276	1	3276	3276	99.33	816394	3276	0.40	100.00	gi|13507739|ref|NC_000912.1|<->392_3276_104689_130-,...,355+
190414	190682	412	680	269	269	90.33	816394	827	0.03	32.53	gi|13507739|ref|NC_000912.1|<->421_827_21378_373+,87+
190648	190756	10083	10191	109	109	98.17	816394	10191	0.01	1.07	gi|13507739|ref|NC_000912.1|<->37_10191_358205
190739	190945	1	207	207	207	99.52	816394	207	0.03	100.00	gi|13507739|ref|NC_000912.1|<->160_207_1660
191249	196552	5322	1	5304	5322	99.10	816394	5322	0.65	100.00	gi|13507739|ref|NC_000912.1|<->387_5322_247828_71+,...,63+
195635	196299	2522	1855	665	668	85.93	816394	22291	0.08	3.00	gi|13507739|ref|NC_000912.1|<->385_22291_917053_54+,...,325+
195669	196042	1453	1077	374	377	86.77	816394	1967	0.05	19.17	gi|13507739|ref|NC_000912.1|<->377_1967_67087_0+,34-
196468	196634	1	167	167	167	100.00	816394	167	0.02	100.00	gi|13507739|ref|NC_000912.1|<->67_167_3645
196733	197740	1008	1	1008	1008	99.70	816394	1008	0.12	100.00	gi|13507739|ref|NC_000912.1|<->409_1008_23929_314+,142+,223+
197658	198718	1061	1	1061	1061	99.91	816394	1061	0.13	100.00	gi|13507739|ref|NC_000912.1|<->255_1061_20330
198661	198882	1	222	222	222	100.00	816394	222	0.03	100.00	gi|13507739|ref|NC_000912.1|<->73_222_5724
198810	244935	46127	1	46126	46127	99.87	816394	46127	5.65	100.00	gi|13507739|ref|NC_000912.1|<->413_46127_1907904_353+,...,190+
244528	245099	1	572	572	572	100.00	816394	572	0.07	100.00	gi|13507739|ref|NC_000912.1|<->415_572_35493_353-,64+
245060	245248	1	189	189	189	100.00	816394	189	0.02	100.00	gi|13507739|ref|NC_000912.1|<->319_189_4508
245061	245248	1	188	188	188	99.47	816394	188	0.02	100.00	gi|13507739|ref|NC_000912.1|<->151_188_4805
245215	245365	152	2	151	151	96.69	816394	152	0.02	99.34	gi|13507739|ref|NC_000912.1|<->147_152_3460
245215	247793	1	2576	2579	2576	99.42	816394	2576	0.32	100.00	gi|13507739|ref|NC_000912.1|<->420_2576_69152_371+,...,174+
246197	246610	238	654	414	417	87.80	816394	654	0.05	63.76	gi|13507739|ref|NC_000912.1|<->133_654_10089
247761	249027	1	1267	1267	1267	99.61	816394	1267	0.16	100.00	gi|13507739|ref|NC_000912.1|<->384_1267_39691_53-,...,10+
249022	249583	1	562	562	562	98.58	816394	73191	0.07	0.77	gi|13507739|ref|NC_000912.1|<->412_73191_2983033_342-,...,96+
249576	258702	627	9753	9127	9127	99.88	816394	73191	1.12	12.47	gi|13507739|ref|NC_000912.1|<->412_73191_2983033_342-,...,96+
249648	249741	94	1	94	94	100.00	816394	105	0.01	89.52	gi|13507739|ref|NC_000912.1|<->350_105_249
258700	321922	9969	73191	63223	63223	99.88	816394	73191	7.74	86.38	gi|13507739|ref|NC_000912.1|<->412_73191_2983033_342-,...,96+
321581	322022	1176	736	442	441	87.00	816394	2168	0.05	20.34	gi|13507739|ref|NC_000912.1|<->416_2168_89536_356+,...,349+
321620	322493	330	1215	874	886	84.58	816394	1786	0.11	49.61	gi|13507739|ref|NC_000912.1|<->49_1786_84953
321625	322493	2727	1855	869	873	87.93	816394	22291	0.11	3.92	gi|13507739|ref|NC_000912.1|<->385_22291_917053_54+,...,325+
321699	322493	1616	817	795	800	85.86	816394	1967	0.10	40.67	gi|13507739|ref|NC_000912.1|<->377_1967_67087_0+,34-
321839	340695	1	18856	18857	18856	99.81	816394	18856	2.31	100.00	gi|13507739|ref|NC_000912.1|<->396_18856_871507_153+,353-
323104	323410	92747	92439	307	309	93.55	816394	135217	0.04	0.23	gi|13507739|ref|NC_000912.1|<->17_135217_7065820
337016	337234	20863	20643	219	221	87.33	816394	22291	0.03	0.99	gi|13507739|ref|NC_000912.1|<->385_22291_917053_54+,...,325+
340770	410025	459	69768	69256	69310	99.77	816394	69810	8.48	99.28	gi|13507739|ref|NC_000912.1|<->414_69810_2320958_353-,...,27+
347179	347668	538	49	490	490	91.87	816394	135217	0.06	0.36	gi|13507739|ref|NC_000912.1|<->17_135217_7065820
347611	348279	9	677	669	669	97.01	816394	2071	0.08	32.30	gi|13507739|ref|NC_000912.1|<->335_2071_110683
410250	410438	189	1	189	189	100.00	816394	189	0.02	100.00	gi|13507739|ref|NC_000912.1|<->152_189_3358
410568	410760	1	193	193	193	100.00	816394	193	0.02	100.00	gi|13507739|ref|NC_000912.1|<->112_193_11459
410667	436120	25454	1	25454	25454	99.83	816394	25454	3.12	100.00	gi|13507739|ref|NC_000912.1|<->141_25454_896271
435610	436120	69297	69810	511	514	80.23	816394	69810	0.06	0.74	gi|13507739|ref|NC_000912.1|<->414_69810_2320958_353-,...,27+
435860	436078	7103	7321	219	219	82.27	816394	69810	0.03	0.31	gi|13507739|ref|NC_000912.1|<->414_69810_2320958_353-,...,27+
436057	436216	1	160	160	160	100.00	816394	160	0.02	100.00	gi|13507739|ref|NC_000912.1|<->225_160_6468
436057	436150	45	138	94	94	100.00	816394	138	0.01	68.12	gi|13507739|ref|NC_000912.1|<->256_138_1022
436123	436242	1	120	120	120	100.00	816394	120	0.01	100.00	gi|13507739|ref|NC_000912.1|<->61_120_2050
436204	436391	1	188	188	188	98.94	816394	188	0.02	100.00	gi|13507739|ref|NC_000912.1|<->151_188_4805
436204	436311	1	108	108	108	100.00	816394	108	0.01	100.00	gi|13507739|ref|NC_000912.1|<->310_108_398
436254	437074	820	1	821	820	99.39	816394	820	0.10	100.00	gi|13507739|ref|NC_000912.1|<->423_820_22897_84-,...,253+
436540	436666	1	127	127	127	98.43	816394	38139	0.02	0.33	gi|13507739|ref|NC_000912.1|<->401_38139_2059704_233+,283+
436986	438325	1340	1	1340	1340	99.40	816394	1340	0.16	100.00	gi|13507739|ref|NC_000912.1|<->419_1340_17989_369-,...,251+
437353	437544	5	197	192	193	94.30	816394	197	0.02	97.97	gi|13507739|ref|NC_000912.1|<->19_197_2134
437468	437561	567	474	94	94	100.00	816394	567	0.01	16.58	gi|13507739|ref|NC_000912.1|<->45_567_12507
438314	439135	823	1	822	823	99.27	816394	823	0.10	100.00	gi|13507739|ref|NC_000912.1|<->399_823_18465_195-,...,55-
439076	441034	1	1967	1959	1967	99.24	816394	1967	0.24	100.00	gi|13507739|ref|NC_000912.1|<->377_1967_67087_0+,34-
440152	441433	2112	3400	1282	1289	91.42	816394	22291	0.16	5.78	gi|13507739|ref|NC_000912.1|<->385_22291_917053_54+,...,325+
440999	441543	1	545	545	545	99.63	816394	545	0.07	100.00	gi|13507739|ref|NC_000912.1|<->282_545_12525
441471	441632	1	162	162	162	100.00	816394	162	0.02	100.00	gi|13507739|ref|NC_000912.1|<->334_162_1124
441539	441811	1466	1741	273	276	90.58	816394	69810	0.03	0.40	gi|13507739|ref|NC_000912.1|<->414_69810_2320958_353-,...,27+
441548	443226	1	1679	1679	1679	99.58	816394	1679	0.21	100.00	gi|13507739|ref|NC_000912.1|<->372_1679_24677_185+,264-
441897	442422	535	1	526	535	89.39	816394	11962	0.06	4.47	gi|13507739|ref|NC_000912.1|<->403_11962_472139_238-,...,262-
442096	442943	1	867	848	867	88.93	816394	1258	0.10	68.92	gi|13507739|ref|NC_000912.1|<->402_1258_36378_238+,...,306+
442096	442547	461	1	452	461	91.76	816394	461	0.06	100.00	gi|13507739|ref|NC_000912.1|<->406_461_8627_273+,238-
443211	443468	258	1	258	258	99.61	816394	258	0.03	100.00	gi|13507739|ref|NC_000912.1|<->184_258_2011
443994	444093	1	100	100	100	100.00	816394	100	0.01	100.00	gi|13507739|ref|NC_000912.1|<->115_100_56
443994	444218	222	1	225	222	90.67	816394	222	0.03	100.00	gi|13507739|ref|NC_000912.1|<->277_222_2197
444000	444184	185	1	185	185	100.00	816394	1168	0.02	15.84	gi|13507739|ref|NC_000912.1|<->400_1168_33410_219+,...,43+
444115	492868	1	48754	48754	48754	99.86	816394	48754	5.97	100.00	gi|13507739|ref|NC_000912.1|<->260_48754_1624339
492812	493076	1	265	265	265	99.62	816394	265	0.03	100.00	gi|13507739|ref|NC_000912.1|<->340_265_3136
492983	493636	1	654	654	654	99.54	816394	654	0.08	100.00	gi|13507739|ref|NC_000912.1|<->133_654_10089
493614	495072	1	1460	1459	1460	99.59	816394	1460	0.18	100.00	gi|13507739|ref|NC_000912.1|<->417_1460_39445_361-,347-,291+
495019	497186	1	2168	2168	2168	99.72	816394	2168	0.27	100.00	gi|13507739|ref|NC_000912.1|<->416_2168_89536_356+,...,349+
496501	496578	561	484	78	78	97.44	816394	1168	0.01	6.68	gi|13507739|ref|NC_000912.1|<->400_1168_33410_219+,...,43+
497094	497201	1	108	108	108	100.00	816394	108	0.01	100.00	gi|13507739|ref|NC_000912.1|<->18_108_185
497339	497463	1	125	125	125	100.00	816394	125	0.02	100.00	gi|13507739|ref|NC_000912.1|<->139_125_614
497389	497527	1	139	139	139	100.00	816394	139	0.02	100.00	gi|13507739|ref|NC_000912.1|<->208_139_1652
497751	497944	1	194	194	194	100.00	816394	194	0.02	100.00	gi|13507739|ref|NC_000912.1|<->345_194_3586
497869	497966	98	1	98	98	100.00	816394	98	0.01	100.00	gi|13507739|ref|NC_000912.1|<->250_98_120
497873	528822	1	30951	30950	30951	99.84	816394	64588	3.79	47.92	gi|13507739|ref|NC_000912.1|<->404_64588_2546089_240-,...,303-
497878	498066	189	1	189	189	96.83	816394	189	0.02	100.00	gi|13507739|ref|NC_000912.1|<->294_189_2134
499037	499280	1	244	244	244	93.44	816394	568	0.03	42.96	gi|13507739|ref|NC_000912.1|<->204_568_17441
528809	553007	31160	55359	24199	24200	99.76	816394	64588	2.96	37.47	gi|13507739|ref|NC_000912.1|<->404_64588_2546089_240-,...,303-
552747	553007	55243	55503	261	261	98.85	816394	64588	0.03	0.40	gi|13507739|ref|NC_000912.1|<->404_64588_2546089_240-,...,303-
552747	558623	55315	61191	5877	5877	99.71	816394	64588	0.72	9.10	gi|13507739|ref|NC_000912.1|<->404_64588_2546089_240-,...,303-
561516	565439	60667	64588	3924	3922	99.49	816394	64588	0.48	6.07	gi|13507739|ref|NC_000912.1|<->404_64588_2546089_240-,...,303-
565094	565211	568	451	118	118	97.46	816394	1168	0.01	10.10	gi|13507739|ref|NC_000912.1|<->400_1168_33410_219+,...,43+
565096	565415	380	61	320	320	96.88	816394	793	0.04	40.35	gi|13507739|ref|NC_000912.1|<->422_793_17169_351-,...,363+
565346	565439	94	1	94	94	100.00	816394	118	0.01	79.66	gi|13507739|ref|NC_000912.1|<->304_118_455
565456	565677	222	1	222	222	99.55	816394	222	0.03	100.00	gi|13507739|ref|NC_000912.1|<->277_222_2197
565694	565955	1	262	262	262	98.47	816394	262	0.03	100.00	gi|13507739|ref|NC_000912.1|<->290_262_3254
565781	565955	175	1	175	175	93.14	816394	175	0.02	100.00	gi|13507739|ref|NC_000912.1|<->81_175_1274
565862	566033	1	172	172	172	99.42	816394	172	0.02	100.00	gi|13507739|ref|NC_000912.1|<->338_172_4040
565940	566050	1	111	111	111	100.00	816394	111	0.01	100.00	gi|13507739|ref|NC_000912.1|<->300_111_432
565940	566033	105	12	94	94	100.00	816394	105	0.01	89.52	gi|13507739|ref|NC_000912.1|<->350_105_249
566052	566182	1	131	131	131	100.00	816394	131	0.02	100.00	gi|13507739|ref|NC_000912.1|<->193_131_1322
566103	566240	1	138	138	138	100.00	816394	138	0.02	100.00	gi|13507739|ref|NC_000912.1|<->202_138_654
566441	566543	103	1	103	103	99.03	816394	103	0.01	100.00	gi|13507739|ref|NC_000912.1|<->246_103_284
566441	566543	103	1	103	103	100.00	816394	103	0.01	100.00	gi|13507739|ref|NC_000912.1|<->247_103_485
566450	566548	99	1	99	99	100.00	816394	99	0.01	100.00	gi|13507739|ref|NC_000912.1|<->358_99_433
566455	566632	189	12	178	178	96.07	816394	189	0.02	94.18	gi|13507739|ref|NC_000912.1|<->294_189_2134
566455	566923	469	1	469	469	93.22	816394	469	0.06	100.00	gi|13507739|ref|NC_000912.1|<->393_469_9868_146+,150+
566455	567443	1	989	989	989	99.80	816394	989	0.12	100.00	gi|13507739|ref|NC_000912.1|<->395_989_22791_150-,...,154+
567069	568247	1175	1	1179	1175	92.21	816394	1175	0.14	100.00	gi|13507739|ref|NC_000912.1|<->411_1175_25445_341-,8+,16+
567432	589719	1	22291	22288	22291	99.82	816394	22291	2.73	100.00	gi|13507739|ref|NC_000912.1|<->385_22291_917053_54+,...,325+
569286	569952	254	918	667	665	85.91	816394	5322	0.08	12.50	gi|13507739|ref|NC_000912.1|<->387_5322_247828_71+,...,63+
569286	569942	654	1	657	654	87.44	816394	18856	0.08	3.47	gi|13507739|ref|NC_000912.1|<->396_18856_871507_153+,353-
569859	570156	73191	72894	298	298	93.00	816394	73191	0.04	0.41	gi|13507739|ref|NC_000912.1|<->412_73191_2983033_342-,...,96+
588071	588221	8	158	151	151	89.40	816394	5322	0.02	2.84	gi|13507739|ref|NC_000912.1|<->387_5322_247828_71+,...,63+
588071	588291	15395	15177	221	219	87.78	816394	18856	0.03	1.16	gi|13507739|ref|NC_000912.1|<->396_18856_871507_153+,353-
588071	588255	90	272	185	183	83.24	816394	1786	0.02	10.25	gi|13507739|ref|NC_000912.1|<->49_1786_84953
589033	589719	4583	5269	687	687	98.98	816394	5269	0.08	13.04	gi|13507739|ref|NC_000912.1|<->418_5269_191291_367-,...,325+
589074	590148	1069	1	1075	1069	97.02	816394	1069	0.13	100.00	gi|13507739|ref|NC_000912.1|<->394_1069_31891_148+,325-
589626	594893	1	5269	5268	5269	99.77	816394	5269	0.65	100.00	gi|13507739|ref|NC_000912.1|<->418_5269_191291_367-,...,325+
590055	590460	11962	11557	406	406	99.75	816394	11962	0.05	3.39	gi|13507739|ref|NC_000912.1|<->403_11962_472139_238-,...,262-
594207	594893	21605	22291	687	687	99.71	816394	22291	0.08	3.08	gi|13507739|ref|NC_000912.1|<->385_22291_917053_54+,...,325+
594248	595316	1069	1	1069	1069	99.53	816394	1069	0.13	100.00	gi|13507739|ref|NC_000912.1|<->394_1069_31891_148+,325-
595225	607203	11960	1	11979	11960	99.57	816394	11962	1.47	99.98	gi|13507739|ref|NC_000912.1|<->403_11962_472139_238-,...,262-
606092	606471	553	180	380	374	90.26	816394	3276	0.05	11.42	gi|13507739|ref|NC_000912.1|<->392_3276_104689_130-,...,355+
606836	606929	94	1	94	94	98.94	816394	134	0.01	70.15	gi|13507739|ref|NC_000912.1|<->24_134_886
606868	608125	1	1258	1258	1258	99.68	816394	1258	0.15	100.00	gi|13507739|ref|NC_000912.1|<->402_1258_36378_238+,...,306+
606868	607328	461	1	461	461	95.66	816394	461	0.06	100.00	gi|13507739|ref|NC_000912.1|<->406_461_8627_273+,238-
607498	608046	5006	4459	549	548	95.45	816394	5322	0.07	10.30	gi|13507739|ref|NC_000912.1|<->387_5322_247828_71+,...,63+
608055	608183	1	129	129	129	100.00	816394	129	0.02	100.00	gi|13507739|ref|NC_000912.1|<->175_129_1733
608123	608305	183	1	183	183	100.00	816394	183	0.02	100.00	gi|13507739|ref|NC_000912.1|<->336_183_4185
608148	608414	8639	8373	267	267	94.01	816394	10009	0.03	2.67	gi|13507739|ref|NC_000912.1|<->379_10009_407826_21-,...,234+
608212	608366	155	1	155	155	100.00	816394	155	0.02	100.00	gi|13507739|ref|NC_000912.1|<->140_155_6438
608273	608491	1	219	219	219	100.00	816394	219	0.03	100.00	gi|13507739|ref|NC_000912.1|<->243_219_4292
608441	608653	1	213	213	213	100.00	816394	213	0.03	100.00	gi|13507739|ref|NC_000912.1|<->126_213_4002
608554	608987	60468	60922	434	455	91.89	816394	60922	0.05	0.75	gi|13507739|ref|NC_000912.1|<->383_60922_2993305_51+,370-
608560	609133	31380	30794	574	587	89.30	816394	31380	0.07	1.87	gi|13507739|ref|NC_000912.1|<->405_31380_1480525_270-,...,370+
608894	610061	1168	1	1168	1168	99.57	816394	1168	0.14	100.00	gi|13507739|ref|NC_000912.1|<->400_1168_33410_219+,...,43+
609992	610201	210	1	210	210	100.00	816394	210	0.03	100.00	gi|13507739|ref|NC_000912.1|<->322_210_1413
610199	610741	1	543	543	543	100.00	816394	543	0.07	100.00	gi|13507739|ref|NC_000912.1|<->381_543_14276_44+,...,248+
610469	610608	1	140	140	140	96.43	816394	140	0.02	100.00	gi|13507739|ref|NC_000912.1|<->249_140_1519
610808	611444	638	1	637	638	84.65	816394	1008	0.08	63.29	gi|13507739|ref|NC_000912.1|<->409_1008_23929_314+,142+,223+
610873	611764	1	893	892	893	97.98	816394	64588	0.11	1.38	gi|13507739|ref|NC_000912.1|<->404_64588_2546089_240-,...,303-
610878	611342	469	1	465	469	91.08	816394	469	0.06	100.00	gi|13507739|ref|NC_000912.1|<->393_469_9868_146+,150+
611059	611247	1	189	189	189	100.00	816394	189	0.02	100.00	gi|13507739|ref|NC_000912.1|<->216_189_1780
611154	611342	189	1	189	189	98.94	816394	189	0.02	100.00	gi|13507739|ref|NC_000912.1|<->145_189_2258
611322	611444	1	123	123	123	100.00	816394	123	0.02	100.00	gi|13507739|ref|NC_000912.1|<->311_123_1916
611351	611455	105	1	105	105	100.00	816394	105	0.01	100.00	gi|13507739|ref|NC_000912.1|<->177_105_1337
611362	611463	102	1	102	102	100.00	816394	102	0.01	100.00	gi|13507739|ref|NC_000912.1|<->102_102_710
611362	611827	1061	595	466	467	94.43	816394	1061	0.06	44.02	gi|13507739|ref|NC_000912.1|<->255_1061_20330
611372	611553	1	182	182	182	100.00	816394	182	0.02	100.00	gi|13507739|ref|NC_000912.1|<->6_182_5750
611516	611970	1	455	455	455	100.00	816394	455	0.06	100.00	gi|13507739|ref|NC_000912.1|<->407_455_17063_298+,169-,12-
611877	612036	1	160	160	160	93.12	816394	160	0.02	100.00	gi|13507739|ref|NC_000912.1|<->170_160_861
611877	611994	118	1	118	118	100.00	816394	118	0.01	100.00	gi|13507739|ref|NC_000912.1|<->344_118_467
612031	612600	1	568	570	568	98.95	816394	568	0.07	100.00	gi|13507739|ref|NC_000912.1|<->204_568_17441
612528	612655	1	128	128	128	100.00	816394	128	0.02	100.00	gi|13507739|ref|NC_000912.1|<->164_128_1839
612596	612695	100	1	100	100	100.00	816394	100	0.01	100.00	gi|13507739|ref|NC_000912.1|<->92_100_224
612615	614394	1786	1	1780	1786	99.44	816394	1786	0.22	100.00	gi|13507739|ref|NC_000912.1|<->49_1786_84953
612651	612965	60115	60432	315	318	94.34	816394	60922	0.04	0.52	gi|13507739|ref|NC_000912.1|<->383_60922_2993305_51+,370-
613132	614321	762	1959	1190	1198	88.78	816394	1967	0.15	60.90	gi|13507739|ref|NC_000912.1|<->377_1967_67087_0+,34-
613186	613801	254	863	616	610	85.85	816394	5322	0.08	11.46	gi|13507739|ref|NC_000912.1|<->387_5322_247828_71+,...,63+
613186	613846	654	1	661	654	86.32	816394	18856	0.08	3.47	gi|13507739|ref|NC_000912.1|<->396_18856_871507_153+,353-
614156	614312	157	1	157	157	96.18	816394	5322	0.02	2.95	gi|13507739|ref|NC_000912.1|<->387_5322_247828_71+,...,63+
614301	614586	286	1	286	286	100.00	816394	286	0.04	100.00	gi|13507739|ref|NC_000912.1|<->231_286_17337
614493	622616	1	8125	8124	8125	99.84	816394	31380	1.00	25.89	gi|13507739|ref|NC_000912.1|<->405_31380_1480525_270-,...,370+
622602	645784	8214	31380	23183	23167	99.77	816394	31380	2.84	73.83	gi|13507739|ref|NC_000912.1|<->405_31380_1480525_270-,...,370+
645177	645408	929	1168	232	240	88.84	816394	1168	0.03	20.55	gi|13507739|ref|NC_000912.1|<->400_1168_33410_219+,...,43+
645315	706262	60922	1	60948	60922	99.83	816394	60922	7.47	100.00	gi|13507739|ref|NC_000912.1|<->383_60922_2993305_51+,370-
645681	645862	794	613	182	182	92.31	816394	1590	0.02	11.45	gi|13507739|ref|NC_000912.1|<->382_1590_69583_47+,...,373+
645691	645784	213	120	94	94	100.00	816394	213	0.01	44.13	gi|13507739|ref|NC_000912.1|<->126_213_4002
645774	646071	14916	14620	298	297	84.56	816394	18856	0.04	1.58	gi|13507739|ref|NC_000912.1|<->396_18856_871507_153+,353-
645826	646143	1436	1750	318	315	94.03	816394	1786	0.04	17.64	gi|13507739|ref|NC_000912.1|<->49_1786_84953
706169	706262	94	1	94	94	98.94	816394	167	0.01	56.29	gi|13507739|ref|NC_000912.1|<->352_167_2841
706169	708934	38139	35374	2766	2766	98.23	816394	38139	0.34	7.25	gi|13507739|ref|NC_000912.1|<->401_38139_2059704_233+,283+
707542	707674	167	35	133	133	92.48	816394	167	0.02	79.64	gi|13507739|ref|NC_000912.1|<->352_167_2841
708744	738426	29681	1	29683	29681	99.91	816394	38139	3.64	77.82	gi|13507739|ref|NC_000912.1|<->401_38139_2059704_233+,283+
738300	738426	25328	25454	127	127	96.85	816394	25454	0.02	0.50	gi|13507739|ref|NC_000912.1|<->141_25454_896271
738300	738608	309	1	309	309	96.12	816394	2576	0.04	12.00	gi|13507739|ref|NC_000912.1|<->420_2576_69152_371+,...,174+
738300	738712	408	820	413	413	97.82	816394	820	0.05	50.37	gi|13507739|ref|NC_000912.1|<->423_820_22897_84-,...,253+
738333	738525	193	1	193	193	100.00	816394	193	0.02	100.00	gi|13507739|ref|NC_000912.1|<->112_193_11459
738457	738608	1	152	152	152	100.00	816394	152	0.02	100.00	gi|13507739|ref|NC_000912.1|<->147_152_3460
738457	738645	189	1	189	189	99.47	816394	189	0.02	100.00	gi|13507739|ref|NC_000912.1|<->88_189_4040
738552	738652	101	1	101	101	100.00	816394	101	0.01	100.00	gi|13507739|ref|NC_000912.1|<->90_101_1191
738559	738712	1	154	154	154	98.70	816394	154	0.02	100.00	gi|13507739|ref|NC_000912.1|<->296_154_2254
738575	738762	188	1	188	188	100.00	816394	188	0.02	100.00	gi|13507739|ref|NC_000912.1|<->151_188_4805
738575	738763	189	1	189	189	99.47	816394	189	0.02	100.00	gi|13507739|ref|NC_000912.1|<->319_189_4508
738619	738748	130	1	130	130	98.46	816394	130	0.02	100.00	gi|13507739|ref|NC_000912.1|<->187_130_3182
738627	738909	825	543	283	283	83.86	816394	69810	0.03	0.41	gi|13507739|ref|NC_000912.1|<->414_69810_2320958_353-,...,27+
738655	738843	1	189	189	189	98.94	816394	189	0.02	100.00	gi|13507739|ref|NC_000912.1|<->152_189_3358
738655	738762	108	1	108	108	99.07	816394	108	0.01	100.00	gi|13507739|ref|NC_000912.1|<->310_108_398
738670	738817	148	1	148	148	100.00	816394	148	0.02	100.00	gi|13507739|ref|NC_000912.1|<->206_148_7263
738724	738964	572	344	241	229	92.53	816394	572	0.03	40.03	gi|13507739|ref|NC_000912.1|<->415_572_35493_353-,64+
738724	738843	120	1	120	120	100.00	816394	120	0.01	100.00	gi|13507739|ref|NC_000912.1|<->61_120_2050
738750	738909	160	1	160	160	100.00	816394	160	0.02	100.00	gi|13507739|ref|NC_000912.1|<->225_160_6468
738816	738909	138	45	94	94	100.00	816394	138	0.01	68.12	gi|13507739|ref|NC_000912.1|<->256_138_1022
738846	738948	1	103	103	103	100.00	816394	25454	0.01	0.40	gi|13507739|ref|NC_000912.1|<->141_25454_896271
738846	739089	69810	69568	244	243	86.40	816394	69810	0.03	0.35	gi|13507739|ref|NC_000912.1|<->414_69810_2320958_353-,...,27+
738888	816394	85	77599	77507	77515	99.81	816394	135217	9.49	57.33	gi|13507739|ref|NC_000912.1|<->17_135217_7065820
738888	739342	7321	6868	455	454	91.89	816394	69810	0.06	0.65	gi|13507739|ref|NC_000912.1|<->414_69810_2320958_353-,...,27+
