# Supplementary material for: Comparison of Mycoplasma pneumoniae Genome Sequences from Strains Isolated from Symptomatic and Asymptomatic Patients
Source: Front Microbiol. 2016 Oct 27;7:1701. doi: 10.3389/fmicb.2016.01701 (PMC5081376; doi:10.3389/fmicb.2016.01701)
Supplement: Supplementary File 1 — Fast QC files. HTML files per strain. Each FastQC report includes: Basic Statistics, Per base sequence, quality, Per sequence quality scores, Per base sequence content, Per sequence GC content, Per base N content, Sequence Length Distribution, Sequence Duplication Levels, Overrepresented sequences, Adapter Content, and Kmer Content. [file DataSheet1.zip › Supplementary files/Supplementary file 2 MUMmer/I12-1149-11-95-contigs.coords.txt]

S1	E1	S2	E2	LEN 1	LEN 2	% IDY	LEN R	LEN Q	COV R	COV Q	TAGS
1	4950	77542	82491	4950	4950	100.00	816394	135592	0.61	3.65	gi|13507739|ref|NC_000912.1|<->385_135592_8589941_125+,371+,342-
4945	57634	82907	135592	52690	52686	99.95	816394	135592	6.45	38.86	gi|13507739|ref|NC_000912.1|<->385_135592_8589941_125+,371+,342-
14856	15164	1571	1265	309	307	94.19	816394	21857	0.04	1.40	gi|13507739|ref|NC_000912.1|<->417_21857_997765_97-,...,187-
45932	46073	78	219	142	142	97.18	816394	219	0.02	64.84	gi|13507739|ref|NC_000912.1|<->357_219_5523
45932	46108	177	1	177	177	94.35	816394	1500	0.02	11.80	gi|13507739|ref|NC_000912.1|<->392_1500_55266_165+,...,246-
45932	46199	1558	1826	268	269	92.94	816394	2995	0.03	8.98	gi|13507739|ref|NC_000912.1|<->393_2995_145539_174-,...,211-
45932	46199	78	346	268	269	92.19	816394	1461	0.03	18.41	gi|13507739|ref|NC_000912.1|<->396_1461_62202_196-,...,12+
45932	46197	941	1207	266	267	93.26	816394	3112	0.03	8.58	gi|13507739|ref|NC_000912.1|<->416_3112_141348_364+,...,15-
45984	46108	125	1	125	125	96.00	816394	125	0.02	100.00	gi|13507739|ref|NC_000912.1|<->253_125_1616
46015	46133	1	120	119	120	95.00	816394	120	0.01	100.00	gi|13507739|ref|NC_000912.1|<->19_120_3527
46041	46199	183	24	159	160	95.62	816394	183	0.02	87.43	gi|13507739|ref|NC_000912.1|<->195_183_4671
57547	59730	2184	1	2184	2184	99.77	816394	2184	0.27	100.00	gi|13507739|ref|NC_000912.1|<->343_2184_128954
59643	111977	1	52335	52335	52335	99.97	816394	52343	6.41	99.98	gi|13507739|ref|NC_000912.1|<->130_52343_3234941
111884	112025	1	154	142	154	91.56	816394	154	0.02	100.00	gi|13507739|ref|NC_000912.1|<->337_154_1780
111932	112025	94	1	94	94	100.00	816394	110	0.01	85.45	gi|13507739|ref|NC_000912.1|<->356_110_1038
111932	112026	95	1	95	95	100.00	816394	95	0.01	100.00	gi|13507739|ref|NC_000912.1|<->47_95_106
111933	112044	1	112	112	112	95.54	816394	129	0.01	86.82	gi|13507739|ref|NC_000912.1|<->258_129_938
111933	113995	1	2063	2063	2063	100.00	816394	2063	0.25	100.00	gi|13507739|ref|NC_000912.1|<->330_2063_129894
114039	114207	1	169	169	169	100.00	816394	169	0.02	100.00	gi|13507739|ref|NC_000912.1|<->335_169_2406
114363	117474	3112	1	3112	3112	99.90	816394	3112	0.38	100.00	gi|13507739|ref|NC_000912.1|<->416_3112_141348_364+,...,15-
116242	116378	1710	1849	137	140	93.57	816394	10255	0.02	1.37	gi|13507739|ref|NC_000912.1|<->403_10255_504826_254-,...,14+
116268	116534	124157	123892	267	266	93.26	816394	135592	0.03	0.20	gi|13507739|ref|NC_000912.1|<->385_135592_8589941_125+,371+,342-
116284	116533	2483	2732	250	250	93.60	816394	10255	0.03	2.44	gi|13507739|ref|NC_000912.1|<->403_10255_504826_254-,...,14+
117143	128334	11192	1	11192	11192	99.94	816394	11192	1.37	100.00	gi|13507739|ref|NC_000912.1|<->407_11192_517356_290+,...,364+
127418	127879	1804	1346	462	459	89.66	816394	1804	0.06	25.44	gi|13507739|ref|NC_000912.1|<->411_1804_50798_324+,...,110+
128102	128263	1	162	162	162	96.91	816394	164	0.02	98.78	gi|13507739|ref|NC_000912.1|<->59_164_1813
128248	128394	147	1	147	147	100.00	816394	147	0.02	100.00	gi|13507739|ref|NC_000912.1|<->20_147_1452
128322	129782	1461	1	1461	1461	100.00	816394	1461	0.18	100.00	gi|13507739|ref|NC_000912.1|<->396_1461_62202_196-,...,12+
129732	130380	649	1	649	649	100.00	816394	649	0.08	100.00	gi|13507739|ref|NC_000912.1|<->134_649_32176
130304	130739	1	436	436	436	100.00	816394	436	0.05	100.00	gi|13507739|ref|NC_000912.1|<->341_436_11477
130665	130832	168	1	168	168	100.00	816394	168	0.02	100.00	gi|13507739|ref|NC_000912.1|<->60_168_1620
130827	130934	108	1	108	108	100.00	816394	108	0.01	100.00	gi|13507739|ref|NC_000912.1|<->334_108_241
130848	131368	1	521	521	521	100.00	816394	521	0.06	100.00	gi|13507739|ref|NC_000912.1|<->380_521_12173_87+,271-
131385	131737	353	1	353	353	100.00	816394	353	0.04	100.00	gi|13507739|ref|NC_000912.1|<->216_353_8591
131663	131848	1	186	186	186	100.00	816394	186	0.02	100.00	gi|13507739|ref|NC_000912.1|<->151_186_3992
131759	131921	1	163	163	163	100.00	816394	163	0.02	100.00	gi|13507739|ref|NC_000912.1|<->191_163_2553
131857	132323	467	1	467	467	100.00	816394	467	0.06	100.00	gi|13507739|ref|NC_000912.1|<->242_467_10628
132338	132460	123	1	123	123	100.00	816394	123	0.02	100.00	gi|13507739|ref|NC_000912.1|<->132_123_903
132383	133027	642	1	645	642	99.53	816394	642	0.08	100.00	gi|13507739|ref|NC_000912.1|<->247_642_20569
132971	135551	1	2582	2581	2582	99.85	816394	2582	0.32	100.00	gi|13507739|ref|NC_000912.1|<->372_2582_136062_0+,250+,176-
135527	166606	1	31071	31080	31071	99.93	816394	31071	3.81	100.00	gi|13507739|ref|NC_000912.1|<->409_31071_1666800_321-,...,67+
164928	165272	3611	3933	345	323	86.09	816394	10255	0.04	3.15	gi|13507739|ref|NC_000912.1|<->403_10255_504826_254-,...,14+
165948	166606	1	654	659	654	96.05	816394	654	0.08	100.00	gi|13507739|ref|NC_000912.1|<->382_654_22491_111+,83+,67+
166541	166685	145	1	145	145	100.00	816394	145	0.02	100.00	gi|13507739|ref|NC_000912.1|<->317_145_1171
166652	169700	3049	1	3049	3049	100.00	816394	3049	0.37	100.00	gi|13507739|ref|NC_000912.1|<->377_3049_163389_65+,...,115+
168979	170234	1251	1	1256	1251	93.33	816394	3112	0.15	40.20	gi|13507739|ref|NC_000912.1|<->416_3112_141348_364+,...,15-
169039	169288	2483	2732	250	250	91.60	816394	10255	0.03	2.44	gi|13507739|ref|NC_000912.1|<->403_10255_504826_254-,...,14+
169616	169725	110	1	110	110	100.00	816394	110	0.01	100.00	gi|13507739|ref|NC_000912.1|<->170_110_944
169669	169857	1	189	189	189	100.00	816394	189	0.02	100.00	gi|13507739|ref|NC_000912.1|<->261_189_6672
169790	169998	209	1	209	209	100.00	816394	209	0.03	100.00	gi|13507739|ref|NC_000912.1|<->189_209_6908
170141	171109	1	969	969	969	99.90	816394	969	0.12	100.00	gi|13507739|ref|NC_000912.1|<->378_969_25102_76+,...,93-
171123	181377	10255	1	10255	10255	99.96	816394	10255	1.26	100.00	gi|13507739|ref|NC_000912.1|<->403_10255_504826_254-,...,14+
177445	177771	29738	29390	327	349	86.25	816394	31071	0.04	1.12	gi|13507739|ref|NC_000912.1|<->409_31071_1666800_321-,...,67+
177731	177834	60	163	104	104	95.19	816394	213	0.01	48.83	gi|13507739|ref|NC_000912.1|<->127_213_4882
177731	177834	496	599	104	104	96.15	816394	649	0.01	16.02	gi|13507739|ref|NC_000912.1|<->134_649_32176
177733	177834	1380	1481	102	102	94.12	816394	2995	0.01	3.41	gi|13507739|ref|NC_000912.1|<->393_2995_145539_174-,...,211-
178565	178911	472	126	347	347	91.35	816394	2439	0.04	14.23	gi|13507739|ref|NC_000912.1|<->384_2439_116658_119+,...,90-
178646	178784	79	217	139	139	97.12	816394	219	0.02	63.47	gi|13507739|ref|NC_000912.1|<->357_219_5523
178646	178811	413	578	166	166	95.78	816394	3049	0.02	5.44	gi|13507739|ref|NC_000912.1|<->377_3049_163389_65+,...,115+
178646	178821	176	1	176	176	92.05	816394	1500	0.02	11.73	gi|13507739|ref|NC_000912.1|<->392_1500_55266_165+,...,246-
178646	178913	1559	1826	268	268	92.57	816394	2995	0.03	8.95	gi|13507739|ref|NC_000912.1|<->393_2995_145539_174-,...,211-
178646	178895	79	328	250	250	91.20	816394	1461	0.03	17.11	gi|13507739|ref|NC_000912.1|<->396_1461_62202_196-,...,12+
178646	178895	133	382	250	250	96.80	816394	50995	0.03	0.49	gi|13507739|ref|NC_000912.1|<->406_50995_2124010_287-,...,108+
178646	178895	942	1191	250	250	94.00	816394	3112	0.03	8.03	gi|13507739|ref|NC_000912.1|<->416_3112_141348_364+,...,15-
178928	179073	539	684	146	146	91.78	816394	3112	0.02	4.69	gi|13507739|ref|NC_000912.1|<->416_3112_141348_364+,...,15-
179373	179668	412	704	296	293	90.88	816394	3049	0.04	9.61	gi|13507739|ref|NC_000912.1|<->377_3049_163389_65+,...,115+
179373	179639	1558	1824	267	267	93.63	816394	2995	0.03	8.91	gi|13507739|ref|NC_000912.1|<->393_2995_145539_174-,...,211-
179373	179639	78	344	267	267	93.63	816394	1461	0.03	18.28	gi|13507739|ref|NC_000912.1|<->396_1461_62202_196-,...,12+
179373	179668	941	1233	296	293	93.58	816394	3112	0.04	9.42	gi|13507739|ref|NC_000912.1|<->416_3112_141348_364+,...,15-
179374	179668	391	100	295	292	92.20	816394	2439	0.04	11.97	gi|13507739|ref|NC_000912.1|<->384_2439_116658_119+,...,90-
179482	179637	251	96	156	156	89.74	816394	251	0.02	62.15	gi|13507739|ref|NC_000912.1|<->171_251_8271
179482	179639	183	26	158	158	93.67	816394	183	0.02	86.34	gi|13507739|ref|NC_000912.1|<->195_183_4671
180897	181686	30280	31071	790	792	98.48	816394	31071	0.10	2.55	gi|13507739|ref|NC_000912.1|<->409_31071_1666800_321-,...,67+
181029	181686	1	654	658	654	97.11	816394	654	0.08	100.00	gi|13507739|ref|NC_000912.1|<->382_654_22491_111+,83+,67+
181621	181791	1	171	171	171	100.00	816394	171	0.02	100.00	gi|13507739|ref|NC_000912.1|<->192_171_2410
181698	182008	1	311	311	311	100.00	816394	311	0.04	100.00	gi|13507739|ref|NC_000912.1|<->155_311_7430
181915	182349	1	435	435	435	99.77	816394	435	0.05	100.00	gi|13507739|ref|NC_000912.1|<->412_435_14782_359+,138+
182052	183879	1828	1	1828	1828	99.95	816394	1828	0.22	100.00	gi|13507739|ref|NC_000912.1|<->401_1828_63152_236+,138-
183802	183942	141	1	141	141	100.00	816394	141	0.02	100.00	gi|13507739|ref|NC_000912.1|<->107_141_1190
183856	184044	1	189	189	189	100.00	816394	189	0.02	100.00	gi|13507739|ref|NC_000912.1|<->299_189_2715
183881	184044	1	164	164	164	99.39	816394	164	0.02	100.00	gi|13507739|ref|NC_000912.1|<->59_164_1813
183951	184170	1	220	220	220	100.00	816394	220	0.03	100.00	gi|13507739|ref|NC_000912.1|<->223_220_6005
184329	186140	1812	1	1812	1812	99.72	816394	1812	0.22	100.00	gi|13507739|ref|NC_000912.1|<->399_1812_62213_208-,...,50+
186060	186249	1	190	190	190	100.00	816394	190	0.02	100.00	gi|13507739|ref|NC_000912.1|<->68_190_2446
186158	186431	274	1	274	274	99.64	816394	274	0.03	100.00	gi|13507739|ref|NC_000912.1|<->30_274_5264
186199	187391	1192	1	1193	1192	98.83	816394	1192	0.15	100.00	gi|13507739|ref|NC_000912.1|<->413_1192_36880_362-,...,29+
186350	186445	96	1	96	96	100.00	816394	96	0.01	100.00	gi|13507739|ref|NC_000912.1|<->51_96_39
186407	186554	148	1	148	148	100.00	816394	148	0.02	100.00	gi|13507739|ref|NC_000912.1|<->241_148_1551
187383	187496	114	1	114	114	100.00	816394	114	0.01	100.00	gi|13507739|ref|NC_000912.1|<->71_114_240
187412	190945	1	3534	3534	3534	99.94	816394	3534	0.43	100.00	gi|13507739|ref|NC_000912.1|<->391_3534_132754_163-,2-,101+
191101	191670	570	1	570	570	100.00	816394	570	0.07	100.00	gi|13507739|ref|NC_000912.1|<->381_570_11964_100-,92+
191621	196552	1	4932	4932	4932	99.92	816394	4932	0.60	100.00	gi|13507739|ref|NC_000912.1|<->374_4932_263172_34+,...,260+
195635	196299	478	1144	665	667	86.06	816394	2995	0.08	22.27	gi|13507739|ref|NC_000912.1|<->393_2995_145539_174-,...,211-
195669	196042	1453	1077	374	377	86.74	816394	2439	0.05	15.46	gi|13507739|ref|NC_000912.1|<->384_2439_116658_119+,...,90-
196468	196634	1	167	167	167	100.00	816394	167	0.02	100.00	gi|13507739|ref|NC_000912.1|<->63_167_4293
196733	198718	1	1986	1986	1986	99.85	816394	1986	0.24	100.00	gi|13507739|ref|NC_000912.1|<->404_1986_59145_257+,...,367+
198661	198882	222	1	222	222	100.00	816394	222	0.03	100.00	gi|13507739|ref|NC_000912.1|<->129_222_6832
198810	198977	168	1	168	168	100.00	816394	168	0.02	100.00	gi|13507739|ref|NC_000912.1|<->33_168_4100
198890	199105	216	1	216	216	100.00	816394	216	0.03	100.00	gi|13507739|ref|NC_000912.1|<->186_216_7314
199041	245099	46058	1	46059	46058	99.95	816394	46058	5.64	100.00	gi|13507739|ref|NC_000912.1|<->405_46058_2056415_277+,40+,289-
245060	245248	1	189	189	189	100.00	816394	189	0.02	100.00	gi|13507739|ref|NC_000912.1|<->310_189_5615
245061	245248	188	1	188	188	99.47	816394	188	0.02	100.00	gi|13507739|ref|NC_000912.1|<->56_188_6409
245208	246543	1336	1	1336	1336	99.55	816394	1336	0.16	100.00	gi|13507739|ref|NC_000912.1|<->1_1336_42318
245208	245365	1	158	158	158	96.84	816394	159	0.02	99.37	gi|13507739|ref|NC_000912.1|<->313_159_4642
246197	248033	1853	1	1837	1853	89.51	816394	50995	0.23	3.63	gi|13507739|ref|NC_000912.1|<->406_50995_2124010_287-,...,108+
246587	247044	458	1	458	458	100.00	816394	458	0.06	100.00	gi|13507739|ref|NC_000912.1|<->376_458_9621_50+,158+,345+
246758	247222	1812	1355	465	458	95.06	816394	1812	0.06	25.28	gi|13507739|ref|NC_000912.1|<->399_1812_62213_208-,...,50+
246951	247613	1	663	663	663	99.85	816394	663	0.08	100.00	gi|13507739|ref|NC_000912.1|<->168_663_20719
247543	247793	1	251	251	251	100.00	816394	251	0.03	100.00	gi|13507739|ref|NC_000912.1|<->171_251_8271
247726	249222	1	1500	1497	1500	99.80	816394	1500	0.18	100.00	gi|13507739|ref|NC_000912.1|<->392_1500_55266_165+,...,246-
249346	249459	114	1	114	114	100.00	816394	114	0.01	100.00	gi|13507739|ref|NC_000912.1|<->23_114_491
249366	258705	1	9340	9340	9340	99.95	816394	72846	1.14	12.82	gi|13507739|ref|NC_000912.1|<->379_72846_3054013_84+,...,89+
258697	321922	9621	72846	63226	63226	99.97	816394	72846	7.74	86.79	gi|13507739|ref|NC_000912.1|<->379_72846_3054013_84+,...,89+
321581	322022	243	683	442	441	86.55	816394	1418	0.05	31.10	gi|13507739|ref|NC_000912.1|<->118_1418_72676
321620	322493	330	1209	874	880	85.15	816394	1759	0.11	50.03	gi|13507739|ref|NC_000912.1|<->43_1759_102115
321625	322493	273	1144	869	872	88.04	816394	2995	0.11	29.12	gi|13507739|ref|NC_000912.1|<->393_2995_145539_174-,...,211-
321686	322493	1631	817	808	815	85.87	816394	2439	0.10	33.42	gi|13507739|ref|NC_000912.1|<->384_2439_116658_119+,...,90-
321839	343730	1	21857	21892	21857	99.58	816394	21857	2.68	100.00	gi|13507739|ref|NC_000912.1|<->417_21857_997765_97-,...,187-
322576	322780	170	376	205	207	87.44	816394	3049	0.03	6.79	gi|13507739|ref|NC_000912.1|<->377_3049_163389_65+,...,115+
323104	323410	93125	92817	307	309	94.19	816394	135592	0.04	0.23	gi|13507739|ref|NC_000912.1|<->385_135592_8589941_125+,371+,342-
337016	337234	17793	17573	219	221	87.78	816394	18628	0.03	1.19	gi|13507739|ref|NC_000912.1|<->390_18628_829489_160+,353+,368+
343666	364713	1	21048	21048	21048	99.97	816394	66627	2.58	31.59	gi|13507739|ref|NC_000912.1|<->397_66627_2817851_203+,...,139-
347179	347665	488	1	487	488	92.23	816394	135592	0.06	0.36	gi|13507739|ref|NC_000912.1|<->385_135592_8589941_125+,371+,342-
347572	347676	52239	52343	105	105	99.05	816394	52343	0.01	0.20	gi|13507739|ref|NC_000912.1|<->130_52343_3234941
347575	347668	1	94	94	94	100.00	816394	154	0.01	61.04	gi|13507739|ref|NC_000912.1|<->337_154_1780
347595	347704	110	1	110	110	98.18	816394	110	0.01	100.00	gi|13507739|ref|NC_000912.1|<->356_110_1038
364399	410097	20929	66627	45699	45699	99.97	816394	66627	5.60	68.59	gi|13507739|ref|NC_000912.1|<->397_66627_2817851_203+,...,139-
410250	410438	1	189	189	189	100.00	816394	189	0.02	100.00	gi|13507739|ref|NC_000912.1|<->54_189_4238
410543	410760	218	1	218	218	100.00	816394	218	0.03	100.00	gi|13507739|ref|NC_000912.1|<->41_218_17721
410667	436150	25485	1	25484	25485	99.97	816394	25485	3.12	100.00	gi|13507739|ref|NC_000912.1|<->282_25485_1123835
435860	436078	3749	3967	219	219	82.27	816394	66627	0.03	0.33	gi|13507739|ref|NC_000912.1|<->397_66627_2817851_203+,...,139-
436057	436216	1	160	160	160	100.00	816394	160	0.02	100.00	gi|13507739|ref|NC_000912.1|<->229_160_8466
436057	436150	36	129	94	94	100.00	816394	129	0.01	72.87	gi|13507739|ref|NC_000912.1|<->258_129_938
436123	436242	1	120	120	120	100.00	816394	120	0.01	100.00	gi|13507739|ref|NC_000912.1|<->53_120_3021
436204	436311	1	108	108	108	100.00	816394	108	0.01	100.00	gi|13507739|ref|NC_000912.1|<->304_108_679
436204	436391	188	1	188	188	98.94	816394	188	0.02	100.00	gi|13507739|ref|NC_000912.1|<->56_188_6409
436544	436666	92731	92609	123	123	98.37	816394	92731	0.02	0.13	gi|13507739|ref|NC_000912.1|<->126_92731_5318922
436544	437075	531	1	532	531	99.81	816394	531	0.07	100.00	gi|13507739|ref|NC_000912.1|<->308_531_15662
437055	437209	1	155	155	155	100.00	816394	155	0.02	100.00	gi|13507739|ref|NC_000912.1|<->148_155_961
437134	438325	1192	1	1192	1192	99.24	816394	1192	0.15	100.00	gi|13507739|ref|NC_000912.1|<->413_1192_36880_362-,...,29+
438240	438660	421	1	421	421	100.00	816394	421	0.05	100.00	gi|13507739|ref|NC_000912.1|<->285_421_6669
438649	438846	198	1	198	198	100.00	816394	198	0.02	100.00	gi|13507739|ref|NC_000912.1|<->18_198_3337
438807	439135	329	1	329	329	99.70	816394	329	0.04	100.00	gi|13507739|ref|NC_000912.1|<->326_329_12458
439076	441513	1	2439	2438	2439	99.88	816394	2439	0.30	100.00	gi|13507739|ref|NC_000912.1|<->384_2439_116658_119+,...,90-
441471	443226	1	1756	1756	1756	100.00	816394	1756	0.22	100.00	gi|13507739|ref|NC_000912.1|<->402_1756_37329_237-,265+,99+
443246	443899	1	654	654	654	99.69	816394	654	0.08	100.00	gi|13507739|ref|NC_000912.1|<->382_654_22491_111+,83+,67+
443806	443989	1	184	184	184	100.00	816394	184	0.02	100.00	gi|13507739|ref|NC_000912.1|<->61_184_1957
443978	444114	1	137	137	137	100.00	816394	137	0.02	100.00	gi|13507739|ref|NC_000912.1|<->210_137_994
444078	495072	50995	1	50995	50995	99.96	816394	50995	6.25	100.00	gi|13507739|ref|NC_000912.1|<->406_50995_2124010_287-,...,108+
495019	496436	1418	1	1418	1418	99.93	816394	1418	0.17	100.00	gi|13507739|ref|NC_000912.1|<->118_1418_72676
496373	496469	97	1	97	97	100.00	816394	97	0.01	100.00	gi|13507739|ref|NC_000912.1|<->135_97_224
496393	497186	794	1	794	794	99.87	816394	794	0.10	100.00	gi|13507739|ref|NC_000912.1|<->383_794_21634_114+,279-,300+
497094	497201	108	1	108	108	100.00	816394	108	0.01	100.00	gi|13507739|ref|NC_000912.1|<->133_108_223
497135	497454	1828	1509	320	320	100.00	816394	1828	0.04	17.51	gi|13507739|ref|NC_000912.1|<->401_1828_63152_236+,138-
497135	498247	1	1113	1113	1113	98.65	816394	1113	0.14	100.00	gi|13507739|ref|NC_000912.1|<->418_1113_48886_138+,...,214+
497361	497463	1	103	103	103	100.00	816394	103	0.01	100.00	gi|13507739|ref|NC_000912.1|<->128_103_203
497389	497527	139	1	139	139	100.00	816394	139	0.02	100.00	gi|13507739|ref|NC_000912.1|<->291_139_1972
497449	497637	189	1	189	189	100.00	816394	189	0.02	100.00	gi|13507739|ref|NC_000912.1|<->152_189_2763
498322	498510	189	1	189	189	100.00	816394	189	0.02	100.00	gi|13507739|ref|NC_000912.1|<->105_189_3744
498516	499394	879	1	879	879	100.00	816394	879	0.11	100.00	gi|13507739|ref|NC_000912.1|<->410_879_25617_322+,...,193+
499094	499280	1	187	187	187	91.98	816394	511	0.02	36.59	gi|13507739|ref|NC_000912.1|<->206_511_21504
499331	552843	53512	1	53513	53512	99.97	816394	53512	6.55	100.00	gi|13507739|ref|NC_000912.1|<->366_53512_2263446_205+,8-,276+
552842	553007	166	1	166	166	100.00	816394	166	0.02	100.00	gi|13507739|ref|NC_000912.1|<->166_166_562
552914	558531	1	5618	5618	5618	99.98	816394	5618	0.69	100.00	gi|13507739|ref|NC_000912.1|<->361_5618_234920
558461	565451	1	6990	6991	6990	99.97	816394	6990	0.86	100.00	gi|13507739|ref|NC_000912.1|<->373_6990_295646_7+,333-,275-
565440	565677	238	1	238	238	100.00	816394	238	0.03	100.00	gi|13507739|ref|NC_000912.1|<->272_238_3554
565600	565817	1	218	218	218	98.62	816394	72846	0.03	0.30	gi|13507739|ref|NC_000912.1|<->379_72846_3054013_84+,...,89+
565703	566141	1	439	439	439	99.32	816394	439	0.05	100.00	gi|13507739|ref|NC_000912.1|<->283_439_10212
566052	566182	1	131	131	131	100.00	816394	131	0.02	100.00	gi|13507739|ref|NC_000912.1|<->190_131_1528
566103	566240	138	1	138	138	100.00	816394	138	0.02	100.00	gi|13507739|ref|NC_000912.1|<->298_138_863
566280	566692	413	1	413	413	100.00	816394	413	0.05	100.00	gi|13507739|ref|NC_000912.1|<->398_413_10666_207+,358+,74-
566441	566543	1	103	103	103	99.03	816394	103	0.01	100.00	gi|13507739|ref|NC_000912.1|<->251_103_371
566487	566632	339	194	146	146	95.21	816394	339	0.02	43.07	gi|13507739|ref|NC_000912.1|<->288_339_6575
566654	567443	790	1	790	790	100.00	816394	790	0.10	100.00	gi|13507739|ref|NC_000912.1|<->389_790_23226_146+,137+,222-
567435	570428	2995	1	2994	2995	99.93	816394	2995	0.37	100.00	gi|13507739|ref|NC_000912.1|<->393_2995_145539_174-,...,211-
569286	569952	4679	4015	667	665	86.06	816394	4932	0.08	13.48	gi|13507739|ref|NC_000912.1|<->374_4932_263172_34+,...,260+
569286	569942	654	1	657	654	87.42	816394	21857	0.08	2.99	gi|13507739|ref|NC_000912.1|<->417_21857_997765_97-,...,187-
569859	570156	72846	72549	298	298	93.00	816394	72846	0.04	0.41	gi|13507739|ref|NC_000912.1|<->379_72846_3054013_84+,...,89+
570393	570568	1	176	176	176	100.00	816394	176	0.02	100.00	gi|13507739|ref|NC_000912.1|<->346_176_5301
570501	589126	1	18628	18626	18628	99.92	816394	18628	2.28	100.00	gi|13507739|ref|NC_000912.1|<->390_18628_829489_160+,353+,368+
588071	588221	4925	4775	151	151	88.74	816394	4932	0.02	3.06	gi|13507739|ref|NC_000912.1|<->374_4932_263172_34+,...,260+
588071	588291	15397	15179	221	219	87.78	816394	21857	0.03	1.00	gi|13507739|ref|NC_000912.1|<->417_21857_997765_97-,...,187-
588071	588255	90	272	185	183	83.24	816394	1759	0.02	10.40	gi|13507739|ref|NC_000912.1|<->43_1759_102115
589033	595613	6576	1	6581	6576	99.44	816394	6576	0.81	100.00	gi|13507739|ref|NC_000912.1|<->414_6576_282586_363+,320+,363+
589033	590167	1	1129	1135	1129	97.44	816394	11982	0.14	9.42	gi|13507739|ref|NC_000912.1|<->415_11982_550567_363-,102+
594207	606188	1	11982	11982	11982	99.88	816394	11982	1.47	100.00	gi|13507739|ref|NC_000912.1|<->415_11982_550567_363-,102+
606112	607915	1804	1	1804	1804	99.72	816394	1804	0.22	100.00	gi|13507739|ref|NC_000912.1|<->411_1804_50798_324+,...,110+
606836	606959	41	164	124	124	99.19	816394	164	0.02	75.61	gi|13507739|ref|NC_000912.1|<->59_164_1813
607853	608125	1	273	273	273	100.00	816394	273	0.03	100.00	gi|13507739|ref|NC_000912.1|<->303_273_8614
608055	608183	1	129	129	129	100.00	816394	129	0.02	100.00	gi|13507739|ref|NC_000912.1|<->172_129_2049
608123	608305	1	183	183	183	100.00	816394	183	0.02	100.00	gi|13507739|ref|NC_000912.1|<->195_183_4671
608148	608414	1739	2005	267	267	94.38	816394	10255	0.03	2.60	gi|13507739|ref|NC_000912.1|<->403_10255_504826_254-,...,14+
608238	608362	1	125	125	125	100.00	816394	125	0.02	100.00	gi|13507739|ref|NC_000912.1|<->253_125_1616
608273	608491	219	1	219	219	100.00	816394	219	0.03	100.00	gi|13507739|ref|NC_000912.1|<->357_219_5523
608441	608653	213	1	213	213	100.00	816394	213	0.03	100.00	gi|13507739|ref|NC_000912.1|<->127_213_4882
608560	608653	94	1	94	94	100.00	816394	92731	0.01	0.10	gi|13507739|ref|NC_000912.1|<->126_92731_5318922
608560	608678	119	1	119	119	100.00	816394	119	0.01	100.00	gi|13507739|ref|NC_000912.1|<->245_119_2558
608585	609568	984	1	984	984	99.70	816394	984	0.12	100.00	gi|13507739|ref|NC_000912.1|<->394_984_39539_184+,123-,228+
608585	609133	1	583	549	583	86.20	816394	31454	0.07	1.85	gi|13507739|ref|NC_000912.1|<->400_31454_1634898_227-,...,267+
609563	609867	305	1	305	305	100.00	816394	305	0.04	100.00	gi|13507739|ref|NC_000912.1|<->121_305_6019
609803	609991	189	1	189	189	100.00	816394	189	0.02	100.00	gi|13507739|ref|NC_000912.1|<->181_189_3147
609955	610432	478	1	478	478	100.00	816394	478	0.06	100.00	gi|13507739|ref|NC_000912.1|<->387_478_13886_138-,149+
610135	611247	1	1113	1113	1113	99.10	816394	1113	0.14	100.00	gi|13507739|ref|NC_000912.1|<->418_1113_48886_138+,...,214+
610910	611247	339	1	338	339	99.71	816394	339	0.04	100.00	gi|13507739|ref|NC_000912.1|<->288_339_6575
611154	611415	262	1	262	262	99.62	816394	262	0.03	100.00	gi|13507739|ref|NC_000912.1|<->201_262_7921
611322	611463	142	1	142	142	100.00	816394	142	0.02	100.00	gi|13507739|ref|NC_000912.1|<->306_142_2257
611372	611510	1	139	139	139	100.00	816394	139	0.02	100.00	gi|13507739|ref|NC_000912.1|<->202_139_1898
611516	611994	1	479	479	479	100.00	816394	479	0.06	100.00	gi|13507739|ref|NC_000912.1|<->408_479_10969_309+,159+,9-
612088	612600	1	511	513	511	99.42	816394	511	0.06	100.00	gi|13507739|ref|NC_000912.1|<->206_511_21504
612528	612655	128	1	128	128	100.00	816394	128	0.02	100.00	gi|13507739|ref|NC_000912.1|<->62_128_2391
612596	612695	1	100	100	100	100.00	816394	100	0.01	100.00	gi|13507739|ref|NC_000912.1|<->120_100_325
612636	614394	1759	1	1759	1759	100.00	816394	1759	0.22	100.00	gi|13507739|ref|NC_000912.1|<->43_1759_102115
612651	612965	453	136	315	318	94.34	816394	92731	0.04	0.34	gi|13507739|ref|NC_000912.1|<->126_92731_5318922
613132	614321	762	1952	1190	1191	89.46	816394	2439	0.15	48.83	gi|13507739|ref|NC_000912.1|<->384_2439_116658_119+,...,90-
613186	613846	654	1	661	654	86.17	816394	21857	0.08	2.99	gi|13507739|ref|NC_000912.1|<->417_21857_997765_97-,...,187-
613446	613801	4422	4070	356	353	89.61	816394	4932	0.04	7.16	gi|13507739|ref|NC_000912.1|<->374_4932_263172_34+,...,260+
614301	614586	1	286	286	286	100.00	816394	286	0.04	100.00	gi|13507739|ref|NC_000912.1|<->11_286_19218
614493	622623	31454	23321	8131	8134	99.91	816394	31454	1.00	25.86	gi|13507739|ref|NC_000912.1|<->400_31454_1634898_227-,...,267+
622590	645759	23173	1	23170	23173	99.94	816394	31454	2.84	73.67	gi|13507739|ref|NC_000912.1|<->400_31454_1634898_227-,...,267+
645177	645759	436	984	583	549	86.53	816394	984	0.07	55.79	gi|13507739|ref|NC_000912.1|<->394_984_39539_184+,123-,228+
645666	645784	1	119	119	119	100.00	816394	119	0.01	100.00	gi|13507739|ref|NC_000912.1|<->245_119_2558
645681	645862	268	449	182	182	93.96	816394	3049	0.02	5.97	gi|13507739|ref|NC_000912.1|<->377_3049_163389_65+,...,115+
645681	645862	797	978	182	182	92.86	816394	3112	0.02	5.85	gi|13507739|ref|NC_000912.1|<->416_3112_141348_364+,...,15-
645691	738422	1	92731	92732	92731	99.97	816394	92731	11.36	100.00	gi|13507739|ref|NC_000912.1|<->126_92731_5318922
645691	645784	1	94	94	94	100.00	816394	213	0.01	44.13	gi|13507739|ref|NC_000912.1|<->127_213_4882
645774	646071	14918	14622	298	297	84.56	816394	21857	0.04	1.36	gi|13507739|ref|NC_000912.1|<->417_21857_997765_97-,...,187-
645826	646143	1430	1744	318	315	94.34	816394	1759	0.04	17.91	gi|13507739|ref|NC_000912.1|<->43_1759_102115
646039	646216	647	821	178	175	88.83	816394	3049	0.02	5.74	gi|13507739|ref|NC_000912.1|<->377_3049_163389_65+,...,115+
738300	738615	1021	1336	316	316	95.89	816394	1336	0.04	23.65	gi|13507739|ref|NC_000912.1|<->1_1336_42318
738300	738426	25359	25485	127	127	96.85	816394	25485	0.02	0.50	gi|13507739|ref|NC_000912.1|<->282_25485_1123835
738300	738422	409	531	123	123	98.37	816394	531	0.02	23.16	gi|13507739|ref|NC_000912.1|<->308_531_15662
738333	738550	1	218	218	218	100.00	816394	218	0.03	100.00	gi|13507739|ref|NC_000912.1|<->41_218_17721
738457	738615	159	1	159	159	100.00	816394	159	0.02	100.00	gi|13507739|ref|NC_000912.1|<->313_159_4642
738494	738645	1	152	152	152	99.34	816394	152	0.02	100.00	gi|13507739|ref|NC_000912.1|<->194_152_3305
738494	738682	189	1	189	189	97.88	816394	189	0.02	100.00	gi|13507739|ref|NC_000912.1|<->243_189_5199
738552	738652	1	101	101	101	100.00	816394	101	0.01	100.00	gi|13507739|ref|NC_000912.1|<->35_101_1530
738559	738682	1	124	124	124	98.39	816394	124	0.02	100.00	gi|13507739|ref|NC_000912.1|<->294_124_1764
738575	738763	189	1	189	189	99.47	816394	189	0.02	100.00	gi|13507739|ref|NC_000912.1|<->310_189_5615
738575	738762	1	188	188	188	100.00	816394	188	0.02	100.00	gi|13507739|ref|NC_000912.1|<->56_188_6409
738589	738748	160	1	160	160	98.75	816394	160	0.02	100.00	gi|13507739|ref|NC_000912.1|<->182_160_6697
738627	738909	19263	18981	283	283	84.21	816394	21857	0.03	1.29	gi|13507739|ref|NC_000912.1|<->417_21857_997765_97-,...,187-
738655	738762	108	1	108	108	99.07	816394	108	0.01	100.00	gi|13507739|ref|NC_000912.1|<->304_108_679
738655	738843	189	1	189	189	98.94	816394	189	0.02	100.00	gi|13507739|ref|NC_000912.1|<->54_189_4238
738670	738817	1	148	148	148	100.00	816394	148	0.02	100.00	gi|13507739|ref|NC_000912.1|<->354_148_8447
738724	738964	1	229	241	229	92.53	816394	46058	0.03	0.50	gi|13507739|ref|NC_000912.1|<->405_46058_2056415_277+,40+,289-
738724	738843	120	1	120	120	100.00	816394	120	0.01	100.00	gi|13507739|ref|NC_000912.1|<->53_120_3021
738750	738909	160	1	160	160	100.00	816394	160	0.02	100.00	gi|13507739|ref|NC_000912.1|<->229_160_8466
738816	738909	129	36	94	94	100.00	816394	129	0.01	72.87	gi|13507739|ref|NC_000912.1|<->258_129_938
738816	738948	1	133	133	133	100.00	816394	25485	0.02	0.52	gi|13507739|ref|NC_000912.1|<->282_25485_1123835
738888	816394	34	77541	77507	77508	99.97	816394	135592	9.49	57.16	gi|13507739|ref|NC_000912.1|<->385_135592_8589941_125+,371+,342-
738888	739342	3967	3514	455	454	91.89	816394	66627	0.06	0.68	gi|13507739|ref|NC_000912.1|<->397_66627_2817851_203+,...,139-
