# Supplementary material for: Comparison of Mycoplasma pneumoniae Genome Sequences from Strains Isolated from Symptomatic and Asymptomatic Patients
Source: Front Microbiol. 2016 Oct 27;7:1701. doi: 10.3389/fmicb.2016.01701 (PMC5081376; doi:10.3389/fmicb.2016.01701)
Supplement: Supplementary File 1 — Fast QC files. HTML files per strain. Each FastQC report includes: Basic Statistics, Per base sequence, quality, Per sequence quality scores, Per base sequence content, Per sequence GC content, Per base N content, Sequence Length Distribution, Sequence Duplication Levels, Overrepresented sequences, Adapter Content, and Kmer Content. [file DataSheet1.zip › Supplementary files/Supplementary file 2 MUMmer/I12-1149-12-85-contigs.coords.txt]

S1	E1	S2	E2	LEN 1	LEN 2	% IDY	LEN R	LEN Q	COV R	COV Q	TAGS
1	14969	14968	1	14969	14968	99.97	816394	92499	1.83	16.18	gi|13507739|ref|NC_000912.1|<->261_92499_29107316
14856	14969	16964	17076	114	113	97.37	816394	17076	0.01	0.66	gi|13507739|ref|NC_000912.1|<->340_17076_4171040
14886	15095	210	1	210	210	100.00	816394	210	0.03	100.00	gi|13507739|ref|NC_000912.1|<->224_210_44248
15012	15164	1406	1255	153	152	91.56	816394	1406	0.02	10.81	gi|13507739|ref|NC_000912.1|<->396_1406_342596
15012	111975	96961	1	96964	96961	99.95	816394	96961	11.88	100.00	gi|13507739|ref|NC_000912.1|<->456_96961_29820675_325+,...,118+
45932	46098	122	288	167	167	94.01	816394	288	0.02	57.99	gi|13507739|ref|NC_000912.1|<->120_288_49242
45932	46063	68	199	132	132	96.97	816394	199	0.02	66.33	gi|13507739|ref|NC_000912.1|<->283_199_27150
45932	46063	132	1	132	132	95.45	816394	1192	0.02	11.07	gi|13507739|ref|NC_000912.1|<->309_1192_309163
45932	46197	641	375	266	267	93.26	816394	1216	0.03	21.96	gi|13507739|ref|NC_000912.1|<->468_1216_328058_402-,...,341+
45932	46199	282	14	268	269	92.19	816394	349	0.03	77.08	gi|13507739|ref|NC_000912.1|<->80_349_73715
45980	46077	98	1	98	98	97.96	816394	98	0.01	100.00	gi|13507739|ref|NC_000912.1|<->39_98_6950
45994	46176	1	184	183	184	92.93	816394	184	0.02	100.00	gi|13507739|ref|NC_000912.1|<->142_184_28409
45994	46098	1	105	105	105	95.24	816394	105	0.01	100.00	gi|13507739|ref|NC_000912.1|<->300_105_6107
46015	46133	120	1	119	120	95.00	816394	120	0.01	100.00	gi|13507739|ref|NC_000912.1|<->205_120_19482
111881	111989	63134	63014	109	121	89.26	816394	67030	0.01	0.18	gi|13507739|ref|NC_000912.1|<->467_67030_15798689_239+,...,348+
111881	111989	63134	63026	109	109	99.08	816394	67030	0.01	0.16	gi|13507739|ref|NC_000912.1|<->467_67030_15798689_239+,...,348+
111906	112003	1	98	98	98	100.00	816394	98	0.01	100.00	gi|13507739|ref|NC_000912.1|<->350_98_6311
111920	112600	62879	62199	681	681	96.92	816394	67030	0.08	1.02	gi|13507739|ref|NC_000912.1|<->467_67030_15798689_239+,...,348+
111920	111989	62915	62846	70	70	100.00	816394	67030	0.01	0.10	gi|13507739|ref|NC_000912.1|<->467_67030_15798689_239+,...,348+
111943	113985	2043	1	2043	2043	100.00	816394	2043	0.25	100.00	gi|13507739|ref|NC_000912.1|<->448_2043_612836_215-,321-,424+
111943	112044	109	8	102	102	95.10	816394	109	0.01	93.58	gi|13507739|ref|NC_000912.1|<->88_109_4164
114049	114197	149	1	149	149	100.00	816394	149	0.02	100.00	gi|13507739|ref|NC_000912.1|<->247_149_13156
114126	114235	1	110	110	110	100.00	816394	110	0.01	100.00	gi|13507739|ref|NC_000912.1|<->254_110_6451
114373	114475	103	1	103	103	100.00	816394	103	0.01	100.00	gi|13507739|ref|NC_000912.1|<->36_103_3324
114393	114975	1	583	583	583	100.00	816394	583	0.07	100.00	gi|13507739|ref|NC_000912.1|<->439_583_105415_96-,326+,136+
114902	115220	1	319	319	319	100.00	816394	319	0.04	100.00	gi|13507739|ref|NC_000912.1|<->262_319_41433
115156	115918	1	763	763	763	100.00	816394	763	0.09	100.00	gi|13507739|ref|NC_000912.1|<->446_763_134136_175+,92-,66+
115894	117109	1	1216	1216	1216	99.84	816394	1216	0.15	100.00	gi|13507739|ref|NC_000912.1|<->468_1216_328058_402-,...,341+
116242	116378	8624	8485	137	140	93.57	816394	9955	0.02	1.41	gi|13507739|ref|NC_000912.1|<->453_9955_2668814_305+,...,164+
116268	116534	65777	66042	267	266	93.26	816394	96961	0.03	0.27	gi|13507739|ref|NC_000912.1|<->456_96961_29820675_325+,...,118+
116284	116533	7851	7602	250	250	94.00	816394	9955	0.03	2.51	gi|13507739|ref|NC_000912.1|<->453_9955_2668814_305+,...,164+
117037	117226	1	190	190	190	100.00	816394	190	0.02	100.00	gi|13507739|ref|NC_000912.1|<->266_190_31602
117164	128070	10907	1	10907	10907	99.95	816394	10907	1.34	100.00	gi|13507739|ref|NC_000912.1|<->433_10907_2833219_19+,55-,311+
127428	127879	1	449	452	449	89.43	816394	1187	0.06	37.83	gi|13507739|ref|NC_000912.1|<->450_1187_182144_236-,20-,128+
127992	128153	162	1	162	162	100.00	816394	162	0.02	100.00	gi|13507739|ref|NC_000912.1|<->200_162_11725
128112	128255	144	1	144	144	97.92	816394	144	0.02	100.00	gi|13507739|ref|NC_000912.1|<->380_144_11369
128112	128324	1	213	213	213	100.00	816394	213	0.03	100.00	gi|13507739|ref|NC_000912.1|<->427_213_29441
128258	128384	127	1	127	127	100.00	816394	127	0.02	100.00	gi|13507739|ref|NC_000912.1|<->134_127_8250
128332	128628	1	297	297	297	100.00	816394	297	0.04	100.00	gi|13507739|ref|NC_000912.1|<->4_297_40681
128632	128808	1	177	177	177	100.00	816394	177	0.02	100.00	gi|13507739|ref|NC_000912.1|<->288_177_20121
128725	128893	1	169	169	169	100.00	816394	169	0.02	100.00	gi|13507739|ref|NC_000912.1|<->335_169_19348
128894	129464	1	571	571	571	100.00	816394	571	0.07	100.00	gi|13507739|ref|NC_000912.1|<->121_571_122743
129424	129772	1	349	349	349	100.00	816394	349	0.04	100.00	gi|13507739|ref|NC_000912.1|<->80_349_73715
129742	130219	478	1	478	478	100.00	816394	478	0.06	100.00	gi|13507739|ref|NC_000912.1|<->61_478_112267
130137	130370	234	1	234	234	100.00	816394	234	0.03	100.00	gi|13507739|ref|NC_000912.1|<->170_234_44346
130314	130618	1	305	305	305	100.00	816394	305	0.04	100.00	gi|13507739|ref|NC_000912.1|<->7_305_44162
130538	130729	1	192	192	192	100.00	816394	192	0.02	100.00	gi|13507739|ref|NC_000912.1|<->391_192_17540
130675	130822	148	1	148	148	100.00	816394	148	0.02	100.00	gi|13507739|ref|NC_000912.1|<->244_148_10055
130837	130924	88	1	88	88	100.00	816394	88	0.01	100.00	gi|13507739|ref|NC_000912.1|<->317_88_758
130858	131093	1	236	236	236	100.00	816394	236	0.03	100.00	gi|13507739|ref|NC_000912.1|<->78_236_31562
131020	131358	339	1	339	339	100.00	816394	339	0.04	100.00	gi|13507739|ref|NC_000912.1|<->114_339_42408
131395	131727	333	1	333	333	100.00	816394	333	0.04	100.00	gi|13507739|ref|NC_000912.1|<->60_333_44507
131677	131838	162	1	162	162	100.00	816394	162	0.02	100.00	gi|13507739|ref|NC_000912.1|<->228_162_18249
131769	131911	143	1	143	143	100.00	816394	143	0.02	100.00	gi|13507739|ref|NC_000912.1|<->191_143_12790
131867	132313	447	1	447	447	100.00	816394	447	0.05	100.00	gi|13507739|ref|NC_000912.1|<->279_447_75219
132348	132450	1	103	103	103	100.00	816394	103	0.01	100.00	gi|13507739|ref|NC_000912.1|<->101_103_3571
132393	133017	1	622	625	622	99.52	816394	622	0.08	100.00	gi|13507739|ref|NC_000912.1|<->22_622_123515
132981	135541	2562	1	2561	2562	99.84	816394	2562	0.31	100.00	gi|13507739|ref|NC_000912.1|<->459_2562_685396_382-,327-,25+
135537	166202	30657	1	30666	30657	99.93	816394	30657	3.76	100.00	gi|13507739|ref|NC_000912.1|<->442_30657_8534394_148-,...,264+
164928	165272	6723	6401	345	323	86.09	816394	9955	0.04	3.24	gi|13507739|ref|NC_000912.1|<->453_9955_2668814_305+,...,164+
166122	166305	1	183	184	183	97.83	816394	183	0.02	100.00	gi|13507739|ref|NC_000912.1|<->390_183_15872
166260	166606	347	1	347	347	99.71	816394	347	0.04	100.00	gi|13507739|ref|NC_000912.1|<->211_347_121372
166551	166675	1	125	125	125	100.00	816394	125	0.02	100.00	gi|13507739|ref|NC_000912.1|<->72_125_6735
166602	166706	1	105	105	105	100.00	816394	105	0.01	100.00	gi|13507739|ref|NC_000912.1|<->315_105_3948
166662	168268	1	1607	1607	1607	100.00	816394	1607	0.20	100.00	gi|13507739|ref|NC_000912.1|<->26_1607_420611
168278	169690	1	1413	1413	1413	100.00	816394	1413	0.17	100.00	gi|13507739|ref|NC_000912.1|<->434_1413_364393_24+,210-,223+
168979	169871	331	1216	893	886	93.17	816394	1216	0.11	72.86	gi|13507739|ref|NC_000912.1|<->468_1216_328058_402-,...,341+
169039	169288	7851	7602	250	250	92.00	816394	9955	0.03	2.51	gi|13507739|ref|NC_000912.1|<->453_9955_2668814_305+,...,164+
169626	169715	90	1	90	90	100.00	816394	90	0.01	100.00	gi|13507739|ref|NC_000912.1|<->127_90_1495
169679	169847	169	1	169	169	100.00	816394	169	0.02	100.00	gi|13507739|ref|NC_000912.1|<->15_169_25532
169800	169988	1	189	189	189	100.00	816394	189	0.02	100.00	gi|13507739|ref|NC_000912.1|<->130_189_30068
169926	170888	1	963	963	963	99.79	816394	963	0.12	100.00	gi|13507739|ref|NC_000912.1|<->214_963_169619
170870	171099	1	230	230	230	100.00	816394	230	0.03	100.00	gi|13507739|ref|NC_000912.1|<->203_230_21999
171045	180999	1	9955	9955	9955	99.99	816394	9955	1.22	100.00	gi|13507739|ref|NC_000912.1|<->453_9955_2668814_305+,...,164+
177445	177771	931	1279	327	349	86.25	816394	30657	0.04	1.14	gi|13507739|ref|NC_000912.1|<->442_30657_8534394_148-,...,264+
177731	177834	144	41	104	104	95.19	816394	193	0.01	53.89	gi|13507739|ref|NC_000912.1|<->276_193_25760
177731	177834	335	438	104	104	96.15	816394	478	0.01	21.76	gi|13507739|ref|NC_000912.1|<->61_478_112267
177733	177834	310	209	102	102	94.12	816394	1192	0.01	8.56	gi|13507739|ref|NC_000912.1|<->309_1192_309163
178565	178911	462	116	347	347	91.35	816394	1940	0.04	17.89	gi|13507739|ref|NC_000912.1|<->458_1940_471245_353+,281+,383+
178646	178811	123	288	166	166	92.77	816394	288	0.02	57.64	gi|13507739|ref|NC_000912.1|<->120_288_49242
178646	178895	123	372	250	250	96.80	816394	421	0.03	59.38	gi|13507739|ref|NC_000912.1|<->178_421_82670
178646	178776	69	199	131	131	96.95	816394	199	0.02	65.83	gi|13507739|ref|NC_000912.1|<->283_199_27150
178646	178895	1011	762	250	250	92.00	816394	1413	0.03	17.69	gi|13507739|ref|NC_000912.1|<->434_1413_364393_24+,210-,223+
178646	178895	640	391	250	250	94.00	816394	1216	0.03	20.56	gi|13507739|ref|NC_000912.1|<->468_1216_328058_402-,...,341+
178646	178895	281	32	250	250	91.20	816394	349	0.03	71.63	gi|13507739|ref|NC_000912.1|<->80_349_73715
178707	178890	1	184	184	184	94.02	816394	184	0.02	100.00	gi|13507739|ref|NC_000912.1|<->142_184_28409
178928	179073	1043	898	146	146	91.78	816394	1216	0.02	12.01	gi|13507739|ref|NC_000912.1|<->468_1216_328058_402-,...,341+
179373	179668	1012	720	296	293	90.88	816394	1413	0.04	20.74	gi|13507739|ref|NC_000912.1|<->434_1413_364393_24+,210-,223+
179373	179668	641	349	296	293	93.58	816394	1216	0.04	24.10	gi|13507739|ref|NC_000912.1|<->468_1216_328058_402-,...,341+
179373	179639	282	16	267	267	93.63	816394	349	0.03	76.50	gi|13507739|ref|NC_000912.1|<->80_349_73715
179374	179668	381	90	295	292	92.20	816394	1940	0.04	15.05	gi|13507739|ref|NC_000912.1|<->458_1940_471245_353+,281+,383+
179435	179618	1	184	184	184	94.57	816394	184	0.02	100.00	gi|13507739|ref|NC_000912.1|<->142_184_28409
179494	179637	229	86	144	144	90.28	816394	231	0.02	62.34	gi|13507739|ref|NC_000912.1|<->14_231_38593
179494	179618	125	1	125	125	95.20	816394	127	0.02	98.43	gi|13507739|ref|NC_000912.1|<->358_127_11504
179535	179624	1	90	90	90	98.89	816394	90	0.01	100.00	gi|13507739|ref|NC_000912.1|<->213_90_3756
179544	179639	4	99	96	96	97.92	816394	114	0.01	84.21	gi|13507739|ref|NC_000912.1|<->135_114_7972
179544	179639	4	99	96	96	97.92	816394	783	0.01	12.26	gi|13507739|ref|NC_000912.1|<->74_783_160571
181004	181367	1	364	364	364	100.00	816394	364	0.04	100.00	gi|13507739|ref|NC_000912.1|<->91_364_43733
181340	181686	347	1	347	347	99.71	816394	347	0.04	100.00	gi|13507739|ref|NC_000912.1|<->211_347_121372
181631	181781	1	151	151	151	100.00	816394	151	0.02	100.00	gi|13507739|ref|NC_000912.1|<->153_151_11765
181698	182008	746	1056	311	311	100.00	816394	1056	0.04	29.45	gi|13507739|ref|NC_000912.1|<->443_1056_185797_152+,...,431-
181925	182135	1	211	211	211	100.00	816394	211	0.03	100.00	gi|13507739|ref|NC_000912.1|<->388_211_23116
182288	182378	1	91	91	91	100.00	816394	91	0.01	100.00	gi|13507739|ref|NC_000912.1|<->1_91_1281
182336	183848	1	1522	1513	1522	99.41	816394	1522	0.19	100.00	gi|13507739|ref|NC_000912.1|<->133_1522_314319
183769	183869	1	101	101	101	100.00	816394	101	0.01	100.00	gi|13507739|ref|NC_000912.1|<->174_101_1730
183812	183932	1	121	121	121	100.00	816394	121	0.01	100.00	gi|13507739|ref|NC_000912.1|<->346_121_5398
183866	184034	169	1	169	169	100.00	816394	169	0.02	100.00	gi|13507739|ref|NC_000912.1|<->58_169_16691
183891	184034	144	1	144	144	99.31	816394	144	0.02	100.00	gi|13507739|ref|NC_000912.1|<->380_144_11369
183951	184160	1	210	210	210	100.00	816394	210	0.03	100.00	gi|13507739|ref|NC_000912.1|<->141_210_40186
184323	184574	252	1	252	252	100.00	816394	252	0.03	100.00	gi|13507739|ref|NC_000912.1|<->286_252_39665
184532	184715	184	1	184	184	100.00	816394	184	0.02	100.00	gi|13507739|ref|NC_000912.1|<->221_184_19247
184663	185934	1272	1	1272	1272	100.00	816394	1272	0.16	100.00	gi|13507739|ref|NC_000912.1|<->436_1272_283982_56-,354-,138+
185875	186130	256	1	256	256	100.00	816394	256	0.03	100.00	gi|13507739|ref|NC_000912.1|<->312_256_31158
186070	186239	170	1	170	170	100.00	816394	170	0.02	100.00	gi|13507739|ref|NC_000912.1|<->274_170_15273
186168	186344	1	177	177	177	99.44	816394	177	0.02	100.00	gi|13507739|ref|NC_000912.1|<->255_177_21365
186209	187381	1172	1	1173	1172	98.89	816394	1172	0.14	100.00	gi|13507739|ref|NC_000912.1|<->464_1172_251596_432+,...,87+
186267	187381	1115	1	1115	1115	99.64	816394	1115	0.14	100.00	gi|13507739|ref|NC_000912.1|<->465_1115_245394_432+,...,217+
186461	187717	1	1256	1257	1256	99.12	816394	1256	0.15	100.00	gi|13507739|ref|NC_000912.1|<->466_1256_259635_432-,406-,160+
187393	187486	1	94	94	94	100.00	816394	94	0.01	100.00	gi|13507739|ref|NC_000912.1|<->293_94_1058
187422	187717	296	1	296	296	100.00	816394	296	0.04	100.00	gi|13507739|ref|NC_000912.1|<->69_296_26903
187684	190935	3252	1	3252	3252	99.91	816394	3252	0.40	100.00	gi|13507739|ref|NC_000912.1|<->199_3252_749386
191111	191313	1	203	203	203	100.00	816394	203	0.02	100.00	gi|13507739|ref|NC_000912.1|<->329_203_14205
191259	191387	129	1	129	129	100.00	816394	129	0.02	100.00	gi|13507739|ref|NC_000912.1|<->257_129_6925
191313	191660	348	1	348	348	100.00	816394	348	0.04	100.00	gi|13507739|ref|NC_000912.1|<->373_348_46003
191631	191947	1	317	317	317	100.00	816394	317	0.04	100.00	gi|13507739|ref|NC_000912.1|<->368_317_43968
191905	196542	4637	1	4638	4637	99.94	816394	4637	0.57	100.00	gi|13507739|ref|NC_000912.1|<->52_4637_1265652
195669	196299	1178	546	631	633	86.89	816394	1192	0.08	53.10	gi|13507739|ref|NC_000912.1|<->309_1192_309163
195669	196042	1443	1067	374	377	86.74	816394	1940	0.05	19.43	gi|13507739|ref|NC_000912.1|<->458_1940_471245_353+,281+,383+
196478	196624	147	1	147	147	100.00	816394	147	0.02	100.00	gi|13507739|ref|NC_000912.1|<->21_147_16962
196743	197488	746	1	746	746	99.60	816394	746	0.09	100.00	gi|13507739|ref|NC_000912.1|<->421_746_134460
197431	198708	1	1278	1278	1278	100.00	816394	1278	0.16	100.00	gi|13507739|ref|NC_000912.1|<->462_1278_223408_399+,76-,62-
198671	198872	202	1	202	202	100.00	816394	202	0.02	100.00	gi|13507739|ref|NC_000912.1|<->362_202_30855
198820	198967	148	1	148	148	100.00	816394	148	0.02	100.00	gi|13507739|ref|NC_000912.1|<->147_148_19684
198900	199095	1	196	196	196	100.00	816394	196	0.02	100.00	gi|13507739|ref|NC_000912.1|<->381_196_31736
199051	245089	1	46039	46039	46039	99.95	816394	46039	5.64	100.00	gi|13507739|ref|NC_000912.1|<->444_46039_11561099_161+,269-,115+
245070	245238	169	1	169	169	100.00	816394	169	0.02	100.00	gi|13507739|ref|NC_000912.1|<->411_169_23363
245071	245238	1	168	168	168	99.40	816394	168	0.02	100.00	gi|13507739|ref|NC_000912.1|<->3_168_26016
245218	245356	139	1	139	139	96.40	816394	139	0.02	100.00	gi|13507739|ref|NC_000912.1|<->319_139_18364
245218	246533	1316	1	1316	1316	99.54	816394	1316	0.16	100.00	gi|13507739|ref|NC_000912.1|<->438_1316_243059_85+,...,140-
246536	246833	298	1	298	298	100.00	816394	298	0.04	100.00	gi|13507739|ref|NC_000912.1|<->189_298_24032
246961	247603	1	643	643	643	99.84	816394	643	0.08	100.00	gi|13507739|ref|NC_000912.1|<->397_643_116242
247553	247783	1	231	231	231	100.00	816394	231	0.03	100.00	gi|13507739|ref|NC_000912.1|<->14_231_38593
247736	248023	288	1	288	288	100.00	816394	288	0.04	100.00	gi|13507739|ref|NC_000912.1|<->120_288_49242
247990	248312	1	323	323	323	100.00	816394	323	0.04	100.00	gi|13507739|ref|NC_000912.1|<->310_323_64079
248230	248430	1	201	201	201	100.00	816394	201	0.02	100.00	gi|13507739|ref|NC_000912.1|<->73_201_32544
248387	249439	1	1056	1053	1056	99.43	816394	1056	0.13	100.00	gi|13507739|ref|NC_000912.1|<->443_1056_185797_152+,...,431-
249356	249449	1	94	94	94	100.00	816394	94	0.01	100.00	gi|13507739|ref|NC_000912.1|<->157_94_1600
249479	249737	1	259	259	259	99.61	816394	259	0.03	100.00	gi|13507739|ref|NC_000912.1|<->356_259_32553
249695	321912	72218	1	72218	72218	99.97	816394	72218	8.85	100.00	gi|13507739|ref|NC_000912.1|<->316_72218_17296784
321581	322022	233	673	442	441	86.55	816394	1398	0.05	31.55	gi|13507739|ref|NC_000912.1|<->209_1398_342643
321620	322493	1420	541	874	880	85.15	816394	1739	0.11	50.60	gi|13507739|ref|NC_000912.1|<->106_1739_483772
321625	321912	263	551	288	289	92.44	816394	551	0.04	52.45	gi|13507739|ref|NC_000912.1|<->154_551_133035
321686	322493	1621	807	808	815	85.87	816394	1940	0.10	42.01	gi|13507739|ref|NC_000912.1|<->458_1940_471245_353+,281+,383+
321829	321932	1	104	104	104	100.00	816394	104	0.01	100.00	gi|13507739|ref|NC_000912.1|<->109_104_12742
321849	322493	1192	546	645	647	87.25	816394	1192	0.08	54.28	gi|13507739|ref|NC_000912.1|<->309_1192_309163
321849	323255	1	1406	1407	1406	99.93	816394	1406	0.17	100.00	gi|13507739|ref|NC_000912.1|<->396_1406_342596
322576	322780	1254	1048	205	207	87.44	816394	1413	0.03	14.65	gi|13507739|ref|NC_000912.1|<->434_1413_364393_24+,210-,223+
323104	323255	96809	96961	152	153	91.56	816394	96961	0.02	0.16	gi|13507739|ref|NC_000912.1|<->456_96961_29820675_325+,...,118+
323172	323381	1	210	210	210	99.05	816394	210	0.03	100.00	gi|13507739|ref|NC_000912.1|<->224_210_44248
323298	323410	1	114	113	114	97.37	816394	92499	0.01	0.12	gi|13507739|ref|NC_000912.1|<->261_92499_29107316
323298	340371	17076	1	17074	17076	99.95	816394	17076	2.09	100.00	gi|13507739|ref|NC_000912.1|<->340_17076_4171040
337016	337234	17547	17327	219	221	87.78	816394	18372	0.03	1.20	gi|13507739|ref|NC_000912.1|<->204_18372_4617562
340612	340767	1	156	156	156	96.15	816394	156	0.02	100.00	gi|13507739|ref|NC_000912.1|<->122_156_9934
340746	343720	2	2976	2975	2975	99.56	816394	2976	0.36	99.97	gi|13507739|ref|NC_000912.1|<->437_2976_555382_83-,...,417+
343676	347668	67030	63038	3993	3993	99.97	816394	67030	0.49	5.96	gi|13507739|ref|NC_000912.1|<->467_67030_15798689_239+,...,348+
347179	347655	92022	92499	477	478	92.07	816394	92499	0.06	0.52	gi|13507739|ref|NC_000912.1|<->261_92499_29107316
347611	364713	62867	45765	17103	17103	99.96	816394	67030	2.09	25.52	gi|13507739|ref|NC_000912.1|<->467_67030_15798689_239+,...,348+
364399	410087	45689	1	45689	45689	99.97	816394	67030	5.60	68.16	gi|13507739|ref|NC_000912.1|<->467_67030_15798689_239+,...,348+
364399	364713	45884	45570	315	315	100.00	816394	67030	0.04	0.47	gi|13507739|ref|NC_000912.1|<->467_67030_15798689_239+,...,348+
410116	410272	1	157	157	157	100.00	816394	157	0.02	100.00	gi|13507739|ref|NC_000912.1|<->34_157_7125
410260	410428	1	169	169	169	100.00	816394	169	0.02	100.00	gi|13507739|ref|NC_000912.1|<->235_169_18716
410543	410760	1	218	218	218	100.00	816394	218	0.03	100.00	gi|13507739|ref|NC_000912.1|<->245_218_92584
410677	436140	1	25465	25464	25465	99.97	816394	25465	3.12	100.00	gi|13507739|ref|NC_000912.1|<->45_25465_6034386
435860	436078	63292	63074	219	219	82.27	816394	67030	0.03	0.33	gi|13507739|ref|NC_000912.1|<->467_67030_15798689_239+,...,348+
436057	436140	84	1	84	84	100.00	816394	109	0.01	77.06	gi|13507739|ref|NC_000912.1|<->88_109_4164
436133	436232	100	1	100	100	100.00	816394	100	0.01	100.00	gi|13507739|ref|NC_000912.1|<->37_100_8498
436214	436301	1	88	88	88	100.00	816394	88	0.01	100.00	gi|13507739|ref|NC_000912.1|<->241_88_928
436214	436381	1	168	168	168	98.81	816394	168	0.02	100.00	gi|13507739|ref|NC_000912.1|<->3_168_26016
436554	437065	511	1	512	511	99.80	816394	511	0.06	100.00	gi|13507739|ref|NC_000912.1|<->313_511_88085
436554	436666	92711	92599	113	113	98.23	816394	92711	0.01	0.12	gi|13507739|ref|NC_000912.1|<->435_92711_27087692_27+,...,32-
437005	437199	195	1	195	195	99.49	816394	195	0.02	100.00	gi|13507739|ref|NC_000912.1|<->75_195_16979
437144	438315	1172	1	1172	1172	99.23	816394	1172	0.14	100.00	gi|13507739|ref|NC_000912.1|<->464_1172_251596_432+,...,87+
437395	438650	1	1256	1256	1256	99.36	816394	1256	0.15	100.00	gi|13507739|ref|NC_000912.1|<->466_1256_259635_432-,406-,160+
438617	438836	1	220	220	220	100.00	816394	220	0.03	100.00	gi|13507739|ref|NC_000912.1|<->364_220_28777
438817	439125	1	309	309	309	99.68	816394	309	0.04	100.00	gi|13507739|ref|NC_000912.1|<->180_309_54493
439086	441024	1	1940	1939	1940	99.85	816394	1940	0.24	100.00	gi|13507739|ref|NC_000912.1|<->458_1940_471245_353+,281+,383+
441009	441503	495	1	495	495	100.00	816394	495	0.06	100.00	gi|13507739|ref|NC_000912.1|<->5_495_89915
441481	443580	2100	1	2100	2100	99.86	816394	2100	0.26	100.00	gi|13507739|ref|NC_000912.1|<->452_2100_291061_289+,...,296-
443816	443979	1	164	164	164	100.00	816394	164	0.02	100.00	gi|13507739|ref|NC_000912.1|<->166_164_12632
443988	444104	117	1	117	117	100.00	816394	117	0.01	100.00	gi|13507739|ref|NC_000912.1|<->185_117_5611
444088	492858	1	48771	48771	48771	99.96	816394	48771	5.97	100.00	gi|13507739|ref|NC_000912.1|<->243_48771_11513633
492854	493592	1	739	739	739	99.86	816394	739	0.09	100.00	gi|13507739|ref|NC_000912.1|<->155_739_105728
493562	494706	1	1146	1145	1146	99.91	816394	1146	0.14	100.00	gi|13507739|ref|NC_000912.1|<->455_1146_191033_322+,182+,360+
494642	495062	421	1	421	421	99.76	816394	421	0.05	100.00	gi|13507739|ref|NC_000912.1|<->178_421_82670
495029	496426	1398	1	1398	1398	100.00	816394	1398	0.17	100.00	gi|13507739|ref|NC_000912.1|<->209_1398_342643
496403	497176	1	774	774	774	99.87	816394	774	0.09	100.00	gi|13507739|ref|NC_000912.1|<->451_774_145034_280-,285-,344+
497104	497191	1	88	88	88	100.00	816394	88	0.01	100.00	gi|13507739|ref|NC_000912.1|<->150_88_640
497399	497517	119	1	119	119	100.00	816394	119	0.01	100.00	gi|13507739|ref|NC_000912.1|<->425_119_7835
497459	497627	1	169	169	169	100.00	816394	169	0.02	100.00	gi|13507739|ref|NC_000912.1|<->100_169_14989
497761	497934	174	1	174	174	100.00	816394	174	0.02	100.00	gi|13507739|ref|NC_000912.1|<->303_174_32357
497980	498237	1	258	258	258	99.22	816394	258	0.03	100.00	gi|13507739|ref|NC_000912.1|<->330_258_29130
498332	498500	1	169	169	169	100.00	816394	169	0.02	100.00	gi|13507739|ref|NC_000912.1|<->287_169_18204
498526	498717	1	192	192	192	100.00	816394	192	0.02	100.00	gi|13507739|ref|NC_000912.1|<->126_192_19599
498666	498990	1	325	325	325	100.00	816394	325	0.04	100.00	gi|13507739|ref|NC_000912.1|<->307_325_42113
498907	499187	1	281	281	281	100.00	816394	281	0.03	100.00	gi|13507739|ref|NC_000912.1|<->242_281_59093
499104	499280	1	177	177	177	91.53	816394	491	0.02	36.05	gi|13507739|ref|NC_000912.1|<->188_491_103985
499104	499248	145	1	145	145	100.00	816394	145	0.02	100.00	gi|13507739|ref|NC_000912.1|<->54_145_12620
499170	499384	215	1	215	215	100.00	816394	215	0.03	100.00	gi|13507739|ref|NC_000912.1|<->193_215_26001
499341	553007	59433	5767	53667	53667	99.97	816394	59433	6.57	90.30	gi|13507739|ref|NC_000912.1|<->445_59433_14264582_168+,...,240-
552747	558413	5667	1	5667	5667	99.91	816394	59433	0.69	9.54	gi|13507739|ref|NC_000912.1|<->445_59433_14264582_168+,...,240-
552747	553007	5955	5695	261	261	98.85	816394	59433	0.03	0.44	gi|13507739|ref|NC_000912.1|<->445_59433_14264582_168+,...,240-
558471	561830	1	3362	3360	3362	99.88	816394	3362	0.41	100.00	gi|13507739|ref|NC_000912.1|<->447_3362_820464_186+,167-,94+
561747	561973	1	227	227	227	100.00	816394	227	0.03	100.00	gi|13507739|ref|NC_000912.1|<->429_227_48205_28-,18-,363+
561890	565441	1	3552	3552	3552	100.00	816394	3552	0.44	100.00	gi|13507739|ref|NC_000912.1|<->308_3552_834822
565450	565667	218	1	218	218	99.54	816394	218	0.03	100.00	gi|13507739|ref|NC_000912.1|<->270_218_23958
565713	565817	1	105	105	105	97.14	816394	259	0.01	40.54	gi|13507739|ref|NC_000912.1|<->356_259_32553
565713	566059	1	347	347	347	99.14	816394	347	0.04	100.00	gi|13507739|ref|NC_000912.1|<->409_347_45479
565982	566131	150	1	150	150	100.00	816394	150	0.02	100.00	gi|13507739|ref|NC_000912.1|<->227_150_12344
566062	566172	1	111	111	111	100.00	816394	111	0.01	100.00	gi|13507739|ref|NC_000912.1|<->13_111_6759
566113	566230	118	1	118	118	100.00	816394	118	0.01	100.00	gi|13507739|ref|NC_000912.1|<->231_118_4755
566290	566524	1	235	235	235	100.00	816394	235	0.03	100.00	gi|13507739|ref|NC_000912.1|<->260_235_32491
566497	566632	319	184	136	136	94.85	816394	319	0.02	42.63	gi|13507739|ref|NC_000912.1|<->103_319_44844
566497	566591	1	95	95	95	100.00	816394	95	0.01	100.00	gi|13507739|ref|NC_000912.1|<->374_95_1841
566514	566682	1	169	169	169	100.00	816394	169	0.02	100.00	gi|13507739|ref|NC_000912.1|<->183_169_16798
566607	567433	827	1	827	827	100.00	816394	827	0.10	100.00	gi|13507739|ref|NC_000912.1|<->440_827_151110_124+,113-,385+
567445	567965	521	1	521	521	99.81	816394	521	0.06	100.00	gi|13507739|ref|NC_000912.1|<->192_521_79857
567922	568704	783	1	783	783	100.00	816394	783	0.10	100.00	gi|13507739|ref|NC_000912.1|<->74_783_160571
568627	568810	184	1	184	184	100.00	816394	184	0.02	100.00	gi|13507739|ref|NC_000912.1|<->142_184_28409
568741	569932	1	1192	1192	1192	100.00	816394	1192	0.15	100.00	gi|13507739|ref|NC_000912.1|<->309_1192_309163
569286	569932	644	1	647	644	87.23	816394	1406	0.08	45.80	gi|13507739|ref|NC_000912.1|<->396_1406_342596
569286	569952	244	908	667	665	86.06	816394	4637	0.08	14.34	gi|13507739|ref|NC_000912.1|<->52_4637_1265652
569849	569952	104	1	104	104	100.00	816394	104	0.01	100.00	gi|13507739|ref|NC_000912.1|<->109_104_12742
569869	570418	551	1	550	551	99.82	816394	551	0.07	100.00	gi|13507739|ref|NC_000912.1|<->154_551_133035
569869	570156	1	288	288	288	92.76	816394	72218	0.04	0.40	gi|13507739|ref|NC_000912.1|<->316_72218_17296784
570403	570558	1	156	156	156	100.00	816394	156	0.02	100.00	gi|13507739|ref|NC_000912.1|<->292_156_20723
570511	570802	1	292	292	292	97.26	816394	292	0.04	100.00	gi|13507739|ref|NC_000912.1|<->12_292_52197
570746	589116	1	18372	18371	18372	99.93	816394	18372	2.25	100.00	gi|13507739|ref|NC_000912.1|<->204_18372_4617562
588071	588255	1660	1478	185	183	83.24	816394	1739	0.02	10.52	gi|13507739|ref|NC_000912.1|<->106_1739_483772
588071	588291	3138	3356	221	219	87.78	816394	17076	0.03	1.28	gi|13507739|ref|NC_000912.1|<->340_17076_4171040
588074	588221	1	148	148	148	88.51	816394	4637	0.02	3.19	gi|13507739|ref|NC_000912.1|<->52_4637_1265652
589033	590246	11972	10765	1214	1208	97.61	816394	11972	0.15	10.09	gi|13507739|ref|NC_000912.1|<->454_11972_3048691_320+,430-
589033	595613	6576	1	6581	6576	99.42	816394	6576	0.81	100.00	gi|13507739|ref|NC_000912.1|<->463_6576_1714066_430-,398+,430-
594207	606178	11972	1	11972	11972	99.90	816394	11972	1.47	100.00	gi|13507739|ref|NC_000912.1|<->454_11972_3048691_320+,430-
606122	607308	1	1187	1187	1187	99.66	816394	1187	0.15	100.00	gi|13507739|ref|NC_000912.1|<->450_1187_182144_236-,20-,128+
606836	606949	114	1	114	114	99.12	816394	144	0.01	79.17	gi|13507739|ref|NC_000912.1|<->380_144_11369
607234	607415	1	182	182	182	100.00	816394	182	0.02	100.00	gi|13507739|ref|NC_000912.1|<->259_182_14493
607425	607606	182	1	182	182	100.00	816394	182	0.02	100.00	gi|13507739|ref|NC_000912.1|<->338_182_20734
607602	607846	1	245	245	245	100.00	816394	245	0.03	100.00	gi|13507739|ref|NC_000912.1|<->370_245_30330
607767	607905	1	139	139	139	100.00	816394	139	0.02	100.00	gi|13507739|ref|NC_000912.1|<->416_139_14089
607863	608115	253	1	253	253	100.00	816394	253	0.03	100.00	gi|13507739|ref|NC_000912.1|<->8_253_42441
608065	608173	109	1	109	109	100.00	816394	109	0.01	100.00	gi|13507739|ref|NC_000912.1|<->408_109_6732
608133	608246	114	1	114	114	100.00	816394	114	0.01	100.00	gi|13507739|ref|NC_000912.1|<->135_114_7972
608148	608414	8595	8329	267	267	94.38	816394	9955	0.03	2.68	gi|13507739|ref|NC_000912.1|<->453_9955_2668814_305+,...,164+
608169	608295	1	127	127	127	100.00	816394	127	0.02	100.00	gi|13507739|ref|NC_000912.1|<->358_127_11504
608248	608352	105	1	105	105	100.00	816394	105	0.01	100.00	gi|13507739|ref|NC_000912.1|<->300_105_6107
608283	608481	199	1	199	199	100.00	816394	199	0.02	100.00	gi|13507739|ref|NC_000912.1|<->283_199_27150
608451	608643	1	193	193	193	100.00	816394	193	0.02	100.00	gi|13507739|ref|NC_000912.1|<->276_193_25760
608560	608678	119	1	119	119	100.00	816394	119	0.01	100.00	gi|13507739|ref|NC_000912.1|<->355_119_19101
608560	608643	84	1	84	84	100.00	816394	92711	0.01	0.09	gi|13507739|ref|NC_000912.1|<->435_92711_27087692_27+,...,32-
608595	608967	373	1	373	373	99.73	816394	373	0.05	100.00	gi|13507739|ref|NC_000912.1|<->412_373_80455
608595	608967	415	1	373	415	87.02	816394	415	0.05	100.00	gi|13507739|ref|NC_000912.1|<->413_415_102572
608884	608987	104	1	104	104	99.04	816394	104	0.01	100.00	gi|13507739|ref|NC_000912.1|<->357_104_10552
608904	609558	1	655	655	655	99.69	816394	655	0.08	100.00	gi|13507739|ref|NC_000912.1|<->284_655_114744
608904	609133	30901	30680	230	222	87.93	816394	30901	0.03	0.72	gi|13507739|ref|NC_000912.1|<->441_30901_8383218_131+,145+,229+
609573	609857	1	285	285	285	100.00	816394	285	0.03	100.00	gi|13507739|ref|NC_000912.1|<->63_285_40314
609813	609981	1	169	169	169	100.00	816394	169	0.02	100.00	gi|13507739|ref|NC_000912.1|<->278_169_17303
609965	610191	227	1	227	227	100.00	816394	227	0.03	100.00	gi|13507739|ref|NC_000912.1|<->220_227_21748
610349	610517	169	1	169	169	100.00	816394	169	0.02	100.00	gi|13507739|ref|NC_000912.1|<->318_169_17689
610459	610731	273	1	273	273	100.00	816394	273	0.03	100.00	gi|13507739|ref|NC_000912.1|<->272_273_39188
610920	611237	319	1	318	319	99.69	816394	319	0.04	100.00	gi|13507739|ref|NC_000912.1|<->103_319_44844
610979	611237	1	258	259	258	98.84	816394	258	0.03	100.00	gi|13507739|ref|NC_000912.1|<->330_258_29130
611154	611415	262	1	262	262	99.62	816394	262	0.03	100.00	gi|13507739|ref|NC_000912.1|<->49_262_52738
611332	611434	103	1	103	103	100.00	816394	103	0.01	100.00	gi|13507739|ref|NC_000912.1|<->162_103_4759
611354	611453	100	1	100	100	100.00	816394	100	0.01	100.00	gi|13507739|ref|NC_000912.1|<->47_100_4477
611382	611500	1	119	119	119	100.00	816394	119	0.01	100.00	gi|13507739|ref|NC_000912.1|<->268_119_7765
611526	611712	187	1	187	187	100.00	816394	187	0.02	100.00	gi|13507739|ref|NC_000912.1|<->375_187_21629
611639	611723	1	85	85	85	100.00	816394	85	0.01	100.00	gi|13507739|ref|NC_000912.1|<->263_85_179
611681	611984	304	1	304	304	100.00	816394	304	0.04	100.00	gi|13507739|ref|NC_000912.1|<->107_304_42596
612099	612590	1	491	492	491	99.59	816394	491	0.06	100.00	gi|13507739|ref|NC_000912.1|<->188_491_103985
612538	612645	108	1	108	108	100.00	816394	108	0.01	100.00	gi|13507739|ref|NC_000912.1|<->250_108_8094
612646	614384	1	1739	1739	1739	100.00	816394	1739	0.21	100.00	gi|13507739|ref|NC_000912.1|<->106_1739_483772
612651	612965	443	126	315	318	94.34	816394	92711	0.04	0.34	gi|13507739|ref|NC_000912.1|<->435_92711_27087692_27+,...,32-
613132	614319	752	1940	1188	1189	89.45	816394	1940	0.15	61.29	gi|13507739|ref|NC_000912.1|<->458_1940_471245_353+,281+,383+
613186	613823	644	14	638	631	86.60	816394	1406	0.08	44.88	gi|13507739|ref|NC_000912.1|<->396_1406_342596
613446	613801	501	853	356	353	89.61	816394	4637	0.04	7.61	gi|13507739|ref|NC_000912.1|<->52_4637_1265652
614301	614586	1	286	286	286	100.00	816394	286	0.04	100.00	gi|13507739|ref|NC_000912.1|<->384_286_94954
614503	645398	1	30901	30896	30901	99.94	816394	30901	3.78	100.00	gi|13507739|ref|NC_000912.1|<->441_30901_8383218_131+,145+,229+
645177	645398	230	1	222	230	88.36	816394	655	0.03	35.11	gi|13507739|ref|NC_000912.1|<->284_655_114744
645315	645418	1	104	104	104	100.00	816394	104	0.01	100.00	gi|13507739|ref|NC_000912.1|<->357_104_10552
645335	645749	1	373	415	373	87.26	816394	373	0.05	100.00	gi|13507739|ref|NC_000912.1|<->412_373_80455
645335	645749	1	415	415	415	100.00	816394	415	0.05	100.00	gi|13507739|ref|NC_000912.1|<->413_415_102572
645666	645784	1	119	119	119	100.00	816394	119	0.01	100.00	gi|13507739|ref|NC_000912.1|<->355_119_19101
645681	645862	1156	975	182	182	93.96	816394	1413	0.02	12.88	gi|13507739|ref|NC_000912.1|<->434_1413_364393_24+,210-,223+
645681	645862	785	604	182	182	92.86	816394	1216	0.02	14.97	gi|13507739|ref|NC_000912.1|<->468_1216_328058_402-,...,341+
645701	645784	193	110	84	84	100.00	816394	193	0.01	43.52	gi|13507739|ref|NC_000912.1|<->276_193_25760
645701	738412	1	92711	92712	92711	99.97	816394	92711	11.36	100.00	gi|13507739|ref|NC_000912.1|<->435_92711_27087692_27+,...,32-
645774	646071	3617	3913	298	297	84.56	816394	17076	0.04	1.74	gi|13507739|ref|NC_000912.1|<->340_17076_4171040
645826	646143	320	6	318	315	94.34	816394	1739	0.04	18.11	gi|13507739|ref|NC_000912.1|<->106_1739_483772
646039	646216	777	603	178	175	88.83	816394	1413	0.02	12.38	gi|13507739|ref|NC_000912.1|<->434_1413_364393_24+,210-,223+
738300	738412	399	511	113	113	98.23	816394	511	0.01	22.11	gi|13507739|ref|NC_000912.1|<->313_511_88085
738300	738605	1011	1316	306	306	95.75	816394	1316	0.04	23.25	gi|13507739|ref|NC_000912.1|<->438_1316_243059_85+,...,140-
738300	738416	117	1	117	117	96.58	816394	25465	0.01	0.46	gi|13507739|ref|NC_000912.1|<->45_25465_6034386
738333	738550	218	1	218	218	100.00	816394	218	0.03	100.00	gi|13507739|ref|NC_000912.1|<->245_218_92584
738467	738605	1	139	139	139	100.00	816394	139	0.02	100.00	gi|13507739|ref|NC_000912.1|<->319_139_18364
738504	738635	132	1	132	132	99.24	816394	132	0.02	100.00	gi|13507739|ref|NC_000912.1|<->342_132_13181
738504	738672	1	169	169	169	97.63	816394	169	0.02	100.00	gi|13507739|ref|NC_000912.1|<->389_169_22207
738552	738652	1	101	101	101	100.00	816394	101	0.01	100.00	gi|13507739|ref|NC_000912.1|<->366_101_15391
738569	738672	1	104	104	104	98.08	816394	104	0.01	100.00	gi|13507739|ref|NC_000912.1|<->367_104_6207
738585	738752	168	1	168	168	100.00	816394	168	0.02	100.00	gi|13507739|ref|NC_000912.1|<->3_168_26016
738585	738753	1	169	169	169	99.41	816394	169	0.02	100.00	gi|13507739|ref|NC_000912.1|<->411_169_23363
738589	738748	160	1	160	160	98.75	816394	160	0.02	100.00	gi|13507739|ref|NC_000912.1|<->379_160_37416
738627	738909	392	110	283	283	84.21	816394	2976	0.03	9.51	gi|13507739|ref|NC_000912.1|<->437_2976_555382_83-,...,417+
738665	738833	169	1	169	169	98.82	816394	169	0.02	100.00	gi|13507739|ref|NC_000912.1|<->235_169_18716
738665	738752	88	1	88	88	98.86	816394	88	0.01	100.00	gi|13507739|ref|NC_000912.1|<->241_88_928
738670	738817	1	148	148	148	100.00	816394	148	0.02	100.00	gi|13507739|ref|NC_000912.1|<->208_148_50933
738734	738833	1	100	100	100	100.00	816394	100	0.01	100.00	gi|13507739|ref|NC_000912.1|<->37_100_8498
738734	738964	46039	45821	231	219	92.21	816394	46039	0.03	0.48	gi|13507739|ref|NC_000912.1|<->444_46039_11561099_161+,269-,115+
738821	738909	157	69	89	89	98.88	816394	157	0.01	56.69	gi|13507739|ref|NC_000912.1|<->34_157_7125
738826	738948	25465	25343	123	123	100.00	816394	25465	0.02	0.48	gi|13507739|ref|NC_000912.1|<->45_25465_6034386
738826	738909	1	84	84	84	100.00	816394	109	0.01	77.06	gi|13507739|ref|NC_000912.1|<->88_109_4164
738888	816394	92476	14969	77507	77508	99.97	816394	92499	9.49	83.79	gi|13507739|ref|NC_000912.1|<->261_92499_29107316
738888	739342	63074	63527	455	454	91.89	816394	67030	0.06	0.68	gi|13507739|ref|NC_000912.1|<->467_67030_15798689_239+,...,348+
