# Supplementary material for: Comparison of Mycoplasma pneumoniae Genome Sequences from Strains Isolated from Symptomatic and Asymptomatic Patients
Source: Front Microbiol. 2016 Oct 27;7:1701. doi: 10.3389/fmicb.2016.01701 (PMC5081376; doi:10.3389/fmicb.2016.01701)
Supplement: Supplementary File 1 — Fast QC files. HTML files per strain. Each FastQC report includes: Basic Statistics, Per base sequence, quality, Per sequence quality scores, Per base sequence content, Per sequence GC content, Per base N content, Sequence Length Distribution, Sequence Duplication Levels, Overrepresented sequences, Adapter Content, and Kmer Content. [file DataSheet1.zip › Supplementary files/Supplementary file 2 MUMmer/I12-1149-13-95-contigs.coords.txt]

S1	E1	S2	E2	LEN 1	LEN 2	% IDY	LEN R	LEN Q	COV R	COV Q	TAGS
1	15085	77595	92664	15085	15070	99.76	816394	92664	1.85	16.26	gi|13507739|ref|NC_000912.1|<->533_92664_7969805_157+,205+
14856	15085	17286	17514	230	229	97.83	816394	17514	0.03	1.31	gi|13507739|ref|NC_000912.1|<->555_17514_1209963_505+,1+
14992	15104	1	113	113	113	99.12	816394	113	0.01	100.00	gi|13507739|ref|NC_000912.1|<->153_113_2020
14992	15095	113	10	104	104	100.00	816394	113	0.01	92.04	gi|13507739|ref|NC_000912.1|<->308_113_262
14992	15095	1	104	104	104	99.04	816394	113	0.01	92.04	gi|13507739|ref|NC_000912.1|<->407_113_1490
14992	15104	113	1	113	113	98.23	816394	113	0.01	100.00	gi|13507739|ref|NC_000912.1|<->58_113_226
15011	15164	1417	1265	154	153	91.61	816394	1417	0.02	10.80	gi|13507739|ref|NC_000912.1|<->107_1417_101364
15011	45949	30938	1	30939	30938	99.84	816394	30938	3.79	100.00	gi|13507739|ref|NC_000912.1|<->446_30938_2446825
45856	45953	98	1	98	98	98.98	816394	98	0.01	100.00	gi|13507739|ref|NC_000912.1|<->305_98_351
45860	57634	11776	1	11775	11776	99.77	816394	11776	1.44	100.00	gi|13507739|ref|NC_000912.1|<->499_11776_981480
45932	46197	28	294	266	267	93.26	816394	400	0.03	66.75	gi|13507739|ref|NC_000912.1|<->358_400_25132
45932	46073	61	202	142	142	97.18	816394	202	0.02	70.30	gi|13507739|ref|NC_000912.1|<->516_202_7390
45932	46073	58	199	142	142	95.77	816394	199	0.02	71.36	gi|13507739|ref|NC_000912.1|<->68_199_7587
45980	46077	1	98	98	98	97.96	816394	98	0.01	100.00	gi|13507739|ref|NC_000912.1|<->297_98_887
45984	46133	151	1	150	151	95.36	816394	151	0.02	100.00	gi|13507739|ref|NC_000912.1|<->102_151_9495
45984	46199	443	227	216	217	93.09	816394	443	0.03	48.98	gi|13507739|ref|NC_000912.1|<->541_443_25321_317-,474+,518+
46091	46186	97	1	96	97	96.91	816394	97	0.01	100.00	gi|13507739|ref|NC_000912.1|<->168_97_260
57573	59730	1	2159	2158	2159	99.49	816394	2159	0.26	100.00	gi|13507739|ref|NC_000912.1|<->196_2159_180545
59637	59762	126	1	126	126	100.00	816394	126	0.02	100.00	gi|13507739|ref|NC_000912.1|<->251_126_4290
59669	60544	1	876	876	876	85.29	816394	2159	0.11	40.57	gi|13507739|ref|NC_000912.1|<->196_2159_180545
59669	104685	1	45004	45017	45004	99.82	816394	45004	5.51	100.00	gi|13507739|ref|NC_000912.1|<->197_45004_3627236
104592	104685	94	1	94	94	100.00	816394	105	0.01	89.52	gi|13507739|ref|NC_000912.1|<->219_105_110
104592	104871	1	280	280	280	100.00	816394	367	0.03	76.29	gi|13507739|ref|NC_000912.1|<->439_367_20043
104592	104674	356	274	83	83	100.00	816394	367	0.01	22.62	gi|13507739|ref|NC_000912.1|<->439_367_20043
104592	104674	6408	6490	83	83	100.00	816394	6490	0.01	1.28	gi|13507739|ref|NC_000912.1|<->66_6490_707491
105795	112261	6420	1	6467	6420	99.06	816394	6490	0.79	98.92	gi|13507739|ref|NC_000912.1|<->66_6490_707491
111865	112025	148	1	161	148	90.68	816394	92664	0.02	0.16	gi|13507739|ref|NC_000912.1|<->533_92664_7969805_157+,205+
111881	112025	25309	25465	145	157	91.72	816394	25465	0.02	0.62	gi|13507739|ref|NC_000912.1|<->488_25465_1705634
112168	112290	123	1	123	123	98.37	816394	123	0.02	100.00	gi|13507739|ref|NC_000912.1|<->269_123_256
112168	112290	1	123	123	123	100.00	816394	123	0.02	100.00	gi|13507739|ref|NC_000912.1|<->278_123_2740
112168	112290	1	123	123	123	99.19	816394	123	0.02	100.00	gi|13507739|ref|NC_000912.1|<->279_123_332
112197	112412	1	216	216	216	99.54	816394	216	0.03	100.00	gi|13507739|ref|NC_000912.1|<->494_216_10459
112319	112438	120	1	120	120	98.33	816394	120	0.01	100.00	gi|13507739|ref|NC_000912.1|<->173_120_274
112319	112438	1	120	120	120	98.33	816394	120	0.01	100.00	gi|13507739|ref|NC_000912.1|<->440_120_2250
112345	113995	1651	1	1651	1651	99.70	816394	1651	0.20	100.00	gi|13507739|ref|NC_000912.1|<->89_1651_146074
113951	114179	229	1	229	229	99.13	816394	229	0.03	100.00	gi|13507739|ref|NC_000912.1|<->431_229_8364
114039	114179	1	141	141	141	100.00	816394	141	0.02	100.00	gi|13507739|ref|NC_000912.1|<->485_141_2877
114086	114189	104	1	104	104	99.04	816394	104	0.01	100.00	gi|13507739|ref|NC_000912.1|<->382_104_124
114086	114245	1	160	160	160	100.00	816394	160	0.02	100.00	gi|13507739|ref|NC_000912.1|<->57_160_7020
114152	114254	103	1	103	103	100.00	816394	103	0.01	100.00	gi|13507739|ref|NC_000912.1|<->323_103_575
114363	114818	1	455	456	455	99.56	816394	455	0.06	100.00	gi|13507739|ref|NC_000912.1|<->24_455_17200
114753	114985	1	233	233	233	99.57	816394	233	0.03	100.00	gi|13507739|ref|NC_000912.1|<->274_233_5405
115020	115545	573	49	526	525	99.81	816394	599	0.06	87.65	gi|13507739|ref|NC_000912.1|<->174_599_21280
115254	115450	27	223	197	197	95.43	816394	234	0.02	84.19	gi|13507739|ref|NC_000912.1|<->467_234_3540
115884	115978	95	1	95	95	100.00	816394	95	0.01	100.00	gi|13507739|ref|NC_000912.1|<->119_95_137
115885	116119	257	20	235	238	90.38	816394	257	0.03	92.61	gi|13507739|ref|NC_000912.1|<->124_257_10325
115885	116242	1	358	358	358	100.00	816394	358	0.04	100.00	gi|13507739|ref|NC_000912.1|<->70_358_20287
116162	116561	400	1	400	400	100.00	816394	400	0.05	100.00	gi|13507739|ref|NC_000912.1|<->358_400_25132
116242	116534	1342	1637	293	296	93.24	816394	1709	0.04	17.32	gi|13507739|ref|NC_000912.1|<->548_1709_108459_418+,476+
116268	116534	11439	11704	267	266	93.26	816394	11776	0.03	2.26	gi|13507739|ref|NC_000912.1|<->499_11776_981480
116270	116372	106	4	103	103	97.09	816394	106	0.01	97.17	gi|13507739|ref|NC_000912.1|<->468_106_140
116284	116609	7895	7570	326	326	93.25	816394	8390	0.04	3.89	gi|13507739|ref|NC_000912.1|<->530_8390_543590_143-,...,270-
116464	116561	121	24	98	98	97.96	816394	123	0.01	79.67	gi|13507739|ref|NC_000912.1|<->154_123_299
116468	116561	117	24	94	94	100.00	816394	117	0.01	80.34	gi|13507739|ref|NC_000912.1|<->481_117_275
116468	117053	1	586	586	586	99.49	816394	586	0.07	100.00	gi|13507739|ref|NC_000912.1|<->81_586_39260
116497	116667	98416	98586	171	171	94.15	816394	98587	0.02	0.17	gi|13507739|ref|NC_000912.1|<->492_98587_7891009
116948	117053	30	135	106	106	98.11	816394	135	0.01	78.52	gi|13507739|ref|NC_000912.1|<->462_135_369
117026	117474	1	449	449	449	100.00	816394	449	0.05	100.00	gi|13507739|ref|NC_000912.1|<->542_449_25892_327+,523-
117145	120633	3500	1	3489	3500	98.89	816394	3500	0.43	100.00	gi|13507739|ref|NC_000912.1|<->551_3500_108891_459+,523+
117780	117878	11199	11297	99	99	98.99	816394	11297	0.01	0.88	gi|13507739|ref|NC_000912.1|<->362_11297_685251
122015	127974	5961	1	5960	5961	99.92	816394	5961	0.73	100.00	gi|13507739|ref|NC_000912.1|<->535_5961_362065_222+,400+
127398	128064	10637	11297	667	661	86.65	816394	11297	0.08	5.85	gi|13507739|ref|NC_000912.1|<->362_11297_685251
127524	127617	3	96	94	94	100.00	816394	96	0.01	97.92	gi|13507739|ref|NC_000912.1|<->290_96_18
127614	128239	1956	1343	626	614	86.08	816394	2237	0.08	27.45	gi|13507739|ref|NC_000912.1|<->537_2237_95340_244-,340+,161+
127866	128046	150	330	181	181	97.24	816394	330	0.02	54.85	gi|13507739|ref|NC_000912.1|<->171_330_8244
127866	128163	2933	3230	298	298	98.32	816394	3230	0.04	9.23	gi|13507739|ref|NC_000912.1|<->532_3230_163304_151+,...,520-
127957	128064	108	1	108	108	100.00	816394	108	0.01	100.00	gi|13507739|ref|NC_000912.1|<->218_108_660
127971	128075	1	105	105	105	100.00	816394	105	0.01	100.00	gi|13507739|ref|NC_000912.1|<->100_105_595
127982	128163	1	182	182	182	100.00	816394	182	0.02	100.00	gi|13507739|ref|NC_000912.1|<->229_182_3195
127982	128233	1	255	252	255	91.05	816394	257	0.03	99.22	gi|13507739|ref|NC_000912.1|<->370_257_12887
128070	128195	126	1	126	126	100.00	816394	126	0.02	100.00	gi|13507739|ref|NC_000912.1|<->347_126_3496
128102	128233	134	3	132	132	99.24	816394	134	0.02	98.51	gi|13507739|ref|NC_000912.1|<->27_134_2009
128102	128394	293	1	293	293	100.00	816394	293	0.04	100.00	gi|13507739|ref|NC_000912.1|<->402_293_9729
128391	128903	1	510	513	510	98.83	816394	510	0.06	100.00	gi|13507739|ref|NC_000912.1|<->549_510_32063_425+,493+,232+
128799	129548	754	1	750	754	89.62	816394	1803	0.09	41.82	gi|13507739|ref|NC_000912.1|<->536_1803_68965_230-,442+,198+
128827	129074	248	1	248	248	99.60	816394	248	0.03	100.00	gi|13507739|ref|NC_000912.1|<->301_248_10781
128981	129474	494	1	494	494	100.00	816394	494	0.06	100.00	gi|13507739|ref|NC_000912.1|<->394_494_27025
128981	129087	191	85	107	107	97.20	816394	191	0.01	56.02	gi|13507739|ref|NC_000912.1|<->445_191_2962
129414	129782	1	369	369	369	99.73	816394	369	0.05	100.00	gi|13507739|ref|NC_000912.1|<->264_369_21405
129732	130220	1	489	489	489	99.80	816394	489	0.06	100.00	gi|13507739|ref|NC_000912.1|<->521_489_30124
130127	130229	103	1	103	103	99.03	816394	103	0.01	100.00	gi|13507739|ref|NC_000912.1|<->234_103_172
130127	130229	103	1	103	103	100.00	816394	103	0.01	100.00	gi|13507739|ref|NC_000912.1|<->292_103_996
130136	130315	1	180	180	180	100.00	816394	180	0.02	100.00	gi|13507739|ref|NC_000912.1|<->386_180_8388
130136	130229	10	103	94	94	100.00	816394	103	0.01	91.26	gi|13507739|ref|NC_000912.1|<->472_103_183
130171	130315	145	1	145	145	99.31	816394	145	0.02	100.00	gi|13507739|ref|NC_000912.1|<->482_145_445
130222	130321	1	100	100	100	100.00	816394	100	0.01	100.00	gi|13507739|ref|NC_000912.1|<->293_100_575
130228	130330	1	103	103	103	100.00	816394	103	0.01	100.00	gi|13507739|ref|NC_000912.1|<->415_103_928
130228	130330	1	103	103	103	99.03	816394	103	0.01	100.00	gi|13507739|ref|NC_000912.1|<->416_103_77
130237	130330	94	1	94	94	100.00	816394	103	0.01	91.26	gi|13507739|ref|NC_000912.1|<->166_103_157
130237	130330	94	1	94	94	98.94	816394	103	0.01	91.26	gi|13507739|ref|NC_000912.1|<->378_103_652
130237	131099	858	1	863	858	94.44	816394	858	0.11	100.00	gi|13507739|ref|NC_000912.1|<->531_858_35010_147-,...,75+
130304	130493	1	190	190	190	100.00	816394	190	0.02	100.00	gi|13507739|ref|NC_000912.1|<->496_190_6281
130379	130493	2	114	115	113	96.52	816394	114	0.01	99.12	gi|13507739|ref|NC_000912.1|<->176_114_165
130400	130739	1	340	340	340	100.00	816394	340	0.04	100.00	gi|13507739|ref|NC_000912.1|<->309_340_10386
130665	130853	189	1	189	189	100.00	816394	189	0.02	100.00	gi|13507739|ref|NC_000912.1|<->98_189_3868
130827	130934	108	1	108	108	100.00	816394	108	0.01	100.00	gi|13507739|ref|NC_000912.1|<->483_108_583
130841	131022	182	1	182	182	100.00	816394	182	0.02	100.00	gi|13507739|ref|NC_000912.1|<->240_182_9605
130929	131103	175	1	175	175	100.00	816394	175	0.02	100.00	gi|13507739|ref|NC_000912.1|<->451_175_3200
130929	131415	469	1	487	469	87.80	816394	469	0.06	100.00	gi|13507739|ref|NC_000912.1|<->477_469_13779
131010	131737	727	1	728	727	99.45	816394	727	0.09	100.00	gi|13507739|ref|NC_000912.1|<->539_727_25807_294+,...,381+
131385	131745	357	1	361	357	92.56	816394	357	0.04	100.00	gi|13507739|ref|NC_000912.1|<->14_357_8905
131755	131892	1	140	138	140	95.00	816394	140	0.02	100.00	gi|13507739|ref|NC_000912.1|<->351_140_1716
131759	131892	134	1	134	134	100.00	816394	134	0.02	100.00	gi|13507739|ref|NC_000912.1|<->282_134_1639
131796	131950	295	141	155	155	98.71	816394	510	0.02	30.39	gi|13507739|ref|NC_000912.1|<->538_510_20491_284+,283-,90-
131822	131947	1	126	126	126	100.00	816394	126	0.02	100.00	gi|13507739|ref|NC_000912.1|<->120_126_1931
131857	132167	311	1	311	311	100.00	816394	311	0.04	100.00	gi|13507739|ref|NC_000912.1|<->141_311_9988
132074	132167	94	1	94	94	100.00	816394	104	0.01	90.38	gi|13507739|ref|NC_000912.1|<->382_104_124
132074	132431	1	358	358	358	100.00	816394	358	0.04	100.00	gi|13507739|ref|NC_000912.1|<->527_358_16721_73+,233+,450-
132205	132316	112	1	112	112	98.21	816394	112	0.01	100.00	gi|13507739|ref|NC_000912.1|<->458_112_171
132208	132301	36	129	94	94	100.00	816394	129	0.01	72.87	gi|13507739|ref|NC_000912.1|<->129_129_3190
132383	132534	1	152	152	152	99.34	816394	152	0.02	100.00	gi|13507739|ref|NC_000912.1|<->159_152_2521
132458	133027	1	582	570	582	97.77	816394	582	0.07	100.00	gi|13507739|ref|NC_000912.1|<->306_582_23956
132971	133731	762	1	761	762	99.74	816394	762	0.09	100.00	gi|13507739|ref|NC_000912.1|<->52_762_31056
133210	133581	60	432	372	373	85.79	816394	919	0.05	40.59	gi|13507739|ref|NC_000912.1|<->528_919_33217_79+,3+,484+
133654	135551	1902	1	1898	1902	99.42	816394	1902	0.23	100.00	gi|13507739|ref|NC_000912.1|<->246_1902_161277
135527	164544	29024	1	29018	29024	99.76	816394	29024	3.55	100.00	gi|13507739|ref|NC_000912.1|<->448_29024_2260834
164451	164548	1	98	98	98	100.00	816394	98	0.01	100.00	gi|13507739|ref|NC_000912.1|<->85_98_381
164451	164548	1	98	98	98	98.98	816394	98	0.01	100.00	gi|13507739|ref|NC_000912.1|<->86_98_100
164455	164739	285	1	285	285	100.00	816394	285	0.03	100.00	gi|13507739|ref|NC_000912.1|<->466_285_15658
164619	164739	1	121	121	121	98.35	816394	121	0.01	100.00	gi|13507739|ref|NC_000912.1|<->339_121_242
164646	165946	1	1341	1301	1341	96.28	816394	1341	0.16	100.00	gi|13507739|ref|NC_000912.1|<->183_1341_97024
164928	165163	7606	7371	236	236	90.68	816394	8390	0.03	2.81	gi|13507739|ref|NC_000912.1|<->530_8390_543590_143-,...,270-
165937	166297	360	1	361	360	98.61	816394	360	0.04	100.00	gi|13507739|ref|NC_000912.1|<->216_360_9504
166268	166661	1	394	394	394	99.49	816394	394	0.05	100.00	gi|13507739|ref|NC_000912.1|<->165_394_20424
166568	166661	118	25	94	94	100.00	816394	118	0.01	79.66	gi|13507739|ref|NC_000912.1|<->417_118_825
166623	166755	1	133	133	133	100.00	816394	133	0.02	100.00	gi|13507739|ref|NC_000912.1|<->182_133_6330
166662	168278	1617	1	1617	1617	99.81	816394	1617	0.20	100.00	gi|13507739|ref|NC_000912.1|<->139_1617_120819
166662	166812	1	156	151	156	91.03	816394	158	0.02	98.73	gi|13507739|ref|NC_000912.1|<->314_158_5833
168085	168566	2489	2967	482	479	87.30	816394	3230	0.06	14.83	gi|13507739|ref|NC_000912.1|<->532_3230_163304_151+,...,520-
168236	168500	265	1	265	265	100.00	816394	265	0.03	100.00	gi|13507739|ref|NC_000912.1|<->406_265_7540
168407	168935	1	528	529	528	99.62	816394	614	0.06	85.99	gi|13507739|ref|NC_000912.1|<->184_614_37097
168407	168566	1803	1650	160	154	93.12	816394	1803	0.02	8.54	gi|13507739|ref|NC_000912.1|<->536_1803_68965_230-,442+,198+
169039	169364	7895	7570	326	326	93.25	816394	8390	0.04	3.89	gi|13507739|ref|NC_000912.1|<->530_8390_543590_143-,...,270-
169223	169815	1	586	593	586	92.75	816394	586	0.07	100.00	gi|13507739|ref|NC_000912.1|<->81_586_39260
169545	169700	458	614	156	157	93.63	816394	614	0.02	25.57	gi|13507739|ref|NC_000912.1|<->184_614_37097
169616	169725	110	1	110	110	100.00	816394	110	0.01	100.00	gi|13507739|ref|NC_000912.1|<->237_110_1257
169745	169857	1	113	113	113	100.00	816394	113	0.01	100.00	gi|13507739|ref|NC_000912.1|<->371_113_1426
169745	169857	1	113	113	113	99.12	816394	113	0.01	100.00	gi|13507739|ref|NC_000912.1|<->372_113_191
170141	177771	1	7610	7631	7610	99.49	816394	8390	0.93	90.70	gi|13507739|ref|NC_000912.1|<->530_8390_543590_143-,...,270-
170881	171209	1	328	329	328	94.83	816394	575	0.04	57.04	gi|13507739|ref|NC_000912.1|<->540_575_17268_312+,84-,92-
177490	177771	558	277	282	282	89.36	816394	1341	0.03	21.03	gi|13507739|ref|NC_000912.1|<->183_1341_97024
177731	177834	154	51	104	104	95.19	816394	213	0.01	48.83	gi|13507739|ref|NC_000912.1|<->177_213_7320
177731	177834	154	51	104	104	96.15	816394	489	0.01	21.27	gi|13507739|ref|NC_000912.1|<->521_489_30124
177733	177834	726	827	102	102	94.12	816394	940	0.01	10.85	gi|13507739|ref|NC_000912.1|<->208_940_65414
178565	178911	543	889	347	347	90.80	816394	1014	0.04	34.22	gi|13507739|ref|NC_000912.1|<->321_1014_58738
178646	178895	291	42	250	250	90.80	816394	369	0.03	67.75	gi|13507739|ref|NC_000912.1|<->264_369_21405
178646	178895	29	278	250	250	94.00	816394	400	0.03	62.50	gi|13507739|ref|NC_000912.1|<->358_400_25132
178646	178895	250	1	250	250	96.80	816394	382	0.03	65.45	gi|13507739|ref|NC_000912.1|<->398_382_18826
178646	178784	62	200	139	139	97.12	816394	202	0.02	68.81	gi|13507739|ref|NC_000912.1|<->516_202_7390
178646	179390	7646	8390	745	745	99.60	816394	8390	0.09	8.88	gi|13507739|ref|NC_000912.1|<->530_8390_543590_143-,...,270-
178697	178913	443	227	217	217	92.20	816394	443	0.03	48.98	gi|13507739|ref|NC_000912.1|<->541_443_25321_317-,474+,518+
178802	178906	1	105	105	105	99.05	816394	105	0.01	100.00	gi|13507739|ref|NC_000912.1|<->101_105_95
178802	178895	1	94	94	94	98.94	816394	1803	0.01	5.21	gi|13507739|ref|NC_000912.1|<->536_1803_68965_230-,442+,198+
178928	179073	469	324	146	146	91.78	816394	586	0.02	24.91	gi|13507739|ref|NC_000912.1|<->81_586_39260
179279	179390	112	1	112	112	95.54	816394	30938	0.01	0.36	gi|13507739|ref|NC_000912.1|<->446_30938_2446825
179297	179394	98	1	98	98	98.98	816394	98	0.01	100.00	gi|13507739|ref|NC_000912.1|<->106_98_295
179297	179394	1	98	98	98	97.96	816394	98	0.01	100.00	gi|13507739|ref|NC_000912.1|<->188_98_53
179297	179391	98	4	95	95	98.95	816394	98	0.01	96.94	gi|13507739|ref|NC_000912.1|<->305_98_351
179297	179391	98	4	95	95	100.00	816394	98	0.01	96.94	gi|13507739|ref|NC_000912.1|<->502_98_46
179301	179639	11776	11439	339	338	94.10	816394	11776	0.04	2.87	gi|13507739|ref|NC_000912.1|<->499_11776_981480
179301	181009	1709	1	1709	1709	99.88	816394	1709	0.21	100.00	gi|13507739|ref|NC_000912.1|<->548_1709_108459_418+,476+
179373	179639	292	26	267	267	93.26	816394	369	0.03	72.36	gi|13507739|ref|NC_000912.1|<->264_369_21405
179373	179668	28	320	296	293	93.58	816394	400	0.04	73.25	gi|13507739|ref|NC_000912.1|<->358_400_25132
179374	179668	624	915	295	292	91.19	816394	1014	0.04	28.80	gi|13507739|ref|NC_000912.1|<->321_1014_58738
179425	179639	443	229	215	215	94.42	816394	443	0.03	48.53	gi|13507739|ref|NC_000912.1|<->541_443_25321_317-,474+,518+
179482	179637	250	95	156	156	89.74	816394	250	0.02	62.40	gi|13507739|ref|NC_000912.1|<->239_250_11621
179531	179625	98	4	95	95	98.95	816394	98	0.01	96.94	gi|13507739|ref|NC_000912.1|<->38_98_44
179531	179628	98	1	98	98	96.94	816394	98	0.01	100.00	gi|13507739|ref|NC_000912.1|<->475_98_40
179535	179625	94	4	91	91	98.90	816394	97	0.01	93.81	gi|13507739|ref|NC_000912.1|<->168_97_260
179535	179637	4	106	103	103	99.03	816394	106	0.01	97.17	gi|13507739|ref|NC_000912.1|<->468_106_140
180934	181111	1	178	178	178	100.00	816394	178	0.02	100.00	gi|13507739|ref|NC_000912.1|<->512_178_6405
181018	181377	360	1	360	360	98.06	816394	360	0.04	100.00	gi|13507739|ref|NC_000912.1|<->216_360_9504
181018	181377	1	360	360	360	100.00	816394	360	0.04	100.00	gi|13507739|ref|NC_000912.1|<->495_360_9768
181348	181741	1	394	394	394	97.72	816394	394	0.05	100.00	gi|13507739|ref|NC_000912.1|<->165_394_20424
181348	181507	1	160	160	160	96.88	816394	171	0.02	93.57	gi|13507739|ref|NC_000912.1|<->39_171_2803
181698	182059	362	1	362	362	98.90	816394	469	0.04	77.19	gi|13507739|ref|NC_000912.1|<->477_469_13779
181903	182059	19	175	157	157	93.63	816394	175	0.02	89.71	gi|13507739|ref|NC_000912.1|<->45_175_2228
181966	182135	170	1	170	170	100.00	816394	170	0.02	100.00	gi|13507739|ref|NC_000912.1|<->263_170_5515
182042	182145	104	1	104	104	100.00	816394	104	0.01	100.00	gi|13507739|ref|NC_000912.1|<->304_104_574
182042	182145	104	1	104	104	99.04	816394	104	0.01	100.00	gi|13507739|ref|NC_000912.1|<->414_104_499
182052	183586	1	1541	1535	1541	99.29	816394	1541	0.19	100.00	gi|13507739|ref|NC_000912.1|<->534_1541_73115_202+,...,391+
183194	183942	2482	3230	749	749	96.40	816394	3230	0.09	23.19	gi|13507739|ref|NC_000912.1|<->532_3230_163304_151+,...,520-
183493	183825	1	330	333	330	97.60	816394	330	0.04	100.00	gi|13507739|ref|NC_000912.1|<->171_330_8244
183493	183595	1	103	103	103	100.00	816394	103	0.01	100.00	gi|13507739|ref|NC_000912.1|<->356_103_92
183744	184786	1443	392	1043	1052	90.90	816394	2057	0.13	51.14	gi|13507739|ref|NC_000912.1|<->529_2057_79271_115-,...,132+
183921	184046	1	126	126	126	99.21	816394	126	0.02	100.00	gi|13507739|ref|NC_000912.1|<->77_126_3633
183953	184191	1	248	239	248	90.73	816394	248	0.03	100.00	gi|13507739|ref|NC_000912.1|<->364_248_10257
183953	184170	1	218	218	218	100.00	816394	218	0.03	100.00	gi|13507739|ref|NC_000912.1|<->365_218_4242
184632	184855	49	272	224	224	95.09	816394	340	0.03	65.88	gi|13507739|ref|NC_000912.1|<->338_340_10906
184752	184941	181	1	190	181	90.58	816394	191	0.02	94.76	gi|13507739|ref|NC_000912.1|<->445_191_2962
184849	185947	1099	1	1099	1099	99.36	816394	1099	0.13	100.00	gi|13507739|ref|NC_000912.1|<->265_1099_51748
186350	186445	1	96	96	96	100.00	816394	96	0.01	100.00	gi|13507739|ref|NC_000912.1|<->438_96_21
186534	187391	1	858	858	858	99.18	816394	858	0.11	100.00	gi|13507739|ref|NC_000912.1|<->137_858_23054
187380	188087	1	708	708	708	92.80	816394	919	0.09	77.04	gi|13507739|ref|NC_000912.1|<->528_919_33217_79+,3+,484+
187380	187727	1	347	348	347	98.56	816394	347	0.04	100.00	gi|13507739|ref|NC_000912.1|<->80_347_6884
187494	187727	1	234	234	234	97.01	816394	234	0.03	100.00	gi|13507739|ref|NC_000912.1|<->467_234_3540
187716	190945	1	3230	3230	3230	99.69	816394	3230	0.40	100.00	gi|13507739|ref|NC_000912.1|<->532_3230_163304_151+,...,520-
190414	190682	3208	2940	269	269	90.33	816394	3500	0.03	7.69	gi|13507739|ref|NC_000912.1|<->551_3500_108891_459+,523+
190496	190828	1	330	333	330	94.89	816394	330	0.04	100.00	gi|13507739|ref|NC_000912.1|<->171_330_8244
190648	190756	109	1	109	109	98.17	816394	5961	0.01	1.83	gi|13507739|ref|NC_000912.1|<->535_5961_362065_222+,400+
191096	191670	1	575	575	575	99.48	816394	575	0.07	100.00	gi|13507739|ref|NC_000912.1|<->540_575_17268_312+,84-,92-
191590	191880	1	297	291	297	97.31	816394	340	0.04	87.35	gi|13507739|ref|NC_000912.1|<->338_340_10906
191895	196493	4593	1	4599	4593	99.57	816394	4593	0.56	100.00	gi|13507739|ref|NC_000912.1|<->11_4593_358118
195816	196042	245	16	227	230	89.13	816394	248	0.03	92.74	gi|13507739|ref|NC_000912.1|<->175_248_12255
195816	196299	4	490	484	487	86.65	816394	940	0.06	51.81	gi|13507739|ref|NC_000912.1|<->208_940_65414
196400	196552	1	153	153	153	99.35	816394	153	0.02	100.00	gi|13507739|ref|NC_000912.1|<->369_153_4316
196468	196634	167	1	167	167	100.00	816394	167	0.02	100.00	gi|13507739|ref|NC_000912.1|<->243_167_5886
196541	196826	1	286	286	286	100.00	816394	286	0.04	100.00	gi|13507739|ref|NC_000912.1|<->17_286_24873
196733	197740	1008	1	1008	1008	99.70	816394	1008	0.12	100.00	gi|13507739|ref|NC_000912.1|<->546_1008_43789_384+,...,360-
197234	197337	112	9	104	104	99.04	816394	112	0.01	92.86	gi|13507739|ref|NC_000912.1|<->458_112_171
197421	197518	98	1	98	98	100.00	816394	98	0.01	100.00	gi|13507739|ref|NC_000912.1|<->396_98_52
197658	198718	1060	1	1061	1060	99.81	816394	1060	0.13	100.00	gi|13507739|ref|NC_000912.1|<->361_1060_37235
198256	198487	1	232	232	232	94.40	816394	234	0.03	99.15	gi|13507739|ref|NC_000912.1|<->467_234_3540
198663	198882	220	1	220	220	100.00	816394	220	0.03	100.00	gi|13507739|ref|NC_000912.1|<->329_220_8837
198663	198768	106	1	106	106	99.06	816394	106	0.01	100.00	gi|13507739|ref|NC_000912.1|<->498_106_131
198793	198973	181	1	181	181	100.00	816394	181	0.02	100.00	gi|13507739|ref|NC_000912.1|<->331_181_7332
198880	198977	98	1	98	98	100.00	816394	98	0.01	100.00	gi|13507739|ref|NC_000912.1|<->228_98_71
198880	198977	1	98	98	98	98.98	816394	98	0.01	100.00	gi|13507739|ref|NC_000912.1|<->56_98_424
198884	199105	222	1	222	222	99.55	816394	222	0.03	100.00	gi|13507739|ref|NC_000912.1|<->255_222_10562
199049	199169	1	121	121	121	98.35	816394	121	0.01	100.00	gi|13507739|ref|NC_000912.1|<->339_121_242
199049	244935	45887	1	45887	45887	99.87	816394	45887	5.62	100.00	gi|13507739|ref|NC_000912.1|<->554_45887_3001002_505+,0+
244528	245099	1	572	572	572	100.00	816394	572	0.07	100.00	gi|13507739|ref|NC_000912.1|<->556_572_58332_505-,96+
245060	245248	1	189	189	189	100.00	816394	189	0.02	100.00	gi|13507739|ref|NC_000912.1|<->434_189_8458
245061	245248	188	1	188	188	99.47	816394	188	0.02	100.00	gi|13507739|ref|NC_000912.1|<->95_188_8955
245215	245543	1	329	329	329	98.78	816394	329	0.04	100.00	gi|13507739|ref|NC_000912.1|<->419_329_18295
245215	245365	1	151	151	151	96.69	816394	152	0.02	99.34	gi|13507739|ref|NC_000912.1|<->420_152_7069
245439	245543	105	1	105	105	98.10	816394	105	0.01	100.00	gi|13507739|ref|NC_000912.1|<->199_105_105
245450	245648	199	1	199	199	100.00	816394	199	0.02	100.00	gi|13507739|ref|NC_000912.1|<->410_199_9010
245547	245648	100	1	102	100	98.04	816394	100	0.01	100.00	gi|13507739|ref|NC_000912.1|<->411_100_51
245555	247613	2057	1	2059	2057	99.61	816394	2057	0.25	100.00	gi|13507739|ref|NC_000912.1|<->529_2057_79271_115-,...,132+
246197	247745	1566	1	1549	1566	88.61	816394	1803	0.19	86.86	gi|13507739|ref|NC_000912.1|<->536_1803_68965_230-,442+,198+
247543	247793	1	250	251	250	99.60	816394	250	0.03	100.00	gi|13507739|ref|NC_000912.1|<->239_250_11621
247830	247952	123	1	123	123	98.37	816394	123	0.02	100.00	gi|13507739|ref|NC_000912.1|<->154_123_299
247830	248033	204	1	204	204	100.00	816394	204	0.02	100.00	gi|13507739|ref|NC_000912.1|<->231_204_6783
247980	248313	334	1	334	334	100.00	816394	334	0.04	100.00	gi|13507739|ref|NC_000912.1|<->22_334_16585
248217	248322	103	1	106	103	97.17	816394	103	0.01	100.00	gi|13507739|ref|NC_000912.1|<->234_103_172
248220	248322	1	103	103	103	100.00	816394	103	0.01	100.00	gi|13507739|ref|NC_000912.1|<->10_103_1021
248220	248322	1	103	103	103	99.03	816394	103	0.01	100.00	gi|13507739|ref|NC_000912.1|<->472_103_183
248229	248357	129	1	129	129	100.00	816394	129	0.02	100.00	gi|13507739|ref|NC_000912.1|<->452_129_3318
248264	248440	1	177	177	177	100.00	816394	177	0.02	100.00	gi|13507739|ref|NC_000912.1|<->145_177_6682
248264	248408	145	1	145	145	98.62	816394	145	0.02	100.00	gi|13507739|ref|NC_000912.1|<->482_145_445
248356	249027	672	1	672	672	99.40	816394	672	0.08	100.00	gi|13507739|ref|NC_000912.1|<->72_672_24500
249022	249490	469	1	469	469	98.72	816394	469	0.06	100.00	gi|13507739|ref|NC_000912.1|<->477_469_13779
249576	249747	166	337	172	172	100.00	816394	337	0.02	51.04	gi|13507739|ref|NC_000912.1|<->337_337_8377
249685	321922	1	72238	72238	72238	99.89	816394	72238	8.85	100.00	gi|13507739|ref|NC_000912.1|<->135_72238_4526262
321581	322022	1176	736	442	441	86.77	816394	1418	0.05	31.10	gi|13507739|ref|NC_000912.1|<->514_1418_108841
321625	321922	298	1	298	298	93.00	816394	570	0.04	52.28	gi|13507739|ref|NC_000912.1|<->242_570_39533
321699	322088	390	2	390	389	87.24	816394	741	0.05	52.50	gi|13507739|ref|NC_000912.1|<->524_741_43160_111-,130-
321699	322260	579	13	562	567	87.17	816394	995	0.07	56.98	gi|13507739|ref|NC_000912.1|<->560_995_69459_525+,453+
321829	321932	1	104	104	104	100.00	816394	104	0.01	100.00	gi|13507739|ref|NC_000912.1|<->99_104_2164
321839	323256	1	1417	1418	1417	99.86	816394	1417	0.17	100.00	gi|13507739|ref|NC_000912.1|<->107_1417_101364
321839	322088	251	2	250	250	93.23	816394	251	0.03	99.60	gi|13507739|ref|NC_000912.1|<->134_251_14801
322007	322242	248	13	236	236	89.45	816394	248	0.03	95.16	gi|13507739|ref|NC_000912.1|<->175_248_12255
322309	322493	40	227	185	188	88.36	816394	798	0.02	23.56	gi|13507739|ref|NC_000912.1|<->268_798_56321
322309	322493	11	198	185	188	86.70	816394	1014	0.02	18.54	gi|13507739|ref|NC_000912.1|<->321_1014_58738
322312	322493	306	490	182	185	86.49	816394	940	0.02	19.68	gi|13507739|ref|NC_000912.1|<->208_940_65414
323104	323256	30785	30938	153	154	90.97	816394	30938	0.02	0.50	gi|13507739|ref|NC_000912.1|<->446_30938_2446825
323163	323275	1	113	113	113	99.12	816394	113	0.01	100.00	gi|13507739|ref|NC_000912.1|<->308_113_262
323163	323275	113	1	113	113	100.00	816394	113	0.01	100.00	gi|13507739|ref|NC_000912.1|<->407_113_1490
323172	323275	104	1	104	104	98.08	816394	113	0.01	92.04	gi|13507739|ref|NC_000912.1|<->153_113_2020
323172	323275	10	113	104	104	99.04	816394	113	0.01	92.04	gi|13507739|ref|NC_000912.1|<->58_113_226
323182	323410	92664	92435	229	230	97.39	816394	92664	0.03	0.25	gi|13507739|ref|NC_000912.1|<->533_92664_7969805_157+,205+
323182	340695	17514	1	17514	17514	99.81	816394	17514	2.15	100.00	gi|13507739|ref|NC_000912.1|<->555_17514_1209963_505+,1+
337016	337234	1429	1649	219	221	87.33	816394	19130	0.03	1.16	gi|13507739|ref|NC_000912.1|<->550_19130_1236277_441-,128+
340782	340975	194	1	194	194	99.48	816394	194	0.02	100.00	gi|13507739|ref|NC_000912.1|<->275_194_3235
340882	340990	1	109	109	109	99.08	816394	109	0.01	100.00	gi|13507739|ref|NC_000912.1|<->211_109_844
340885	340990	106	1	106	106	100.00	816394	109	0.01	97.25	gi|13507739|ref|NC_000912.1|<->341_109_151
340897	341586	690	1	690	690	100.00	816394	690	0.08	100.00	gi|13507739|ref|NC_000912.1|<->94_690_45211
341493	341589	100	4	97	97	100.00	816394	100	0.01	97.00	gi|13507739|ref|NC_000912.1|<->411_100_51
341493	343730	2237	1	2238	2237	99.29	816394	2237	0.27	100.00	gi|13507739|ref|NC_000912.1|<->537_2237_95340_244-,340+,161+
343666	345928	1	2264	2263	2264	99.91	816394	2264	0.28	100.00	gi|13507739|ref|NC_000912.1|<->272_2264_161771
345836	347257	1	1422	1422	1422	100.00	816394	1422	0.17	100.00	gi|13507739|ref|NC_000912.1|<->30_1422_99837
347164	347940	741	1	777	741	95.11	816394	741	0.10	100.00	gi|13507739|ref|NC_000912.1|<->103_741_46002
347164	347278	116	2	115	115	99.13	816394	116	0.01	99.14	gi|13507739|ref|NC_000912.1|<->478_116_210
347179	347704	526	1	526	526	92.05	816394	92664	0.06	0.57	gi|13507739|ref|NC_000912.1|<->533_92664_7969805_157+,205+
347414	347668	25151	25405	255	255	84.38	816394	25465	0.03	1.00	gi|13507739|ref|NC_000912.1|<->488_25465_1705634
347847	347969	1	123	123	123	99.19	816394	123	0.02	100.00	gi|13507739|ref|NC_000912.1|<->279_123_332
347847	347969	123	1	123	123	99.19	816394	123	0.02	100.00	gi|13507739|ref|NC_000912.1|<->373_123_2472
347876	348091	216	1	216	216	100.00	816394	216	0.03	100.00	gi|13507739|ref|NC_000912.1|<->164_216_8840
347876	348091	1	216	216	216	98.61	816394	216	0.03	100.00	gi|13507739|ref|NC_000912.1|<->494_216_10459
347998	348117	120	1	120	120	100.00	816394	120	0.01	100.00	gi|13507739|ref|NC_000912.1|<->172_120_1694
347998	348117	120	1	120	120	99.17	816394	120	0.01	100.00	gi|13507739|ref|NC_000912.1|<->173_120_274
347998	348117	1	120	120	120	98.33	816394	120	0.01	100.00	gi|13507739|ref|NC_000912.1|<->281_120_282
347998	348117	1	120	120	120	97.50	816394	120	0.01	100.00	gi|13507739|ref|NC_000912.1|<->440_120_2250
348024	410025	1	62056	62002	62056	99.77	816394	62128	7.59	99.88	gi|13507739|ref|NC_000912.1|<->558_62128_3889596_511+,...,389-
348024	348279	1651	1396	256	256	95.31	816394	1651	0.03	15.51	gi|13507739|ref|NC_000912.1|<->89_1651_146074
364469	364562	1	94	94	94	100.00	816394	96	0.01	97.92	gi|13507739|ref|NC_000912.1|<->461_96_24
364471	364564	3	96	94	94	100.00	816394	96	0.01	97.92	gi|13507739|ref|NC_000912.1|<->376_96_21
410250	410438	189	1	189	189	100.00	816394	189	0.02	100.00	gi|13507739|ref|NC_000912.1|<->212_189_6707
410568	410760	193	1	193	193	100.00	816394	193	0.02	100.00	gi|13507739|ref|NC_000912.1|<->121_193_18459
410667	410784	1	118	118	118	99.15	816394	118	0.01	100.00	gi|13507739|ref|NC_000912.1|<->156_118_202
410667	410784	1	118	118	118	100.00	816394	118	0.01	100.00	gi|13507739|ref|NC_000912.1|<->436_118_1798
410691	410802	112	1	112	112	100.00	816394	112	0.01	100.00	gi|13507739|ref|NC_000912.1|<->397_112_1539
410709	410813	105	1	105	105	99.05	816394	105	0.01	100.00	gi|13507739|ref|NC_000912.1|<->199_105_105
410709	436078	1	25369	25370	25369	99.84	816394	25465	3.11	99.62	gi|13507739|ref|NC_000912.1|<->488_25465_1705634
435610	436150	61585	62128	541	544	81.32	816394	62128	0.07	0.88	gi|13507739|ref|NC_000912.1|<->558_62128_3889596_511+,...,389-
435860	436133	491	218	274	274	83.27	816394	741	0.03	36.98	gi|13507739|ref|NC_000912.1|<->103_741_46002
436018	436133	333	218	116	116	93.97	816394	6490	0.01	1.79	gi|13507739|ref|NC_000912.1|<->66_6490_707491
436057	436178	1	122	122	122	100.00	816394	122	0.01	100.00	gi|13507739|ref|NC_000912.1|<->158_122_4989
436123	436242	1	120	120	120	100.00	816394	120	0.01	100.00	gi|13507739|ref|NC_000912.1|<->91_120_4093
436204	436311	1	108	108	108	100.00	816394	108	0.01	100.00	gi|13507739|ref|NC_000912.1|<->426_108_1135
436204	436391	188	1	188	188	98.94	816394	188	0.02	100.00	gi|13507739|ref|NC_000912.1|<->95_188_8955
436441	436633	1	193	193	193	99.48	816394	193	0.02	100.00	gi|13507739|ref|NC_000912.1|<->160_193_7836
436544	436657	114	1	114	114	97.37	816394	114	0.01	100.00	gi|13507739|ref|NC_000912.1|<->289_114_226
436544	436657	1	114	114	114	99.12	816394	114	0.01	100.00	gi|13507739|ref|NC_000912.1|<->299_114_1197
436544	436657	1	114	114	114	98.25	816394	114	0.01	100.00	gi|13507739|ref|NC_000912.1|<->302_114_2070
436544	436657	1	114	114	114	100.00	816394	114	0.01	100.00	gi|13507739|ref|NC_000912.1|<->332_114_261
436564	436666	1	103	103	103	98.06	816394	98587	0.01	0.10	gi|13507739|ref|NC_000912.1|<->492_98587_7891009
436564	437074	510	1	511	510	99.61	816394	510	0.06	100.00	gi|13507739|ref|NC_000912.1|<->538_510_20491_284+,283-,90-
436986	437196	211	1	211	211	99.53	816394	211	0.03	100.00	gi|13507739|ref|NC_000912.1|<->353_211_3523
437134	437378	1	245	245	245	100.00	816394	245	0.03	100.00	gi|13507739|ref|NC_000912.1|<->248_245_6215
437285	437544	260	1	260	260	99.62	816394	260	0.03	100.00	gi|13507739|ref|NC_000912.1|<->53_260_6156
437395	437544	3	152	150	150	98.00	816394	152	0.02	98.68	gi|13507739|ref|NC_000912.1|<->159_152_2521
437451	437561	1	111	111	111	100.00	816394	111	0.01	100.00	gi|13507739|ref|NC_000912.1|<->515_111_1691
437468	438325	1	858	858	858	99.30	816394	858	0.11	100.00	gi|13507739|ref|NC_000912.1|<->137_858_23054
437468	437561	1	94	94	94	100.00	816394	582	0.01	16.15	gi|13507739|ref|NC_000912.1|<->306_582_23956
438214	438792	579	1	579	579	90.52	816394	599	0.07	96.66	gi|13507739|ref|NC_000912.1|<->174_599_21280
438314	438660	1	347	347	347	99.14	816394	347	0.04	100.00	gi|13507739|ref|NC_000912.1|<->80_347_6884
438649	438792	144	1	144	144	100.00	816394	144	0.02	100.00	gi|13507739|ref|NC_000912.1|<->31_144_2369
438723	438816	94	1	94	94	100.00	816394	113	0.01	83.19	gi|13507739|ref|NC_000912.1|<->330_113_192
438723	438821	1	99	99	99	100.00	816394	99	0.01	100.00	gi|13507739|ref|NC_000912.1|<->41_99_621
438728	438840	1	113	113	113	100.00	816394	113	0.01	100.00	gi|13507739|ref|NC_000912.1|<->315_113_2803
438728	438840	1	113	113	113	99.12	816394	113	0.01	100.00	gi|13507739|ref|NC_000912.1|<->387_113_177
438747	438840	20	113	94	94	100.00	816394	113	0.01	83.19	gi|13507739|ref|NC_000912.1|<->344_113_259
438803	439058	257	1	256	257	99.22	816394	257	0.03	100.00	gi|13507739|ref|NC_000912.1|<->124_257_10325
438965	439070	106	1	106	106	99.06	816394	106	0.01	100.00	gi|13507739|ref|NC_000912.1|<->16_106_123
438965	439070	106	1	106	106	99.06	816394	106	0.01	100.00	gi|13507739|ref|NC_000912.1|<->432_106_137
438965	439070	106	1	106	106	100.00	816394	106	0.01	100.00	gi|13507739|ref|NC_000912.1|<->433_106_881
438977	439169	193	1	193	193	100.00	816394	193	0.02	100.00	gi|13507739|ref|NC_000912.1|<->267_193_6819
439076	440089	1014	1	1014	1014	99.41	816394	1014	0.12	100.00	gi|13507739|ref|NC_000912.1|<->321_1014_58738
439996	440118	1	123	123	123	99.19	816394	123	0.02	100.00	gi|13507739|ref|NC_000912.1|<->479_123_299
440041	440184	1	144	144	144	97.92	816394	144	0.02	100.00	gi|13507739|ref|NC_000912.1|<->185_144_473
440041	440230	190	1	190	190	99.47	816394	190	0.02	100.00	gi|13507739|ref|NC_000912.1|<->504_190_9208
440113	440230	1	118	118	118	97.46	816394	118	0.01	100.00	gi|13507739|ref|NC_000912.1|<->220_118_211
440137	440384	1	248	248	248	99.60	816394	248	0.03	100.00	gi|13507739|ref|NC_000912.1|<->175_248_12255
440152	440384	233	1	233	233	95.71	816394	940	0.03	24.79	gi|13507739|ref|NC_000912.1|<->208_940_65414
440291	440394	105	2	104	104	96.15	816394	105	0.01	99.05	gi|13507739|ref|NC_000912.1|<->191_105_1177
440291	440395	1	105	105	105	98.10	816394	105	0.01	100.00	gi|13507739|ref|NC_000912.1|<->19_105_235
440291	440394	1	104	104	104	97.12	816394	105	0.01	99.05	gi|13507739|ref|NC_000912.1|<->32_105_162
440291	440395	1	105	105	105	99.05	816394	105	0.01	100.00	gi|13507739|ref|NC_000912.1|<->33_105_1019
440302	440552	1	251	251	251	91.63	816394	251	0.03	100.00	gi|13507739|ref|NC_000912.1|<->134_251_14801
440302	441034	1	741	733	741	98.79	816394	741	0.09	100.00	gi|13507739|ref|NC_000912.1|<->524_741_43160_111-,130-
441060	441513	454	1	454	454	99.78	816394	454	0.06	100.00	gi|13507739|ref|NC_000912.1|<->13_454_18793
441060	441198	139	1	139	139	98.56	816394	139	0.02	100.00	gi|13507739|ref|NC_000912.1|<->392_139_403
441471	441632	162	1	162	162	100.00	816394	162	0.02	100.00	gi|13507739|ref|NC_000912.1|<->8_162_2049
441539	441811	1953	1678	273	276	90.58	816394	2237	0.03	12.34	gi|13507739|ref|NC_000912.1|<->537_2237_95340_244-,340+,161+
441548	443590	2043	1	2043	2043	99.56	816394	2043	0.25	100.00	gi|13507739|ref|NC_000912.1|<->557_2043_59992_509-,46-,469+
442096	442334	1	248	239	248	91.53	816394	248	0.03	100.00	gi|13507739|ref|NC_000912.1|<->364_248_10257
442259	442821	573	1	563	573	89.35	816394	591	0.07	96.95	gi|13507739|ref|NC_000912.1|<->150_591_16840
442259	442403	19	163	145	145	95.86	816394	163	0.02	88.96	gi|13507739|ref|NC_000912.1|<->60_163_1228
443994	444093	1	100	100	100	100.00	816394	100	0.01	100.00	gi|13507739|ref|NC_000912.1|<->162_100_197
443994	444218	1	222	225	222	90.67	816394	222	0.03	100.00	gi|13507739|ref|NC_000912.1|<->163_222_3966
444000	444093	65	158	94	94	100.00	816394	158	0.01	59.49	gi|13507739|ref|NC_000912.1|<->314_158_5833
444000	444184	1	185	185	185	100.00	816394	185	0.02	100.00	gi|13507739|ref|NC_000912.1|<->50_185_9684
444115	492868	1	48754	48754	48754	99.85	816394	48754	5.97	100.00	gi|13507739|ref|NC_000912.1|<->367_48754_3050216
492983	494784	1803	1	1802	1803	99.39	816394	1803	0.22	100.00	gi|13507739|ref|NC_000912.1|<->536_1803_68965_230-,442+,198+
493573	493714	22	163	142	142	95.77	816394	163	0.02	87.12	gi|13507739|ref|NC_000912.1|<->60_163_1228
494691	495072	1	382	382	382	99.74	816394	382	0.05	100.00	gi|13507739|ref|NC_000912.1|<->398_382_18826
495019	496436	1	1418	1418	1418	99.86	816394	1418	0.17	100.00	gi|13507739|ref|NC_000912.1|<->514_1418_108841
496352	496469	118	1	118	118	100.00	816394	118	0.01	100.00	gi|13507739|ref|NC_000912.1|<->193_118_1719
496393	497432	1	1040	1040	1040	99.81	816394	1040	0.13	100.00	gi|13507739|ref|NC_000912.1|<->553_1040_53085_497+,...,202+
496501	496578	332	255	78	78	97.44	816394	858	0.01	9.09	gi|13507739|ref|NC_000912.1|<->531_858_35010_147-,...,75+
497135	497454	1	320	320	320	100.00	816394	1541	0.04	20.77	gi|13507739|ref|NC_000912.1|<->534_1541_73115_202+,...,391+
497361	497463	1	103	103	103	100.00	816394	103	0.01	100.00	gi|13507739|ref|NC_000912.1|<->189_103_312
497389	497527	1	139	139	139	100.00	816394	139	0.02	100.00	gi|13507739|ref|NC_000912.1|<->286_139_2540
497751	497944	194	1	194	194	100.00	816394	194	0.02	100.00	gi|13507739|ref|NC_000912.1|<->210_194_13099
497869	497966	1	98	98	98	100.00	816394	98	0.01	100.00	gi|13507739|ref|NC_000912.1|<->247_98_192
498029	498247	220	1	219	220	98.18	816394	220	0.03	100.00	gi|13507739|ref|NC_000912.1|<->225_220_4713
498395	498510	116	1	116	116	99.14	816394	116	0.01	100.00	gi|13507739|ref|NC_000912.1|<->226_116_917
498395	498510	116	1	116	116	100.00	816394	116	0.01	100.00	gi|13507739|ref|NC_000912.1|<->443_116_195
498516	499000	1	485	485	485	100.00	816394	485	0.06	100.00	gi|13507739|ref|NC_000912.1|<->547_485_18284_405+,227+,179+
499037	499280	1	244	244	244	93.44	816394	568	0.03	42.96	gi|13507739|ref|NC_000912.1|<->552_568_27520_471-,277+
499037	553007	1	53972	53971	53972	99.82	816394	63032	6.61	85.63	gi|13507739|ref|NC_000912.1|<->559_63032_3799829_522+,...,311+
552747	553007	53856	54116	261	261	98.85	816394	63032	0.03	0.41	gi|13507739|ref|NC_000912.1|<->559_63032_3799829_522+,...,311+
552747	558623	53928	59804	5877	5877	99.69	816394	63032	0.72	9.32	gi|13507739|ref|NC_000912.1|<->559_63032_3799829_522+,...,311+
561516	565270	59280	63032	3755	3753	99.47	816394	63032	0.46	5.95	gi|13507739|ref|NC_000912.1|<->559_63032_3799829_522+,...,311+
565094	565211	339	222	118	118	97.46	816394	858	0.01	13.75	gi|13507739|ref|NC_000912.1|<->531_858_35010_147-,...,75+
565118	565270	1	153	153	153	97.39	816394	153	0.02	100.00	gi|13507739|ref|NC_000912.1|<->112_153_2699
565177	565280	1	104	104	104	100.00	816394	104	0.01	100.00	gi|13507739|ref|NC_000912.1|<->127_104_1065
565187	565415	249	21	229	229	97.82	816394	249	0.03	91.97	gi|13507739|ref|NC_000912.1|<->20_249_8683
565187	565439	1	253	253	253	99.60	816394	253	0.03	100.00	gi|13507739|ref|NC_000912.1|<->300_253_7993
565346	565439	94	1	94	94	100.00	816394	118	0.01	79.66	gi|13507739|ref|NC_000912.1|<->417_118_825
565456	565677	1	222	222	222	99.55	816394	222	0.03	100.00	gi|13507739|ref|NC_000912.1|<->163_222_3966
565694	566050	357	1	357	357	98.88	816394	357	0.04	100.00	gi|13507739|ref|NC_000912.1|<->14_357_8905
566052	566240	1	189	189	189	100.00	816394	189	0.02	100.00	gi|13507739|ref|NC_000912.1|<->258_189_3014
566441	566543	103	1	103	103	100.00	816394	103	0.01	100.00	gi|13507739|ref|NC_000912.1|<->348_103_755
566441	566543	1	103	103	103	99.03	816394	103	0.01	100.00	gi|13507739|ref|NC_000912.1|<->349_103_1285
566450	566580	1	131	131	131	100.00	816394	131	0.02	100.00	gi|13507739|ref|NC_000912.1|<->217_131_6523
566487	566692	1	206	206	206	100.00	816394	206	0.03	100.00	gi|13507739|ref|NC_000912.1|<->113_206_4431
566487	566615	1	129	129	129	97.67	816394	129	0.02	100.00	gi|13507739|ref|NC_000912.1|<->129_129_3190
566599	567044	446	1	446	446	100.00	816394	446	0.05	100.00	gi|13507739|ref|NC_000912.1|<->7_446_16310
566953	567150	1	198	198	198	100.00	816394	198	0.02	100.00	gi|13507739|ref|NC_000912.1|<->409_198_4423
567057	567162	106	1	106	106	100.00	816394	106	0.01	100.00	gi|13507739|ref|NC_000912.1|<->354_106_956
567069	567303	1	233	235	233	93.62	816394	233	0.03	100.00	gi|13507739|ref|NC_000912.1|<->274_233_5405
567069	567373	305	1	305	305	100.00	816394	305	0.04	100.00	gi|13507739|ref|NC_000912.1|<->363_305_8129
567262	567373	112	1	112	112	96.43	816394	112	0.01	100.00	gi|13507739|ref|NC_000912.1|<->71_112_860
567280	567405	126	1	126	126	100.00	816394	126	0.02	100.00	gi|13507739|ref|NC_000912.1|<->63_126_2375
567312	567863	599	49	552	551	92.21	816394	599	0.07	91.99	gi|13507739|ref|NC_000912.1|<->174_599_21280
567312	567443	132	1	132	132	100.00	816394	132	0.02	100.00	gi|13507739|ref|NC_000912.1|<->408_132_1233
567432	568350	1	919	919	919	99.78	816394	919	0.11	100.00	gi|13507739|ref|NC_000912.1|<->528_919_33217_79+,3+,484+
568129	568241	1	113	113	113	99.12	816394	113	0.01	100.00	gi|13507739|ref|NC_000912.1|<->344_113_259
568148	568241	20	113	94	94	100.00	816394	113	0.01	83.19	gi|13507739|ref|NC_000912.1|<->387_113_177
568245	568350	106	1	106	106	99.06	816394	106	0.01	100.00	gi|13507739|ref|NC_000912.1|<->498_106_131
568257	568459	203	1	203	203	100.00	816394	203	0.02	100.00	gi|13507739|ref|NC_000912.1|<->118_203_7292
568366	568471	106	1	106	106	100.00	816394	106	0.01	100.00	gi|13507739|ref|NC_000912.1|<->15_106_1097
568366	568471	106	1	106	106	99.06	816394	106	0.01	100.00	gi|13507739|ref|NC_000912.1|<->16_106_123
568366	568471	106	1	106	106	99.06	816394	106	0.01	100.00	gi|13507739|ref|NC_000912.1|<->432_106_137
568378	568820	1	443	443	443	100.00	816394	443	0.05	100.00	gi|13507739|ref|NC_000912.1|<->541_443_25321_317-,474+,518+
568617	568714	1	98	98	98	98.98	816394	98	0.01	100.00	gi|13507739|ref|NC_000912.1|<->475_98_40
568621	568714	5	98	94	94	100.00	816394	98	0.01	95.92	gi|13507739|ref|NC_000912.1|<->38_98_44
568731	568929	199	1	199	199	100.00	816394	199	0.02	100.00	gi|13507739|ref|NC_000912.1|<->68_199_7587
568836	569774	940	1	939	940	99.79	816394	940	0.12	100.00	gi|13507739|ref|NC_000912.1|<->208_940_65414
568836	568941	1	106	106	106	99.06	816394	106	0.01	100.00	gi|13507739|ref|NC_000912.1|<->4_106_103
569286	569942	654	1	657	654	87.44	816394	1417	0.08	46.15	gi|13507739|ref|NC_000912.1|<->107_1417_101364
569286	569952	195	859	667	665	85.91	816394	4593	0.08	14.48	gi|13507739|ref|NC_000912.1|<->11_4593_358118
569682	569785	105	1	104	105	99.05	816394	105	0.01	100.00	gi|13507739|ref|NC_000912.1|<->191_105_1177
569682	569774	1	94	93	94	98.94	816394	105	0.01	89.52	gi|13507739|ref|NC_000912.1|<->19_105_235
569693	569942	1	251	250	251	99.20	816394	251	0.03	100.00	gi|13507739|ref|NC_000912.1|<->134_251_14801
569849	569952	104	1	104	104	100.00	816394	104	0.01	100.00	gi|13507739|ref|NC_000912.1|<->99_104_2164
569859	570156	72238	71941	298	298	93.00	816394	72238	0.04	0.41	gi|13507739|ref|NC_000912.1|<->135_72238_4526262
569859	570428	1	570	570	570	99.65	816394	570	0.07	100.00	gi|13507739|ref|NC_000912.1|<->242_570_39533
570456	570568	113	1	113	113	99.12	816394	113	0.01	100.00	gi|13507739|ref|NC_000912.1|<->454_113_1434
570456	570568	1	113	113	113	100.00	816394	113	0.01	100.00	gi|13507739|ref|NC_000912.1|<->503_113_237
570475	570684	210	1	210	210	99.52	816394	210	0.03	100.00	gi|13507739|ref|NC_000912.1|<->259_210_9178
570591	570711	1	121	121	121	99.17	816394	121	0.01	100.00	gi|13507739|ref|NC_000912.1|<->204_121_371
570591	589719	19130	1	19129	19130	99.85	816394	19130	2.34	100.00	gi|13507739|ref|NC_000912.1|<->550_19130_1236277_441-,128+
588071	588215	146	2	145	145	89.66	816394	153	0.02	94.77	gi|13507739|ref|NC_000912.1|<->369_153_4316
588071	588291	3462	3680	221	219	87.78	816394	17514	0.03	1.25	gi|13507739|ref|NC_000912.1|<->555_17514_1209963_505+,1+
589033	589719	4154	4840	687	687	99.56	816394	4840	0.08	14.19	gi|13507739|ref|NC_000912.1|<->545_4840_304235_368+,262+,441+
589074	590049	970	1	976	970	97.44	816394	970	0.12	100.00	gi|13507739|ref|NC_000912.1|<->543_970_58556_333+,441-
589626	590049	1	424	424	424	99.53	816394	424	0.05	100.00	gi|13507739|ref|NC_000912.1|<->412_424_12395
589956	590057	1	102	102	102	99.02	816394	102	0.01	100.00	gi|13507739|ref|NC_000912.1|<->192_102_347
589956	590057	102	1	102	102	100.00	816394	102	0.01	100.00	gi|13507739|ref|NC_000912.1|<->506_102_90
589964	590148	1	185	185	185	100.00	816394	185	0.02	100.00	gi|13507739|ref|NC_000912.1|<->144_185_4363
589964	590148	185	1	185	185	98.38	816394	185	0.02	100.00	gi|13507739|ref|NC_000912.1|<->203_185_4462
590055	594893	1	4840	4839	4840	99.71	816394	4840	0.59	100.00	gi|13507739|ref|NC_000912.1|<->545_4840_304235_368+,262+,441+
594207	594893	687	1	687	687	99.13	816394	19130	0.08	3.59	gi|13507739|ref|NC_000912.1|<->550_19130_1236277_441-,128+
594248	595217	970	1	970	970	99.38	816394	970	0.12	100.00	gi|13507739|ref|NC_000912.1|<->543_970_58556_333+,441-
594800	595217	1	424	418	424	94.34	816394	424	0.05	100.00	gi|13507739|ref|NC_000912.1|<->412_424_12395
595124	595220	102	6	97	97	100.00	816394	102	0.01	95.10	gi|13507739|ref|NC_000912.1|<->287_102_292
595124	595220	102	6	97	97	98.97	816394	102	0.01	95.10	gi|13507739|ref|NC_000912.1|<->288_102_106
595132	595316	185	1	185	185	98.38	816394	185	0.02	100.00	gi|13507739|ref|NC_000912.1|<->203_185_4462
595440	606755	1	11297	11316	11297	99.58	816394	11297	1.39	100.00	gi|13507739|ref|NC_000912.1|<->362_11297_685251
606092	606471	2489	2862	380	374	90.53	816394	3230	0.05	11.58	gi|13507739|ref|NC_000912.1|<->532_3230_163304_151+,...,520-
606672	606929	1	257	258	257	99.22	816394	257	0.03	100.00	gi|13507739|ref|NC_000912.1|<->370_257_12887
606836	606929	94	1	94	94	98.94	816394	134	0.01	70.15	gi|13507739|ref|NC_000912.1|<->27_134_2009
606836	606961	1	126	126	126	99.21	816394	126	0.02	100.00	gi|13507739|ref|NC_000912.1|<->77_126_3633
606868	607115	1	248	248	248	99.19	816394	248	0.03	100.00	gi|13507739|ref|NC_000912.1|<->364_248_10257
607022	607612	591	1	591	591	99.66	816394	591	0.07	100.00	gi|13507739|ref|NC_000912.1|<->150_591_16840
607022	607184	1	163	163	163	93.25	816394	163	0.02	100.00	gi|13507739|ref|NC_000912.1|<->60_163_1228
607519	607616	98	1	98	98	100.00	816394	98	0.01	100.00	gi|13507739|ref|NC_000912.1|<->303_98_165
607519	607616	1	98	98	98	98.98	816394	98	0.01	100.00	gi|13507739|ref|NC_000912.1|<->423_98_43
607523	607862	1	340	340	340	97.06	816394	340	0.04	100.00	gi|13507739|ref|NC_000912.1|<->338_340_10906
607527	607862	1	336	336	336	99.70	816394	336	0.04	100.00	gi|13507739|ref|NC_000912.1|<->385_336_10599
607769	607946	1	178	178	178	100.00	816394	178	0.02	100.00	gi|13507739|ref|NC_000912.1|<->257_178_12379
607853	608125	1	273	273	273	100.00	816394	273	0.03	100.00	gi|13507739|ref|NC_000912.1|<->422_273_11788
608055	608183	1	129	129	129	100.00	816394	129	0.02	100.00	gi|13507739|ref|NC_000912.1|<->238_129_2456
608148	608414	1371	1637	267	267	94.01	816394	1709	0.03	15.62	gi|13507739|ref|NC_000912.1|<->548_1709_108459_418+,476+
608150	608255	106	1	106	106	98.11	816394	106	0.01	100.00	gi|13507739|ref|NC_000912.1|<->468_106_140
608159	608255	1	97	97	97	100.00	816394	97	0.01	100.00	gi|13507739|ref|NC_000912.1|<->168_97_260
608159	608256	1	98	98	98	98.98	816394	98	0.01	100.00	gi|13507739|ref|NC_000912.1|<->38_98_44
608163	608256	5	98	94	94	100.00	816394	98	0.01	95.92	gi|13507739|ref|NC_000912.1|<->475_98_40
608212	608362	1	151	151	151	100.00	816394	151	0.02	100.00	gi|13507739|ref|NC_000912.1|<->102_151_9495
608273	608474	202	1	202	202	100.00	816394	202	0.02	100.00	gi|13507739|ref|NC_000912.1|<->516_202_7390
608342	608464	123	1	123	123	98.37	816394	123	0.02	100.00	gi|13507739|ref|NC_000912.1|<->154_123_299
608348	608464	117	1	117	117	98.29	816394	117	0.01	100.00	gi|13507739|ref|NC_000912.1|<->481_117_275
608378	608483	1	106	106	106	99.06	816394	106	0.01	100.00	gi|13507739|ref|NC_000912.1|<->4_106_103
608441	608653	1	213	213	213	100.00	816394	213	0.03	100.00	gi|13507739|ref|NC_000912.1|<->177_213_7320
608554	608653	98488	98587	100	100	99.00	816394	98587	0.01	0.10	gi|13507739|ref|NC_000912.1|<->492_98587_7891009
608560	608657	1	98	98	98	100.00	816394	98	0.01	100.00	gi|13507739|ref|NC_000912.1|<->456_98_686
608564	608795	1	252	232	252	89.33	816394	252	0.03	100.00	gi|13507739|ref|NC_000912.1|<->464_252_13797
608564	608742	1	179	179	179	97.77	816394	215	0.02	83.26	gi|13507739|ref|NC_000912.1|<->465_215_9306
608564	608757	1	215	194	215	90.23	816394	215	0.02	100.00	gi|13507739|ref|NC_000912.1|<->465_215_9306
608664	608795	131	1	132	131	97.73	816394	131	0.02	100.00	gi|13507739|ref|NC_000912.1|<->149_131_326
608664	608977	314	1	314	314	99.04	816394	314	0.04	100.00	gi|13507739|ref|NC_000912.1|<->318_314_17916
608701	609133	29631	29207	433	425	91.06	816394	29631	0.05	1.43	gi|13507739|ref|NC_000912.1|<->526_29631_2185583_29+,186-,319+
608966	609068	103	1	103	103	98.06	816394	103	0.01	100.00	gi|13507739|ref|NC_000912.1|<->378_103_652
608975	609832	858	1	858	858	99.53	816394	858	0.11	100.00	gi|13507739|ref|NC_000912.1|<->531_858_35010_147-,...,75+
609735	609832	98	1	98	98	98.98	816394	249	0.01	39.36	gi|13507739|ref|NC_000912.1|<->20_249_8683
609992	610432	1	441	441	441	99.77	816394	441	0.05	100.00	gi|13507739|ref|NC_000912.1|<->544_441_21513_366+,...,202+
610339	610527	189	1	189	189	100.00	816394	189	0.02	100.00	gi|13507739|ref|NC_000912.1|<->403_189_4492
610434	610562	1	129	129	129	100.00	816394	129	0.02	100.00	gi|13507739|ref|NC_000912.1|<->34_129_2658
610469	610608	1	140	140	140	96.43	816394	140	0.02	100.00	gi|13507739|ref|NC_000912.1|<->351_140_1716
610469	610608	1	140	140	140	100.00	816394	140	0.02	100.00	gi|13507739|ref|NC_000912.1|<->352_140_1701
610515	610741	227	1	227	227	100.00	816394	227	0.03	100.00	gi|13507739|ref|NC_000912.1|<->152_227_12375
610515	610608	94	1	94	94	100.00	816394	1099	0.01	8.55	gi|13507739|ref|NC_000912.1|<->265_1099_51748
610808	611444	638	1	637	638	84.65	816394	1008	0.08	63.29	gi|13507739|ref|NC_000912.1|<->546_1008_43789_384+,...,360-
610910	611037	1	129	128	129	98.45	816394	129	0.02	100.00	gi|13507739|ref|NC_000912.1|<->129_129_3190
611028	611247	220	1	220	220	99.09	816394	220	0.03	100.00	gi|13507739|ref|NC_000912.1|<->225_220_4713
611028	611247	1	220	220	220	100.00	816394	220	0.03	100.00	gi|13507739|ref|NC_000912.1|<->501_220_8983
611154	611396	1	243	243	243	99.18	816394	243	0.03	100.00	gi|13507739|ref|NC_000912.1|<->105_243_13319
611154	611396	243	1	243	243	99.18	816394	243	0.03	100.00	gi|13507739|ref|NC_000912.1|<->350_243_6352
611303	611415	1	113	113	113	100.00	816394	113	0.01	100.00	gi|13507739|ref|NC_000912.1|<->435_113_2699
611322	611444	1	123	123	123	100.00	816394	123	0.02	100.00	gi|13507739|ref|NC_000912.1|<->427_123_3684
611351	611455	1	105	105	105	100.00	816394	105	0.01	100.00	gi|13507739|ref|NC_000912.1|<->43_105_2146
611362	611463	1	102	102	102	100.00	816394	102	0.01	100.00	gi|13507739|ref|NC_000912.1|<->320_102_1297
611362	611827	1060	594	466	467	94.43	816394	1060	0.06	44.06	gi|13507739|ref|NC_000912.1|<->361_1060_37235
611395	611510	116	1	116	116	100.00	816394	116	0.01	100.00	gi|13507739|ref|NC_000912.1|<->206_116_2118
611395	611510	116	1	116	116	99.14	816394	116	0.01	100.00	gi|13507739|ref|NC_000912.1|<->517_116_187
611516	611722	207	1	207	207	100.00	816394	207	0.03	100.00	gi|13507739|ref|NC_000912.1|<->335_207_9742
611681	611994	1	314	314	314	100.00	816394	314	0.04	100.00	gi|13507739|ref|NC_000912.1|<->146_314_18745
611681	611792	112	1	112	112	98.21	816394	112	0.01	100.00	gi|13507739|ref|NC_000912.1|<->71_112_860
612031	612600	1	568	570	568	98.95	816394	568	0.07	100.00	gi|13507739|ref|NC_000912.1|<->552_568_27520_471-,277+
612238	612350	113	2	113	112	98.23	816394	113	0.01	99.12	gi|13507739|ref|NC_000912.1|<->330_113_192
612596	612695	100	1	100	100	100.00	816394	100	0.01	100.00	gi|13507739|ref|NC_000912.1|<->133_100_85
612615	613412	798	1	798	798	99.87	816394	798	0.10	100.00	gi|13507739|ref|NC_000912.1|<->268_798_56321
612651	612965	98135	98452	315	318	94.34	816394	98587	0.04	0.32	gi|13507739|ref|NC_000912.1|<->492_98587_7891009
613186	613846	654	1	661	654	86.32	816394	1417	0.08	46.15	gi|13507739|ref|NC_000912.1|<->107_1417_101364
613186	613801	195	804	616	610	85.85	816394	4593	0.08	13.28	gi|13507739|ref|NC_000912.1|<->11_4593_358118
613290	613412	1	123	123	123	96.75	816394	123	0.02	100.00	gi|13507739|ref|NC_000912.1|<->479_123_299
613335	613478	1	144	144	144	99.31	816394	144	0.02	100.00	gi|13507739|ref|NC_000912.1|<->185_144_473
613335	613524	190	1	190	190	97.37	816394	190	0.02	100.00	gi|13507739|ref|NC_000912.1|<->504_190_9208
613385	613500	1	116	116	116	100.00	816394	116	0.01	100.00	gi|13507739|ref|NC_000912.1|<->87_116_2631
613407	613524	1	118	118	118	98.31	816394	118	0.01	100.00	gi|13507739|ref|NC_000912.1|<->220_118_211
613407	614394	1	995	988	995	98.99	816394	995	0.12	100.00	gi|13507739|ref|NC_000912.1|<->560_995_69459_525+,453+
613431	613678	1	248	248	248	91.94	816394	248	0.03	100.00	gi|13507739|ref|NC_000912.1|<->175_248_12255
614156	614253	98	1	98	98	98.98	816394	4593	0.01	2.13	gi|13507739|ref|NC_000912.1|<->11_4593_358118
614160	614273	114	1	114	114	98.25	816394	114	0.01	100.00	gi|13507739|ref|NC_000912.1|<->170_114_213
614160	614312	1	153	153	153	96.08	816394	153	0.02	100.00	gi|13507739|ref|NC_000912.1|<->369_153_4316
614493	616059	1	1567	1567	1567	99.81	816394	1567	0.19	100.00	gi|13507739|ref|NC_000912.1|<->413_1567_115707
615967	645601	1	29631	29635	29631	99.81	816394	29631	3.63	100.00	gi|13507739|ref|NC_000912.1|<->526_29631_2185583_29+,186-,319+
645177	645264	700	787	88	88	97.73	816394	858	0.01	10.26	gi|13507739|ref|NC_000912.1|<->531_858_35010_147-,...,75+
645325	645635	1	311	311	311	94.23	816394	314	0.04	99.04	gi|13507739|ref|NC_000912.1|<->318_314_17916
645508	645635	1	128	128	128	94.53	816394	131	0.02	97.71	gi|13507739|ref|NC_000912.1|<->149_131_326
645508	645780	252	1	273	252	91.94	816394	252	0.03	100.00	gi|13507739|ref|NC_000912.1|<->464_252_13797
645581	645780	200	1	200	200	92.50	816394	215	0.02	93.02	gi|13507739|ref|NC_000912.1|<->465_215_9306
645681	645862	211	30	182	182	92.31	816394	586	0.02	31.06	gi|13507739|ref|NC_000912.1|<->81_586_39260
645687	645784	98	1	98	98	100.00	816394	98	0.01	100.00	gi|13507739|ref|NC_000912.1|<->456_98_686
645691	645784	213	120	94	94	100.00	816394	213	0.01	44.13	gi|13507739|ref|NC_000912.1|<->177_213_7320
645691	708934	98587	35352	63244	63236	99.79	816394	98587	7.75	64.14	gi|13507739|ref|NC_000912.1|<->492_98587_7891009
645774	646071	3941	4237	298	297	84.56	816394	17514	0.04	1.70	gi|13507739|ref|NC_000912.1|<->555_17514_1209963_505+,1+
645826	646143	448	762	318	315	94.03	816394	798	0.04	39.47	gi|13507739|ref|NC_000912.1|<->268_798_56321
708744	738402	29658	1	29659	29658	99.91	816394	98587	3.63	30.08	gi|13507739|ref|NC_000912.1|<->492_98587_7891009
738300	738402	10	112	103	103	96.12	816394	112	0.01	91.96	gi|13507739|ref|NC_000912.1|<->397_112_1539
738300	738608	309	1	309	309	96.12	816394	329	0.04	93.92	gi|13507739|ref|NC_000912.1|<->419_329_18295
738300	738402	408	510	103	103	98.06	816394	510	0.01	20.20	gi|13507739|ref|NC_000912.1|<->538_510_20491_284+,283-,90-
738309	738426	118	1	118	118	95.76	816394	118	0.01	100.00	gi|13507739|ref|NC_000912.1|<->156_118_202
738309	738422	1	114	114	114	99.12	816394	114	0.01	100.00	gi|13507739|ref|NC_000912.1|<->289_114_226
738309	738422	114	1	114	114	97.37	816394	114	0.01	100.00	gi|13507739|ref|NC_000912.1|<->299_114_1197
738309	738422	114	1	114	114	100.00	816394	114	0.01	100.00	gi|13507739|ref|NC_000912.1|<->302_114_2070
738309	738422	114	1	114	114	98.25	816394	114	0.01	100.00	gi|13507739|ref|NC_000912.1|<->332_114_261
738309	738426	118	1	118	118	96.61	816394	118	0.01	100.00	gi|13507739|ref|NC_000912.1|<->436_118_1798
738333	738525	1	193	193	193	100.00	816394	193	0.02	100.00	gi|13507739|ref|NC_000912.1|<->121_193_18459
738333	738525	193	1	193	193	98.96	816394	193	0.02	100.00	gi|13507739|ref|NC_000912.1|<->160_193_7836
738432	738549	1	118	118	118	100.00	816394	118	0.01	100.00	gi|13507739|ref|NC_000912.1|<->487_118_5489
738456	738644	189	1	189	189	98.94	816394	189	0.02	100.00	gi|13507739|ref|NC_000912.1|<->25_189_7921
738457	738644	188	1	188	188	99.47	816394	188	0.02	100.00	gi|13507739|ref|NC_000912.1|<->401_188_7753
738457	738608	152	1	152	152	100.00	816394	152	0.02	100.00	gi|13507739|ref|NC_000912.1|<->420_152_7069
738552	738652	1	101	101	101	100.00	816394	101	0.01	100.00	gi|13507739|ref|NC_000912.1|<->65_101_2039
738559	738748	190	1	190	190	98.95	816394	190	0.02	100.00	gi|13507739|ref|NC_000912.1|<->253_190_16343
738575	738763	189	1	189	189	99.47	816394	189	0.02	100.00	gi|13507739|ref|NC_000912.1|<->434_189_8458
738575	738762	1	188	188	188	100.00	816394	188	0.02	100.00	gi|13507739|ref|NC_000912.1|<->95_188_8955
738627	738866	451	690	240	240	82.64	816394	690	0.03	34.78	gi|13507739|ref|NC_000912.1|<->94_690_45211
738655	738843	1	189	189	189	98.94	816394	189	0.02	100.00	gi|13507739|ref|NC_000912.1|<->212_189_6707
738655	738762	108	1	108	108	99.07	816394	108	0.01	100.00	gi|13507739|ref|NC_000912.1|<->426_108_1135
738670	738817	1	148	148	148	100.00	816394	148	0.02	100.00	gi|13507739|ref|NC_000912.1|<->513_148_12774
738724	738964	572	344	241	229	92.53	816394	572	0.03	40.03	gi|13507739|ref|NC_000912.1|<->556_572_58332_505-,96+
738724	738843	120	1	120	120	100.00	816394	120	0.01	100.00	gi|13507739|ref|NC_000912.1|<->91_120_4093
738750	738866	1	117	117	117	100.00	816394	117	0.01	100.00	gi|13507739|ref|NC_000912.1|<->47_117_5907
738773	738878	109	4	106	106	99.06	816394	109	0.01	97.25	gi|13507739|ref|NC_000912.1|<->180_109_221
738773	738878	109	4	106	106	97.17	816394	109	0.01	97.25	gi|13507739|ref|NC_000912.1|<->211_109_844
738773	738881	1	109	109	109	98.17	816394	109	0.01	100.00	gi|13507739|ref|NC_000912.1|<->341_109_151
738773	738881	1	109	109	109	100.00	816394	109	0.01	100.00	gi|13507739|ref|NC_000912.1|<->359_109_3625
738788	738909	122	1	122	122	100.00	816394	122	0.01	100.00	gi|13507739|ref|NC_000912.1|<->158_122_4989
738788	738909	1	122	122	122	96.72	816394	194	0.01	62.89	gi|13507739|ref|NC_000912.1|<->275_194_3235
738816	739089	62128	61856	274	273	87.86	816394	62128	0.03	0.44	gi|13507739|ref|NC_000912.1|<->558_62128_3889596_511+,...,389-
738833	739342	218	726	510	509	91.39	816394	741	0.06	68.69	gi|13507739|ref|NC_000912.1|<->103_741_46002
738833	738964	218	349	132	132	93.94	816394	6490	0.02	2.03	gi|13507739|ref|NC_000912.1|<->66_6490_707491
738888	816394	73	77594	77507	77522	99.82	816394	92664	9.49	83.66	gi|13507739|ref|NC_000912.1|<->533_92664_7969805_157+,205+
739241	739342	1	101	102	101	98.04	816394	116	0.01	87.07	gi|13507739|ref|NC_000912.1|<->478_116_210
739263	739342	1422	1344	80	79	97.50	816394	1422	0.01	5.56	gi|13507739|ref|NC_000912.1|<->30_1422_99837
