# Supplementary material for: Comparison of Mycoplasma pneumoniae Genome Sequences from Strains Isolated from Symptomatic and Asymptomatic Patients
Source: Front Microbiol. 2016 Oct 27;7:1701. doi: 10.3389/fmicb.2016.01701 (PMC5081376; doi:10.3389/fmicb.2016.01701)
Supplement: Supplementary File 1 — Fast QC files. HTML files per strain. Each FastQC report includes: Basic Statistics, Per base sequence, quality, Per sequence quality scores, Per base sequence content, Per sequence GC content, Per base N content, Sequence Length Distribution, Sequence Duplication Levels, Overrepresented sequences, Adapter Content, and Kmer Content. [file DataSheet1.zip › Supplementary files/Supplementary file 2 MUMmer/I12-1149-14-95-contigs.coords.txt]

S1	E1	S2	E2	LEN 1	LEN 2	% IDY	LEN R	LEN Q	COV R	COV Q	TAGS
1	15104	15089	1	15104	15089	99.76	816394	92683	1.85	16.28	gi|13507739|ref|NC_000912.1|<->127_92683_8909685
14856	15085	229	1	230	229	97.83	816394	17514	0.03	1.31	gi|13507739|ref|NC_000912.1|<->401_17514_1351442_173+,190+
14992	15164	1	172	173	172	91.95	816394	1436	0.02	11.98	gi|13507739|ref|NC_000912.1|<->229_1436_117339
14992	15104	113	1	113	113	98.23	816394	113	0.01	100.00	gi|13507739|ref|NC_000912.1|<->39_113_179
15011	57634	42624	1	42624	42624	99.82	816394	42624	5.22	100.00	gi|13507739|ref|NC_000912.1|<->416_42624_3878666_366+,381-
45932	46073	142	1	142	142	95.77	816394	273	0.02	52.01	gi|13507739|ref|NC_000912.1|<->262_273_13445
45932	46073	78	219	142	142	97.18	816394	219	0.02	64.84	gi|13507739|ref|NC_000912.1|<->376_219_10592
45932	46197	586	852	266	267	93.26	816394	1235	0.03	21.62	gi|13507739|ref|NC_000912.1|<->391_1235_113416_79+,237-,337-
45932	46199	904	1172	268	269	92.94	816394	2344	0.03	11.48	gi|13507739|ref|NC_000912.1|<->408_2344_170613_285+,...,158+
46041	46199	1	160	159	160	95.62	816394	183	0.02	87.43	gi|13507739|ref|NC_000912.1|<->345_183_7409
57352	57491	1	140	140	140	97.86	816394	140	0.02	100.00	gi|13507739|ref|NC_000912.1|<->352_140_429
57573	59587	1	2016	2015	2016	99.45	816394	2016	0.25	100.00	gi|13507739|ref|NC_000912.1|<->165_2016_188634
59474	59587	27	140	114	114	95.61	816394	140	0.01	81.43	gi|13507739|ref|NC_000912.1|<->352_140_429
59494	59730	237	1	237	237	100.00	816394	237	0.03	100.00	gi|13507739|ref|NC_000912.1|<->367_237_14558
59637	59762	126	1	126	126	100.00	816394	126	0.02	100.00	gi|13507739|ref|NC_000912.1|<->205_126_4399
59669	60544	1	876	876	876	85.29	816394	2016	0.11	43.45	gi|13507739|ref|NC_000912.1|<->165_2016_188634
59669	104871	1	45190	45203	45190	99.83	816394	51557	5.54	87.65	gi|13507739|ref|NC_000912.1|<->166_51557_4819050
104592	104674	45266	45184	83	83	100.00	816394	51557	0.01	0.16	gi|13507739|ref|NC_000912.1|<->166_51557_4819050
105795	112145	45254	51557	6351	6304	99.04	816394	51557	0.78	12.23	gi|13507739|ref|NC_000912.1|<->166_51557_4819050
111865	112025	92536	92683	161	148	90.68	816394	92683	0.02	0.16	gi|13507739|ref|NC_000912.1|<->127_92683_8909685
111881	112025	25327	25483	145	157	91.72	816394	25483	0.02	0.62	gi|13507739|ref|NC_000912.1|<->261_25483_1856310
112052	113995	1	1944	1944	1944	99.74	816394	1944	0.24	100.00	gi|13507739|ref|NC_000912.1|<->51_1944_193074
113951	114179	1	229	229	229	99.13	816394	229	0.03	100.00	gi|13507739|ref|NC_000912.1|<->123_229_10012
114039	114179	1	141	141	141	100.00	816394	141	0.02	100.00	gi|13507739|ref|NC_000912.1|<->360_141_3131
114086	114245	1	160	160	160	100.00	816394	160	0.02	100.00	gi|13507739|ref|NC_000912.1|<->38_160_8584
114152	114254	103	1	103	103	100.00	816394	103	0.01	100.00	gi|13507739|ref|NC_000912.1|<->247_103_840
114363	114818	455	1	456	455	99.56	816394	455	0.06	100.00	gi|13507739|ref|NC_000912.1|<->194_455_21060
114753	114985	1	233	233	233	99.57	816394	233	0.03	100.00	gi|13507739|ref|NC_000912.1|<->219_233_6994
115020	115545	573	49	526	525	99.81	816394	599	0.06	87.65	gi|13507739|ref|NC_000912.1|<->148_599_25616
115254	115821	27	594	568	568	92.43	816394	3263	0.07	17.41	gi|13507739|ref|NC_000912.1|<->414_3263_205065_350+,193+,126+
115884	115978	95	1	95	95	100.00	816394	95	0.01	100.00	gi|13507739|ref|NC_000912.1|<->96_95_158
115885	116533	1288	624	649	665	91.44	816394	1288	0.08	51.63	gi|13507739|ref|NC_000912.1|<->336_1288_93980
115885	117119	1235	1	1235	1235	99.76	816394	1235	0.15	100.00	gi|13507739|ref|NC_000912.1|<->391_1235_113416_79+,237-,337-
116242	116378	1342	1481	137	140	93.57	816394	10009	0.02	1.40	gi|13507739|ref|NC_000912.1|<->399_10009_749741_159+,...,119+
116268	116534	11439	11704	267	266	93.26	816394	42624	0.03	0.62	gi|13507739|ref|NC_000912.1|<->416_42624_3878666_366+,381-
116284	116609	2115	2440	326	326	93.25	816394	10009	0.04	3.26	gi|13507739|ref|NC_000912.1|<->399_10009_749741_159+,...,119+
116497	116678	98436	98617	182	182	93.41	816394	98962	0.02	0.18	gi|13507739|ref|NC_000912.1|<->388_98962_8588896_52+,384-
117026	127974	1	10961	10949	10961	99.59	816394	10961	1.34	100.00	gi|13507739|ref|NC_000912.1|<->417_10961_765301_383-,99+
117780	117878	12391	12489	99	99	98.99	816394	12489	0.01	0.79	gi|13507739|ref|NC_000912.1|<->418_12489_863852_385+,275+
127398	128064	11829	12489	667	661	86.65	816394	12489	0.08	5.29	gi|13507739|ref|NC_000912.1|<->418_12489_863852_385+,275+
127614	128239	993	1606	626	614	86.08	816394	2948	0.08	20.83	gi|13507739|ref|NC_000912.1|<->390_2948_165375_57+,...,199+
127866	128046	1323	1503	181	181	97.24	816394	1503	0.02	12.04	gi|13507739|ref|NC_000912.1|<->304_1503_78772
127957	128064	1	108	108	108	100.00	816394	108	0.01	100.00	gi|13507739|ref|NC_000912.1|<->177_108_774
127971	128075	1	105	105	105	100.00	816394	105	0.01	100.00	gi|13507739|ref|NC_000912.1|<->76_105_598
127982	128163	182	1	182	182	100.00	816394	182	0.02	100.00	gi|13507739|ref|NC_000912.1|<->210_182_3697
127982	128233	1	255	252	255	91.05	816394	257	0.03	99.22	gi|13507739|ref|NC_000912.1|<->282_257_14744
128070	128195	126	1	126	126	100.00	816394	126	0.02	100.00	gi|13507739|ref|NC_000912.1|<->263_126_3565
128102	128233	134	3	132	132	99.24	816394	134	0.02	98.51	gi|13507739|ref|NC_000912.1|<->18_134_2262
128102	128394	1	293	293	293	100.00	816394	293	0.04	100.00	gi|13507739|ref|NC_000912.1|<->21_293_11915
128391	128903	1	510	513	510	98.83	816394	510	0.06	100.00	gi|13507739|ref|NC_000912.1|<->412_510_41010_328+,183-,75-
128799	129774	1050	2029	976	980	89.97	816394	2091	0.12	46.87	gi|13507739|ref|NC_000912.1|<->398_2091_108877_152+,26+,187-
128827	129074	1	248	248	248	99.60	816394	248	0.03	100.00	gi|13507739|ref|NC_000912.1|<->295_248_12374
128981	129087	1	107	107	107	97.20	816394	191	0.01	56.02	gi|13507739|ref|NC_000912.1|<->116_191_3997
128981	129474	494	1	494	494	100.00	816394	494	0.06	100.00	gi|13507739|ref|NC_000912.1|<->306_494_32907
129414	129782	1	369	369	369	99.73	816394	369	0.05	100.00	gi|13507739|ref|NC_000912.1|<->214_369_24844
129732	130220	1	489	489	489	99.80	816394	489	0.06	100.00	gi|13507739|ref|NC_000912.1|<->380_489_34823
130127	130229	103	1	103	103	100.00	816394	103	0.01	100.00	gi|13507739|ref|NC_000912.1|<->225_103_922
130127	130229	1	103	103	103	99.03	816394	103	0.01	100.00	gi|13507739|ref|NC_000912.1|<->25_103_130
130136	130229	10	103	94	94	100.00	816394	103	0.01	91.26	gi|13507739|ref|NC_000912.1|<->351_103_98
130136	131415	1	1262	1280	1262	91.17	816394	1262	0.16	100.00	gi|13507739|ref|NC_000912.1|<->395_1262_68281_121+,...,355-
130136	130330	1	195	195	195	100.00	816394	195	0.02	100.00	gi|13507739|ref|NC_000912.1|<->86_195_12006
130237	130330	94	1	94	94	100.00	816394	103	0.01	91.26	gi|13507739|ref|NC_000912.1|<->139_103_122
130237	131099	858	1	863	858	94.44	816394	867	0.11	98.96	gi|13507739|ref|NC_000912.1|<->389_867_41090_54+,140+,41+
130304	130739	1	436	436	436	100.00	816394	436	0.05	100.00	gi|13507739|ref|NC_000912.1|<->364_436_18620
130665	130853	1	189	189	189	100.00	816394	189	0.02	100.00	gi|13507739|ref|NC_000912.1|<->85_189_4519
130827	130934	1	108	108	108	100.00	816394	108	0.01	100.00	gi|13507739|ref|NC_000912.1|<->122_108_552
130929	131103	1	175	175	175	100.00	816394	175	0.02	100.00	gi|13507739|ref|NC_000912.1|<->341_175_3762
131010	131368	1	359	359	359	99.44	816394	359	0.04	100.00	gi|13507739|ref|NC_000912.1|<->50_359_11021
131385	131745	1	357	361	357	92.56	816394	357	0.04	100.00	gi|13507739|ref|NC_000912.1|<->11_357_11083
131385	131737	1	352	353	352	99.43	816394	352	0.04	100.00	gi|13507739|ref|NC_000912.1|<->250_352_12055
131755	131892	1	140	138	140	95.00	816394	140	0.02	100.00	gi|13507739|ref|NC_000912.1|<->268_140_2674
131759	131892	1	134	134	134	100.00	816394	134	0.02	100.00	gi|13507739|ref|NC_000912.1|<->211_134_2436
131796	131950	295	141	155	155	98.71	816394	510	0.02	30.39	gi|13507739|ref|NC_000912.1|<->405_510_24127_222+,44+,64-
131822	131947	1	126	126	126	100.00	816394	126	0.02	100.00	gi|13507739|ref|NC_000912.1|<->97_126_2278
131857	132301	1	445	445	445	100.00	816394	445	0.05	100.00	gi|13507739|ref|NC_000912.1|<->105_445_18804
132208	132301	36	129	94	94	100.00	816394	129	0.01	72.87	gi|13507739|ref|NC_000912.1|<->103_129_3600
132338	132534	1	197	197	197	99.49	816394	197	0.02	100.00	gi|13507739|ref|NC_000912.1|<->16_197_5216
132458	133027	1	582	570	582	97.77	816394	582	0.07	100.00	gi|13507739|ref|NC_000912.1|<->235_582_31222
132971	135551	1	2586	2581	2586	99.50	816394	2586	0.32	100.00	gi|13507739|ref|NC_000912.1|<->387_2586_221680_37-,191-,31+
133210	133581	2285	1913	372	373	85.79	816394	2344	0.05	15.91	gi|13507739|ref|NC_000912.1|<->408_2344_170613_285+,...,158+
135527	145784	1	10266	10258	10266	99.57	816394	10266	1.26	100.00	gi|13507739|ref|NC_000912.1|<->392_10266_961860_83+,91+
140721	140855	6	140	135	135	96.30	816394	140	0.02	96.43	gi|13507739|ref|NC_000912.1|<->94_140_457
140762	165946	25231	1	25185	25231	99.55	816394	25231	3.08	100.00	gi|13507739|ref|NC_000912.1|<->393_25231_2147624_102-,...,91-
145691	145800	1	110	110	110	97.27	816394	140	0.01	78.57	gi|13507739|ref|NC_000912.1|<->94_140_457
164451	164548	1	98	98	98	98.98	816394	98	0.01	100.00	gi|13507739|ref|NC_000912.1|<->62_98_87
164928	165163	2404	2639	236	236	90.68	816394	10009	0.03	2.36	gi|13507739|ref|NC_000912.1|<->399_10009_749741_159+,...,119+
165835	166661	1586	2407	827	822	96.61	816394	2407	0.10	34.15	gi|13507739|ref|NC_000912.1|<->409_2407_98345_291+,...,138+
165937	166315	378	1	379	378	98.68	816394	378	0.05	100.00	gi|13507739|ref|NC_000912.1|<->7_378_12021
166568	166661	118	25	94	94	100.00	816394	118	0.01	79.66	gi|13507739|ref|NC_000912.1|<->322_118_990
166623	166755	133	1	133	133	100.00	816394	133	0.02	100.00	gi|13507739|ref|NC_000912.1|<->141_133_8036
166662	168278	1617	1	1617	1617	99.81	816394	1617	0.20	100.00	gi|13507739|ref|NC_000912.1|<->115_1617_132218
166662	166812	1	156	151	156	91.03	816394	158	0.02	98.73	gi|13507739|ref|NC_000912.1|<->241_158_7628
168085	168566	2711	3189	482	479	87.30	816394	3263	0.06	14.68	gi|13507739|ref|NC_000912.1|<->414_3263_205065_350+,193+,126+
168236	168500	265	1	265	265	100.00	816394	265	0.03	100.00	gi|13507739|ref|NC_000912.1|<->314_265_8503
168407	168566	1	154	160	154	93.12	816394	2091	0.02	7.36	gi|13507739|ref|NC_000912.1|<->398_2091_108877_152+,26+,187-
168407	168935	614	87	529	528	99.62	816394	614	0.06	85.99	gi|13507739|ref|NC_000912.1|<->6_614_43444
168979	169881	896	1	903	896	93.13	816394	1235	0.11	72.55	gi|13507739|ref|NC_000912.1|<->391_1235_113416_79+,237-,337-
169039	169364	2115	2440	326	326	93.25	816394	10009	0.04	3.26	gi|13507739|ref|NC_000912.1|<->399_10009_749741_159+,...,119+
169545	169700	157	1	156	157	93.63	816394	614	0.02	25.57	gi|13507739|ref|NC_000912.1|<->6_614_43444
169616	169725	1	110	110	110	100.00	816394	110	0.01	100.00	gi|13507739|ref|NC_000912.1|<->27_110_1393
169669	169857	189	1	189	189	100.00	816394	189	0.02	100.00	gi|13507739|ref|NC_000912.1|<->111_189_11127
170141	177771	10009	2400	7631	7610	99.49	816394	10009	0.93	76.03	gi|13507739|ref|NC_000912.1|<->399_10009_749741_159+,...,119+
170881	171209	1	328	329	328	94.83	816394	575	0.04	57.04	gi|13507739|ref|NC_000912.1|<->406_575_20713_240+,198+,320+
177490	177771	784	1065	282	282	89.36	816394	25231	0.03	1.12	gi|13507739|ref|NC_000912.1|<->393_25231_2147624_102-,...,91-
177731	177834	60	163	104	104	95.19	816394	213	0.01	48.83	gi|13507739|ref|NC_000912.1|<->156_213_9020
177731	177834	154	51	104	104	96.15	816394	489	0.01	21.27	gi|13507739|ref|NC_000912.1|<->380_489_34823
177733	177834	726	827	102	102	94.12	816394	2344	0.01	4.35	gi|13507739|ref|NC_000912.1|<->408_2344_170613_285+,...,158+
178565	178911	543	889	347	347	90.80	816394	1288	0.04	26.94	gi|13507739|ref|NC_000912.1|<->336_1288_93980
178646	178895	291	42	250	250	90.80	816394	369	0.03	67.75	gi|13507739|ref|NC_000912.1|<->214_369_24844
178646	178784	141	3	139	139	97.12	816394	273	0.02	50.92	gi|13507739|ref|NC_000912.1|<->262_273_13445
178646	178784	79	217	139	139	97.12	816394	219	0.02	63.47	gi|13507739|ref|NC_000912.1|<->376_219_10592
178646	178895	587	836	250	250	94.00	816394	1235	0.03	20.24	gi|13507739|ref|NC_000912.1|<->391_1235_113416_79+,237-,337-
178646	178895	1959	1710	250	250	96.80	816394	2091	0.03	11.96	gi|13507739|ref|NC_000912.1|<->398_2091_108877_152+,26+,187-
178646	181009	2364	1	2364	2364	99.79	816394	10009	0.29	23.62	gi|13507739|ref|NC_000912.1|<->399_10009_749741_159+,...,119+
178646	178913	905	1172	268	268	92.57	816394	2344	0.03	11.43	gi|13507739|ref|NC_000912.1|<->408_2344_170613_285+,...,158+
178928	179073	184	329	146	146	91.78	816394	1235	0.02	11.82	gi|13507739|ref|NC_000912.1|<->391_1235_113416_79+,237-,337-
179279	179639	11798	11439	361	360	93.07	816394	42624	0.04	0.84	gi|13507739|ref|NC_000912.1|<->416_42624_3878666_366+,381-
179373	179639	292	26	267	267	93.26	816394	369	0.03	72.36	gi|13507739|ref|NC_000912.1|<->214_369_24844
179373	179668	586	878	296	293	93.58	816394	1235	0.04	23.72	gi|13507739|ref|NC_000912.1|<->391_1235_113416_79+,237-,337-
179373	179639	904	1170	267	267	93.63	816394	2344	0.03	11.39	gi|13507739|ref|NC_000912.1|<->408_2344_170613_285+,...,158+
179374	179668	624	915	295	292	91.19	816394	1288	0.04	22.67	gi|13507739|ref|NC_000912.1|<->336_1288_93980
179482	179637	1	156	156	156	89.74	816394	250	0.02	62.40	gi|13507739|ref|NC_000912.1|<->175_250_12669
179482	179639	1	158	158	158	93.67	816394	183	0.02	86.34	gi|13507739|ref|NC_000912.1|<->345_183_7409
180916	181741	1586	2407	826	822	96.85	816394	2407	0.10	34.15	gi|13507739|ref|NC_000912.1|<->409_2407_98345_291+,...,138+
180934	181111	178	1	178	178	100.00	816394	178	0.02	100.00	gi|13507739|ref|NC_000912.1|<->179_178_6971
181018	181377	360	1	360	360	100.00	816394	360	0.04	100.00	gi|13507739|ref|NC_000912.1|<->354_360_11130
181018	181395	378	1	378	378	98.15	816394	378	0.05	100.00	gi|13507739|ref|NC_000912.1|<->7_378_12021
181348	181507	171	12	160	160	96.88	816394	171	0.02	93.57	gi|13507739|ref|NC_000912.1|<->113_171_3319
181698	182059	901	1262	362	362	98.90	816394	1262	0.04	28.68	gi|13507739|ref|NC_000912.1|<->395_1262_68281_121+,...,355-
181903	182059	19	175	157	157	93.63	816394	175	0.02	89.71	gi|13507739|ref|NC_000912.1|<->34_175_2773
181966	182135	170	1	170	170	100.00	816394	170	0.02	100.00	gi|13507739|ref|NC_000912.1|<->213_170_6549
182042	182145	1	104	104	104	100.00	816394	104	0.01	100.00	gi|13507739|ref|NC_000912.1|<->246_104_657
182042	182388	1	347	347	347	93.08	816394	347	0.04	100.00	gi|13507739|ref|NC_000912.1|<->82_347_10123
182278	182388	111	1	111	111	100.00	816394	111	0.01	100.00	gi|13507739|ref|NC_000912.1|<->55_111_704
182326	183825	1	1503	1500	1503	98.80	816394	1503	0.18	100.00	gi|13507739|ref|NC_000912.1|<->304_1503_78772
183194	183753	2704	3263	560	560	95.54	816394	3263	0.07	17.16	gi|13507739|ref|NC_000912.1|<->414_3263_205065_350+,193+,126+
183744	184786	955	2006	1043	1052	90.90	816394	2397	0.13	43.89	gi|13507739|ref|NC_000912.1|<->411_2397_126074_323+,...,93+
183921	184046	126	1	126	126	99.21	816394	126	0.02	100.00	gi|13507739|ref|NC_000912.1|<->344_126_4480
183953	184191	1	248	239	248	90.73	816394	248	0.03	100.00	gi|13507739|ref|NC_000912.1|<->278_248_12411
183953	184170	218	1	218	218	100.00	816394	218	0.03	100.00	gi|13507739|ref|NC_000912.1|<->327_218_4511
184632	184855	292	69	224	224	95.09	816394	344	0.03	65.12	gi|13507739|ref|NC_000912.1|<->178_344_13597
184752	184941	11	191	190	181	90.58	816394	191	0.02	94.76	gi|13507739|ref|NC_000912.1|<->116_191_3997
184849	185947	1	1099	1099	1099	99.36	816394	1099	0.13	100.00	gi|13507739|ref|NC_000912.1|<->144_1099_66997
186534	187391	858	1	858	858	99.18	816394	858	0.11	100.00	gi|13507739|ref|NC_000912.1|<->298_858_29551
187380	187727	347	1	348	347	98.56	816394	347	0.04	100.00	gi|13507739|ref|NC_000912.1|<->318_347_8353
187380	188087	2344	1637	708	708	92.80	816394	2344	0.09	30.20	gi|13507739|ref|NC_000912.1|<->408_2344_170613_285+,...,158+
187494	190756	1	3263	3263	3263	99.48	816394	3263	0.40	100.00	gi|13507739|ref|NC_000912.1|<->414_3263_205065_350+,193+,126+
190197	190828	875	1503	632	629	94.46	816394	1503	0.08	41.85	gi|13507739|ref|NC_000912.1|<->304_1503_78772
190414	190682	412	680	269	269	90.33	816394	10961	0.03	2.45	gi|13507739|ref|NC_000912.1|<->417_10961_765301_383-,99+
190648	190756	10853	10961	109	109	98.17	816394	10961	0.01	0.99	gi|13507739|ref|NC_000912.1|<->417_10961_765301_383-,99+
190739	190945	207	1	207	207	99.52	816394	207	0.03	100.00	gi|13507739|ref|NC_000912.1|<->379_207_3389
191096	191670	1	575	575	575	99.48	816394	575	0.07	100.00	gi|13507739|ref|NC_000912.1|<->406_575_20713_240+,198+,320+
191586	191880	344	44	295	301	97.34	816394	344	0.04	87.50	gi|13507739|ref|NC_000912.1|<->178_344_13597
191895	196552	4652	1	4658	4652	99.57	816394	4652	0.57	100.00	gi|13507739|ref|NC_000912.1|<->81_4652_403845
195816	196042	245	16	227	230	89.13	816394	248	0.03	92.74	gi|13507739|ref|NC_000912.1|<->149_248_14763
195816	196299	4	490	484	487	86.65	816394	2344	0.06	20.78	gi|13507739|ref|NC_000912.1|<->408_2344_170613_285+,...,158+
196468	196634	1	167	167	167	100.00	816394	167	0.02	100.00	gi|13507739|ref|NC_000912.1|<->73_167_7527
196541	196826	286	1	286	286	100.00	816394	286	0.04	100.00	gi|13507739|ref|NC_000912.1|<->254_286_31774
196733	198718	1985	1	1986	1985	99.80	816394	1985	0.24	100.00	gi|13507739|ref|NC_000912.1|<->420_1985_104345_274+,...,243+
198256	198566	1	311	311	311	94.21	816394	3263	0.04	9.53	gi|13507739|ref|NC_000912.1|<->414_3263_205065_350+,193+,126+
198663	198882	220	1	220	220	100.00	816394	220	0.03	100.00	gi|13507739|ref|NC_000912.1|<->253_220_10952
198663	198768	106	1	106	106	99.06	816394	106	0.01	100.00	gi|13507739|ref|NC_000912.1|<->365_106_106
198793	198973	1	181	181	181	100.00	816394	181	0.02	100.00	gi|13507739|ref|NC_000912.1|<->234_181_9034
198880	198977	98	1	98	98	100.00	816394	98	0.01	100.00	gi|13507739|ref|NC_000912.1|<->185_98_40
198880	198977	98	1	98	98	98.98	816394	98	0.01	100.00	gi|13507739|ref|NC_000912.1|<->74_98_460
198884	199105	1	222	222	222	99.55	816394	222	0.03	100.00	gi|13507739|ref|NC_000912.1|<->310_222_12619
199041	244935	1	45895	45895	45895	99.87	816394	45895	5.62	100.00	gi|13507739|ref|NC_000912.1|<->394_45895_3375067_118+,190+
244528	245099	1	572	572	572	100.00	816394	572	0.07	100.00	gi|13507739|ref|NC_000912.1|<->402_572_66513_190+,71+
245060	245248	189	1	189	189	100.00	816394	189	0.02	100.00	gi|13507739|ref|NC_000912.1|<->207_189_8797
245061	245248	188	1	188	188	99.47	816394	188	0.02	100.00	gi|13507739|ref|NC_000912.1|<->69_188_9300
245215	245365	1	151	151	151	96.69	816394	152	0.02	99.34	gi|13507739|ref|NC_000912.1|<->324_152_7866
245215	247613	1	2397	2399	2397	99.50	816394	2397	0.29	100.00	gi|13507739|ref|NC_000912.1|<->411_2397_126074_323+,...,93+
246197	248033	238	2091	1837	1854	89.51	816394	2091	0.23	88.67	gi|13507739|ref|NC_000912.1|<->398_2091_108877_152+,26+,187-
247543	247793	250	1	251	250	99.60	816394	250	0.03	100.00	gi|13507739|ref|NC_000912.1|<->175_250_12669
247761	248033	1	273	273	273	99.63	816394	273	0.03	100.00	gi|13507739|ref|NC_000912.1|<->262_273_13445
247980	248313	1	334	334	334	100.00	816394	334	0.04	100.00	gi|13507739|ref|NC_000912.1|<->88_334_18621
248217	248322	1	103	106	103	97.17	816394	103	0.01	100.00	gi|13507739|ref|NC_000912.1|<->25_103_130
248220	248322	1	103	103	103	99.03	816394	103	0.01	100.00	gi|13507739|ref|NC_000912.1|<->351_103_98
248220	248322	1	103	103	103	100.00	816394	103	0.01	100.00	gi|13507739|ref|NC_000912.1|<->8_103_1158
248229	249490	1	1262	1262	1262	99.21	816394	1262	0.15	100.00	gi|13507739|ref|NC_000912.1|<->395_1262_68281_121+,...,355-
249576	249747	176	347	172	172	100.00	816394	347	0.02	49.57	gi|13507739|ref|NC_000912.1|<->82_347_10123
249685	321922	72238	1	72238	72238	99.89	816394	72238	8.85	100.00	gi|13507739|ref|NC_000912.1|<->196_72238_4975777
321581	322022	1239	1679	442	441	86.77	816394	2414	0.05	18.27	gi|13507739|ref|NC_000912.1|<->400_2414_186353_169-,...,375-
321625	321922	273	570	298	298	93.00	816394	570	0.04	52.28	gi|13507739|ref|NC_000912.1|<->130_570_47726
321699	322088	390	2	390	389	87.24	816394	741	0.05	52.50	gi|13507739|ref|NC_000912.1|<->357_741_49344
321699	322260	579	13	562	567	87.17	816394	995	0.07	56.98	gi|13507739|ref|NC_000912.1|<->382_995_80731_30+,45+
321829	321932	1	104	104	104	100.00	816394	104	0.01	100.00	gi|13507739|ref|NC_000912.1|<->72_104_2529
321839	322088	251	2	250	250	93.23	816394	251	0.03	99.60	gi|13507739|ref|NC_000912.1|<->108_251_16355
321839	323275	1436	1	1437	1436	99.86	816394	1436	0.18	100.00	gi|13507739|ref|NC_000912.1|<->229_1436_117339
322007	322242	248	13	236	236	89.45	816394	248	0.03	95.16	gi|13507739|ref|NC_000912.1|<->149_248_14763
322309	322493	759	572	185	188	88.36	816394	798	0.02	23.56	gi|13507739|ref|NC_000912.1|<->14_798_68717
322309	322493	11	198	185	188	86.70	816394	1288	0.02	14.60	gi|13507739|ref|NC_000912.1|<->336_1288_93980
322312	322493	306	490	182	185	86.49	816394	2344	0.02	7.89	gi|13507739|ref|NC_000912.1|<->408_2344_170613_285+,...,158+
323104	323256	42471	42624	153	154	90.97	816394	42624	0.02	0.36	gi|13507739|ref|NC_000912.1|<->416_42624_3878666_366+,381-
323172	323410	10	249	239	240	97.08	816394	92683	0.03	0.26	gi|13507739|ref|NC_000912.1|<->127_92683_8909685
323172	323275	10	113	104	104	99.04	816394	113	0.01	92.04	gi|13507739|ref|NC_000912.1|<->39_113_179
323182	340695	1	17514	17514	17514	99.81	816394	17514	2.15	100.00	gi|13507739|ref|NC_000912.1|<->401_17514_1351442_173+,190+
337016	337234	17837	17617	219	221	87.33	816394	19905	0.03	1.11	gi|13507739|ref|NC_000912.1|<->386_19905_1435706_10+,385+
340782	343730	1	2948	2949	2948	99.42	816394	2948	0.36	100.00	gi|13507739|ref|NC_000912.1|<->390_2948_165375_57+,...,199+
343666	347791	4091	1	4126	4091	99.06	816394	4091	0.51	100.00	gi|13507739|ref|NC_000912.1|<->415_4091_338652_358+,297+,287+
347179	347704	92158	92683	526	526	92.05	816394	92683	0.06	0.57	gi|13507739|ref|NC_000912.1|<->127_92683_8909685
347414	347668	25169	25423	255	255	84.38	816394	25483	0.03	1.00	gi|13507739|ref|NC_000912.1|<->261_25483_1856310
347682	347791	1	110	110	110	98.18	816394	110	0.01	100.00	gi|13507739|ref|NC_000912.1|<->68_110_162
347698	410025	62454	73	62328	62382	99.77	816394	62454	7.63	99.88	gi|13507739|ref|NC_000912.1|<->301_62454_4322106
347731	348279	1	549	549	549	96.72	816394	1944	0.07	28.24	gi|13507739|ref|NC_000912.1|<->51_1944_193074
410250	410438	189	1	189	189	100.00	816394	189	0.02	100.00	gi|13507739|ref|NC_000912.1|<->172_189_7749
410568	410760	1	193	193	193	100.00	816394	193	0.02	100.00	gi|13507739|ref|NC_000912.1|<->134_193_22438
410667	410784	1	118	118	118	99.15	816394	118	0.01	100.00	gi|13507739|ref|NC_000912.1|<->129_118_221
410667	410784	118	1	118	118	100.00	816394	118	0.01	100.00	gi|13507739|ref|NC_000912.1|<->217_118_1948
410691	436078	1	25387	25388	25387	99.84	816394	25483	3.11	99.62	gi|13507739|ref|NC_000912.1|<->261_25483_1856310
435610	436150	544	1	541	544	81.32	816394	62454	0.07	0.87	gi|13507739|ref|NC_000912.1|<->301_62454_4322106
435860	436133	342	69	274	274	83.27	816394	4091	0.03	6.70	gi|13507739|ref|NC_000912.1|<->415_4091_338652_358+,297+,287+
436018	436133	51341	51456	116	116	93.97	816394	51557	0.01	0.22	gi|13507739|ref|NC_000912.1|<->166_51557_4819050
436123	436242	1	120	120	120	100.00	816394	120	0.01	100.00	gi|13507739|ref|NC_000912.1|<->65_120_4622
436204	436311	1	108	108	108	100.00	816394	108	0.01	100.00	gi|13507739|ref|NC_000912.1|<->329_108_1166
436204	436391	188	1	188	188	98.94	816394	188	0.02	100.00	gi|13507739|ref|NC_000912.1|<->69_188_9300
436441	436633	193	1	193	193	99.48	816394	193	0.02	100.00	gi|13507739|ref|NC_000912.1|<->363_193_9635
436540	436657	118	1	118	118	99.15	816394	118	0.01	100.00	gi|13507739|ref|NC_000912.1|<->286_118_1718
436544	436657	114	1	114	114	100.00	816394	114	0.01	100.00	gi|13507739|ref|NC_000912.1|<->361_114_294
436544	436666	1	123	123	123	98.37	816394	98962	0.02	0.12	gi|13507739|ref|NC_000912.1|<->388_98962_8588896_52+,384-
436564	437074	510	1	511	510	99.61	816394	510	0.06	100.00	gi|13507739|ref|NC_000912.1|<->405_510_24127_222+,44+,64-
436986	437544	559	1	559	559	99.64	816394	559	0.07	100.00	gi|13507739|ref|NC_000912.1|<->403_559_24258_201-,66-,270+
437353	437544	5	197	192	193	94.30	816394	197	0.02	97.97	gi|13507739|ref|NC_000912.1|<->16_197_5216
437451	437561	111	1	111	111	100.00	816394	111	0.01	100.00	gi|13507739|ref|NC_000912.1|<->109_111_2110
437468	437561	1	94	94	94	100.00	816394	582	0.01	16.15	gi|13507739|ref|NC_000912.1|<->235_582_31222
437468	438325	858	1	858	858	99.30	816394	858	0.11	100.00	gi|13507739|ref|NC_000912.1|<->298_858_29551
438214	438792	579	1	579	579	90.52	816394	599	0.07	96.66	gi|13507739|ref|NC_000912.1|<->148_599_25616
438314	438660	347	1	347	347	99.14	816394	347	0.04	100.00	gi|13507739|ref|NC_000912.1|<->318_347_8353
438649	438792	1	144	144	144	100.00	816394	144	0.02	100.00	gi|13507739|ref|NC_000912.1|<->125_144_2757
438803	440089	1288	1	1287	1288	99.38	816394	1288	0.16	100.00	gi|13507739|ref|NC_000912.1|<->336_1288_93980
439996	440118	1	123	123	123	99.19	816394	123	0.02	100.00	gi|13507739|ref|NC_000912.1|<->356_123_293
440041	440184	1	144	144	144	99.31	816394	144	0.02	100.00	gi|13507739|ref|NC_000912.1|<->153_144_6312
440041	440184	144	1	144	144	97.92	816394	144	0.02	100.00	gi|13507739|ref|NC_000912.1|<->315_144_508
440041	440184	144	1	144	144	98.61	816394	144	0.02	100.00	gi|13507739|ref|NC_000912.1|<->53_144_455
440113	440230	118	1	118	118	97.46	816394	118	0.01	100.00	gi|13507739|ref|NC_000912.1|<->132_118_211
440137	440384	1	248	248	248	99.60	816394	248	0.03	100.00	gi|13507739|ref|NC_000912.1|<->149_248_14763
440152	440384	233	1	233	233	95.71	816394	2344	0.03	9.94	gi|13507739|ref|NC_000912.1|<->408_2344_170613_285+,...,158+
440291	440394	105	2	104	104	96.15	816394	105	0.01	99.05	gi|13507739|ref|NC_000912.1|<->161_105_1203
440291	440395	105	1	105	105	98.10	816394	105	0.01	100.00	gi|13507739|ref|NC_000912.1|<->167_105_129
440291	440395	1	105	105	105	99.05	816394	105	0.01	100.00	gi|13507739|ref|NC_000912.1|<->22_105_1095
440291	440394	1	104	104	104	97.12	816394	105	0.01	99.05	gi|13507739|ref|NC_000912.1|<->23_105_153
440302	440552	1	251	251	251	91.63	816394	251	0.03	100.00	gi|13507739|ref|NC_000912.1|<->108_251_16355
440302	441034	1	741	733	741	98.79	816394	741	0.09	100.00	gi|13507739|ref|NC_000912.1|<->357_741_49344
441060	441513	454	1	454	454	99.78	816394	454	0.06	100.00	gi|13507739|ref|NC_000912.1|<->13_454_24010
441060	441198	139	1	139	139	98.56	816394	139	0.02	100.00	gi|13507739|ref|NC_000912.1|<->305_139_415
441471	441632	1	162	162	162	100.00	816394	162	0.02	100.00	gi|13507739|ref|NC_000912.1|<->343_162_2726
441539	441811	996	1271	273	276	90.58	816394	2948	0.03	9.36	gi|13507739|ref|NC_000912.1|<->390_2948_165375_57+,...,199+
441548	443953	1	2407	2406	2407	99.50	816394	2407	0.29	100.00	gi|13507739|ref|NC_000912.1|<->409_2407_98345_291+,...,138+
442096	442334	1	248	239	248	91.53	816394	248	0.03	100.00	gi|13507739|ref|NC_000912.1|<->278_248_12411
442259	442943	19	713	685	695	89.06	816394	1104	0.08	62.95	gi|13507739|ref|NC_000912.1|<->396_1104_63253_124-,...,326+
442259	442403	19	163	145	145	95.86	816394	163	0.02	88.96	gi|13507739|ref|NC_000912.1|<->43_163_1410
443994	444218	1	222	225	222	90.67	816394	222	0.03	100.00	gi|13507739|ref|NC_000912.1|<->137_222_5101
443994	444093	100	1	100	100	100.00	816394	100	0.01	100.00	gi|13507739|ref|NC_000912.1|<->59_100_201
444000	444184	185	1	185	185	100.00	816394	185	0.02	100.00	gi|13507739|ref|NC_000912.1|<->236_185_11628
444000	444093	65	158	94	94	100.00	816394	158	0.01	59.49	gi|13507739|ref|NC_000912.1|<->241_158_7628
444115	492868	1	48754	48754	48754	99.85	816394	48754	5.97	100.00	gi|13507739|ref|NC_000912.1|<->280_48754_3359248
492983	495072	1	2091	2090	2091	99.47	816394	2091	0.26	100.00	gi|13507739|ref|NC_000912.1|<->398_2091_108877_152+,26+,187-
493573	493714	22	163	142	142	95.77	816394	163	0.02	87.12	gi|13507739|ref|NC_000912.1|<->43_163_1410
495019	497432	2414	1	2414	2414	99.83	816394	2414	0.30	100.00	gi|13507739|ref|NC_000912.1|<->400_2414_186353_169-,...,375-
496501	496578	332	255	78	78	97.44	816394	867	0.01	9.00	gi|13507739|ref|NC_000912.1|<->389_867_41090_54+,140+,41+
497361	497463	103	1	103	103	100.00	816394	103	0.01	100.00	gi|13507739|ref|NC_000912.1|<->227_103_380
497389	497527	139	1	139	139	100.00	816394	139	0.02	100.00	gi|13507739|ref|NC_000912.1|<->311_139_3481
497751	497944	1	194	194	194	100.00	816394	194	0.02	100.00	gi|13507739|ref|NC_000912.1|<->359_194_15525
497869	497966	98	1	98	98	100.00	816394	98	0.01	100.00	gi|13507739|ref|NC_000912.1|<->269_98_247
498029	498247	220	1	219	220	98.18	816394	220	0.03	100.00	gi|13507739|ref|NC_000912.1|<->182_220_5831
498154	498583	430	1	430	430	99.30	816394	430	0.05	100.00	gi|13507739|ref|NC_000912.1|<->397_430_20247_133+,333-,266+
498516	553007	1	54492	54492	54492	99.82	816394	63721	6.67	85.52	gi|13507739|ref|NC_000912.1|<->404_63721_4309273_212-,...,230+
499037	499280	1	244	244	244	93.44	816394	568	0.03	42.96	gi|13507739|ref|NC_000912.1|<->220_568_34298
552747	553007	54376	54636	261	261	98.85	816394	63721	0.03	0.41	gi|13507739|ref|NC_000912.1|<->404_63721_4309273_212-,...,230+
552747	558623	54448	60324	5877	5877	99.69	816394	63721	0.72	9.22	gi|13507739|ref|NC_000912.1|<->404_63721_4309273_212-,...,230+
561516	565439	59800	63721	3924	3922	99.46	816394	63721	0.48	6.15	gi|13507739|ref|NC_000912.1|<->404_63721_4309273_212-,...,230+
565094	565211	339	222	118	118	97.46	816394	867	0.01	13.61	gi|13507739|ref|NC_000912.1|<->389_867_41090_54+,140+,41+
565118	565270	153	1	153	153	97.39	816394	153	0.02	100.00	gi|13507739|ref|NC_000912.1|<->293_153_3054
565187	565415	249	21	229	229	97.82	816394	249	0.03	91.97	gi|13507739|ref|NC_000912.1|<->15_249_10226
565346	565439	94	1	94	94	100.00	816394	118	0.01	79.66	gi|13507739|ref|NC_000912.1|<->322_118_990
565456	565677	1	222	222	222	99.55	816394	222	0.03	100.00	gi|13507739|ref|NC_000912.1|<->137_222_5101
565694	566050	1	357	357	357	98.88	816394	357	0.04	100.00	gi|13507739|ref|NC_000912.1|<->11_357_11083
566052	566240	189	1	189	189	100.00	816394	189	0.02	100.00	gi|13507739|ref|NC_000912.1|<->42_189_4041
566441	566543	1	103	103	103	100.00	816394	103	0.01	100.00	gi|13507739|ref|NC_000912.1|<->203_103_697
566441	566543	103	1	103	103	99.03	816394	103	0.01	100.00	gi|13507739|ref|NC_000912.1|<->265_103_1823
566450	566580	131	1	131	131	100.00	816394	131	0.02	100.00	gi|13507739|ref|NC_000912.1|<->377_131_7646
566487	566615	1	129	129	129	97.67	816394	129	0.02	100.00	gi|13507739|ref|NC_000912.1|<->103_129_3600
566487	567044	1	558	558	558	100.00	816394	558	0.07	100.00	gi|13507739|ref|NC_000912.1|<->90_558_26665
566953	567150	198	1	198	198	100.00	816394	198	0.02	100.00	gi|13507739|ref|NC_000912.1|<->209_198_5574
567057	567162	106	1	106	106	100.00	816394	106	0.01	100.00	gi|13507739|ref|NC_000912.1|<->271_106_1113
567069	567303	1	233	235	233	93.62	816394	233	0.03	100.00	gi|13507739|ref|NC_000912.1|<->219_233_6994
567069	567373	305	1	305	305	100.00	816394	305	0.04	100.00	gi|13507739|ref|NC_000912.1|<->276_305_10812
567262	567373	1	112	112	112	96.43	816394	112	0.01	100.00	gi|13507739|ref|NC_000912.1|<->114_112_813
567280	567405	126	1	126	126	100.00	816394	126	0.02	100.00	gi|13507739|ref|NC_000912.1|<->46_126_3116
567312	567863	599	49	552	551	92.21	816394	599	0.07	91.99	gi|13507739|ref|NC_000912.1|<->148_599_25616
567312	567443	132	1	132	132	100.00	816394	132	0.02	100.00	gi|13507739|ref|NC_000912.1|<->316_132_1688
567432	569774	2344	1	2343	2344	99.83	816394	2344	0.29	100.00	gi|13507739|ref|NC_000912.1|<->408_2344_170613_285+,...,158+
568245	568350	106	1	106	106	99.06	816394	106	0.01	100.00	gi|13507739|ref|NC_000912.1|<->365_106_106
569286	569942	783	1436	657	654	87.44	816394	1436	0.08	45.54	gi|13507739|ref|NC_000912.1|<->229_1436_117339
569286	569952	254	918	667	665	85.91	816394	4652	0.08	14.29	gi|13507739|ref|NC_000912.1|<->81_4652_403845
569682	569785	105	1	104	105	99.05	816394	105	0.01	100.00	gi|13507739|ref|NC_000912.1|<->161_105_1203
569682	569774	105	12	93	94	98.94	816394	105	0.01	89.52	gi|13507739|ref|NC_000912.1|<->167_105_129
569693	569942	1	251	250	251	99.20	816394	251	0.03	100.00	gi|13507739|ref|NC_000912.1|<->108_251_16355
569849	569952	104	1	104	104	100.00	816394	104	0.01	100.00	gi|13507739|ref|NC_000912.1|<->72_104_2529
569859	570428	570	1	570	570	99.65	816394	570	0.07	100.00	gi|13507739|ref|NC_000912.1|<->130_570_47726
569859	570156	1	298	298	298	93.00	816394	72238	0.04	0.41	gi|13507739|ref|NC_000912.1|<->196_72238_4975777
570456	570568	1	113	113	113	100.00	816394	113	0.01	100.00	gi|13507739|ref|NC_000912.1|<->369_113_184
570456	590365	1	19905	19910	19905	99.72	816394	19905	2.44	100.00	gi|13507739|ref|NC_000912.1|<->386_19905_1435706_10+,385+
588071	588291	14053	13835	221	219	87.78	816394	17514	0.03	1.25	gi|13507739|ref|NC_000912.1|<->401_17514_1351442_173+,190+
588071	588221	8	158	151	151	89.40	816394	4652	0.02	3.25	gi|13507739|ref|NC_000912.1|<->81_4652_403845
589074	590460	1	1381	1387	1381	97.91	816394	12489	0.17	11.06	gi|13507739|ref|NC_000912.1|<->418_12489_863852_385+,275+
589074	595533	6455	1	6460	6455	99.29	816394	6455	0.79	100.00	gi|13507739|ref|NC_000912.1|<->419_6455_448721_385-,60+,385-
594207	595533	18579	19905	1327	1327	99.25	816394	19905	0.16	6.67	gi|13507739|ref|NC_000912.1|<->386_19905_1435706_10+,385+
594248	606755	1	12489	12508	12489	99.54	816394	12489	1.53	100.00	gi|13507739|ref|NC_000912.1|<->418_12489_863852_385+,275+
606092	606471	2711	3084	380	374	90.53	816394	3263	0.05	11.46	gi|13507739|ref|NC_000912.1|<->414_3263_205065_350+,193+,126+
606672	606929	1	257	258	257	99.22	816394	257	0.03	100.00	gi|13507739|ref|NC_000912.1|<->282_257_14744
606836	606929	94	1	94	94	98.94	816394	134	0.01	70.15	gi|13507739|ref|NC_000912.1|<->18_134_2262
606836	606961	126	1	126	126	99.21	816394	126	0.02	100.00	gi|13507739|ref|NC_000912.1|<->344_126_4480
606868	607115	1	248	248	248	99.19	816394	248	0.03	100.00	gi|13507739|ref|NC_000912.1|<->278_248_12411
607022	608125	1	1104	1104	1104	99.73	816394	1104	0.14	100.00	gi|13507739|ref|NC_000912.1|<->396_1104_63253_124-,...,326+
607022	607184	1	163	163	163	93.25	816394	163	0.02	100.00	gi|13507739|ref|NC_000912.1|<->43_163_1410
607519	607862	344	1	344	344	96.80	816394	344	0.04	100.00	gi|13507739|ref|NC_000912.1|<->178_344_13597
608055	608183	129	1	129	129	100.00	816394	129	0.02	100.00	gi|13507739|ref|NC_000912.1|<->233_129_2701
608123	608305	183	1	183	183	100.00	816394	183	0.02	100.00	gi|13507739|ref|NC_000912.1|<->345_183_7409
608148	608414	1371	1637	267	267	94.01	816394	10009	0.03	2.67	gi|13507739|ref|NC_000912.1|<->399_10009_749741_159+,...,119+
608273	608491	219	1	219	219	100.00	816394	219	0.03	100.00	gi|13507739|ref|NC_000912.1|<->376_219_10592
608441	608653	213	1	213	213	100.00	816394	213	0.03	100.00	gi|13507739|ref|NC_000912.1|<->156_213_9020
608554	608987	98508	98962	434	455	91.89	816394	98962	0.05	0.46	gi|13507739|ref|NC_000912.1|<->388_98962_8588896_52+,384-
608560	609133	31267	30681	574	587	89.46	816394	31267	0.07	1.88	gi|13507739|ref|NC_000912.1|<->410_31267_2534422_321+,...,384+
608966	609832	867	1	867	867	99.42	816394	867	0.11	100.00	gi|13507739|ref|NC_000912.1|<->389_867_41090_54+,140+,41+
609735	609832	98	1	98	98	98.98	816394	249	0.01	39.36	gi|13507739|ref|NC_000912.1|<->15_249_10226
609992	610208	1	217	217	217	99.54	816394	217	0.03	100.00	gi|13507739|ref|NC_000912.1|<->279_217_4863
610339	610527	189	1	189	189	100.00	816394	189	0.02	100.00	gi|13507739|ref|NC_000912.1|<->312_189_6386
610434	610562	1	129	129	129	100.00	816394	129	0.02	100.00	gi|13507739|ref|NC_000912.1|<->24_129_3358
610469	610608	1	140	140	140	100.00	816394	140	0.02	100.00	gi|13507739|ref|NC_000912.1|<->267_140_2920
610469	610608	1	140	140	140	96.43	816394	140	0.02	100.00	gi|13507739|ref|NC_000912.1|<->268_140_2674
610515	610741	1	227	227	227	100.00	816394	227	0.03	100.00	gi|13507739|ref|NC_000912.1|<->0_227_14886
610515	610608	1006	1099	94	94	100.00	816394	1099	0.01	8.55	gi|13507739|ref|NC_000912.1|<->144_1099_66997
610808	611827	1615	594	1020	1022	87.85	816394	1985	0.12	51.49	gi|13507739|ref|NC_000912.1|<->420_1985_104345_274+,...,243+
610910	611037	1	129	128	129	98.45	816394	129	0.02	100.00	gi|13507739|ref|NC_000912.1|<->103_129_3600
611028	611247	220	1	220	220	99.09	816394	220	0.03	100.00	gi|13507739|ref|NC_000912.1|<->182_220_5831
611028	611247	220	1	220	220	100.00	816394	220	0.03	100.00	gi|13507739|ref|NC_000912.1|<->188_220_10898
611154	611396	243	1	243	243	99.18	816394	243	0.03	100.00	gi|13507739|ref|NC_000912.1|<->331_243_16401
611154	611583	430	1	430	430	99.07	816394	430	0.05	100.00	gi|13507739|ref|NC_000912.1|<->397_430_20247_133+,333-,266+
611322	611444	1	123	123	123	100.00	816394	123	0.02	100.00	gi|13507739|ref|NC_000912.1|<->330_123_4366
611362	611463	1	102	102	102	100.00	816394	102	0.01	100.00	gi|13507739|ref|NC_000912.1|<->244_102_1548
611372	611553	1	182	182	182	100.00	816394	182	0.02	100.00	gi|13507739|ref|NC_000912.1|<->5_182_10885
611516	611722	207	1	207	207	100.00	816394	207	0.03	100.00	gi|13507739|ref|NC_000912.1|<->258_207_12458
611681	611792	1	112	112	112	98.21	816394	112	0.01	100.00	gi|13507739|ref|NC_000912.1|<->114_112_813
611681	611994	314	1	314	314	100.00	816394	314	0.04	100.00	gi|13507739|ref|NC_000912.1|<->340_314_22674
612031	612600	1	568	570	568	98.95	816394	568	0.07	100.00	gi|13507739|ref|NC_000912.1|<->220_568_34298
612615	613412	1	798	798	798	99.87	816394	798	0.10	100.00	gi|13507739|ref|NC_000912.1|<->14_798_68717
612651	612965	98155	98472	315	318	94.34	816394	98962	0.04	0.32	gi|13507739|ref|NC_000912.1|<->388_98962_8588896_52+,384-
613186	613846	783	1436	661	654	86.32	816394	1436	0.08	45.54	gi|13507739|ref|NC_000912.1|<->229_1436_117339
613186	613801	254	863	616	610	85.85	816394	4652	0.08	13.11	gi|13507739|ref|NC_000912.1|<->81_4652_403845
613290	613412	1	123	123	123	96.75	816394	123	0.02	100.00	gi|13507739|ref|NC_000912.1|<->356_123_293
613319	613428	110	1	110	110	100.00	816394	110	0.01	100.00	gi|13507739|ref|NC_000912.1|<->378_110_2393
613335	613478	1	144	144	144	100.00	816394	144	0.02	100.00	gi|13507739|ref|NC_000912.1|<->216_144_7874
613335	613478	144	1	144	144	99.31	816394	144	0.02	100.00	gi|13507739|ref|NC_000912.1|<->315_144_508
613335	613478	144	1	144	144	98.61	816394	144	0.02	100.00	gi|13507739|ref|NC_000912.1|<->53_144_455
613385	613500	116	1	116	116	100.00	816394	116	0.01	100.00	gi|13507739|ref|NC_000912.1|<->3_116_3144
613407	613524	118	1	118	118	98.31	816394	118	0.01	100.00	gi|13507739|ref|NC_000912.1|<->132_118_211
613407	614394	1	995	988	995	98.99	816394	995	0.12	100.00	gi|13507739|ref|NC_000912.1|<->382_995_80731_30+,45+
613431	613678	1	248	248	248	91.94	816394	248	0.03	100.00	gi|13507739|ref|NC_000912.1|<->149_248_14763
614156	614312	157	1	157	157	96.18	816394	4652	0.02	3.37	gi|13507739|ref|NC_000912.1|<->81_4652_403845
614493	645784	1	31267	31292	31267	99.74	816394	31267	3.83	100.00	gi|13507739|ref|NC_000912.1|<->410_31267_2534422_321+,...,384+
645177	645336	700	867	160	168	84.02	816394	867	0.02	19.38	gi|13507739|ref|NC_000912.1|<->389_867_41090_54+,140+,41+
645315	708934	98962	35372	63620	63591	99.76	816394	98962	7.79	64.26	gi|13507739|ref|NC_000912.1|<->388_98962_8588896_52+,384-
645681	645862	442	623	182	182	92.31	816394	1235	0.02	14.74	gi|13507739|ref|NC_000912.1|<->391_1235_113416_79+,237-,337-
645691	645784	1	94	94	94	100.00	816394	213	0.01	44.13	gi|13507739|ref|NC_000912.1|<->156_213_9020
645774	646071	13574	13278	298	297	84.56	816394	17514	0.04	1.70	gi|13507739|ref|NC_000912.1|<->401_17514_1351442_173+,190+
645826	646143	351	37	318	315	94.03	816394	798	0.04	39.47	gi|13507739|ref|NC_000912.1|<->14_798_68717
708744	738422	29678	1	29679	29678	99.91	816394	98962	3.64	29.99	gi|13507739|ref|NC_000912.1|<->388_98962_8588896_52+,384-
738300	738402	103	1	103	103	96.12	816394	25483	0.01	0.40	gi|13507739|ref|NC_000912.1|<->261_25483_1856310
738300	738402	408	510	103	103	98.06	816394	510	0.01	20.20	gi|13507739|ref|NC_000912.1|<->405_510_24127_222+,44+,64-
738300	738608	309	1	309	309	96.12	816394	2397	0.04	12.89	gi|13507739|ref|NC_000912.1|<->411_2397_126074_323+,...,93+
738309	738426	118	1	118	118	95.76	816394	118	0.01	100.00	gi|13507739|ref|NC_000912.1|<->129_118_221
738309	738426	1	118	118	118	96.61	816394	118	0.01	100.00	gi|13507739|ref|NC_000912.1|<->217_118_1948
738309	738426	1	118	118	118	97.46	816394	118	0.01	100.00	gi|13507739|ref|NC_000912.1|<->286_118_1718
738309	738422	1	114	114	114	98.25	816394	114	0.01	100.00	gi|13507739|ref|NC_000912.1|<->361_114_294
738333	738525	193	1	193	193	100.00	816394	193	0.02	100.00	gi|13507739|ref|NC_000912.1|<->134_193_22438
738333	738525	1	193	193	193	98.96	816394	193	0.02	100.00	gi|13507739|ref|NC_000912.1|<->363_193_9635
738432	738549	1	118	118	118	100.00	816394	118	0.01	100.00	gi|13507739|ref|NC_000912.1|<->362_118_7350
738456	738644	189	1	189	189	98.94	816394	189	0.02	100.00	gi|13507739|ref|NC_000912.1|<->17_189_10027
738457	738644	188	1	188	188	99.47	816394	188	0.02	100.00	gi|13507739|ref|NC_000912.1|<->309_188_9132
738457	738608	152	1	152	152	100.00	816394	152	0.02	100.00	gi|13507739|ref|NC_000912.1|<->324_152_7866
738552	738652	101	1	101	101	100.00	816394	101	0.01	100.00	gi|13507739|ref|NC_000912.1|<->104_101_2698
738559	738748	190	1	190	190	98.95	816394	190	0.02	100.00	gi|13507739|ref|NC_000912.1|<->206_190_17568
738575	738763	1	189	189	189	99.47	816394	189	0.02	100.00	gi|13507739|ref|NC_000912.1|<->207_189_8797
738575	738762	1	188	188	188	100.00	816394	188	0.02	100.00	gi|13507739|ref|NC_000912.1|<->69_188_9300
738627	738909	355	73	283	283	83.86	816394	2948	0.03	9.60	gi|13507739|ref|NC_000912.1|<->390_2948_165375_57+,...,199+
738655	738843	1	189	189	189	98.94	816394	189	0.02	100.00	gi|13507739|ref|NC_000912.1|<->172_189_7749
738655	738762	108	1	108	108	99.07	816394	108	0.01	100.00	gi|13507739|ref|NC_000912.1|<->329_108_1166
738670	738817	1	148	148	148	100.00	816394	148	0.02	100.00	gi|13507739|ref|NC_000912.1|<->374_148_14686
738724	738964	572	344	241	229	92.53	816394	572	0.03	40.03	gi|13507739|ref|NC_000912.1|<->402_572_66513_190+,71+
738724	738843	120	1	120	120	100.00	816394	120	0.01	100.00	gi|13507739|ref|NC_000912.1|<->65_120_4622
738750	738866	117	1	117	117	100.00	816394	117	0.01	100.00	gi|13507739|ref|NC_000912.1|<->245_117_6375
738773	738878	1	106	106	106	99.06	816394	109	0.01	97.25	gi|13507739|ref|NC_000912.1|<->192_109_175
738816	739089	1	273	274	273	87.86	816394	62454	0.03	0.44	gi|13507739|ref|NC_000912.1|<->301_62454_4322106
738833	738964	51456	51325	132	132	93.94	816394	51557	0.02	0.26	gi|13507739|ref|NC_000912.1|<->166_51557_4819050
738833	739342	69	577	510	509	91.39	816394	4091	0.06	12.44	gi|13507739|ref|NC_000912.1|<->415_4091_338652_358+,297+,287+
738888	816394	92611	15090	77507	77522	99.82	816394	92683	9.49	83.64	gi|13507739|ref|NC_000912.1|<->127_92683_8909685
