# Supplementary material for: Comparison of Mycoplasma pneumoniae Genome Sequences from Strains Isolated from Symptomatic and Asymptomatic Patients
Source: Front Microbiol. 2016 Oct 27;7:1701. doi: 10.3389/fmicb.2016.01701 (PMC5081376; doi:10.3389/fmicb.2016.01701)
Supplement: Supplementary File 1 — Fast QC files. HTML files per strain. Each FastQC report includes: Basic Statistics, Per base sequence, quality, Per sequence quality scores, Per base sequence content, Per sequence GC content, Per base N content, Sequence Length Distribution, Sequence Duplication Levels, Overrepresented sequences, Adapter Content, and Kmer Content. [file DataSheet1.zip › Supplementary files/Supplementary file 2 MUMmer/I12-1149-15-95-contigs.coords.txt]

S1	E1	S2	E2	LEN 1	LEN 2	% IDY	LEN R	LEN Q	COV R	COV Q	TAGS
1	57634	57630	1	57634	57630	99.95	816394	135170	7.06	42.64	gi|13507739|ref|NC_000912.1|<->354_135170_9515986
14856	15164	1571	1265	309	307	94.19	816394	18858	0.04	1.63	gi|13507739|ref|NC_000912.1|<->400_18858_1021365_154+,358-
45932	46108	177	1	177	177	94.35	816394	308	0.02	57.47	gi|13507739|ref|NC_000912.1|<->177_308_9995
45932	46073	142	1	142	142	97.18	816394	219	0.02	64.84	gi|13507739|ref|NC_000912.1|<->264_219_5629
45932	46199	1071	1339	268	269	92.94	816394	2031	0.03	13.24	gi|13507739|ref|NC_000912.1|<->380_2031_103114_39+,230+,136+
45932	46197	352	86	266	267	93.26	816394	11981	0.03	2.23	gi|13507739|ref|NC_000912.1|<->381_11981_550648_49+,...,53+
45932	46199	1035	1303	268	269	92.19	816394	1326	0.03	20.29	gi|13507739|ref|NC_000912.1|<->390_1326_67006_120+,...,211-
45984	46108	125	1	125	125	96.00	816394	125	0.02	100.00	gi|13507739|ref|NC_000912.1|<->270_125_1710
46015	46133	120	1	119	120	95.00	816394	120	0.01	100.00	gi|13507739|ref|NC_000912.1|<->67_120_3442
46041	46199	183	24	159	160	95.62	816394	183	0.02	87.43	gi|13507739|ref|NC_000912.1|<->210_183_4785
57547	111953	56413	2007	54407	54407	99.96	816394	56413	6.66	96.44	gi|13507739|ref|NC_000912.1|<->383_56413_3908350_57+,31+,364-
111956	113995	2040	1	2040	2040	100.00	816394	56413	0.25	3.62	gi|13507739|ref|NC_000912.1|<->383_56413_3908350_57+,31+,364-
114039	114207	1	169	169	169	100.00	816394	169	0.02	100.00	gi|13507739|ref|NC_000912.1|<->343_169_2972
114363	116242	1	1880	1880	1880	100.00	816394	1880	0.23	100.00	gi|13507739|ref|NC_000912.1|<->405_1880_73088_185-,...,41+
115885	116202	1	334	318	334	88.96	816394	334	0.04	100.00	gi|13507739|ref|NC_000912.1|<->209_334_11361
116183	128163	1	11981	11981	11981	99.94	816394	11981	1.47	100.00	gi|13507739|ref|NC_000912.1|<->381_11981_550648_49+,...,53+
116242	116378	8810	8671	137	140	93.57	816394	10828	0.02	1.29	gi|13507739|ref|NC_000912.1|<->387_10828_603725_105+,...,72+
116268	116534	11436	11701	267	266	93.26	816394	135170	0.03	0.20	gi|13507739|ref|NC_000912.1|<->354_135170_9515986
116284	116533	8037	7788	250	250	94.00	816394	10828	0.03	2.31	gi|13507739|ref|NC_000912.1|<->387_10828_603725_105+,...,72+
127398	127879	11886	12364	482	479	90.08	816394	13410	0.06	3.57	gi|13507739|ref|NC_000912.1|<->421_13410_682165_372+,...,322-
128102	128334	1	233	233	233	100.00	816394	233	0.03	100.00	gi|13507739|ref|NC_000912.1|<->19_233_5264
128102	128263	164	3	162	162	96.91	816394	164	0.02	98.78	gi|13507739|ref|NC_000912.1|<->268_164_2313
128248	128394	147	1	147	147	100.00	816394	147	0.02	100.00	gi|13507739|ref|NC_000912.1|<->20_147_1983
128322	128638	1	317	317	317	100.00	816394	317	0.04	100.00	gi|13507739|ref|NC_000912.1|<->52_317_7511
128553	128712	160	1	160	160	100.00	816394	160	0.02	100.00	gi|13507739|ref|NC_000912.1|<->66_160_2074
128626	128903	1	278	278	278	100.00	816394	278	0.03	100.00	gi|13507739|ref|NC_000912.1|<->281_278_7092
128884	129474	1	591	591	591	100.00	816394	591	0.07	100.00	gi|13507739|ref|NC_000912.1|<->261_591_22068
129414	130739	1326	1	1326	1326	100.00	816394	1326	0.16	100.00	gi|13507739|ref|NC_000912.1|<->390_1326_67006_120+,...,211-
130136	130229	10	103	94	94	100.00	816394	103	0.01	91.26	gi|13507739|ref|NC_000912.1|<->337_103_68
130665	130832	168	1	168	168	100.00	816394	168	0.02	100.00	gi|13507739|ref|NC_000912.1|<->64_168_2497
130827	130934	1	108	108	108	100.00	816394	108	0.01	100.00	gi|13507739|ref|NC_000912.1|<->109_108_450
130848	131737	1	890	890	890	100.00	816394	890	0.11	100.00	gi|13507739|ref|NC_000912.1|<->416_890_29665_324-,...,249+
131667	131848	1	182	182	182	100.00	816394	182	0.02	100.00	gi|13507739|ref|NC_000912.1|<->161_182_4364
131759	131921	1	163	163	163	100.00	816394	163	0.02	100.00	gi|13507739|ref|NC_000912.1|<->205_163_2579
131857	132323	1	467	467	467	100.00	816394	467	0.06	100.00	gi|13507739|ref|NC_000912.1|<->218_467_14481
132338	132460	1	123	123	123	100.00	816394	123	0.02	100.00	gi|13507739|ref|NC_000912.1|<->15_123_1190
132383	133027	1	642	645	642	99.53	816394	642	0.08	100.00	gi|13507739|ref|NC_000912.1|<->115_642_25945
132971	135551	1	2582	2581	2582	99.85	816394	2582	0.32	100.00	gi|13507739|ref|NC_000912.1|<->375_2582_146124_2+,178-,191-
135527	166315	30787	1	30789	30787	99.94	816394	30787	3.77	100.00	gi|13507739|ref|NC_000912.1|<->410_30787_1900146_272-,...,327+
164928	165272	6908	6586	345	323	86.09	816394	10828	0.04	2.98	gi|13507739|ref|NC_000912.1|<->387_10828_603725_105+,...,72+
165814	166606	10039	10828	793	790	97.98	816394	10828	0.10	7.30	gi|13507739|ref|NC_000912.1|<->387_10828_603725_105+,...,72+
165913	166606	689	1	694	689	96.25	816394	689	0.09	100.00	gi|13507739|ref|NC_000912.1|<->385_689_30587_72-,96-,339+
166541	166685	1	145	145	145	100.00	816394	145	0.02	100.00	gi|13507739|ref|NC_000912.1|<->353_145_1418
166652	168278	1627	1	1627	1627	100.00	816394	1627	0.20	100.00	gi|13507739|ref|NC_000912.1|<->123_1627_91624
168268	169700	1433	1	1433	1433	100.00	816394	1433	0.18	100.00	gi|13507739|ref|NC_000912.1|<->384_1433_72869_69+,213-,243-
168979	170238	42	1296	1260	1255	93.35	816394	11981	0.15	10.47	gi|13507739|ref|NC_000912.1|<->381_11981_550648_49+,...,53+
169039	169288	8037	7788	250	250	92.00	816394	10828	0.03	2.31	gi|13507739|ref|NC_000912.1|<->387_10828_603725_105+,...,72+
169616	169725	110	1	110	110	100.00	816394	110	0.01	100.00	gi|13507739|ref|NC_000912.1|<->183_110_774
169669	169857	189	1	189	189	100.00	816394	189	0.02	100.00	gi|13507739|ref|NC_000912.1|<->100_189_6228
169790	170898	1	1109	1109	1109	99.82	816394	1109	0.14	100.00	gi|13507739|ref|NC_000912.1|<->411_1109_39034_274+,86-,85-
170860	181686	1	10828	10827	10828	99.97	816394	10828	1.33	100.00	gi|13507739|ref|NC_000912.1|<->387_10828_603725_105+,...,72+
177445	177771	1043	1391	327	349	86.25	816394	30787	0.04	1.13	gi|13507739|ref|NC_000912.1|<->410_30787_1900146_272-,...,327+
177731	177834	154	51	104	104	95.19	816394	213	0.01	48.83	gi|13507739|ref|NC_000912.1|<->129_213_5274
177731	177834	855	958	104	104	96.15	816394	1326	0.01	7.84	gi|13507739|ref|NC_000912.1|<->390_1326_67006_120+,...,211-
177733	177834	893	994	102	102	94.12	816394	2031	0.01	5.02	gi|13507739|ref|NC_000912.1|<->380_2031_103114_39+,230+,136+
178565	178911	472	126	347	347	91.35	816394	1960	0.04	17.70	gi|13507739|ref|NC_000912.1|<->393_1960_96914_128+,277+,247-
178646	178821	176	1	176	176	92.05	816394	308	0.02	57.14	gi|13507739|ref|NC_000912.1|<->177_308_9995
178646	178784	141	3	139	139	97.12	816394	219	0.02	63.47	gi|13507739|ref|NC_000912.1|<->264_219_5629
178646	178913	1072	1339	268	268	92.57	816394	2031	0.03	13.20	gi|13507739|ref|NC_000912.1|<->380_2031_103114_39+,230+,136+
178646	178895	351	102	250	250	94.00	816394	11981	0.03	2.09	gi|13507739|ref|NC_000912.1|<->381_11981_550648_49+,...,53+
178646	178895	413	662	250	250	92.00	816394	1433	0.03	17.45	gi|13507739|ref|NC_000912.1|<->384_1433_72869_69+,213-,243-
178646	178895	1036	1285	250	250	91.20	816394	1326	0.03	18.85	gi|13507739|ref|NC_000912.1|<->390_1326_67006_120+,...,211-
178646	178895	133	382	250	250	96.80	816394	1522	0.03	16.43	gi|13507739|ref|NC_000912.1|<->404_1522_52537_175+,349+,174-
178928	179073	754	609	146	146	91.78	816394	11981	0.02	1.22	gi|13507739|ref|NC_000912.1|<->381_11981_550648_49+,...,53+
179373	179639	1071	1337	267	267	93.63	816394	2031	0.03	13.15	gi|13507739|ref|NC_000912.1|<->380_2031_103114_39+,230+,136+
179373	179668	352	60	296	293	93.58	816394	11981	0.04	2.45	gi|13507739|ref|NC_000912.1|<->381_11981_550648_49+,...,53+
179373	179668	412	704	296	293	90.88	816394	1433	0.04	20.45	gi|13507739|ref|NC_000912.1|<->384_1433_72869_69+,213-,243-
179373	179639	1035	1301	267	267	93.63	816394	1326	0.03	20.14	gi|13507739|ref|NC_000912.1|<->390_1326_67006_120+,...,211-
179374	179668	391	100	295	292	92.20	816394	1960	0.04	14.90	gi|13507739|ref|NC_000912.1|<->393_1960_96914_128+,277+,247-
179482	179637	1	156	156	156	89.74	816394	251	0.02	62.15	gi|13507739|ref|NC_000912.1|<->156_251_8124
179482	179639	183	26	158	158	93.67	816394	183	0.02	86.34	gi|13507739|ref|NC_000912.1|<->210_183_4785
180994	181686	689	1	693	689	97.26	816394	689	0.08	100.00	gi|13507739|ref|NC_000912.1|<->385_689_30587_72-,96-,339+
181621	181791	1	171	171	171	100.00	816394	171	0.02	100.00	gi|13507739|ref|NC_000912.1|<->206_171_2701
181698	182349	652	1	652	652	99.85	816394	652	0.08	100.00	gi|13507739|ref|NC_000912.1|<->397_652_26376_147-,44+,164-
181698	182152	1	455	455	455	98.68	816394	619	0.06	73.51	gi|13507739|ref|NC_000912.1|<->402_619_23001_164+,...,70+
182052	183879	1825	1	1828	1825	99.78	816394	1825	0.22	100.00	gi|13507739|ref|NC_000912.1|<->406_1825_73430_186+,...,147-
183744	184615	962	1837	872	876	92.25	816394	1837	0.11	47.69	gi|13507739|ref|NC_000912.1|<->376_1837_62773_4+,...,54-
183802	183942	141	1	141	141	100.00	816394	141	0.02	100.00	gi|13507739|ref|NC_000912.1|<->117_141_1293
183856	184044	1	189	189	189	100.00	816394	189	0.02	100.00	gi|13507739|ref|NC_000912.1|<->305_189_3360
183881	184044	164	1	164	164	99.39	816394	164	0.02	100.00	gi|13507739|ref|NC_000912.1|<->268_164_2313
183951	184170	1	220	220	220	100.00	816394	220	0.03	100.00	gi|13507739|ref|NC_000912.1|<->240_220_6889
184329	184725	1	397	397	397	100.00	816394	397	0.05	100.00	gi|13507739|ref|NC_000912.1|<->382_397_11511_54-,179+
184653	186140	1	1488	1488	1488	100.00	816394	1488	0.18	100.00	gi|13507739|ref|NC_000912.1|<->423_1488_55280_285-,...,134-
186060	186249	1	190	190	190	100.00	816394	190	0.02	100.00	gi|13507739|ref|NC_000912.1|<->73_190_2863
186158	186431	1	274	274	274	99.64	816394	274	0.03	100.00	gi|13507739|ref|NC_000912.1|<->326_274_6735
186199	186783	584	1	585	584	98.12	816394	584	0.07	100.00	gi|13507739|ref|NC_000912.1|<->420_584_19311_368+,...,27+
186350	186445	1	96	96	96	100.00	816394	96	0.01	100.00	gi|13507739|ref|NC_000912.1|<->320_96_79
186407	186554	1	148	148	148	100.00	816394	148	0.02	100.00	gi|13507739|ref|NC_000912.1|<->237_148_2034
186461	187048	588	1	588	588	99.49	816394	588	0.07	100.00	gi|13507739|ref|NC_000912.1|<->417_588_18742_344+,368+
186690	187391	1	702	702	702	99.72	816394	702	0.09	100.00	gi|13507739|ref|NC_000912.1|<->198_702_22750
187383	187496	114	1	114	114	100.00	816394	114	0.01	100.00	gi|13507739|ref|NC_000912.1|<->78_114_382
187412	190945	3534	1	3534	3534	99.94	816394	3534	0.43	100.00	gi|13507739|ref|NC_000912.1|<->392_3534_152275_125+,181-,176+
191101	195472	1	4372	4372	4372	99.93	816394	4372	0.54	100.00	gi|13507739|ref|NC_000912.1|<->407_4372_241381_239+,...,202+
195461	196552	1091	1	1092	1091	99.91	816394	1091	0.13	100.00	gi|13507739|ref|NC_000912.1|<->304_1091_64024
195669	196299	25	657	631	633	86.89	816394	2031	0.08	31.17	gi|13507739|ref|NC_000912.1|<->380_2031_103114_39+,230+,136+
195669	196042	1453	1077	374	377	86.74	816394	1960	0.05	19.23	gi|13507739|ref|NC_000912.1|<->393_1960_96914_128+,277+,247-
196468	196634	167	1	167	167	100.00	816394	167	0.02	100.00	gi|13507739|ref|NC_000912.1|<->188_167_4201
196541	196826	286	1	286	286	100.00	816394	286	0.04	100.00	gi|13507739|ref|NC_000912.1|<->252_286_19108
196733	198718	1	1986	1986	1986	99.85	816394	1986	0.24	100.00	gi|13507739|ref|NC_000912.1|<->408_1986_67605_242-,...,92-
197640	197740	1	101	101	101	99.01	816394	101	0.01	100.00	gi|13507739|ref|NC_000912.1|<->363_101_80
198661	198882	222	1	222	222	100.00	816394	222	0.03	100.00	gi|13507739|ref|NC_000912.1|<->137_222_6378
198810	198977	168	1	168	168	100.00	816394	168	0.02	100.00	gi|13507739|ref|NC_000912.1|<->34_168_4595
198890	199105	216	1	216	216	100.00	816394	216	0.03	100.00	gi|13507739|ref|NC_000912.1|<->203_216_7177
199041	244935	45894	1	45895	45894	99.95	816394	45894	5.62	100.00	gi|13507739|ref|NC_000912.1|<->418_45894_2495584_358+,0+
244528	245099	1	572	572	572	100.00	816394	572	0.07	100.00	gi|13507739|ref|NC_000912.1|<->419_572_40566_358-,62+
245060	245248	189	1	189	189	100.00	816394	189	0.02	100.00	gi|13507739|ref|NC_000912.1|<->199_189_5476
245061	245248	188	1	188	188	99.47	816394	188	0.02	100.00	gi|13507739|ref|NC_000912.1|<->61_188_6924
245208	245365	1	158	158	158	96.84	816394	159	0.02	99.37	gi|13507739|ref|NC_000912.1|<->319_159_5568
245208	247044	1	1837	1837	1837	99.40	816394	1837	0.23	100.00	gi|13507739|ref|NC_000912.1|<->376_1837_62773_4+,...,54-
246951	247613	1	663	663	663	99.85	816394	663	0.08	100.00	gi|13507739|ref|NC_000912.1|<->180_663_21212
247543	247793	251	1	251	251	100.00	816394	251	0.03	100.00	gi|13507739|ref|NC_000912.1|<->156_251_8124
247726	248033	1	308	308	308	100.00	816394	308	0.04	100.00	gi|13507739|ref|NC_000912.1|<->177_308_9995
247980	248313	334	1	334	334	100.00	816394	334	0.04	100.00	gi|13507739|ref|NC_000912.1|<->13_334_12111
248220	248322	1	103	103	103	99.03	816394	103	0.01	100.00	gi|13507739|ref|NC_000912.1|<->337_103_68
248220	249222	1	1006	1003	1006	99.70	816394	1006	0.12	100.00	gi|13507739|ref|NC_000912.1|<->424_1006_35577_106+,...,263-
249129	249747	1	619	619	619	99.35	816394	619	0.08	100.00	gi|13507739|ref|NC_000912.1|<->402_619_23001_164+,...,70+
249685	321922	72238	1	72238	72238	99.98	816394	72238	8.85	100.00	gi|13507739|ref|NC_000912.1|<->187_72238_3798463
321581	322022	243	683	442	441	86.55	816394	1418	0.05	31.10	gi|13507739|ref|NC_000912.1|<->126_1418_72009
321620	322493	330	1210	874	881	85.06	816394	1760	0.11	50.06	gi|13507739|ref|NC_000912.1|<->43_1760_106448
321625	321922	273	571	298	299	92.69	816394	571	0.04	52.36	gi|13507739|ref|NC_000912.1|<->112_571_28240
321686	322493	1631	817	808	815	85.87	816394	1960	0.10	41.58	gi|13507739|ref|NC_000912.1|<->393_1960_96914_128+,277+,247-
321829	321932	104	1	104	104	100.00	816394	104	0.01	100.00	gi|13507739|ref|NC_000912.1|<->212_104_1460
321839	322493	1	657	655	657	87.44	816394	2031	0.08	32.35	gi|13507739|ref|NC_000912.1|<->380_2031_103114_39+,230+,136+
321839	340695	1	18858	18857	18858	99.96	816394	18858	2.31	100.00	gi|13507739|ref|NC_000912.1|<->400_18858_1021365_154+,358-
322576	322780	170	376	205	207	87.44	816394	1433	0.03	14.45	gi|13507739|ref|NC_000912.1|<->384_1433_72869_69+,213-,243-
323104	323410	42468	42776	307	309	94.19	816394	135170	0.04	0.23	gi|13507739|ref|NC_000912.1|<->354_135170_9515986
337016	337234	17792	17572	219	221	87.78	816394	19940	0.03	1.11	gi|13507739|ref|NC_000912.1|<->403_19940_1066586_172+,...,372+
340288	410097	69834	1	69810	69834	99.92	816394	69834	8.55	100.00	gi|13507739|ref|NC_000912.1|<->399_69834_3572808_149+,...,358+
340885	340978	94	1	94	94	100.00	816394	97	0.01	96.91	gi|13507739|ref|NC_000912.1|<->259_97_31
347179	347632	134683	135137	454	455	91.67	816394	135170	0.06	0.34	gi|13507739|ref|NC_000912.1|<->354_135170_9515986
410106	410282	177	1	177	177	100.00	816394	177	0.02	100.00	gi|13507739|ref|NC_000912.1|<->9_177_1680
410250	410438	189	1	189	189	100.00	816394	189	0.02	100.00	gi|13507739|ref|NC_000912.1|<->153_189_4349
410635	436111	25478	1	25477	25478	99.96	816394	25478	3.12	100.00	gi|13507739|ref|NC_000912.1|<->143_25478_1338717
410635	410756	1	122	122	122	100.00	816394	122	0.01	100.00	gi|13507739|ref|NC_000912.1|<->340_122_2561
435860	436078	62684	62466	219	219	82.27	816394	69834	0.03	0.31	gi|13507739|ref|NC_000912.1|<->399_69834_3572808_149+,...,358+
436018	436111	135077	135170	94	94	100.00	816394	135170	0.01	0.07	gi|13507739|ref|NC_000912.1|<->354_135170_9515986
436123	436242	120	1	120	120	100.00	816394	120	0.01	100.00	gi|13507739|ref|NC_000912.1|<->366_120_3271
436204	436311	1	108	108	108	100.00	816394	108	0.01	100.00	gi|13507739|ref|NC_000912.1|<->313_108_610
436204	436391	188	1	188	188	98.94	816394	188	0.02	100.00	gi|13507739|ref|NC_000912.1|<->61_188_6924
436441	436629	189	1	189	189	100.00	816394	189	0.02	100.00	gi|13507739|ref|NC_000912.1|<->348_189_5589
436536	436637	1	102	102	102	100.00	816394	102	0.01	100.00	gi|13507739|ref|NC_000912.1|<->338_102_968
436544	436666	92730	92608	123	123	98.37	816394	92730	0.02	0.13	gi|13507739|ref|NC_000912.1|<->135_92730_6162180
436544	437075	531	1	532	531	99.81	816394	531	0.07	100.00	gi|13507739|ref|NC_000912.1|<->317_531_16146
437055	437209	155	1	155	155	100.00	816394	155	0.02	100.00	gi|13507739|ref|NC_000912.1|<->38_155_1416
437134	437717	584	1	584	584	99.66	816394	584	0.07	100.00	gi|13507739|ref|NC_000912.1|<->420_584_19311_368+,...,27+
437624	438325	1	702	702	702	99.72	816394	702	0.09	100.00	gi|13507739|ref|NC_000912.1|<->198_702_22750
438240	438846	607	1	607	607	100.00	816394	607	0.07	100.00	gi|13507739|ref|NC_000912.1|<->378_607_17796_18+,181-,295+
438803	439135	1	334	333	334	99.40	816394	334	0.04	100.00	gi|13507739|ref|NC_000912.1|<->209_334_11361
439076	441034	1	1960	1959	1960	99.85	816394	1960	0.24	100.00	gi|13507739|ref|NC_000912.1|<->393_1960_96914_128+,277+,247-
440999	441513	1	515	515	515	100.00	816394	515	0.06	100.00	gi|13507739|ref|NC_000912.1|<->155_515_17128
441471	443226	1757	1	1756	1757	99.89	816394	1757	0.22	100.00	gi|13507739|ref|NC_000912.1|<->395_1757_45583_138+,301+,254+
443211	443899	689	1	689	689	99.71	816394	689	0.08	100.00	gi|13507739|ref|NC_000912.1|<->385_689_30587_72-,96-,339+
443806	443989	1	184	184	184	100.00	816394	184	0.02	100.00	gi|13507739|ref|NC_000912.1|<->65_184_2220
443978	444114	1	137	137	137	100.00	816394	137	0.02	100.00	gi|13507739|ref|NC_000912.1|<->222_137_1235
444078	492868	48791	1	48791	48791	99.95	816394	48791	5.98	100.00	gi|13507739|ref|NC_000912.1|<->389_48791_2551474_118+,25+,223-
481674	481767	1	94	94	94	100.00	816394	185	0.01	50.81	gi|13507739|ref|NC_000912.1|<->336_185_934
481819	481912	92	185	94	94	100.00	816394	185	0.01	50.81	gi|13507739|ref|NC_000912.1|<->336_185_934
492844	493602	1	759	759	759	99.74	816394	759	0.09	100.00	gi|13507739|ref|NC_000912.1|<->244_759_20328
493552	495072	1522	1	1521	1522	99.87	816394	1522	0.19	100.00	gi|13507739|ref|NC_000912.1|<->404_1522_52537_175+,349+,174-
495019	496436	1418	1	1418	1418	100.00	816394	1418	0.17	100.00	gi|13507739|ref|NC_000912.1|<->126_1418_72009
496373	496469	97	1	97	97	100.00	816394	97	0.01	100.00	gi|13507739|ref|NC_000912.1|<->142_97_195
496393	497186	794	1	794	794	99.87	816394	794	0.10	100.00	gi|13507739|ref|NC_000912.1|<->391_794_26695_122+,290-,308+
497094	497201	108	1	108	108	100.00	816394	108	0.01	100.00	gi|13507739|ref|NC_000912.1|<->139_108_408
497135	497454	1825	1506	320	320	100.00	816394	1825	0.04	17.53	gi|13507739|ref|NC_000912.1|<->406_1825_73430_186+,...,147-
497361	497463	103	1	103	103	100.00	816394	103	0.01	100.00	gi|13507739|ref|NC_000912.1|<->228_103_336
497389	497527	139	1	139	139	100.00	816394	139	0.02	100.00	gi|13507739|ref|NC_000912.1|<->298_139_2473
497449	497637	1	189	189	189	100.00	816394	189	0.02	100.00	gi|13507739|ref|NC_000912.1|<->63_189_3062
497751	497944	1	194	194	194	100.00	816394	194	0.02	100.00	gi|13507739|ref|NC_000912.1|<->342_194_6337
497869	497966	1	98	98	98	100.00	816394	98	0.01	100.00	gi|13507739|ref|NC_000912.1|<->192_98_199
497970	498247	1	278	278	278	99.28	816394	278	0.03	100.00	gi|13507739|ref|NC_000912.1|<->226_278_5953
498322	498510	189	1	189	189	100.00	816394	189	0.02	100.00	gi|13507739|ref|NC_000912.1|<->113_189_4234
498516	499000	1	485	485	485	100.00	816394	485	0.06	100.00	gi|13507739|ref|NC_000912.1|<->412_485_13544_302+,170+,303-
498907	499187	281	1	281	281	100.00	816394	281	0.03	100.00	gi|13507739|ref|NC_000912.1|<->159_281_9634
499094	499280	1	187	187	187	91.98	816394	511	0.02	36.59	gi|13507739|ref|NC_000912.1|<->219_511_20047
499094	499394	1	301	301	301	100.00	816394	301	0.04	100.00	gi|13507739|ref|NC_000912.1|<->56_301_9034
499331	528822	1	29492	29492	29492	99.97	816394	59523	3.61	49.55	gi|13507739|ref|NC_000912.1|<->377_59523_3084487_10+,...,369+
528813	553007	29661	53855	24195	24195	99.98	816394	59523	2.96	40.65	gi|13507739|ref|NC_000912.1|<->377_59523_3084487_10+,...,369+
552747	558531	53739	59523	5785	5785	99.93	816394	59523	0.71	9.72	gi|13507739|ref|NC_000912.1|<->377_59523_3084487_10+,...,369+
558461	561950	3489	1	3490	3489	99.97	816394	3489	0.43	100.00	gi|13507739|ref|NC_000912.1|<->22_3489_176620
561880	565451	3572	1	3572	3572	100.00	816394	3572	0.44	100.00	gi|13507739|ref|NC_000912.1|<->288_3572_162913
565372	565817	1	455	446	455	87.72	816394	619	0.05	73.51	gi|13507739|ref|NC_000912.1|<->402_619_23001_164+,...,70+
565440	565677	238	1	238	238	100.00	816394	238	0.03	100.00	gi|13507739|ref|NC_000912.1|<->284_238_4405
565703	566069	1	367	367	367	99.18	816394	367	0.04	100.00	gi|13507739|ref|NC_000912.1|<->193_367_8785
565972	566069	1	98	98	98	100.00	816394	98	0.01	100.00	gi|13507739|ref|NC_000912.1|<->55_98_49
566052	566182	131	1	131	131	100.00	816394	131	0.02	100.00	gi|13507739|ref|NC_000912.1|<->33_131_1497
566103	566240	1	138	138	138	100.00	816394	138	0.02	100.00	gi|13507739|ref|NC_000912.1|<->214_138_971
566280	566534	1	255	255	255	100.00	816394	255	0.03	100.00	gi|13507739|ref|NC_000912.1|<->81_255_6224
566441	566543	103	1	103	103	99.03	816394	103	0.01	100.00	gi|13507739|ref|NC_000912.1|<->265_103_573
566450	566580	131	1	131	131	100.00	816394	131	0.02	100.00	gi|13507739|ref|NC_000912.1|<->365_131_3463
566487	566692	206	1	206	206	100.00	816394	206	0.03	100.00	gi|13507739|ref|NC_000912.1|<->220_206_3339
566487	566632	1	146	146	146	95.21	816394	507	0.02	28.80	gi|13507739|ref|NC_000912.1|<->386_507_16396_75+,216-
566654	567443	790	1	790	790	99.87	816394	790	0.10	100.00	gi|13507739|ref|NC_000912.1|<->401_790_26341_157+,146+,236-
567435	567975	541	1	541	541	99.82	816394	541	0.07	100.00	gi|13507739|ref|NC_000912.1|<->119_541_15186
567912	569942	2031	1	2031	2031	100.00	816394	2031	0.25	100.00	gi|13507739|ref|NC_000912.1|<->380_2031_103114_39+,230+,136+
569286	569952	254	918	667	665	86.06	816394	1091	0.08	60.95	gi|13507739|ref|NC_000912.1|<->304_1091_64024
569286	569942	654	1	657	654	87.42	816394	18858	0.08	3.47	gi|13507739|ref|NC_000912.1|<->400_18858_1021365_154+,358-
569849	569952	1	104	104	104	100.00	816394	104	0.01	100.00	gi|13507739|ref|NC_000912.1|<->212_104_1460
569859	570428	571	1	570	571	99.82	816394	571	0.07	100.00	gi|13507739|ref|NC_000912.1|<->112_571_28240
569859	570156	1	298	298	298	93.00	816394	72238	0.04	0.41	gi|13507739|ref|NC_000912.1|<->187_72238_3798463
570393	570568	176	1	176	176	100.00	816394	176	0.02	100.00	gi|13507739|ref|NC_000912.1|<->101_176_5609
570501	590445	1	19940	19945	19940	99.80	816394	19940	2.44	100.00	gi|13507739|ref|NC_000912.1|<->403_19940_1066586_172+,...,372+
588071	588221	8	158	151	151	88.74	816394	1091	0.02	13.84	gi|13507739|ref|NC_000912.1|<->304_1091_64024
588071	588291	15397	15179	221	219	87.78	816394	18858	0.03	1.16	gi|13507739|ref|NC_000912.1|<->400_18858_1021365_154+,358-
588071	588255	90	272	185	183	83.24	816394	1760	0.02	10.40	gi|13507739|ref|NC_000912.1|<->43_1760_106448
589033	590246	1	1208	1214	1208	98.02	816394	13410	0.15	9.01	gi|13507739|ref|NC_000912.1|<->421_13410_682165_372+,...,322-
589033	594300	1	5263	5268	5263	99.47	816394	5263	0.65	100.00	gi|13507739|ref|NC_000912.1|<->422_5263_269231_372+,151+
594207	595613	18534	19940	1407	1407	99.36	816394	19940	0.17	7.06	gi|13507739|ref|NC_000912.1|<->403_19940_1066586_172+,...,372+
594207	607616	1	13410	13410	13410	99.84	816394	13410	1.64	100.00	gi|13507739|ref|NC_000912.1|<->421_13410_682165_372+,...,322-
594207	595628	1	1422	1422	1422	99.30	816394	5263	0.17	27.02	gi|13507739|ref|NC_000912.1|<->422_5263_269231_372+,151+
606836	606959	124	1	124	124	99.19	816394	164	0.02	75.61	gi|13507739|ref|NC_000912.1|<->268_164_2313
607592	608125	534	1	534	534	100.00	816394	534	0.07	100.00	gi|13507739|ref|NC_000912.1|<->414_534_19932_311+,316-,329+
608055	608183	129	1	129	129	100.00	816394	129	0.02	100.00	gi|13507739|ref|NC_000912.1|<->235_129_1861
608123	608305	1	183	183	183	100.00	816394	183	0.02	100.00	gi|13507739|ref|NC_000912.1|<->210_183_4785
608148	608414	8781	8515	267	267	94.38	816394	10828	0.03	2.47	gi|13507739|ref|NC_000912.1|<->387_10828_603725_105+,...,72+
608238	608362	1	125	125	125	100.00	816394	125	0.02	100.00	gi|13507739|ref|NC_000912.1|<->270_125_1710
608273	608491	1	219	219	219	100.00	816394	219	0.03	100.00	gi|13507739|ref|NC_000912.1|<->264_219_5629
608441	608653	1	213	213	213	100.00	816394	213	0.03	100.00	gi|13507739|ref|NC_000912.1|<->129_213_5274
608560	608653	94	1	94	94	100.00	816394	92730	0.01	0.10	gi|13507739|ref|NC_000912.1|<->135_92730_6162180
608560	608678	119	1	119	119	100.00	816394	119	0.01	100.00	gi|13507739|ref|NC_000912.1|<->262_119_2783
608585	609568	1	984	984	984	99.70	816394	984	0.12	100.00	gi|13507739|ref|NC_000912.1|<->379_984_39766_29+,132+,267+
608585	609133	31272	30690	549	583	86.20	816394	31272	0.07	1.86	gi|13507739|ref|NC_000912.1|<->413_31272_1891780_310+,...,350-
609563	610432	870	1	870	870	100.00	816394	870	0.11	100.00	gi|13507739|ref|NC_000912.1|<->398_870_33891_147-,...,130+
610135	610741	1	607	607	607	100.00	816394	607	0.07	100.00	gi|13507739|ref|NC_000912.1|<->396_607_26714_147+,...,289+
610910	611415	1	507	506	507	99.61	816394	507	0.06	100.00	gi|13507739|ref|NC_000912.1|<->386_507_16396_75+,216-
610969	611247	1	278	279	278	98.92	816394	278	0.03	100.00	gi|13507739|ref|NC_000912.1|<->226_278_5953
611322	611444	123	1	123	123	100.00	816394	123	0.02	100.00	gi|13507739|ref|NC_000912.1|<->315_123_1339
611344	611444	1	101	101	101	99.01	816394	101	0.01	100.00	gi|13507739|ref|NC_000912.1|<->363_101_80
611372	611510	139	1	139	139	100.00	816394	139	0.02	100.00	gi|13507739|ref|NC_000912.1|<->361_139_2149
611516	611994	1	479	479	479	100.00	816394	479	0.06	100.00	gi|13507739|ref|NC_000912.1|<->415_479_13926_318+,170+,196+
612088	612600	1	511	513	511	99.42	816394	511	0.06	100.00	gi|13507739|ref|NC_000912.1|<->219_511_20047
612528	612655	1	128	128	128	100.00	816394	128	0.02	100.00	gi|13507739|ref|NC_000912.1|<->171_128_1960
612596	612695	1	100	100	100	100.00	816394	100	0.01	100.00	gi|13507739|ref|NC_000912.1|<->127_100_210
612636	614394	1760	1	1759	1760	99.94	816394	1760	0.22	100.00	gi|13507739|ref|NC_000912.1|<->43_1760_106448
612651	612965	453	136	315	318	94.34	816394	92730	0.04	0.34	gi|13507739|ref|NC_000912.1|<->135_92730_6162180
613132	614321	762	1952	1190	1191	89.46	816394	1960	0.15	60.77	gi|13507739|ref|NC_000912.1|<->393_1960_96914_128+,277+,247-
613186	613846	654	1	661	654	86.17	816394	18858	0.08	3.47	gi|13507739|ref|NC_000912.1|<->400_18858_1021365_154+,358-
613446	613801	511	863	356	353	89.61	816394	1091	0.04	32.36	gi|13507739|ref|NC_000912.1|<->304_1091_64024
614493	645759	1	31272	31267	31272	99.93	816394	31272	3.83	100.00	gi|13507739|ref|NC_000912.1|<->413_31272_1891780_310+,...,350-
645177	645759	549	1	583	549	86.53	816394	984	0.07	55.79	gi|13507739|ref|NC_000912.1|<->379_984_39766_29+,132+,267+
645666	645784	1	119	119	119	100.00	816394	119	0.01	100.00	gi|13507739|ref|NC_000912.1|<->262_119_2783
645681	645862	496	315	182	182	92.86	816394	11981	0.02	1.52	gi|13507739|ref|NC_000912.1|<->381_11981_550648_49+,...,53+
645681	645862	268	449	182	182	93.96	816394	1433	0.02	12.70	gi|13507739|ref|NC_000912.1|<->384_1433_72869_69+,213-,243-
645691	645784	213	120	94	94	100.00	816394	213	0.01	44.13	gi|13507739|ref|NC_000912.1|<->129_213_5274
645691	738422	1	92730	92732	92730	99.97	816394	92730	11.36	100.00	gi|13507739|ref|NC_000912.1|<->135_92730_6162180
645774	646071	14918	14622	298	297	84.56	816394	18858	0.04	1.57	gi|13507739|ref|NC_000912.1|<->400_18858_1021365_154+,358-
645826	646143	1431	1745	318	315	94.34	816394	1760	0.04	17.90	gi|13507739|ref|NC_000912.1|<->43_1760_106448
646039	646216	647	821	178	175	88.83	816394	1433	0.02	12.21	gi|13507739|ref|NC_000912.1|<->384_1433_72869_69+,213-,243-
738300	738458	25320	25478	159	159	96.86	816394	25478	0.02	0.62	gi|13507739|ref|NC_000912.1|<->143_25478_1338717
738300	738422	409	531	123	123	98.37	816394	531	0.02	23.16	gi|13507739|ref|NC_000912.1|<->317_531_16146
738300	738615	316	1	316	316	95.89	816394	1837	0.04	17.20	gi|13507739|ref|NC_000912.1|<->376_1837_62773_4+,...,54-
738329	738430	102	1	102	102	100.00	816394	102	0.01	100.00	gi|13507739|ref|NC_000912.1|<->338_102_968
738337	738458	122	1	122	122	100.00	816394	122	0.01	100.00	gi|13507739|ref|NC_000912.1|<->340_122_2561
738337	738525	1	189	189	189	99.47	816394	189	0.02	100.00	gi|13507739|ref|NC_000912.1|<->348_189_5589
738432	738550	1	119	119	119	100.00	816394	119	0.01	100.00	gi|13507739|ref|NC_000912.1|<->345_119_4333
738457	738615	159	1	159	159	100.00	816394	159	0.02	100.00	gi|13507739|ref|NC_000912.1|<->319_159_5568
738494	738682	1	189	189	189	97.88	816394	189	0.02	100.00	gi|13507739|ref|NC_000912.1|<->131_189_5913
738494	738645	1	152	152	152	99.34	816394	152	0.02	100.00	gi|13507739|ref|NC_000912.1|<->208_152_3198
738552	738652	1	101	101	101	100.00	816394	101	0.01	100.00	gi|13507739|ref|NC_000912.1|<->35_101_1213
738559	738682	1	124	124	124	98.39	816394	124	0.02	100.00	gi|13507739|ref|NC_000912.1|<->299_124_1773
738575	738763	1	189	189	189	99.47	816394	189	0.02	100.00	gi|13507739|ref|NC_000912.1|<->199_189_5476
738575	738762	1	188	188	188	100.00	816394	188	0.02	100.00	gi|13507739|ref|NC_000912.1|<->61_188_6924
738589	738748	160	1	160	160	98.75	816394	160	0.02	100.00	gi|13507739|ref|NC_000912.1|<->197_160_6827
738627	738909	68962	69244	283	283	84.21	816394	69834	0.03	0.41	gi|13507739|ref|NC_000912.1|<->399_69834_3572808_149+,...,358+
738655	738843	1	189	189	189	98.94	816394	189	0.02	100.00	gi|13507739|ref|NC_000912.1|<->153_189_4349
738655	738762	108	1	108	108	99.07	816394	108	0.01	100.00	gi|13507739|ref|NC_000912.1|<->313_108_610
738670	738817	1	148	148	148	100.00	816394	148	0.02	100.00	gi|13507739|ref|NC_000912.1|<->362_148_8910
738724	738843	1	120	120	120	100.00	816394	120	0.01	100.00	gi|13507739|ref|NC_000912.1|<->366_120_3271
738724	738964	572	344	241	229	92.53	816394	572	0.03	40.03	gi|13507739|ref|NC_000912.1|<->419_572_40566_358-,62+
738788	738881	4	97	94	94	100.00	816394	97	0.01	96.91	gi|13507739|ref|NC_000912.1|<->259_97_31
738788	738904	1	117	117	117	100.00	816394	117	0.01	100.00	gi|13507739|ref|NC_000912.1|<->297_117_3243
738811	738909	1	99	99	99	98.99	816394	177	0.01	55.93	gi|13507739|ref|NC_000912.1|<->9_177_1680
738855	738948	1	94	94	94	100.00	816394	25478	0.01	0.37	gi|13507739|ref|NC_000912.1|<->143_25478_1338717
738855	816394	135170	57631	77540	77540	99.97	816394	135170	9.50	57.36	gi|13507739|ref|NC_000912.1|<->354_135170_9515986
738888	739342	62466	62919	455	454	91.89	816394	69834	0.06	0.65	gi|13507739|ref|NC_000912.1|<->399_69834_3572808_149+,...,358+
