# Supplementary material for: Comparison of Mycoplasma pneumoniae Genome Sequences from Strains Isolated from Symptomatic and Asymptomatic Patients
Source: Front Microbiol. 2016 Oct 27;7:1701. doi: 10.3389/fmicb.2016.01701 (PMC5081376; doi:10.3389/fmicb.2016.01701)
Supplement: Supplementary File 1 — Fast QC files. HTML files per strain. Each FastQC report includes: Basic Statistics, Per base sequence, quality, Per sequence quality scores, Per base sequence content, Per sequence GC content, Per base N content, Sequence Length Distribution, Sequence Duplication Levels, Overrepresented sequences, Adapter Content, and Kmer Content. [file DataSheet1.zip › Supplementary files/Supplementary file 2 MUMmer/I12-1149-16-95-contigs.coords.txt]

S1	E1	S2	E2	LEN 1	LEN 2	% IDY	LEN R	LEN Q	COV R	COV Q	TAGS
1	57634	77542	135171	57634	57630	99.95	816394	135171	7.06	42.63	gi|13507739|ref|NC_000912.1|<->16_135171_12228583
14856	15164	17288	17594	309	307	94.19	816394	18858	0.04	1.63	gi|13507739|ref|NC_000912.1|<->361_18858_1317364_160-,0+
45932	46108	132	308	177	177	94.35	816394	308	0.02	57.47	gi|13507739|ref|NC_000912.1|<->157_308_14679
45932	46073	78	219	142	142	97.18	816394	219	0.02	64.84	gi|13507739|ref|NC_000912.1|<->341_219_8952
45932	46199	1438	1170	268	269	92.94	816394	2995	0.03	8.98	gi|13507739|ref|NC_000912.1|<->368_2995_215663_203+,...,168+
45932	46199	822	554	268	269	92.19	816394	899	0.03	29.92	gi|13507739|ref|NC_000912.1|<->370_899_63535_235+,29+,316-
45932	46197	11801	12067	266	267	93.26	816394	13972	0.03	1.91	gi|13507739|ref|NC_000912.1|<->389_13972_1014122_23-,...,166+
45984	46108	125	1	125	125	96.00	816394	125	0.02	100.00	gi|13507739|ref|NC_000912.1|<->249_125_2601
46015	46133	120	1	119	120	95.00	816394	120	0.01	100.00	gi|13507739|ref|NC_000912.1|<->69_120_4518
46041	46199	183	24	159	160	95.62	816394	183	0.02	87.43	gi|13507739|ref|NC_000912.1|<->184_183_7353
57547	59730	1	2184	2184	2184	99.77	816394	2184	0.27	100.00	gi|13507739|ref|NC_000912.1|<->340_2184_197096
59643	113995	54329	1	54353	54329	99.92	816394	54329	6.66	100.00	gi|13507739|ref|NC_000912.1|<->57_54329_4884548
111881	111989	1	109	109	109	99.08	816394	141	0.01	77.30	gi|13507739|ref|NC_000912.1|<->109_141_4273
111881	112009	1	141	129	141	90.78	816394	141	0.02	100.00	gi|13507739|ref|NC_000912.1|<->109_141_4273
111920	112044	142	18	125	125	96.00	816394	146	0.02	85.62	gi|13507739|ref|NC_000912.1|<->125_146_2762
111920	112600	62951	62271	681	681	96.92	816394	62955	0.08	1.08	gi|13507739|ref|NC_000912.1|<->360_62955_4151872_143+,...,26+
114039	114207	1	169	169	169	100.00	816394	169	0.02	100.00	gi|13507739|ref|NC_000912.1|<->325_169_4771
114363	128334	13972	1	13972	13972	99.94	816394	13972	1.71	100.00	gi|13507739|ref|NC_000912.1|<->389_13972_1014122_23-,...,166+
115813	116093	1183	1464	281	282	94.70	816394	3167	0.03	8.90	gi|13507739|ref|NC_000912.1|<->371_3167_244076_241-,...,269-
116242	116378	9885	9746	137	140	93.57	816394	11594	0.02	1.21	gi|13507739|ref|NC_000912.1|<->390_11594_851386_180-,...,329+
116268	116534	123736	123471	267	266	93.26	816394	135171	0.03	0.20	gi|13507739|ref|NC_000912.1|<->16_135171_12228583
116284	116533	9112	8863	250	250	94.00	816394	11594	0.03	2.16	gi|13507739|ref|NC_000912.1|<->390_11594_851386_180-,...,329+
127398	127879	11886	12364	482	479	90.08	816394	13919	0.06	3.44	gi|13507739|ref|NC_000912.1|<->387_13919_994882_345-,...,289-
128102	128263	1	162	162	162	96.91	816394	164	0.02	98.78	gi|13507739|ref|NC_000912.1|<->64_164_4357
128248	128394	1	147	147	147	100.00	816394	147	0.02	100.00	gi|13507739|ref|NC_000912.1|<->274_147_2900
128322	128638	1	317	317	317	100.00	816394	317	0.04	100.00	gi|13507739|ref|NC_000912.1|<->53_317_12194
128553	128712	160	1	160	160	100.00	816394	160	0.02	100.00	gi|13507739|ref|NC_000912.1|<->68_160_3611
128626	128903	1	278	278	278	100.00	816394	278	0.03	100.00	gi|13507739|ref|NC_000912.1|<->260_278_11625
128884	129782	1	899	899	899	100.00	816394	899	0.11	100.00	gi|13507739|ref|NC_000912.1|<->370_899_63535_235+,29+,316-
129732	130739	1008	1	1008	1008	100.00	816394	1008	0.12	100.00	gi|13507739|ref|NC_000912.1|<->384_1008_70246_330-,145+,137+
130665	130832	168	1	168	168	100.00	816394	168	0.02	100.00	gi|13507739|ref|NC_000912.1|<->65_168_4254
130827	130934	108	1	108	108	100.00	816394	108	0.01	100.00	gi|13507739|ref|NC_000912.1|<->324_108_764
130848	131737	1	890	890	890	100.00	816394	890	0.11	100.00	gi|13507739|ref|NC_000912.1|<->381_890_54101_301-,...,208-
131663	131848	1	186	186	186	100.00	816394	186	0.02	100.00	gi|13507739|ref|NC_000912.1|<->149_186_6635
131759	131921	163	1	163	163	100.00	816394	163	0.02	100.00	gi|13507739|ref|NC_000912.1|<->202_163_4106
131857	132323	1	467	467	467	100.00	816394	467	0.06	100.00	gi|13507739|ref|NC_000912.1|<->194_467_23942
132338	132460	1	123	123	123	100.00	816394	123	0.02	100.00	gi|13507739|ref|NC_000912.1|<->20_123_1810
132383	135551	1	3167	3169	3167	99.75	816394	3167	0.39	100.00	gi|13507739|ref|NC_000912.1|<->371_3167_244076_241-,...,269-
135527	166315	1	30781	30789	30781	99.93	816394	30781	3.77	100.00	gi|13507739|ref|NC_000912.1|<->351_30781_2520751_73+,...,250+
164928	165272	7984	7662	345	323	86.09	816394	11594	0.04	2.79	gi|13507739|ref|NC_000912.1|<->390_11594_851386_180-,...,329+
165835	166606	767	1	772	767	96.37	816394	2901	0.09	26.44	gi|13507739|ref|NC_000912.1|<->352_2901_154030_74-,...,92+
166541	166685	145	1	145	145	100.00	816394	145	0.02	100.00	gi|13507739|ref|NC_000912.1|<->302_145_2773
166652	168278	1	1627	1627	1627	100.00	816394	1627	0.20	100.00	gi|13507739|ref|NC_000912.1|<->320_1627_122154
168268	169534	1267	1	1267	1267	100.00	816394	1267	0.16	100.00	gi|13507739|ref|NC_000912.1|<->253_1267_89773
168979	170238	12111	10857	1260	1255	93.35	816394	13972	0.15	8.98	gi|13507739|ref|NC_000912.1|<->389_13972_1014122_23-,...,166+
169039	169288	9112	8863	250	250	92.00	816394	11594	0.03	2.16	gi|13507739|ref|NC_000912.1|<->390_11594_851386_180-,...,329+
169442	169700	259	1	259	259	100.00	816394	259	0.03	100.00	gi|13507739|ref|NC_000912.1|<->72_259_14660
169616	169725	110	1	110	110	100.00	816394	110	0.01	100.00	gi|13507739|ref|NC_000912.1|<->163_110_1291
169669	169857	1	189	189	189	100.00	816394	189	0.02	100.00	gi|13507739|ref|NC_000912.1|<->257_189_8654
169790	181377	1	11594	11588	11594	99.92	816394	11594	1.42	100.00	gi|13507739|ref|NC_000912.1|<->390_11594_851386_180-,...,329+
177445	177771	29739	29391	327	349	86.25	816394	30781	0.04	1.13	gi|13507739|ref|NC_000912.1|<->351_30781_2520751_73+,...,250+
177731	177834	1274	1377	104	104	95.19	816394	1427	0.01	7.29	gi|13507739|ref|NC_000912.1|<->358_1427_95947_127+,...,132+
177731	177834	855	958	104	104	96.15	816394	1008	0.01	10.32	gi|13507739|ref|NC_000912.1|<->384_1008_70246_330-,145+,137+
177733	177834	1616	1515	102	102	94.12	816394	2995	0.01	3.41	gi|13507739|ref|NC_000912.1|<->368_2995_215663_203+,...,168+
178565	178911	472	126	347	347	91.35	816394	1960	0.04	17.70	gi|13507739|ref|NC_000912.1|<->357_1960_131948_124+,210-,8+
178646	178821	133	308	176	176	92.05	816394	308	0.02	57.14	gi|13507739|ref|NC_000912.1|<->157_308_14679
178646	178895	247	496	250	250	92.00	816394	1267	0.03	19.73	gi|13507739|ref|NC_000912.1|<->253_1267_89773
178646	178784	79	217	139	139	97.12	816394	219	0.02	63.47	gi|13507739|ref|NC_000912.1|<->341_219_8952
178646	178913	1437	1170	268	268	92.57	816394	2995	0.03	8.95	gi|13507739|ref|NC_000912.1|<->368_2995_215663_203+,...,168+
178646	178895	821	572	250	250	91.20	816394	899	0.03	27.81	gi|13507739|ref|NC_000912.1|<->370_899_63535_235+,29+,316-
178646	178895	133	382	250	250	96.80	816394	1522	0.03	16.43	gi|13507739|ref|NC_000912.1|<->374_1522_81693_277-,29-,104+
178646	178895	11802	12051	250	250	94.00	816394	13972	0.03	1.79	gi|13507739|ref|NC_000912.1|<->389_13972_1014122_23-,...,166+
178928	179073	11399	11544	146	146	91.78	816394	13972	0.02	1.04	gi|13507739|ref|NC_000912.1|<->389_13972_1014122_23-,...,166+
179373	179668	246	538	296	293	90.88	816394	1267	0.04	23.13	gi|13507739|ref|NC_000912.1|<->253_1267_89773
179373	179639	1438	1172	267	267	93.63	816394	2995	0.03	8.91	gi|13507739|ref|NC_000912.1|<->368_2995_215663_203+,...,168+
179373	179639	822	556	267	267	93.63	816394	899	0.03	29.70	gi|13507739|ref|NC_000912.1|<->370_899_63535_235+,29+,316-
179373	179668	11801	12093	296	293	93.58	816394	13972	0.04	2.10	gi|13507739|ref|NC_000912.1|<->389_13972_1014122_23-,...,166+
179374	179668	391	100	295	292	92.20	816394	1960	0.04	14.90	gi|13507739|ref|NC_000912.1|<->357_1960_131948_124+,210-,8+
179482	179639	183	26	158	158	93.67	816394	183	0.02	86.34	gi|13507739|ref|NC_000912.1|<->184_183_7353
179482	179637	843	688	156	156	89.74	816394	843	0.02	18.51	gi|13507739|ref|NC_000912.1|<->359_843_50652_130-,28-,164+
180916	181686	767	1	771	767	97.54	816394	2901	0.09	26.44	gi|13507739|ref|NC_000912.1|<->352_2901_154030_74-,...,92+
181621	181791	171	1	171	171	100.00	816394	171	0.02	100.00	gi|13507739|ref|NC_000912.1|<->34_171_4265
181698	182008	311	1	311	311	100.00	816394	1066	0.04	29.17	gi|13507739|ref|NC_000912.1|<->355_1066_55271_98+,...,80+
181698	182152	72794	72340	455	455	98.68	816394	72794	0.06	0.63	gi|13507739|ref|NC_000912.1|<->363_72794_5002700_169+,...,98+
181915	182145	231	1	231	231	100.00	816394	231	0.03	100.00	gi|13507739|ref|NC_000912.1|<->45_231_8543
182278	182388	111	1	111	111	100.00	816394	111	0.01	100.00	gi|13507739|ref|NC_000912.1|<->49_111_898
182326	183879	1	1557	1554	1557	99.81	816394	1557	0.19	100.00	gi|13507739|ref|NC_000912.1|<->272_1557_92694
183802	183942	141	1	141	141	100.00	816394	141	0.02	100.00	gi|13507739|ref|NC_000912.1|<->111_141_2120
183856	184044	189	1	189	189	100.00	816394	189	0.02	100.00	gi|13507739|ref|NC_000912.1|<->248_189_5683
183881	184044	1	164	164	164	99.39	816394	164	0.02	100.00	gi|13507739|ref|NC_000912.1|<->64_164_4357
183951	184170	1	220	220	220	100.00	816394	220	0.03	100.00	gi|13507739|ref|NC_000912.1|<->216_220_11209
184329	184725	1	397	397	397	100.00	816394	397	0.05	100.00	gi|13507739|ref|NC_000912.1|<->350_397_20775_55-,161+
184653	186140	1488	1	1488	1488	100.00	816394	1488	0.18	100.00	gi|13507739|ref|NC_000912.1|<->388_1488_91560_197-,...,195-
186060	186249	190	1	190	190	100.00	816394	190	0.02	100.00	gi|13507739|ref|NC_000912.1|<->24_190_4890
186158	187391	1	1234	1234	1234	99.59	816394	1234	0.15	100.00	gi|13507739|ref|NC_000912.1|<->380_1234_74967_300+,344+
186461	187809	1	1348	1349	1348	99.18	816394	1452	0.17	92.84	gi|13507739|ref|NC_000912.1|<->385_1452_84242_344+,...,155+
187383	187496	114	1	114	114	100.00	816394	114	0.01	100.00	gi|13507739|ref|NC_000912.1|<->79_114_742
187412	190945	3534	1	3534	3534	99.92	816394	3534	0.43	100.00	gi|13507739|ref|NC_000912.1|<->356_3534_225803_110+,136+,158+
191101	195469	1	4369	4369	4369	99.91	816394	4369	0.54	100.00	gi|13507739|ref|NC_000912.1|<->369_4369_325695_215+,...,187-
195451	196552	1101	1	1102	1101	99.91	816394	1101	0.13	100.00	gi|13507739|ref|NC_000912.1|<->75_1101_87569
195635	196299	2518	1852	665	667	86.06	816394	2995	0.08	22.27	gi|13507739|ref|NC_000912.1|<->368_2995_215663_203+,...,168+
195669	196042	1453	1077	374	377	86.74	816394	1960	0.05	19.23	gi|13507739|ref|NC_000912.1|<->357_1960_131948_124+,210-,8+
196468	196634	1	167	167	167	100.00	816394	167	0.02	100.00	gi|13507739|ref|NC_000912.1|<->67_167_5806
196541	196826	1	286	286	286	100.00	816394	286	0.04	100.00	gi|13507739|ref|NC_000912.1|<->15_286_25154
196733	198718	1	1986	1986	1986	99.85	816394	1986	0.24	100.00	gi|13507739|ref|NC_000912.1|<->372_1986_105409_256+,242+,108+
198661	198882	222	1	222	222	100.00	816394	222	0.03	100.00	gi|13507739|ref|NC_000912.1|<->135_222_9268
198810	198977	168	1	168	168	100.00	816394	168	0.02	100.00	gi|13507739|ref|NC_000912.1|<->37_168_6717
198890	245099	1	46209	46210	46209	99.95	816394	46209	5.66	100.00	gi|13507739|ref|NC_000912.1|<->375_46209_3341941_278+,...,63+
245060	245248	189	1	189	189	100.00	816394	189	0.02	100.00	gi|13507739|ref|NC_000912.1|<->178_189_7395
245061	245248	188	1	188	188	99.47	816394	188	0.02	100.00	gi|13507739|ref|NC_000912.1|<->61_188_8564
245208	245365	1	158	158	158	96.84	816394	159	0.02	99.37	gi|13507739|ref|NC_000912.1|<->297_159_6568
245208	246543	1336	1	1336	1336	99.55	816394	1336	0.16	100.00	gi|13507739|ref|NC_000912.1|<->4_1336_68119
246526	246843	1	318	318	318	100.00	816394	318	0.04	100.00	gi|13507739|ref|NC_000912.1|<->156_318_7355
246951	247793	1	843	843	843	99.88	816394	843	0.10	100.00	gi|13507739|ref|NC_000912.1|<->359_843_50652_130-,28-,164+
247726	248033	308	1	308	308	100.00	816394	308	0.04	100.00	gi|13507739|ref|NC_000912.1|<->157_308_14679
247980	248440	461	1	461	461	100.00	816394	461	0.06	100.00	gi|13507739|ref|NC_000912.1|<->122_461_28884
248377	249439	1066	1	1063	1066	99.44	816394	1066	0.13	100.00	gi|13507739|ref|NC_000912.1|<->355_1066_55271_98+,...,80+
249129	321922	72794	1	72794	72794	99.97	816394	72794	8.92	100.00	gi|13507739|ref|NC_000912.1|<->363_72794_5002700_169+,...,98+
321581	322022	703	1143	442	441	86.55	816394	1878	0.05	23.48	gi|13507739|ref|NC_000912.1|<->377_1878_131200_286+,...,121+
321620	322493	1430	551	874	880	85.15	816394	1759	0.11	50.03	gi|13507739|ref|NC_000912.1|<->311_1759_143513
321625	322493	2723	1852	869	872	88.04	816394	2995	0.11	29.12	gi|13507739|ref|NC_000912.1|<->368_2995_215663_203+,...,168+
321686	322493	1631	817	808	815	85.87	816394	1960	0.10	41.58	gi|13507739|ref|NC_000912.1|<->357_1960_131948_124+,210-,8+
321839	340695	18858	1	18857	18858	99.95	816394	18858	2.31	100.00	gi|13507739|ref|NC_000912.1|<->361_18858_1317364_160-,0+
322576	322780	4	210	205	207	87.44	816394	1267	0.03	16.34	gi|13507739|ref|NC_000912.1|<->253_1267_89773
323104	323410	92704	92396	307	309	94.19	816394	135171	0.04	0.23	gi|13507739|ref|NC_000912.1|<->16_135171_12228583
337016	337234	2149	2369	219	221	87.78	816394	19940	0.03	1.11	gi|13507739|ref|NC_000912.1|<->386_19940_1479024_345+,...,94+
340602	343730	1	3141	3129	3141	99.01	816394	3141	0.38	100.00	gi|13507739|ref|NC_000912.1|<->348_3141_167525_50-,...,171+
343666	347665	1	4000	4000	4000	99.97	816394	4000	0.49	100.00	gi|13507739|ref|NC_000912.1|<->366_4000_278406_192+,173+,22+
347179	347665	488	1	487	488	92.23	816394	135171	0.06	0.36	gi|13507739|ref|NC_000912.1|<->16_135171_12228583
347572	347668	1	97	97	97	100.00	816394	141	0.01	68.79	gi|13507739|ref|NC_000912.1|<->109_141_4273
347611	364713	62939	45837	17103	17103	99.97	816394	62955	2.09	27.17	gi|13507739|ref|NC_000912.1|<->360_62955_4151872_143+,...,26+
364399	410121	45956	234	45723	45723	99.97	816394	62955	5.60	72.63	gi|13507739|ref|NC_000912.1|<->360_62955_4151872_143+,...,26+
410088	410438	351	1	351	351	100.00	816394	62955	0.04	0.56	gi|13507739|ref|NC_000912.1|<->360_62955_4151872_143+,...,26+
410543	410760	1	218	218	218	100.00	816394	218	0.03	100.00	gi|13507739|ref|NC_000912.1|<->118_218_23566
410667	436150	1	25485	25484	25485	99.96	816394	25485	3.12	100.00	gi|13507739|ref|NC_000912.1|<->115_25485_1703816
435860	436078	3749	3967	219	219	82.27	816394	4000	0.03	5.47	gi|13507739|ref|NC_000912.1|<->366_4000_278406_192+,173+,22+
436057	436150	94	1	94	94	100.00	816394	146	0.01	64.38	gi|13507739|ref|NC_000912.1|<->125_146_2762
436123	436242	120	1	120	120	100.00	816394	120	0.01	100.00	gi|13507739|ref|NC_000912.1|<->343_120_4373
436204	436311	108	1	108	108	100.00	816394	108	0.01	100.00	gi|13507739|ref|NC_000912.1|<->167_108_943
436204	436391	188	1	188	188	98.94	816394	188	0.02	100.00	gi|13507739|ref|NC_000912.1|<->61_188_8564
436544	436666	92731	92609	123	123	98.37	816394	92731	0.02	0.13	gi|13507739|ref|NC_000912.1|<->133_92731_8158483
436544	437488	944	1	945	944	99.68	816394	944	0.12	100.00	gi|13507739|ref|NC_000912.1|<->364_944_47657_172-,...,293+
437395	438846	1	1452	1452	1452	99.45	816394	1452	0.18	100.00	gi|13507739|ref|NC_000912.1|<->385_1452_84242_344+,...,155+
438807	439135	1	329	329	329	99.70	816394	329	0.04	100.00	gi|13507739|ref|NC_000912.1|<->25_329_16346
439076	441034	1	1960	1959	1960	99.85	816394	1960	0.24	100.00	gi|13507739|ref|NC_000912.1|<->357_1960_131948_124+,210-,8+
440999	443899	2901	1	2901	2901	99.90	816394	2901	0.36	100.00	gi|13507739|ref|NC_000912.1|<->352_2901_154030_74-,...,92+
443806	443989	184	1	184	184	100.00	816394	184	0.02	100.00	gi|13507739|ref|NC_000912.1|<->1_184_4405
443978	444114	1	137	137	137	100.00	816394	137	0.02	100.00	gi|13507739|ref|NC_000912.1|<->201_137_2278
444078	493602	1	49525	49525	49525	99.96	816394	49525	6.07	100.00	gi|13507739|ref|NC_000912.1|<->379_49525_3360536_291+,228+,219+
493552	495072	1522	1	1521	1522	99.87	816394	1522	0.19	100.00	gi|13507739|ref|NC_000912.1|<->374_1522_81693_277-,29-,104+
495019	496896	1878	1	1878	1878	99.95	816394	1878	0.23	100.00	gi|13507739|ref|NC_000912.1|<->377_1878_131200_286+,...,121+
496839	497186	1	348	348	348	100.00	816394	348	0.04	100.00	gi|13507739|ref|NC_000912.1|<->331_348_13690
497094	497201	1	108	108	108	100.00	816394	108	0.01	100.00	gi|13507739|ref|NC_000912.1|<->19_108_944
497361	497463	1	103	103	103	100.00	816394	103	0.01	100.00	gi|13507739|ref|NC_000912.1|<->134_103_447
497389	497527	139	1	139	139	100.00	816394	139	0.02	100.00	gi|13507739|ref|NC_000912.1|<->279_139_3185
497449	497637	189	1	189	189	100.00	816394	189	0.02	100.00	gi|13507739|ref|NC_000912.1|<->151_189_5027
497751	497944	1	194	194	194	100.00	816394	194	0.02	100.00	gi|13507739|ref|NC_000912.1|<->326_194_10533
497869	497966	98	1	98	98	100.00	816394	98	0.01	100.00	gi|13507739|ref|NC_000912.1|<->247_98_277
497970	498247	1	278	278	278	99.28	816394	278	0.03	100.00	gi|13507739|ref|NC_000912.1|<->207_278_9395
498322	498510	189	1	189	189	100.00	816394	189	0.02	100.00	gi|13507739|ref|NC_000912.1|<->106_189_6154
498516	499000	485	1	485	485	100.00	816394	485	0.06	100.00	gi|13507739|ref|NC_000912.1|<->376_485_21570_283+,159+,182+
498907	499187	281	1	281	281	100.00	816394	281	0.03	100.00	gi|13507739|ref|NC_000912.1|<->147_281_16802
499094	499280	511	325	187	187	91.98	816394	511	0.02	36.59	gi|13507739|ref|NC_000912.1|<->237_511_30787
499094	558531	59440	1	59438	59440	99.96	816394	59440	7.28	100.00	gi|13507739|ref|NC_000912.1|<->373_59440_4195651_263+,144-,306+
558461	561950	1	3492	3490	3492	99.89	816394	3492	0.43	100.00	gi|13507739|ref|NC_000912.1|<->9_3492_243851
561880	565451	1	3572	3572	3572	100.00	816394	3572	0.44	100.00	gi|13507739|ref|NC_000912.1|<->10_3572_238654
565372	565817	72794	72340	446	455	87.72	816394	72794	0.05	0.63	gi|13507739|ref|NC_000912.1|<->363_72794_5002700_169+,...,98+
565440	566141	1	702	702	702	99.57	816394	702	0.09	100.00	gi|13507739|ref|NC_000912.1|<->383_702_40124_313+,...,273+
566052	566182	1	131	131	131	100.00	816394	131	0.02	100.00	gi|13507739|ref|NC_000912.1|<->181_131_2622
566103	566240	1	138	138	138	100.00	816394	138	0.02	100.00	gi|13507739|ref|NC_000912.1|<->188_138_1690
566280	567443	1164	1	1164	1164	100.00	816394	1164	0.14	100.00	gi|13507739|ref|NC_000912.1|<->365_1164_66110_190-,...,177+
566441	566543	103	1	103	103	99.03	816394	103	0.01	100.00	gi|13507739|ref|NC_000912.1|<->245_103_805
566487	566632	1	146	146	146	95.21	816394	339	0.02	43.07	gi|13507739|ref|NC_000912.1|<->76_339_13809
567435	570428	1	2995	2994	2995	99.93	816394	2995	0.37	100.00	gi|13507739|ref|NC_000912.1|<->368_2995_215663_203+,...,168+
569286	569942	18205	18858	657	654	87.42	816394	18858	0.08	3.47	gi|13507739|ref|NC_000912.1|<->361_18858_1317364_160-,0+
569286	569952	254	918	667	665	86.06	816394	1101	0.08	60.40	gi|13507739|ref|NC_000912.1|<->75_1101_87569
569859	570156	1	298	298	298	93.00	816394	72794	0.04	0.41	gi|13507739|ref|NC_000912.1|<->363_72794_5002700_169+,...,98+
570393	570568	1	176	176	176	100.00	816394	176	0.02	100.00	gi|13507739|ref|NC_000912.1|<->332_176_7059
570501	590445	19940	1	19945	19940	99.80	816394	19940	2.44	100.00	gi|13507739|ref|NC_000912.1|<->386_19940_1479024_345+,...,94+
588071	588255	1670	1488	185	183	83.24	816394	1759	0.02	10.40	gi|13507739|ref|NC_000912.1|<->311_1759_143513
588071	588291	3462	3680	221	219	87.78	816394	18858	0.03	1.16	gi|13507739|ref|NC_000912.1|<->361_18858_1317364_160-,0+
588071	588221	8	158	151	151	88.74	816394	1101	0.02	13.71	gi|13507739|ref|NC_000912.1|<->75_1101_87569
589033	594300	5263	1	5268	5263	99.43	816394	5263	0.65	100.00	gi|13507739|ref|NC_000912.1|<->382_5263_391074_305+,345+
589033	590167	1	1129	1135	1129	97.89	816394	13919	0.14	8.11	gi|13507739|ref|NC_000912.1|<->387_13919_994882_345-,...,289-
594207	595628	5263	3842	1422	1422	99.37	816394	5263	0.17	27.02	gi|13507739|ref|NC_000912.1|<->382_5263_391074_305+,345+
594207	595613	1407	1	1407	1407	99.43	816394	19940	0.17	7.06	gi|13507739|ref|NC_000912.1|<->386_19940_1479024_345+,...,94+
594207	608125	1	13919	13919	13919	99.86	816394	13919	1.70	100.00	gi|13507739|ref|NC_000912.1|<->387_13919_994882_345-,...,289-
606836	606959	41	164	124	124	99.19	816394	164	0.02	75.61	gi|13507739|ref|NC_000912.1|<->64_164_4357
608055	608183	129	1	129	129	100.00	816394	129	0.02	100.00	gi|13507739|ref|NC_000912.1|<->211_129_2798
608123	608305	1	183	183	183	100.00	816394	183	0.02	100.00	gi|13507739|ref|NC_000912.1|<->184_183_7353
608148	608414	9856	9590	267	267	94.38	816394	11594	0.03	2.30	gi|13507739|ref|NC_000912.1|<->390_11594_851386_180-,...,329+
608238	608362	1	125	125	125	100.00	816394	125	0.02	100.00	gi|13507739|ref|NC_000912.1|<->249_125_2601
608273	608491	219	1	219	219	100.00	816394	219	0.03	100.00	gi|13507739|ref|NC_000912.1|<->341_219_8952
608441	609867	1427	1	1427	1427	99.79	816394	1427	0.17	100.00	gi|13507739|ref|NC_000912.1|<->358_1427_95947_127+,...,132+
608560	608653	94	1	94	94	100.00	816394	92731	0.01	0.10	gi|13507739|ref|NC_000912.1|<->133_92731_8158483
608585	609133	31457	30875	549	583	86.20	816394	31457	0.07	1.85	gi|13507739|ref|NC_000912.1|<->378_31457_2532518_288+,...,220+
609803	609991	1	189	189	189	100.00	816394	189	0.02	100.00	gi|13507739|ref|NC_000912.1|<->321_189_5883
609955	610201	1	247	247	247	100.00	816394	247	0.03	100.00	gi|13507739|ref|NC_000912.1|<->254_247_8183
610339	610527	189	1	189	189	100.00	816394	189	0.02	100.00	gi|13507739|ref|NC_000912.1|<->280_189_6422
610449	610741	1	293	293	293	100.00	816394	293	0.04	100.00	gi|13507739|ref|NC_000912.1|<->264_293_12838
610910	611247	1	339	338	339	99.71	816394	339	0.04	100.00	gi|13507739|ref|NC_000912.1|<->76_339_13809
610969	611247	1	278	279	278	98.92	816394	278	0.03	100.00	gi|13507739|ref|NC_000912.1|<->207_278_9395
611154	611415	262	1	262	262	99.62	816394	262	0.03	100.00	gi|13507739|ref|NC_000912.1|<->189_262_14442
611322	611463	142	1	142	142	100.00	816394	142	0.02	100.00	gi|13507739|ref|NC_000912.1|<->292_142_3877
611372	611510	1	139	139	139	100.00	816394	139	0.02	100.00	gi|13507739|ref|NC_000912.1|<->191_139_3309
611516	611722	1	207	207	207	100.00	816394	207	0.03	100.00	gi|13507739|ref|NC_000912.1|<->294_207_6672
611671	611994	1	324	324	324	100.00	816394	324	0.04	100.00	gi|13507739|ref|NC_000912.1|<->175_324_13356
612088	612600	511	1	513	511	99.42	816394	511	0.06	100.00	gi|13507739|ref|NC_000912.1|<->237_511_30787
612528	612655	128	1	128	128	100.00	816394	128	0.02	100.00	gi|13507739|ref|NC_000912.1|<->66_128_3014
612596	612695	1	100	100	100	100.00	816394	100	0.01	100.00	gi|13507739|ref|NC_000912.1|<->123_100_562
612636	614394	1	1759	1759	1759	100.00	816394	1759	0.22	100.00	gi|13507739|ref|NC_000912.1|<->311_1759_143513
612651	612965	453	136	315	318	94.34	816394	92731	0.04	0.34	gi|13507739|ref|NC_000912.1|<->133_92731_8158483
613132	614321	762	1952	1190	1191	89.46	816394	1960	0.15	60.77	gi|13507739|ref|NC_000912.1|<->357_1960_131948_124+,210-,8+
613186	613846	18205	18858	661	654	86.17	816394	18858	0.08	3.47	gi|13507739|ref|NC_000912.1|<->361_18858_1317364_160-,0+
613446	613801	511	863	356	353	89.61	816394	1101	0.04	32.06	gi|13507739|ref|NC_000912.1|<->75_1101_87569
614493	622634	1	8145	8142	8145	99.91	816394	31457	1.00	25.89	gi|13507739|ref|NC_000912.1|<->378_31457_2532518_288+,...,220+
622592	645759	8287	31457	23168	23171	99.94	816394	31457	2.84	73.66	gi|13507739|ref|NC_000912.1|<->378_31457_2532518_288+,...,220+
645177	645784	735	1308	608	574	87.08	816394	1427	0.07	40.22	gi|13507739|ref|NC_000912.1|<->358_1427_95947_127+,...,132+
645681	645862	102	283	182	182	93.96	816394	1267	0.02	14.36	gi|13507739|ref|NC_000912.1|<->253_1267_89773
645681	645862	11657	11838	182	182	92.86	816394	13972	0.02	1.30	gi|13507739|ref|NC_000912.1|<->389_13972_1014122_23-,...,166+
645691	738422	1	92731	92732	92731	99.97	816394	92731	11.36	100.00	gi|13507739|ref|NC_000912.1|<->133_92731_8158483
645774	646071	3941	4237	298	297	84.56	816394	18858	0.04	1.57	gi|13507739|ref|NC_000912.1|<->361_18858_1317364_160-,0+
645826	646143	330	16	318	315	94.34	816394	1759	0.04	17.91	gi|13507739|ref|NC_000912.1|<->311_1759_143513
646039	646216	481	655	178	175	88.83	816394	1267	0.02	13.81	gi|13507739|ref|NC_000912.1|<->253_1267_89773
738300	738426	127	1	127	127	96.85	816394	25485	0.02	0.50	gi|13507739|ref|NC_000912.1|<->115_25485_1703816
738300	738422	822	944	123	123	98.37	816394	944	0.02	13.03	gi|13507739|ref|NC_000912.1|<->364_944_47657_172-,...,293+
738300	738615	1021	1336	316	316	95.89	816394	1336	0.04	23.65	gi|13507739|ref|NC_000912.1|<->4_1336_68119
738333	738550	218	1	218	218	100.00	816394	218	0.03	100.00	gi|13507739|ref|NC_000912.1|<->118_218_23566
738457	738615	159	1	159	159	100.00	816394	159	0.02	100.00	gi|13507739|ref|NC_000912.1|<->297_159_6568
738494	738682	1	189	189	189	97.88	816394	189	0.02	100.00	gi|13507739|ref|NC_000912.1|<->128_189_6990
738494	738645	1	152	152	152	99.34	816394	152	0.02	100.00	gi|13507739|ref|NC_000912.1|<->183_152_4562
738552	738652	1	101	101	101	100.00	816394	101	0.01	100.00	gi|13507739|ref|NC_000912.1|<->40_101_2135
738559	738682	1	124	124	124	98.39	816394	124	0.02	100.00	gi|13507739|ref|NC_000912.1|<->281_124_2162
738575	738763	1	189	189	189	99.47	816394	189	0.02	100.00	gi|13507739|ref|NC_000912.1|<->178_189_7395
738575	738762	1	188	188	188	100.00	816394	188	0.02	100.00	gi|13507739|ref|NC_000912.1|<->61_188_8564
738589	738748	160	1	160	160	98.75	816394	160	0.02	100.00	gi|13507739|ref|NC_000912.1|<->176_160_9228
738627	738911	547	263	285	285	84.32	816394	3141	0.03	9.07	gi|13507739|ref|NC_000912.1|<->348_3141_167525_50-,...,171+
738655	738762	1	108	108	108	99.07	816394	108	0.01	100.00	gi|13507739|ref|NC_000912.1|<->167_108_943
738655	738909	1	255	255	255	98.82	816394	62955	0.03	0.41	gi|13507739|ref|NC_000912.1|<->360_62955_4151872_143+,...,26+
738670	738817	1	148	148	148	100.00	816394	148	0.02	100.00	gi|13507739|ref|NC_000912.1|<->338_148_12546
738724	738843	1	120	120	120	100.00	816394	120	0.01	100.00	gi|13507739|ref|NC_000912.1|<->343_120_4373
738724	738964	46209	45981	241	229	92.53	816394	46209	0.03	0.50	gi|13507739|ref|NC_000912.1|<->375_46209_3341941_278+,...,63+
738816	738948	25485	25353	133	133	100.00	816394	25485	0.02	0.52	gi|13507739|ref|NC_000912.1|<->115_25485_1703816
738816	738909	1	94	94	94	100.00	816394	146	0.01	64.38	gi|13507739|ref|NC_000912.1|<->125_146_2762
738888	816394	34	77541	77507	77508	99.98	816394	135171	9.49	57.34	gi|13507739|ref|NC_000912.1|<->16_135171_12228583
738888	739342	3967	3514	455	454	91.89	816394	4000	0.06	11.35	gi|13507739|ref|NC_000912.1|<->366_4000_278406_192+,173+,22+
