# Supplementary material for: Comparison of Mycoplasma pneumoniae Genome Sequences from Strains Isolated from Symptomatic and Asymptomatic Patients
Source: Front Microbiol. 2016 Oct 27;7:1701. doi: 10.3389/fmicb.2016.01701 (PMC5081376; doi:10.3389/fmicb.2016.01701)
Supplement: Supplementary File 1 — Fast QC files. HTML files per strain. Each FastQC report includes: Basic Statistics, Per base sequence, quality, Per sequence quality scores, Per base sequence content, Per sequence GC content, Per base N content, Sequence Length Distribution, Sequence Duplication Levels, Overrepresented sequences, Adapter Content, and Kmer Content. [file DataSheet1.zip › Supplementary files/Supplementary file 2 MUMmer/I12-1149-17-90-contigs.coords.txt]

S1	E1	S2	E2	LEN 1	LEN 2	% IDY	LEN R	LEN Q	COV R	COV Q	TAGS
1	113990	77537	191498	113990	113962	99.94	816394	191498	13.96	59.51	gi|13507739|ref|NC_000912.1|<->403_191498_30807006_104+,...,32+
14856	15164	1566	1260	309	307	94.19	816394	18853	0.04	1.63	gi|13507739|ref|NC_000912.1|<->407_18853_2873536_154+,254+
45932	46068	73	209	137	137	97.08	816394	209	0.02	65.55	gi|13507739|ref|NC_000912.1|<->106_209_16735
45932	46103	172	1	172	172	94.19	816394	298	0.02	57.72	gi|13507739|ref|NC_000912.1|<->208_298_29392
45932	46199	817	549	268	269	92.19	816394	889	0.03	30.26	gi|13507739|ref|NC_000912.1|<->410_889_115882_245+,179+,122+
45932	46197	11542	11808	266	267	93.26	816394	11888	0.03	2.25	gi|13507739|ref|NC_000912.1|<->414_11888_1674464_276+,...,381-
45932	46068	137	1	137	137	95.62	816394	1689	0.02	8.11	gi|13507739|ref|NC_000912.1|<->415_1689_271726_281-,28-,207+
45980	46077	98	1	98	98	97.96	816394	98	0.01	100.00	gi|13507739|ref|NC_000912.1|<->314_98_2849
45989	46103	115	1	115	115	95.65	816394	115	0.01	100.00	gi|13507739|ref|NC_000912.1|<->209_115_4353
45989	46181	194	1	193	194	93.30	816394	194	0.02	100.00	gi|13507739|ref|NC_000912.1|<->215_194_17554
46015	46133	120	1	119	120	95.00	816394	120	0.01	100.00	gi|13507739|ref|NC_000912.1|<->259_120_11229
111881	112600	3902	4633	720	732	95.36	816394	66641	0.09	1.10	gi|13507739|ref|NC_000912.1|<->418_66641_9712947_296-,...,138+
111921	112044	136	13	124	124	95.97	816394	136	0.02	91.18	gi|13507739|ref|NC_000912.1|<->112_136_4673
114044	114202	1	159	159	159	100.00	816394	159	0.02	100.00	gi|13507739|ref|NC_000912.1|<->286_159_7573
114121	114240	1	120	120	120	100.00	816394	120	0.01	100.00	gi|13507739|ref|NC_000912.1|<->80_120_4160
114157	114249	1	93	93	93	100.00	816394	93	0.01	100.00	gi|13507739|ref|NC_000912.1|<->328_93_682
114368	114980	613	1	613	613	100.00	816394	613	0.08	100.00	gi|13507739|ref|NC_000912.1|<->422_613_54755_333+,367-,299+
114897	115225	329	1	329	329	100.00	816394	329	0.04	100.00	gi|13507739|ref|NC_000912.1|<->156_329_23013
115151	115923	773	1	773	773	100.00	816394	773	0.09	100.00	gi|13507739|ref|NC_000912.1|<->398_773_72945_41-,370+
115813	116093	1178	1459	281	282	94.70	816394	3157	0.03	8.93	gi|13507739|ref|NC_000912.1|<->409_3157_447925_234-,...,14+
115906	116237	1	332	332	332	100.00	816394	332	0.04	100.00	gi|13507739|ref|NC_000912.1|<->85_332_37387
116188	128075	11888	1	11888	11888	99.93	816394	11888	1.46	100.00	gi|13507739|ref|NC_000912.1|<->414_11888_1674464_276+,...,381-
116242	116378	8810	8671	137	140	93.57	816394	10146	0.02	1.38	gi|13507739|ref|NC_000912.1|<->412_10146_1521367_258+,...,10+
116268	116534	123731	123466	267	266	93.26	816394	191498	0.03	0.14	gi|13507739|ref|NC_000912.1|<->403_191498_30807006_104+,...,32+
116284	116533	8037	7788	250	250	94.00	816394	10146	0.03	2.46	gi|13507739|ref|NC_000912.1|<->412_10146_1521367_258+,...,10+
127398	127879	1222	744	482	479	90.08	816394	13107	0.06	3.65	gi|13507739|ref|NC_000912.1|<->411_13107_1894023_246-,...,388-
127987	128158	1	172	172	172	100.00	816394	172	0.02	100.00	gi|13507739|ref|NC_000912.1|<->247_172_7678
128107	128329	1	223	223	223	100.00	816394	223	0.03	100.00	gi|13507739|ref|NC_000912.1|<->123_223_17122
128107	128256	1	150	150	150	98.00	816394	154	0.02	97.40	gi|13507739|ref|NC_000912.1|<->124_154_7239
128253	128389	137	1	137	137	100.00	816394	137	0.02	100.00	gi|13507739|ref|NC_000912.1|<->27_137_4945
128327	128633	1	307	307	307	100.00	816394	307	0.04	100.00	gi|13507739|ref|NC_000912.1|<->298_307_22016
128558	128707	150	1	150	150	100.00	816394	150	0.02	100.00	gi|13507739|ref|NC_000912.1|<->177_150_5960
128631	128898	268	1	268	268	100.00	816394	268	0.03	100.00	gi|13507739|ref|NC_000912.1|<->163_268_20849
128889	129777	1	889	889	889	100.00	816394	889	0.11	100.00	gi|13507739|ref|NC_000912.1|<->410_889_115882_245+,179+,122+
129737	130734	998	1	998	998	100.00	816394	998	0.12	100.00	gi|13507739|ref|NC_000912.1|<->425_998_124130_383-,39-,47+
130670	130827	158	1	158	158	100.00	816394	158	0.02	100.00	gi|13507739|ref|NC_000912.1|<->255_158_6864
130832	130929	1	98	98	98	100.00	816394	98	0.01	100.00	gi|13507739|ref|NC_000912.1|<->361_98_741
130853	131363	511	1	511	511	100.00	816394	511	0.06	100.00	gi|13507739|ref|NC_000912.1|<->419_511_43678_303-,256-,134+
131390	131732	343	1	343	343	100.00	816394	343	0.04	100.00	gi|13507739|ref|NC_000912.1|<->214_343_26065
131671	131852	1	182	182	182	100.00	816394	182	0.02	100.00	gi|13507739|ref|NC_000912.1|<->386_182_12888_16+,326+,323+
131764	131916	153	1	153	153	100.00	816394	153	0.02	100.00	gi|13507739|ref|NC_000912.1|<->4_153_7066
131862	132318	457	1	457	457	100.00	816394	457	0.06	100.00	gi|13507739|ref|NC_000912.1|<->307_457_42531
132343	132455	113	1	113	113	100.00	816394	113	0.01	100.00	gi|13507739|ref|NC_000912.1|<->236_113_2659
132388	135546	1	3157	3159	3157	99.75	816394	3157	0.39	100.00	gi|13507739|ref|NC_000912.1|<->409_3157_447925_234-,...,14+
135532	166310	30771	1	30779	30771	99.93	816394	30771	3.77	100.00	gi|13507739|ref|NC_000912.1|<->399_30771_4811218_60+,...,364+
164928	165272	6909	6587	345	323	86.09	816394	10146	0.04	3.18	gi|13507739|ref|NC_000912.1|<->412_10146_1521367_258+,...,10+
165835	166606	1187	1953	772	767	96.37	816394	1953	0.09	39.27	gi|13507739|ref|NC_000912.1|<->421_1953_210854_321+,...,12+
165918	166606	688	1	689	688	98.26	816394	688	0.08	100.00	gi|13507739|ref|NC_000912.1|<->394_688_102396_12-,45-,91+
166546	166680	1	135	135	135	100.00	816394	135	0.02	100.00	gi|13507739|ref|NC_000912.1|<->205_135_4249
166597	166711	1	115	115	115	100.00	816394	115	0.01	100.00	gi|13507739|ref|NC_000912.1|<->302_115_3073
166657	168273	1	1617	1617	1617	100.00	816394	1617	0.20	100.00	gi|13507739|ref|NC_000912.1|<->350_1617_237167
168273	169695	1	1423	1423	1423	100.00	816394	1423	0.17	100.00	gi|13507739|ref|NC_000912.1|<->424_1423_201348_342+,225+,222+
168979	170238	11852	10598	1260	1255	93.35	816394	11888	0.15	10.56	gi|13507739|ref|NC_000912.1|<->414_11888_1674464_276+,...,381-
169039	169288	8037	7788	250	250	92.00	816394	10146	0.03	2.46	gi|13507739|ref|NC_000912.1|<->412_10146_1521367_258+,...,10+
169621	169720	1	100	100	100	100.00	816394	100	0.01	100.00	gi|13507739|ref|NC_000912.1|<->294_100_1544
169674	169852	1	179	179	179	100.00	816394	179	0.02	100.00	gi|13507739|ref|NC_000912.1|<->220_179_15257
169795	169993	199	1	199	199	100.00	816394	199	0.02	100.00	gi|13507739|ref|NC_000912.1|<->66_199_18656
169921	170893	973	1	973	973	99.79	816394	973	0.12	100.00	gi|13507739|ref|NC_000912.1|<->190_973_95674
170865	181004	1	10146	10140	10146	99.93	816394	10146	1.24	100.00	gi|13507739|ref|NC_000912.1|<->412_10146_1521367_258+,...,10+
177445	177771	1038	1386	327	349	86.25	816394	30771	0.04	1.13	gi|13507739|ref|NC_000912.1|<->399_30771_4811218_60+,...,364+
177731	177834	55	158	104	104	95.19	816394	203	0.01	51.23	gi|13507739|ref|NC_000912.1|<->274_203_14938
177731	177834	850	953	104	104	96.15	816394	998	0.01	10.42	gi|13507739|ref|NC_000912.1|<->425_998_124130_383-,39-,47+
177733	177834	315	214	102	102	94.12	816394	1689	0.01	6.04	gi|13507739|ref|NC_000912.1|<->415_1689_271726_281-,28-,207+
178565	178911	1484	1830	347	347	91.35	816394	1950	0.04	17.79	gi|13507739|ref|NC_000912.1|<->404_1950_287526_110-,313+,9+
178646	178781	74	209	136	136	97.06	816394	209	0.02	65.07	gi|13507739|ref|NC_000912.1|<->106_209_16735
178646	178811	171	6	166	166	92.77	816394	298	0.02	55.70	gi|13507739|ref|NC_000912.1|<->208_298_29392
178646	178895	128	377	250	250	96.80	816394	1512	0.03	16.53	gi|13507739|ref|NC_000912.1|<->390_1512_173449_0+,...,183+
178646	178895	816	567	250	250	91.20	816394	889	0.03	28.12	gi|13507739|ref|NC_000912.1|<->410_889_115882_245+,179+,122+
178646	178895	11543	11792	250	250	94.00	816394	11888	0.03	2.10	gi|13507739|ref|NC_000912.1|<->414_11888_1674464_276+,...,381-
178646	178895	1016	767	250	250	92.00	816394	1423	0.03	17.57	gi|13507739|ref|NC_000912.1|<->424_1423_201348_342+,225+,222+
178702	178895	194	1	194	194	94.33	816394	194	0.02	100.00	gi|13507739|ref|NC_000912.1|<->215_194_17554
178928	179073	11140	11285	146	146	91.78	816394	11888	0.02	1.23	gi|13507739|ref|NC_000912.1|<->414_11888_1674464_276+,...,381-
179373	179639	817	551	267	267	93.63	816394	889	0.03	30.03	gi|13507739|ref|NC_000912.1|<->410_889_115882_245+,179+,122+
179373	179668	11542	11834	296	293	93.58	816394	11888	0.04	2.46	gi|13507739|ref|NC_000912.1|<->414_11888_1674464_276+,...,381-
179373	179668	1017	725	296	293	90.88	816394	1423	0.04	20.59	gi|13507739|ref|NC_000912.1|<->424_1423_201348_342+,225+,222+
179374	179668	1565	1856	295	292	92.20	816394	1950	0.04	14.97	gi|13507739|ref|NC_000912.1|<->404_1950_287526_110-,313+,9+
179430	179623	194	1	194	194	94.85	816394	194	0.02	100.00	gi|13507739|ref|NC_000912.1|<->215_194_17554
179487	179637	241	91	151	151	89.40	816394	241	0.02	62.66	gi|13507739|ref|NC_000912.1|<->17_241_23891
179487	179623	1	137	137	137	94.16	816394	137	0.02	100.00	gi|13507739|ref|NC_000912.1|<->81_137_8568
179535	179624	1	90	90	90	98.89	816394	90	0.01	100.00	gi|13507739|ref|NC_000912.1|<->346_90_399
179536	179639	1	104	104	104	97.12	816394	793	0.01	13.11	gi|13507739|ref|NC_000912.1|<->139_793_95377
179536	179639	1	104	104	104	97.12	816394	124	0.01	83.87	gi|13507739|ref|NC_000912.1|<->140_124_5843
180916	181686	1187	1953	771	767	97.54	816394	1953	0.09	39.27	gi|13507739|ref|NC_000912.1|<->421_1953_210854_321+,...,12+
180999	181686	688	1	688	688	99.85	816394	688	0.08	100.00	gi|13507739|ref|NC_000912.1|<->394_688_102396_12-,45-,91+
181626	181786	1	161	161	161	100.00	816394	161	0.02	100.00	gi|13507739|ref|NC_000912.1|<->271_161_6945
181698	182008	1148	1458	311	311	100.00	816394	1458	0.04	21.33	gi|13507739|ref|NC_000912.1|<->413_1458_164793_261+,...,73+
181920	182140	221	1	221	221	100.00	816394	221	0.03	100.00	gi|13507739|ref|NC_000912.1|<->92_221_13875
182283	182383	1	101	101	101	100.00	816394	101	0.01	100.00	gi|13507739|ref|NC_000912.1|<->145_101_1275
182331	183874	1	1547	1544	1547	99.81	816394	1547	0.19	100.00	gi|13507739|ref|NC_000912.1|<->98_1547_181571
183807	183937	1	131	131	131	100.00	816394	131	0.02	100.00	gi|13507739|ref|NC_000912.1|<->366_131_3601
183861	184039	1	179	179	179	100.00	816394	179	0.02	100.00	gi|13507739|ref|NC_000912.1|<->82_179_10652
183886	184039	1	154	154	154	99.35	816394	154	0.02	100.00	gi|13507739|ref|NC_000912.1|<->124_154_7239
183951	184165	215	1	215	215	100.00	816394	215	0.03	100.00	gi|13507739|ref|NC_000912.1|<->26_215_22887
184334	184579	246	1	246	246	100.00	816394	246	0.03	100.00	gi|13507739|ref|NC_000912.1|<->269_246_21703
184527	184720	194	1	194	194	100.00	816394	194	0.02	100.00	gi|13507739|ref|NC_000912.1|<->133_194_10787
184658	185939	1	1282	1282	1282	100.00	816394	1282	0.16	100.00	gi|13507739|ref|NC_000912.1|<->417_1282_162392_285+,15+,128-
185870	186135	266	1	266	266	100.00	816394	266	0.03	100.00	gi|13507739|ref|NC_000912.1|<->105_266_16294
186065	186244	1	180	180	180	100.00	816394	180	0.02	100.00	gi|13507739|ref|NC_000912.1|<->152_180_8860
186163	186349	1	187	187	187	99.47	816394	187	0.02	100.00	gi|13507739|ref|NC_000912.1|<->189_187_12398
186204	187386	1182	1	1183	1182	98.90	816394	1182	0.14	100.00	gi|13507739|ref|NC_000912.1|<->428_1182_147331_389+,...,175+
186262	187386	1	1125	1125	1125	99.64	816394	1125	0.14	100.00	gi|13507739|ref|NC_000912.1|<->420_1125_142304_312+,389-
186461	187722	1261	1	1262	1261	99.13	816394	1261	0.15	100.00	gi|13507739|ref|NC_000912.1|<->402_1261_151296_94+,380-,389+
187388	187491	104	1	104	104	100.00	816394	104	0.01	100.00	gi|13507739|ref|NC_000912.1|<->155_104_1042
187417	190940	1	3524	3524	3524	99.91	816394	3524	0.43	100.00	gi|13507739|ref|NC_000912.1|<->401_3524_449277_78+,161+,339+
191106	191318	213	1	213	213	100.00	816394	213	0.03	100.00	gi|13507739|ref|NC_000912.1|<->166_213_8590
191254	191392	1	139	139	139	100.00	816394	139	0.02	100.00	gi|13507739|ref|NC_000912.1|<->178_139_4249
191308	191665	358	1	358	358	100.00	816394	358	0.04	100.00	gi|13507739|ref|NC_000912.1|<->165_358_28646
191626	191952	1	327	327	327	100.00	816394	327	0.04	100.00	gi|13507739|ref|NC_000912.1|<->61_327_28663
191900	195471	3572	1	3572	3572	99.89	816394	3572	0.44	100.00	gi|13507739|ref|NC_000912.1|<->143_3572_556712
195448	196547	1100	1	1100	1100	99.82	816394	1100	0.13	100.00	gi|13507739|ref|NC_000912.1|<->107_1100_171035
195635	196299	1217	551	665	667	86.06	816394	1689	0.08	39.49	gi|13507739|ref|NC_000912.1|<->415_1689_271726_281-,28-,207+
195669	196042	503	879	374	377	86.74	816394	1950	0.05	19.33	gi|13507739|ref|NC_000912.1|<->404_1950_287526_110-,313+,9+
196473	196629	1	157	157	157	100.00	816394	157	0.02	100.00	gi|13507739|ref|NC_000912.1|<->116_157_10459
196541	196826	1	286	286	286	100.00	816394	286	0.04	100.00	gi|13507739|ref|NC_000912.1|<->167_286_51326
196738	197493	1	756	756	756	99.60	816394	756	0.09	100.00	gi|13507739|ref|NC_000912.1|<->113_756_74368
197426	198713	1288	1	1288	1288	100.00	816394	1288	0.16	100.00	gi|13507739|ref|NC_000912.1|<->130_1288_128034
198666	198877	1	212	212	212	100.00	816394	212	0.03	100.00	gi|13507739|ref|NC_000912.1|<->385_212_18153
198815	198972	1	158	158	158	100.00	816394	158	0.02	100.00	gi|13507739|ref|NC_000912.1|<->193_158_11768
198895	199100	1	206	206	206	100.00	816394	206	0.03	100.00	gi|13507739|ref|NC_000912.1|<->185_206_19208
199046	244616	1	45570	45571	45570	99.95	816394	45570	5.58	100.00	gi|13507739|ref|NC_000912.1|<->50_45570_6645992
244847	245094	1	248	248	248	100.00	816394	248	0.03	100.00	gi|13507739|ref|NC_000912.1|<->21_248_23777
245065	245243	179	1	179	179	100.00	816394	179	0.02	100.00	gi|13507739|ref|NC_000912.1|<->265_179_14703
245066	245243	1	178	178	178	99.44	816394	178	0.02	100.00	gi|13507739|ref|NC_000912.1|<->241_178_14690
245213	245361	149	1	149	149	96.64	816394	149	0.02	100.00	gi|13507739|ref|NC_000912.1|<->277_149_10581
245213	246538	1326	1	1326	1326	99.55	816394	1326	0.16	100.00	gi|13507739|ref|NC_000912.1|<->392_1326_143458_6+,69-,40+
246531	246838	1	308	308	308	100.00	816394	308	0.04	100.00	gi|13507739|ref|NC_000912.1|<->3_308_14940
246956	247608	653	1	653	653	99.85	816394	653	0.08	100.00	gi|13507739|ref|NC_000912.1|<->2_653_69863
247548	247788	1	241	241	241	100.00	816394	241	0.03	100.00	gi|13507739|ref|NC_000912.1|<->17_241_23891
247731	248028	1	298	298	298	100.00	816394	298	0.04	100.00	gi|13507739|ref|NC_000912.1|<->208_298_29392
247985	249439	1	1458	1455	1458	99.59	816394	1458	0.18	100.00	gi|13507739|ref|NC_000912.1|<->413_1458_164793_261+,...,73+
249351	249454	1	104	104	104	100.00	816394	104	0.01	100.00	gi|13507739|ref|NC_000912.1|<->19_104_1497
249366	321917	72552	1	72552	72552	99.97	816394	72552	8.89	100.00	gi|13507739|ref|NC_000912.1|<->406_72552_10523806_153-,...,297-
321581	322022	1239	1679	442	441	86.55	816394	2409	0.05	18.31	gi|13507739|ref|NC_000912.1|<->416_2409_356620_283-,...,232+
321620	322493	1425	546	874	880	85.15	816394	1749	0.11	50.31	gi|13507739|ref|NC_000912.1|<->196_1749_279157
321625	322493	1422	551	869	872	88.04	816394	1689	0.11	51.63	gi|13507739|ref|NC_000912.1|<->415_1689_271726_281-,28-,207+
321686	322493	325	1139	808	815	85.87	816394	1950	0.10	41.79	gi|13507739|ref|NC_000912.1|<->404_1950_287526_110-,313+,9+
321844	340695	1	18853	18852	18853	99.95	816394	18853	2.31	100.00	gi|13507739|ref|NC_000912.1|<->407_18853_2873536_154+,254+
322576	322780	1259	1053	205	207	87.44	816394	1423	0.03	14.55	gi|13507739|ref|NC_000912.1|<->424_1423_201348_342+,225+,222+
323104	323410	92699	92391	307	309	94.19	816394	191498	0.04	0.16	gi|13507739|ref|NC_000912.1|<->403_191498_30807006_104+,...,32+
337016	337234	2149	2369	219	221	87.78	816394	19700	0.03	1.12	gi|13507739|ref|NC_000912.1|<->426_19700_2973456_388-,57+
340607	343725	1	3107	3119	3107	99.04	816394	3107	0.38	100.00	gi|13507739|ref|NC_000912.1|<->395_3107_365326_22+,...,362+
343671	364713	1	21067	21043	21067	99.86	816394	66641	2.58	31.61	gi|13507739|ref|NC_000912.1|<->418_66641_9712947_296-,...,138+
347179	347660	483	1	482	483	92.15	816394	191498	0.06	0.25	gi|13507739|ref|NC_000912.1|<->403_191498_30807006_104+,...,32+
364399	410092	20948	66641	45694	45694	99.97	816394	66641	5.60	68.57	gi|13507739|ref|NC_000912.1|<->418_66641_9712947_296-,...,138+
410111	410277	1	167	167	167	100.00	816394	167	0.02	100.00	gi|13507739|ref|NC_000912.1|<->322_167_4783
410255	410433	1	179	179	179	100.00	816394	179	0.02	100.00	gi|13507739|ref|NC_000912.1|<->358_179_13046
410543	410760	1	218	218	218	100.00	816394	218	0.03	100.00	gi|13507739|ref|NC_000912.1|<->168_218_49029
410672	436145	1	25475	25474	25475	99.96	816394	25475	3.12	100.00	gi|13507739|ref|NC_000912.1|<->46_25475_3776891
435860	436078	3744	3962	219	219	82.27	816394	66641	0.03	0.33	gi|13507739|ref|NC_000912.1|<->418_66641_9712947_296-,...,138+
436057	436145	89	1	89	89	100.00	816394	136	0.01	65.44	gi|13507739|ref|NC_000912.1|<->112_136_4673
436128	436237	1	110	110	110	100.00	816394	110	0.01	100.00	gi|13507739|ref|NC_000912.1|<->357_110_6187
436209	436306	1	98	98	98	100.00	816394	98	0.01	100.00	gi|13507739|ref|NC_000912.1|<->240_98_1473
436209	436386	1	178	178	178	98.88	816394	178	0.02	100.00	gi|13507739|ref|NC_000912.1|<->241_178_14690
436549	436666	92721	92604	118	118	98.31	816394	92721	0.01	0.13	gi|13507739|ref|NC_000912.1|<->400_92721_15057729_71+,...,279-
436549	437204	655	1	656	655	99.70	816394	655	0.08	100.00	gi|13507739|ref|NC_000912.1|<->408_655_67456_203+,345+,372-
437139	438320	1182	1	1182	1182	99.24	816394	1182	0.14	100.00	gi|13507739|ref|NC_000912.1|<->428_1182_147331_389+,...,175+
437395	438655	1261	1	1261	1261	99.37	816394	1261	0.15	100.00	gi|13507739|ref|NC_000912.1|<->402_1261_151296_94+,380-,389+
438612	438841	1	230	230	230	100.00	816394	230	0.03	100.00	gi|13507739|ref|NC_000912.1|<->142_230_18998
438812	439130	1	319	319	319	99.69	816394	319	0.04	100.00	gi|13507739|ref|NC_000912.1|<->375_319_34583
439081	441029	1950	1	1949	1950	99.85	816394	1950	0.24	100.00	gi|13507739|ref|NC_000912.1|<->404_1950_287526_110-,313+,9+
441004	441508	505	1	505	505	100.00	816394	505	0.06	100.00	gi|13507739|ref|NC_000912.1|<->173_505_59271
441476	442014	1	539	539	539	99.81	816394	539	0.07	100.00	gi|13507739|ref|NC_000912.1|<->382_539_39333
441947	443899	1	1953	1953	1953	99.90	816394	1953	0.24	100.00	gi|13507739|ref|NC_000912.1|<->421_1953_210854_321+,...,12+
443811	443984	1	174	174	174	100.00	816394	174	0.02	100.00	gi|13507739|ref|NC_000912.1|<->99_174_8929
443983	444109	127	1	127	127	100.00	816394	127	0.02	100.00	gi|13507739|ref|NC_000912.1|<->157_127_4328
444083	493597	49515	1	49515	49515	99.96	816394	49515	6.07	100.00	gi|13507739|ref|NC_000912.1|<->423_49515_7231774_341-,119-,100+
493557	495067	1512	1	1511	1512	99.87	816394	1512	0.19	100.00	gi|13507739|ref|NC_000912.1|<->390_1512_173449_0+,...,183+
495024	497432	2409	1	2409	2409	99.96	816394	2409	0.30	100.00	gi|13507739|ref|NC_000912.1|<->416_2409_356620_283-,...,232+
497366	497458	93	1	93	93	100.00	816394	93	0.01	100.00	gi|13507739|ref|NC_000912.1|<->23_93_352
497394	497522	1	129	129	129	100.00	816394	129	0.02	100.00	gi|13507739|ref|NC_000912.1|<->74_129_5283
497454	497632	179	1	179	179	100.00	816394	179	0.02	100.00	gi|13507739|ref|NC_000912.1|<->5_179_9535
497756	497939	1	184	184	184	100.00	816394	184	0.02	100.00	gi|13507739|ref|NC_000912.1|<->221_184_21052
497975	498242	268	1	268	268	99.25	816394	268	0.03	100.00	gi|13507739|ref|NC_000912.1|<->174_268_17959
498327	498505	1	179	179	179	100.00	816394	179	0.02	100.00	gi|13507739|ref|NC_000912.1|<->211_179_12539
498521	498722	202	1	202	202	100.00	816394	202	0.02	100.00	gi|13507739|ref|NC_000912.1|<->233_202_12855
498661	498995	1	335	335	335	100.00	816394	335	0.04	100.00	gi|13507739|ref|NC_000912.1|<->248_335_27239
498907	499187	1	281	281	281	100.00	816394	281	0.03	100.00	gi|13507739|ref|NC_000912.1|<->25_281_34314
499099	499280	1	182	182	182	91.76	816394	501	0.02	36.33	gi|13507739|ref|NC_000912.1|<->280_501_62767
499165	499389	1	225	225	225	100.00	816394	225	0.03	100.00	gi|13507739|ref|NC_000912.1|<->304_225_16974
499336	558418	1	59085	59083	59085	99.96	816394	59085	7.24	100.00	gi|13507739|ref|NC_000912.1|<->11_59085_8675527
558466	565446	6983	1	6981	6983	99.94	816394	6983	0.86	100.00	gi|13507739|ref|NC_000912.1|<->391_6983_1018831_1+,387+,176-
565445	565672	228	1	228	228	100.00	816394	228	0.03	100.00	gi|13507739|ref|NC_000912.1|<->260_228_14392
565600	565817	72552	72335	218	218	98.62	816394	72552	0.03	0.30	gi|13507739|ref|NC_000912.1|<->406_72552_10523806_153-,...,297-
565708	566064	357	1	357	357	99.16	816394	357	0.04	100.00	gi|13507739|ref|NC_000912.1|<->292_357_26833
566057	566177	121	1	121	121	100.00	816394	121	0.01	100.00	gi|13507739|ref|NC_000912.1|<->149_121_4065
566108	566235	128	1	128	128	100.00	816394	128	0.02	100.00	gi|13507739|ref|NC_000912.1|<->330_128_3200
566285	566529	1	245	245	245	100.00	816394	245	0.03	100.00	gi|13507739|ref|NC_000912.1|<->374_245_19601
566446	566538	1	93	93	93	98.92	816394	93	0.01	100.00	gi|13507739|ref|NC_000912.1|<->103_93_598
566446	566538	1	93	93	93	100.00	816394	93	0.01	100.00	gi|13507739|ref|NC_000912.1|<->327_93_644
566450	566580	1	131	131	131	100.00	816394	131	0.02	100.00	gi|13507739|ref|NC_000912.1|<->111_131_11598
566492	566596	1	105	105	105	100.00	816394	105	0.01	100.00	gi|13507739|ref|NC_000912.1|<->229_105_1626
566492	566632	1	141	141	141	95.04	816394	329	0.02	42.86	gi|13507739|ref|NC_000912.1|<->315_329_24698
566509	566687	179	1	179	179	100.00	816394	179	0.02	100.00	gi|13507739|ref|NC_000912.1|<->151_179_10114
566602	567438	837	1	837	837	100.00	816394	837	0.10	100.00	gi|13507739|ref|NC_000912.1|<->393_837_87822_8+,170+,244+
567440	567970	531	1	531	531	99.81	816394	531	0.07	100.00	gi|13507739|ref|NC_000912.1|<->86_531_49405
567917	568709	793	1	793	793	100.00	816394	793	0.10	100.00	gi|13507739|ref|NC_000912.1|<->139_793_95377
568622	568815	1	194	194	194	100.00	816394	194	0.02	100.00	gi|13507739|ref|NC_000912.1|<->215_194_17554
568736	570423	1	1689	1688	1689	99.94	816394	1689	0.21	100.00	gi|13507739|ref|NC_000912.1|<->415_1689_271726_281-,28-,207+
569286	569952	249	913	667	665	86.06	816394	1100	0.08	60.45	gi|13507739|ref|NC_000912.1|<->107_1100_171035
569286	569937	649	1	652	649	87.33	816394	18853	0.08	3.44	gi|13507739|ref|NC_000912.1|<->407_18853_2873536_154+,254+
569864	570156	1	293	293	293	92.88	816394	72552	0.04	0.40	gi|13507739|ref|NC_000912.1|<->406_72552_10523806_153-,...,297-
570398	570563	1	166	166	166	100.00	816394	166	0.02	100.00	gi|13507739|ref|NC_000912.1|<->181_166_13533
570506	570807	302	1	302	302	97.35	816394	302	0.04	100.00	gi|13507739|ref|NC_000912.1|<->310_302_31455
570741	590445	19700	1	19705	19700	99.78	816394	19700	2.41	100.00	gi|13507739|ref|NC_000912.1|<->426_19700_2973456_388-,57+
588071	588221	3	153	151	151	88.74	816394	1100	0.02	13.73	gi|13507739|ref|NC_000912.1|<->107_1100_171035
588071	588255	1665	1483	185	183	83.24	816394	1749	0.02	10.46	gi|13507739|ref|NC_000912.1|<->196_1749_279157
588071	588291	15392	15174	221	219	87.78	816394	18853	0.03	1.16	gi|13507739|ref|NC_000912.1|<->407_18853_2873536_154+,254+
589033	590167	13107	11979	1135	1129	97.44	816394	13107	0.14	8.61	gi|13507739|ref|NC_000912.1|<->411_13107_1894023_246-,...,388-
589033	595613	6576	1	6581	6576	99.42	816394	6576	0.81	100.00	gi|13507739|ref|NC_000912.1|<->427_6576_1003281_388-,62+,388-
594207	607313	13107	1	13107	13107	99.89	816394	13107	1.61	100.00	gi|13507739|ref|NC_000912.1|<->411_13107_1894023_246-,...,388-
594207	595613	1407	1	1407	1407	99.79	816394	19700	0.17	7.14	gi|13507739|ref|NC_000912.1|<->426_19700_2973456_388-,57+
606836	606954	36	154	119	119	99.16	816394	154	0.01	77.27	gi|13507739|ref|NC_000912.1|<->124_154_7239
607229	607407	1	179	179	179	100.00	816394	179	0.02	100.00	gi|13507739|ref|NC_000912.1|<->300_179_7515
607331	607611	281	1	281	281	100.00	816394	281	0.03	100.00	gi|13507739|ref|NC_000912.1|<->267_281_21126
607597	608120	524	1	524	524	100.00	816394	524	0.06	100.00	gi|13507739|ref|NC_000912.1|<->405_524_64024_144+,356+,226+
608060	608178	119	1	119	119	100.00	816394	119	0.01	100.00	gi|13507739|ref|NC_000912.1|<->172_119_4690
608128	608251	124	1	124	124	100.00	816394	124	0.02	100.00	gi|13507739|ref|NC_000912.1|<->140_124_5843
608148	608414	8781	8515	267	267	94.38	816394	10146	0.03	2.63	gi|13507739|ref|NC_000912.1|<->412_10146_1521367_258+,...,10+
608164	608300	137	1	137	137	100.00	816394	137	0.02	100.00	gi|13507739|ref|NC_000912.1|<->81_137_8568
608243	608357	1	115	115	115	100.00	816394	115	0.01	100.00	gi|13507739|ref|NC_000912.1|<->209_115_4353
608278	608486	209	1	209	209	100.00	816394	209	0.03	100.00	gi|13507739|ref|NC_000912.1|<->106_209_16735
608446	608648	203	1	203	203	100.00	816394	203	0.02	100.00	gi|13507739|ref|NC_000912.1|<->274_203_14938
608560	608678	119	1	119	119	100.00	816394	119	0.01	100.00	gi|13507739|ref|NC_000912.1|<->365_119_8291
608560	608648	89	1	89	89	100.00	816394	92721	0.01	0.10	gi|13507739|ref|NC_000912.1|<->400_92721_15057729_71+,...,279-
608590	609133	1	578	544	578	86.08	816394	31262	0.07	1.85	gi|13507739|ref|NC_000912.1|<->396_31262_4929473_37+,...,360+
608590	609862	1273	1	1273	1273	99.76	816394	1273	0.16	100.00	gi|13507739|ref|NC_000912.1|<->397_1273_160405_38+,...,87+
609808	609986	1	179	179	179	100.00	816394	179	0.02	100.00	gi|13507739|ref|NC_000912.1|<->349_179_10689
609960	610196	237	1	237	237	100.00	816394	237	0.03	100.00	gi|13507739|ref|NC_000912.1|<->252_237_14570
610344	610522	1	179	179	179	100.00	816394	179	0.02	100.00	gi|13507739|ref|NC_000912.1|<->129_179_11423
610454	610736	1	283	283	283	100.00	816394	283	0.03	100.00	gi|13507739|ref|NC_000912.1|<->68_283_23993
610915	611242	1	329	328	329	99.70	816394	329	0.04	100.00	gi|13507739|ref|NC_000912.1|<->315_329_24698
610974	611242	268	1	269	268	98.88	816394	268	0.03	100.00	gi|13507739|ref|NC_000912.1|<->174_268_17959
611154	611415	262	1	262	262	99.62	816394	262	0.03	100.00	gi|13507739|ref|NC_000912.1|<->253_262_30184
611327	611458	132	1	132	132	100.00	816394	132	0.02	100.00	gi|13507739|ref|NC_000912.1|<->243_132_6837
611377	611505	129	1	129	129	100.00	816394	129	0.02	100.00	gi|13507739|ref|NC_000912.1|<->30_129_5631
611521	611717	197	1	197	197	100.00	816394	197	0.02	100.00	gi|13507739|ref|NC_000912.1|<->334_197_12332
611634	611728	1	95	95	95	100.00	816394	95	0.01	100.00	gi|13507739|ref|NC_000912.1|<->251_95_591
611676	611989	314	1	314	314	100.00	816394	314	0.04	100.00	gi|13507739|ref|NC_000912.1|<->337_314_25722
612093	612595	1	501	503	501	99.40	816394	501	0.06	100.00	gi|13507739|ref|NC_000912.1|<->280_501_62767
612533	612650	118	1	118	118	100.00	816394	118	0.01	100.00	gi|13507739|ref|NC_000912.1|<->114_118_5433
612601	612690	1	90	90	90	100.00	816394	90	0.01	100.00	gi|13507739|ref|NC_000912.1|<->270_90_138
612641	614389	1	1749	1749	1749	100.00	816394	1749	0.21	100.00	gi|13507739|ref|NC_000912.1|<->196_1749_279157
612651	612965	448	131	315	318	94.34	816394	92721	0.04	0.34	gi|13507739|ref|NC_000912.1|<->400_92721_15057729_71+,...,279-
613132	614321	1194	4	1190	1191	89.46	816394	1950	0.15	61.08	gi|13507739|ref|NC_000912.1|<->404_1950_287526_110-,313+,9+
613186	613823	649	19	638	631	86.60	816394	18853	0.08	3.35	gi|13507739|ref|NC_000912.1|<->407_18853_2873536_154+,254+
613446	613801	506	858	356	353	89.61	816394	1100	0.04	32.09	gi|13507739|ref|NC_000912.1|<->107_1100_171035
614498	645754	31262	1	31257	31262	99.94	816394	31262	3.83	100.00	gi|13507739|ref|NC_000912.1|<->396_31262_4929473_37+,...,360+
645177	645754	730	1273	578	544	86.42	816394	1273	0.07	42.73	gi|13507739|ref|NC_000912.1|<->397_1273_160405_38+,...,87+
645666	645784	1	119	119	119	100.00	816394	119	0.01	100.00	gi|13507739|ref|NC_000912.1|<->365_119_8291
645681	645862	11398	11579	182	182	92.86	816394	11888	0.02	1.53	gi|13507739|ref|NC_000912.1|<->414_11888_1674464_276+,...,381-
645681	645862	1161	980	182	182	93.96	816394	1423	0.02	12.79	gi|13507739|ref|NC_000912.1|<->424_1423_201348_342+,225+,222+
645696	645784	1	89	89	89	100.00	816394	203	0.01	43.84	gi|13507739|ref|NC_000912.1|<->274_203_14938
645696	738417	1	92721	92722	92721	99.97	816394	92721	11.36	100.00	gi|13507739|ref|NC_000912.1|<->400_92721_15057729_71+,...,279-
645774	646071	14913	14617	298	297	84.56	816394	18853	0.04	1.58	gi|13507739|ref|NC_000912.1|<->407_18853_2873536_154+,254+
645826	646143	325	11	318	315	94.34	816394	1749	0.04	18.01	gi|13507739|ref|NC_000912.1|<->196_1749_279157
646039	646216	782	608	178	175	88.83	816394	1423	0.02	12.30	gi|13507739|ref|NC_000912.1|<->424_1423_201348_342+,225+,222+
738300	738610	1016	1326	311	311	95.82	816394	1326	0.04	23.45	gi|13507739|ref|NC_000912.1|<->392_1326_143458_6+,69-,40+
738300	738417	538	655	118	118	98.31	816394	655	0.01	18.02	gi|13507739|ref|NC_000912.1|<->408_655_67456_203+,345+,372-
738300	738421	122	1	122	122	96.72	816394	25475	0.01	0.48	gi|13507739|ref|NC_000912.1|<->46_25475_3776891
738333	738550	218	1	218	218	100.00	816394	218	0.03	100.00	gi|13507739|ref|NC_000912.1|<->168_218_49029
738462	738610	1	149	149	149	100.00	816394	149	0.02	100.00	gi|13507739|ref|NC_000912.1|<->277_149_10581
738499	738677	179	1	179	179	97.77	816394	179	0.02	100.00	gi|13507739|ref|NC_000912.1|<->204_179_14946
738499	738640	1	142	142	142	99.30	816394	142	0.02	100.00	gi|13507739|ref|NC_000912.1|<->340_142_8867
738552	738652	101	1	101	101	100.00	816394	101	0.01	100.00	gi|13507739|ref|NC_000912.1|<->306_101_6777
738564	738677	1	114	114	114	98.25	816394	114	0.01	100.00	gi|13507739|ref|NC_000912.1|<->355_114_4373
738580	738757	178	1	178	178	100.00	816394	178	0.02	100.00	gi|13507739|ref|NC_000912.1|<->241_178_14690
738580	738758	1	179	179	179	99.44	816394	179	0.02	100.00	gi|13507739|ref|NC_000912.1|<->265_179_14703
738589	738748	160	1	160	160	98.75	816394	160	0.02	100.00	gi|13507739|ref|NC_000912.1|<->180_160_23029
738627	738911	518	234	285	285	84.32	816394	3107	0.03	9.17	gi|13507739|ref|NC_000912.1|<->395_3107_365326_22+,...,362+
738660	738757	98	1	98	98	98.98	816394	98	0.01	100.00	gi|13507739|ref|NC_000912.1|<->240_98_1473
738660	738838	179	1	179	179	98.88	816394	179	0.02	100.00	gi|13507739|ref|NC_000912.1|<->358_179_13046
738670	738817	148	1	148	148	100.00	816394	148	0.02	100.00	gi|13507739|ref|NC_000912.1|<->282_148_27391
738729	738964	248	25	236	224	92.37	816394	248	0.03	90.32	gi|13507739|ref|NC_000912.1|<->21_248_23777
738729	738838	110	1	110	110	100.00	816394	110	0.01	100.00	gi|13507739|ref|NC_000912.1|<->357_110_6187
738816	738909	167	74	94	94	98.94	816394	167	0.01	56.29	gi|13507739|ref|NC_000912.1|<->322_167_4783
738821	738909	1	89	89	89	100.00	816394	136	0.01	65.44	gi|13507739|ref|NC_000912.1|<->112_136_4673
738821	738948	25475	25348	128	128	100.00	816394	25475	0.02	0.50	gi|13507739|ref|NC_000912.1|<->46_25475_3776891
738888	816394	29	77536	77507	77508	99.98	816394	191498	9.49	40.47	gi|13507739|ref|NC_000912.1|<->403_191498_30807006_104+,...,32+
738888	739342	3962	3509	455	454	91.89	816394	66641	0.06	0.68	gi|13507739|ref|NC_000912.1|<->418_66641_9712947_296-,...,138+
