# Supplementary material for: Comparison of Mycoplasma pneumoniae Genome Sequences from Strains Isolated from Symptomatic and Asymptomatic Patients
Source: Front Microbiol. 2016 Oct 27;7:1701. doi: 10.3389/fmicb.2016.01701 (PMC5081376; doi:10.3389/fmicb.2016.01701)
Supplement: Supplementary File 1 — Fast QC files. HTML files per strain. Each FastQC report includes: Basic Statistics, Per base sequence, quality, Per sequence quality scores, Per base sequence content, Per sequence GC content, Per base N content, Sequence Length Distribution, Sequence Duplication Levels, Overrepresented sequences, Adapter Content, and Kmer Content. [file DataSheet1.zip › Supplementary files/Supplementary file 2 MUMmer/I12-1149-18-95-contigs.coords.txt]

S1	E1	S2	E2	LEN 1	LEN 2	% IDY	LEN R	LEN Q	COV R	COV Q	TAGS
1	113995	113967	1	113995	113967	99.94	816394	191508	13.96	59.51	gi|13507739|ref|NC_000912.1|<->350_191508_20368780_56+,...,328+
14856	15164	1571	1265	309	307	94.19	816394	18858	0.04	1.63	gi|13507739|ref|NC_000912.1|<->358_18858_1644185_149+,332-
45932	46108	177	1	177	177	94.35	816394	308	0.02	57.47	gi|13507739|ref|NC_000912.1|<->174_308_19155
45932	46073	78	219	142	142	97.18	816394	219	0.02	64.84	gi|13507739|ref|NC_000912.1|<->338_219_10843
45932	46199	1558	1826	268	269	92.94	816394	2995	0.03	8.98	gi|13507739|ref|NC_000912.1|<->355_2995_255655_104+,...,204-
45932	46197	11630	11896	266	267	93.26	816394	11981	0.03	2.23	gi|13507739|ref|NC_000912.1|<->356_11981_1085135_109+,...,28+
45932	46199	78	346	268	269	92.19	816394	899	0.03	29.92	gi|13507739|ref|NC_000912.1|<->382_899_72655_309+,31-,103+
45984	46108	125	1	125	125	96.00	816394	125	0.02	100.00	gi|13507739|ref|NC_000912.1|<->239_125_3237
46015	46133	1	120	119	120	95.00	816394	120	0.01	100.00	gi|13507739|ref|NC_000912.1|<->22_120_5401
46041	46199	183	24	159	160	95.62	816394	183	0.02	87.43	gi|13507739|ref|NC_000912.1|<->197_183_8451
111881	112600	3907	4626	720	720	96.94	816394	66444	0.09	1.08	gi|13507739|ref|NC_000912.1|<->367_66444_5270751_200+,...,142-
111896	112044	1	161	149	161	89.44	816394	178	0.02	90.45	gi|13507739|ref|NC_000912.1|<->248_178_4886
114039	114207	169	1	169	169	100.00	816394	169	0.02	100.00	gi|13507739|ref|NC_000912.1|<->267_169_5089
114363	114985	1	623	623	623	100.00	816394	623	0.08	100.00	gi|13507739|ref|NC_000912.1|<->363_623_35865_180-,333+
114892	116242	1351	1	1351	1351	100.00	816394	1351	0.17	100.00	gi|13507739|ref|NC_000912.1|<->360_1351_94851_157-,...,47+
116183	128163	11981	1	11981	11981	99.94	816394	11981	1.47	100.00	gi|13507739|ref|NC_000912.1|<->356_11981_1085135_109+,...,28+
116242	116378	9885	9746	137	140	93.57	816394	11226	0.02	1.25	gi|13507739|ref|NC_000912.1|<->390_11226_1004616_245+,...,319-
116268	116534	67773	68038	267	266	93.26	816394	191508	0.03	0.14	gi|13507739|ref|NC_000912.1|<->350_191508_20368780_56+,...,328+
116284	116533	9112	8863	250	250	94.00	816394	11226	0.03	2.23	gi|13507739|ref|NC_000912.1|<->390_11226_1004616_245+,...,319-
127398	127879	1824	1346	482	479	90.08	816394	12396	0.06	3.86	gi|13507739|ref|NC_000912.1|<->379_12396_1039774_301+,...,96+
128102	128334	233	1	233	233	100.00	816394	233	0.03	100.00	gi|13507739|ref|NC_000912.1|<->270_233_10813
128102	128263	1	162	162	162	96.91	816394	164	0.02	98.78	gi|13507739|ref|NC_000912.1|<->60_164_4490
128248	128394	147	1	147	147	100.00	816394	147	0.02	100.00	gi|13507739|ref|NC_000912.1|<->24_147_3284
128322	128638	317	1	317	317	100.00	816394	317	0.04	100.00	gi|13507739|ref|NC_000912.1|<->17_317_13770
128553	128712	160	1	160	160	100.00	816394	160	0.02	100.00	gi|13507739|ref|NC_000912.1|<->64_160_3970
128626	128903	1	278	278	278	100.00	816394	278	0.03	100.00	gi|13507739|ref|NC_000912.1|<->256_278_13514
128884	129782	899	1	899	899	100.00	816394	899	0.11	100.00	gi|13507739|ref|NC_000912.1|<->382_899_72655_309+,31-,103+
129732	130739	1008	1	1008	1008	100.00	816394	1008	0.12	100.00	gi|13507739|ref|NC_000912.1|<->385_1008_81809_324-,152+,136+
130665	130832	1	168	168	168	100.00	816394	168	0.02	100.00	gi|13507739|ref|NC_000912.1|<->71_168_4262
130827	130934	108	1	108	108	100.00	816394	108	0.01	100.00	gi|13507739|ref|NC_000912.1|<->315_108_736
130848	131737	1	890	890	890	100.00	816394	890	0.11	100.00	gi|13507739|ref|NC_000912.1|<->354_890_56918_93+,...,208-
131663	131848	1	186	186	186	100.00	816394	186	0.02	100.00	gi|13507739|ref|NC_000912.1|<->155_186_7470
131759	131921	1	163	163	163	100.00	816394	163	0.02	100.00	gi|13507739|ref|NC_000912.1|<->196_163_4736
131857	132323	1	467	467	467	100.00	816394	467	0.06	100.00	gi|13507739|ref|NC_000912.1|<->202_467_25180
132338	132460	1	123	123	123	100.00	816394	123	0.02	100.00	gi|13507739|ref|NC_000912.1|<->19_123_1719
132383	135551	3167	1	3169	3167	99.78	816394	3167	0.39	100.00	gi|13507739|ref|NC_000912.1|<->364_3167_282555_184+,...,230+
135527	166315	1	30777	30789	30777	99.92	816394	30777	3.77	100.00	gi|13507739|ref|NC_000912.1|<->378_30777_2952519_298-,...,242+
164928	165272	7984	7662	345	323	86.09	816394	11226	0.04	2.88	gi|13507739|ref|NC_000912.1|<->390_11226_1004616_245+,...,319-
165835	166606	1664	2430	772	767	96.37	816394	2430	0.09	31.56	gi|13507739|ref|NC_000912.1|<->348_2430_134919_52+,...,70+
165913	166606	1	693	694	693	98.27	816394	693	0.09	100.00	gi|13507739|ref|NC_000912.1|<->384_693_56445_323+,265-,70+
166541	166685	1	145	145	145	100.00	816394	145	0.02	100.00	gi|13507739|ref|NC_000912.1|<->325_145_2931
166652	168278	1	1627	1627	1627	100.00	816394	1627	0.20	100.00	gi|13507739|ref|NC_000912.1|<->312_1627_143298
168268	169700	1	1433	1433	1433	100.00	816394	1433	0.18	100.00	gi|13507739|ref|NC_000912.1|<->369_1433_124852_244-,114-,38+
168979	170238	11940	10686	1260	1255	93.35	816394	11981	0.15	10.47	gi|13507739|ref|NC_000912.1|<->356_11981_1085135_109+,...,28+
169039	169288	9112	8863	250	250	92.00	816394	11226	0.03	2.23	gi|13507739|ref|NC_000912.1|<->390_11226_1004616_245+,...,319-
169616	169725	110	1	110	110	100.00	816394	110	0.01	100.00	gi|13507739|ref|NC_000912.1|<->178_110_1353
169669	169857	189	1	189	189	100.00	816394	189	0.02	100.00	gi|13507739|ref|NC_000912.1|<->91_189_9973
169790	181009	1	11226	11220	11226	99.92	816394	11226	1.37	100.00	gi|13507739|ref|NC_000912.1|<->390_11226_1004616_245+,...,319-
177445	177771	29735	29387	327	349	86.25	816394	30777	0.04	1.13	gi|13507739|ref|NC_000912.1|<->378_30777_2952519_298-,...,242+
177731	177834	154	51	104	104	95.19	816394	213	0.01	48.83	gi|13507739|ref|NC_000912.1|<->122_213_9799
177731	177834	855	958	104	104	96.15	816394	1008	0.01	10.32	gi|13507739|ref|NC_000912.1|<->385_1008_81809_324-,152+,136+
177733	177834	1380	1481	102	102	94.12	816394	2995	0.01	3.41	gi|13507739|ref|NC_000912.1|<->355_2995_255655_104+,...,204-
178565	178911	741	395	347	347	91.35	816394	2707	0.04	12.82	gi|13507739|ref|NC_000912.1|<->381_2707_224636_306-,...,94-
178646	178821	176	1	176	176	92.05	816394	308	0.02	57.14	gi|13507739|ref|NC_000912.1|<->174_308_19155
178646	178784	79	217	139	139	97.12	816394	219	0.02	63.47	gi|13507739|ref|NC_000912.1|<->338_219_10843
178646	178913	1559	1826	268	268	92.57	816394	2995	0.03	8.95	gi|13507739|ref|NC_000912.1|<->355_2995_255655_104+,...,204-
178646	178895	11631	11880	250	250	94.00	816394	11981	0.03	2.09	gi|13507739|ref|NC_000912.1|<->356_11981_1085135_109+,...,28+
178646	178895	133	382	250	250	96.80	816394	1522	0.03	16.43	gi|13507739|ref|NC_000912.1|<->362_1522_97612_170+,31-,102+
178646	178895	1021	772	250	250	92.00	816394	1433	0.03	17.45	gi|13507739|ref|NC_000912.1|<->369_1433_124852_244-,114-,38+
178646	178895	79	328	250	250	91.20	816394	899	0.03	27.81	gi|13507739|ref|NC_000912.1|<->382_899_72655_309+,31-,103+
178928	179073	11228	11373	146	146	91.78	816394	11981	0.02	1.22	gi|13507739|ref|NC_000912.1|<->356_11981_1085135_109+,...,28+
179373	179639	1558	1824	267	267	93.63	816394	2995	0.03	8.91	gi|13507739|ref|NC_000912.1|<->355_2995_255655_104+,...,204-
179373	179668	11630	11922	296	293	93.58	816394	11981	0.04	2.45	gi|13507739|ref|NC_000912.1|<->356_11981_1085135_109+,...,28+
179373	179668	1022	730	296	293	90.88	816394	1433	0.04	20.45	gi|13507739|ref|NC_000912.1|<->369_1433_124852_244-,114-,38+
179373	179639	78	344	267	267	93.63	816394	899	0.03	29.70	gi|13507739|ref|NC_000912.1|<->382_899_72655_309+,31-,103+
179374	179668	660	369	295	292	92.20	816394	2707	0.04	10.79	gi|13507739|ref|NC_000912.1|<->381_2707_224636_306-,...,94-
179482	179639	183	26	158	158	93.67	816394	183	0.02	86.34	gi|13507739|ref|NC_000912.1|<->197_183_8451
179482	179637	1	156	156	156	89.74	816394	843	0.02	18.51	gi|13507739|ref|NC_000912.1|<->359_843_60092_150+,30+,176-
180916	181686	1664	2430	771	767	97.54	816394	2430	0.09	31.56	gi|13507739|ref|NC_000912.1|<->348_2430_134919_52+,...,70+
180994	181686	1	693	693	693	99.86	816394	693	0.08	100.00	gi|13507739|ref|NC_000912.1|<->384_693_56445_323+,265-,70+
181621	181791	171	1	171	171	100.00	816394	171	0.02	100.00	gi|13507739|ref|NC_000912.1|<->36_171_4843
181698	182008	1	311	311	311	100.00	816394	311	0.04	100.00	gi|13507739|ref|NC_000912.1|<->159_311_15638
181915	182145	231	1	231	231	100.00	816394	231	0.03	100.00	gi|13507739|ref|NC_000912.1|<->46_231_8141
182278	182388	1	111	111	111	100.00	816394	111	0.01	100.00	gi|13507739|ref|NC_000912.1|<->65_111_1031
182304	183879	1	1585	1576	1585	99.37	816394	1585	0.19	100.00	gi|13507739|ref|NC_000912.1|<->337_1585_110495
183802	183942	141	1	141	141	100.00	816394	141	0.02	100.00	gi|13507739|ref|NC_000912.1|<->110_141_2267
183856	184044	1	189	189	189	100.00	816394	189	0.02	100.00	gi|13507739|ref|NC_000912.1|<->278_189_5980
183881	184044	1	164	164	164	99.39	816394	164	0.02	100.00	gi|13507739|ref|NC_000912.1|<->60_164_4490
183951	184170	220	1	220	220	100.00	816394	220	0.03	100.00	gi|13507739|ref|NC_000912.1|<->153_220_13241
184329	184725	1	397	397	397	100.00	816394	397	0.05	100.00	gi|13507739|ref|NC_000912.1|<->349_397_23086_55-,177+
184653	186140	1	1488	1488	1488	100.00	816394	1488	0.18	100.00	gi|13507739|ref|NC_000912.1|<->389_1488_108870_259-,...,127-
186060	186249	190	1	190	190	100.00	816394	190	0.02	100.00	gi|13507739|ref|NC_000912.1|<->25_190_6005
186158	187391	1	1234	1234	1234	99.59	816394	1234	0.15	100.00	gi|13507739|ref|NC_000912.1|<->377_1234_88744_293+,343+
187383	187496	114	1	114	114	100.00	816394	114	0.01	100.00	gi|13507739|ref|NC_000912.1|<->76_114_775
187412	187727	316	1	316	316	100.00	816394	316	0.04	100.00	gi|13507739|ref|NC_000912.1|<->172_316_8732
187674	190945	3272	1	3272	3272	99.91	816394	3272	0.40	100.00	gi|13507739|ref|NC_000912.1|<->111_3272_259635
191101	191670	570	1	570	570	100.00	816394	570	0.07	100.00	gi|13507739|ref|NC_000912.1|<->351_570_26864_58+,54+,99+
191621	196552	4929	1	4932	4929	99.90	816394	4929	0.60	100.00	gi|13507739|ref|NC_000912.1|<->373_4929_463539_251-,213+,226+
195635	196299	478	1144	665	667	86.06	816394	2995	0.08	22.27	gi|13507739|ref|NC_000912.1|<->355_2995_255655_104+,...,204-
195669	196042	1722	1346	374	377	86.74	816394	2707	0.05	13.93	gi|13507739|ref|NC_000912.1|<->381_2707_224636_306-,...,94-
196468	196634	1	167	167	167	100.00	816394	167	0.02	100.00	gi|13507739|ref|NC_000912.1|<->63_167_6838
196541	196826	1	286	286	286	100.00	816394	286	0.04	100.00	gi|13507739|ref|NC_000912.1|<->14_286_29028
196733	198718	1	1986	1986	1986	99.85	816394	1986	0.24	100.00	gi|13507739|ref|NC_000912.1|<->371_1986_123481_247+,231+,107+
198661	198882	222	1	222	222	100.00	816394	222	0.03	100.00	gi|13507739|ref|NC_000912.1|<->132_222_11305
198810	198977	1	168	168	168	100.00	816394	168	0.02	100.00	gi|13507739|ref|NC_000912.1|<->165_168_8269
198890	244935	46045	1	46046	46045	99.95	816394	46045	5.64	100.00	gi|13507739|ref|NC_000912.1|<->386_46045_4014170_332+,...,271-
244528	245099	572	1	572	572	100.00	816394	572	0.07	100.00	gi|13507739|ref|NC_000912.1|<->374_572_68302_261+,332+
245060	245248	189	1	189	189	100.00	816394	189	0.02	100.00	gi|13507739|ref|NC_000912.1|<->189_189_9540
245061	245248	1	188	188	188	99.47	816394	188	0.02	100.00	gi|13507739|ref|NC_000912.1|<->147_188_10180
245208	245365	1	158	158	158	96.84	816394	159	0.02	99.37	gi|13507739|ref|NC_000912.1|<->290_159_7326
245208	246843	1	1636	1636	1636	99.63	816394	1636	0.20	100.00	gi|13507739|ref|NC_000912.1|<->345_1636_99065_5+,...,169+
246951	247793	843	1	843	843	99.88	816394	843	0.10	100.00	gi|13507739|ref|NC_000912.1|<->359_843_60092_150+,30+,176-
247726	248033	1	308	308	308	100.00	816394	308	0.04	100.00	gi|13507739|ref|NC_000912.1|<->174_308_19155
247980	249222	1246	1	1243	1246	99.76	816394	1246	0.15	100.00	gi|13507739|ref|NC_000912.1|<->368_1246_86604_229+,...,119+
249346	249459	114	1	114	114	100.00	816394	114	0.01	100.00	gi|13507739|ref|NC_000912.1|<->26_114_1189
249469	321922	1	72454	72454	72454	99.98	816394	72454	8.87	100.00	gi|13507739|ref|NC_000912.1|<->352_72454_6035625_68+,23+,182-
321581	322022	243	683	442	441	86.55	816394	1418	0.05	31.10	gi|13507739|ref|NC_000912.1|<->120_1418_123473
321620	322493	1432	551	874	882	84.96	816394	1761	0.11	50.09	gi|13507739|ref|NC_000912.1|<->303_1761_167497
321625	322493	273	1144	869	872	88.04	816394	2995	0.11	29.12	gi|13507739|ref|NC_000912.1|<->355_2995_255655_104+,...,204-
321686	322493	1899	1086	808	814	85.98	816394	2707	0.10	30.07	gi|13507739|ref|NC_000912.1|<->381_2707_224636_306-,...,94-
321839	340695	1	18858	18857	18858	99.95	816394	18858	2.31	100.00	gi|13507739|ref|NC_000912.1|<->358_18858_1644185_149+,332-
322576	322780	1264	1058	205	207	87.44	816394	1433	0.03	14.45	gi|13507739|ref|NC_000912.1|<->369_1433_124852_244-,114-,38+
323104	323410	98805	99113	307	309	94.19	816394	191508	0.04	0.16	gi|13507739|ref|NC_000912.1|<->350_191508_20368780_56+,...,328+
337016	337234	17792	17572	219	221	87.78	816394	18627	0.03	1.19	gi|13507739|ref|NC_000912.1|<->361_18627_1629884_166+,95-,297-
340288	343730	3467	1	3443	3467	98.85	816394	3467	0.42	100.00	gi|13507739|ref|NC_000912.1|<->366_3467_253275_193+,...,332+
343666	410097	1	66444	66432	66444	99.95	816394	66444	8.14	100.00	gi|13507739|ref|NC_000912.1|<->367_66444_5270751_200+,...,142-
347179	347665	191021	191508	487	488	92.23	816394	191508	0.06	0.25	gi|13507739|ref|NC_000912.1|<->350_191508_20368780_56+,...,328+
410106	410282	177	1	177	177	100.00	816394	177	0.02	100.00	gi|13507739|ref|NC_000912.1|<->11_177_2508
410250	410438	189	1	189	189	100.00	816394	189	0.02	100.00	gi|13507739|ref|NC_000912.1|<->148_189_7315
410543	410760	218	1	218	218	100.00	816394	218	0.03	100.00	gi|13507739|ref|NC_000912.1|<->44_218_28475
410667	436150	25485	1	25484	25485	99.96	816394	25485	3.12	100.00	gi|13507739|ref|NC_000912.1|<->264_25485_2040072
435860	436078	3749	3967	219	219	82.27	816394	66444	0.03	0.33	gi|13507739|ref|NC_000912.1|<->367_66444_5270751_200+,...,142-
436057	436150	85	178	94	94	100.00	816394	178	0.01	52.81	gi|13507739|ref|NC_000912.1|<->248_178_4886
436123	436242	120	1	120	120	100.00	816394	120	0.01	100.00	gi|13507739|ref|NC_000912.1|<->340_120_4675
436204	436391	1	188	188	188	98.94	816394	188	0.02	100.00	gi|13507739|ref|NC_000912.1|<->147_188_10180
436204	436311	108	1	108	108	100.00	816394	108	0.01	100.00	gi|13507739|ref|NC_000912.1|<->181_108_1185
436544	436666	92731	92609	123	123	98.37	816394	92731	0.02	0.13	gi|13507739|ref|NC_000912.1|<->129_92731_9325666
436544	437488	944	1	945	944	99.68	816394	944	0.12	100.00	gi|13507739|ref|NC_000912.1|<->365_944_55333_185-,...,285+
438240	438846	1	607	607	607	100.00	816394	607	0.07	100.00	gi|13507739|ref|NC_000912.1|<->375_607_28555_268-,135-,168+
438807	441513	1	2707	2707	2707	99.89	816394	2707	0.33	100.00	gi|13507739|ref|NC_000912.1|<->381_2707_224636_306-,...,94-
441471	443899	1	2430	2429	2430	99.84	816394	2430	0.30	100.00	gi|13507739|ref|NC_000912.1|<->348_2430_134919_52+,...,70+
443806	443989	184	1	184	184	100.00	816394	184	0.02	100.00	gi|13507739|ref|NC_000912.1|<->2_184_4645
443978	444114	137	1	137	137	100.00	816394	137	0.02	100.00	gi|13507739|ref|NC_000912.1|<->50_137_2415
444078	492868	1	48791	48791	48791	99.96	816394	48791	5.98	100.00	gi|13507739|ref|NC_000912.1|<->284_48791_3879208
492844	493602	1	759	759	759	99.87	816394	759	0.09	100.00	gi|13507739|ref|NC_000912.1|<->216_759_34742
493552	495072	1522	1	1521	1522	99.87	816394	1522	0.19	100.00	gi|13507739|ref|NC_000912.1|<->362_1522_97612_170+,31-,102+
495019	496436	1418	1	1418	1418	100.00	816394	1418	0.17	100.00	gi|13507739|ref|NC_000912.1|<->120_1418_123473
496373	496469	1	97	97	97	100.00	816394	97	0.01	100.00	gi|13507739|ref|NC_000912.1|<->117_97_321
496393	496896	504	1	504	504	99.80	816394	504	0.06	100.00	gi|13507739|ref|NC_000912.1|<->280_504_25944
496839	497186	348	1	348	348	100.00	816394	348	0.04	100.00	gi|13507739|ref|NC_000912.1|<->116_348_14391
497094	497201	108	1	108	108	100.00	816394	108	0.01	100.00	gi|13507739|ref|NC_000912.1|<->134_108_856
497361	497463	1	103	103	103	100.00	816394	103	0.01	100.00	gi|13507739|ref|NC_000912.1|<->131_103_471
497389	497527	1	139	139	139	100.00	816394	139	0.02	100.00	gi|13507739|ref|NC_000912.1|<->205_139_3562
497449	497637	189	1	189	189	100.00	816394	189	0.02	100.00	gi|13507739|ref|NC_000912.1|<->156_189_5304
497751	497944	1	194	194	194	100.00	816394	194	0.02	100.00	gi|13507739|ref|NC_000912.1|<->316_194_12735
497869	497966	1	98	98	98	100.00	816394	98	0.01	100.00	gi|13507739|ref|NC_000912.1|<->186_98_307
497970	498247	278	1	278	278	99.28	816394	278	0.03	100.00	gi|13507739|ref|NC_000912.1|<->3_278_9712
498322	498510	189	1	189	189	100.00	816394	189	0.02	100.00	gi|13507739|ref|NC_000912.1|<->105_189_6797
498516	499000	1	485	485	485	99.79	816394	485	0.06	100.00	gi|13507739|ref|NC_000912.1|<->275_485_24708
498907	499187	1	281	281	281	100.00	816394	281	0.03	100.00	gi|13507739|ref|NC_000912.1|<->190_281_18621
499094	499280	1	187	187	187	91.98	816394	511	0.02	36.59	gi|13507739|ref|NC_000912.1|<->203_511_37955
499094	499394	301	1	301	301	100.00	816394	301	0.04	100.00	gi|13507739|ref|NC_000912.1|<->299_301_14880
499331	552917	1	53587	53587	53587	99.96	816394	53587	6.56	100.00	gi|13507739|ref|NC_000912.1|<->201_53587_4503628
552842	552989	1	148	148	148	100.00	816394	148	0.02	100.00	gi|13507739|ref|NC_000912.1|<->341_148_1210
552914	561950	1	9039	9037	9039	99.93	816394	9039	1.11	100.00	gi|13507739|ref|NC_000912.1|<->387_9039_763583_342+,311-,9+
561880	565451	1	3572	3572	3572	100.00	816394	3572	0.44	100.00	gi|13507739|ref|NC_000912.1|<->8_3572_287654
565440	565677	1	238	238	238	100.00	816394	238	0.03	100.00	gi|13507739|ref|NC_000912.1|<->305_238_8024
565703	566141	439	1	439	439	99.32	816394	439	0.05	100.00	gi|13507739|ref|NC_000912.1|<->217_439_20872
565703	565817	1	115	115	115	97.39	816394	72454	0.01	0.16	gi|13507739|ref|NC_000912.1|<->352_72454_6035625_68+,23+,182-
566052	566182	1	131	131	131	100.00	816394	131	0.02	100.00	gi|13507739|ref|NC_000912.1|<->195_131_2925
566103	566240	1	138	138	138	100.00	816394	138	0.02	100.00	gi|13507739|ref|NC_000912.1|<->199_138_2066
566280	567443	1	1164	1164	1164	100.00	816394	1164	0.14	100.00	gi|13507739|ref|NC_000912.1|<->353_1164_77087_79+,...,151-
566441	566543	103	1	103	103	99.03	816394	103	0.01	100.00	gi|13507739|ref|NC_000912.1|<->236_103_1023
566487	566632	1	146	146	146	95.21	816394	339	0.02	43.07	gi|13507739|ref|NC_000912.1|<->72_339_15872
567435	570428	2995	1	2994	2995	99.93	816394	2995	0.37	100.00	gi|13507739|ref|NC_000912.1|<->355_2995_255655_104+,...,204-
569286	569942	654	1	657	654	87.42	816394	18858	0.08	3.47	gi|13507739|ref|NC_000912.1|<->358_18858_1644185_149+,332-
569286	569952	254	918	667	665	86.06	816394	4929	0.08	13.49	gi|13507739|ref|NC_000912.1|<->373_4929_463539_251-,213+,226+
569859	570156	72454	72157	298	298	93.00	816394	72454	0.04	0.41	gi|13507739|ref|NC_000912.1|<->352_72454_6035625_68+,23+,182-
570393	570568	176	1	176	176	100.00	816394	176	0.02	100.00	gi|13507739|ref|NC_000912.1|<->92_176_8629
570501	589126	1	18627	18626	18627	99.93	816394	18627	2.28	100.00	gi|13507739|ref|NC_000912.1|<->361_18627_1629884_166+,95-,297-
588071	588255	1672	1490	185	183	83.24	816394	1761	0.02	10.39	gi|13507739|ref|NC_000912.1|<->303_1761_167497
588071	588291	15397	15179	221	219	87.78	816394	18858	0.03	1.16	gi|13507739|ref|NC_000912.1|<->358_18858_1644185_149+,332-
588071	588221	8	158	151	151	88.74	816394	4929	0.02	3.06	gi|13507739|ref|NC_000912.1|<->373_4929_463539_251-,213+,226+
589033	595613	1	6576	6581	6576	99.42	816394	6576	0.81	100.00	gi|13507739|ref|NC_000912.1|<->388_6576_582514_344-,144+,344-
595520	607915	12396	1	12396	12396	99.91	816394	12396	1.52	100.00	gi|13507739|ref|NC_000912.1|<->379_12396_1039774_301+,...,96+
606836	606959	41	164	124	124	99.19	816394	164	0.02	75.61	gi|13507739|ref|NC_000912.1|<->60_164_4490
607853	608125	1	273	273	273	100.00	816394	273	0.03	100.00	gi|13507739|ref|NC_000912.1|<->282_273_16175
608055	608183	129	1	129	129	100.00	816394	129	0.02	100.00	gi|13507739|ref|NC_000912.1|<->211_129_3135
608123	608305	1	183	183	183	100.00	816394	183	0.02	100.00	gi|13507739|ref|NC_000912.1|<->197_183_8451
608148	608414	9856	9590	267	267	94.38	816394	11226	0.03	2.38	gi|13507739|ref|NC_000912.1|<->390_11226_1004616_245+,...,319-
608238	608362	1	125	125	125	100.00	816394	125	0.02	100.00	gi|13507739|ref|NC_000912.1|<->239_125_3237
608273	608491	219	1	219	219	100.00	816394	219	0.03	100.00	gi|13507739|ref|NC_000912.1|<->338_219_10843
608441	608653	1	213	213	213	100.00	816394	213	0.03	100.00	gi|13507739|ref|NC_000912.1|<->122_213_9799
608560	608653	94	1	94	94	100.00	816394	92731	0.01	0.10	gi|13507739|ref|NC_000912.1|<->129_92731_9325666
608560	608678	119	1	119	119	100.00	816394	119	0.01	100.00	gi|13507739|ref|NC_000912.1|<->228_119_4482
608585	609867	1	1283	1283	1283	99.77	816394	1283	0.16	100.00	gi|13507739|ref|NC_000912.1|<->346_1283_95064_37+,...,124-
608585	609133	23163	22581	549	583	86.20	816394	23163	0.07	2.52	gi|13507739|ref|NC_000912.1|<->372_23163_2136652_250+,125-,321-
609803	609991	1	189	189	189	100.00	816394	189	0.02	100.00	gi|13507739|ref|NC_000912.1|<->313_189_6752
609955	610201	1	247	247	247	100.00	816394	247	0.03	100.00	gi|13507739|ref|NC_000912.1|<->246_247_7363
610135	610741	607	1	607	607	100.00	816394	607	0.07	100.00	gi|13507739|ref|NC_000912.1|<->380_607_47242_302+,...,326+
610910	611247	1	339	338	339	99.71	816394	339	0.04	100.00	gi|13507739|ref|NC_000912.1|<->72_339_15872
610969	611247	278	1	279	278	98.92	816394	278	0.03	100.00	gi|13507739|ref|NC_000912.1|<->3_278_9712
611154	611415	1	262	262	262	99.62	816394	262	0.03	100.00	gi|13507739|ref|NC_000912.1|<->288_262_15462
611322	611463	1	142	142	142	100.00	816394	142	0.02	100.00	gi|13507739|ref|NC_000912.1|<->283_142_4406
611372	611510	139	1	139	139	100.00	816394	139	0.02	100.00	gi|13507739|ref|NC_000912.1|<->335_139_3478
611516	611722	1	207	207	207	100.00	816394	207	0.03	100.00	gi|13507739|ref|NC_000912.1|<->286_207_7510
611671	611994	324	1	324	324	100.00	816394	324	0.04	100.00	gi|13507739|ref|NC_000912.1|<->12_324_14933
612088	612600	1	511	513	511	99.42	816394	511	0.06	100.00	gi|13507739|ref|NC_000912.1|<->203_511_37955
612528	612655	128	1	128	128	100.00	816394	128	0.02	100.00	gi|13507739|ref|NC_000912.1|<->61_128_3633
612596	612695	100	1	100	100	100.00	816394	100	0.01	100.00	gi|13507739|ref|NC_000912.1|<->88_100_543
612636	614394	1	1761	1759	1761	99.89	816394	1761	0.22	100.00	gi|13507739|ref|NC_000912.1|<->303_1761_167497
612651	612965	453	136	315	318	94.34	816394	92731	0.04	0.34	gi|13507739|ref|NC_000912.1|<->129_92731_9325666
613132	614321	1031	2220	1190	1190	89.37	816394	2707	0.15	43.96	gi|13507739|ref|NC_000912.1|<->381_2707_224636_306-,...,94-
613186	613846	654	1	661	654	86.17	816394	18858	0.08	3.47	gi|13507739|ref|NC_000912.1|<->358_18858_1644185_149+,332-
613446	613801	511	863	356	353	89.61	816394	4929	0.04	7.16	gi|13507739|ref|NC_000912.1|<->373_4929_463539_251-,213+,226+
614493	622632	1	8144	8140	8144	99.90	816394	8144	1.00	100.00	gi|13507739|ref|NC_000912.1|<->376_8144_799728_281+,187+,20+
622602	645759	3	23163	23158	23161	99.94	816394	23163	2.84	99.99	gi|13507739|ref|NC_000912.1|<->372_23163_2136652_250+,125-,321-
645177	645759	549	1	583	549	86.53	816394	1283	0.07	42.79	gi|13507739|ref|NC_000912.1|<->346_1283_95064_37+,...,124-
645666	645784	1	119	119	119	100.00	816394	119	0.01	100.00	gi|13507739|ref|NC_000912.1|<->228_119_4482
645681	645862	11486	11667	182	182	92.86	816394	11981	0.02	1.52	gi|13507739|ref|NC_000912.1|<->356_11981_1085135_109+,...,28+
645681	645862	1166	985	182	182	93.96	816394	1433	0.02	12.70	gi|13507739|ref|NC_000912.1|<->369_1433_124852_244-,114-,38+
645691	645784	213	120	94	94	100.00	816394	213	0.01	44.13	gi|13507739|ref|NC_000912.1|<->122_213_9799
645691	738422	1	92731	92732	92731	99.97	816394	92731	11.36	100.00	gi|13507739|ref|NC_000912.1|<->129_92731_9325666
645774	646071	14918	14622	298	297	84.56	816394	18858	0.04	1.57	gi|13507739|ref|NC_000912.1|<->358_18858_1644185_149+,332-
645826	646143	330	16	318	315	94.34	816394	1761	0.04	17.89	gi|13507739|ref|NC_000912.1|<->303_1761_167497
646039	646216	787	613	178	175	88.83	816394	1433	0.02	12.21	gi|13507739|ref|NC_000912.1|<->369_1433_124852_244-,114-,38+
738300	738426	25359	25485	127	127	96.85	816394	25485	0.02	0.50	gi|13507739|ref|NC_000912.1|<->264_25485_2040072
738300	738615	316	1	316	316	95.89	816394	1636	0.04	19.32	gi|13507739|ref|NC_000912.1|<->345_1636_99065_5+,...,169+
738300	738422	822	944	123	123	98.37	816394	944	0.02	13.03	gi|13507739|ref|NC_000912.1|<->365_944_55333_185-,...,285+
738333	738550	1	218	218	218	100.00	816394	218	0.03	100.00	gi|13507739|ref|NC_000912.1|<->44_218_28475
738457	738615	159	1	159	159	100.00	816394	159	0.02	100.00	gi|13507739|ref|NC_000912.1|<->290_159_7326
738494	738682	189	1	189	189	97.88	816394	189	0.02	100.00	gi|13507739|ref|NC_000912.1|<->227_189_8912
738494	738645	152	1	152	152	99.34	816394	152	0.02	100.00	gi|13507739|ref|NC_000912.1|<->82_152_5470
738552	738652	1	101	101	101	100.00	816394	101	0.01	100.00	gi|13507739|ref|NC_000912.1|<->40_101_2737
738559	738682	1	124	124	124	98.39	816394	124	0.02	100.00	gi|13507739|ref|NC_000912.1|<->273_124_2671
738575	738762	188	1	188	188	100.00	816394	188	0.02	100.00	gi|13507739|ref|NC_000912.1|<->147_188_10180
738575	738763	1	189	189	189	99.47	816394	189	0.02	100.00	gi|13507739|ref|NC_000912.1|<->189_189_9540
738589	738748	1	160	160	160	98.75	816394	160	0.02	100.00	gi|13507739|ref|NC_000912.1|<->266_160_11712
738627	738909	2595	2877	283	283	84.21	816394	3467	0.03	8.16	gi|13507739|ref|NC_000912.1|<->366_3467_253275_193+,...,332+
738655	738843	1	189	189	189	98.94	816394	189	0.02	100.00	gi|13507739|ref|NC_000912.1|<->148_189_7315
738655	738762	1	108	108	108	99.07	816394	108	0.01	100.00	gi|13507739|ref|NC_000912.1|<->181_108_1185
738670	738817	1	148	148	148	100.00	816394	148	0.02	100.00	gi|13507739|ref|NC_000912.1|<->336_148_14606
738724	738843	1	120	120	120	100.00	816394	120	0.01	100.00	gi|13507739|ref|NC_000912.1|<->340_120_4675
738724	738964	1	229	241	229	92.53	816394	572	0.03	40.03	gi|13507739|ref|NC_000912.1|<->374_572_68302_261+,332+
738750	738904	1	155	155	155	100.00	816394	155	0.02	100.00	gi|13507739|ref|NC_000912.1|<->32_155_14758
738811	738909	1	99	99	99	98.99	816394	177	0.01	55.93	gi|13507739|ref|NC_000912.1|<->11_177_2508
738816	738909	178	85	94	94	100.00	816394	178	0.01	52.81	gi|13507739|ref|NC_000912.1|<->248_178_4886
738816	738948	1	133	133	133	100.00	816394	25485	0.02	0.52	gi|13507739|ref|NC_000912.1|<->264_25485_2040072
738888	816394	191475	113968	77507	77508	99.98	816394	191508	9.49	40.47	gi|13507739|ref|NC_000912.1|<->350_191508_20368780_56+,...,328+
738888	739342	3967	3514	455	454	91.89	816394	66444	0.06	0.68	gi|13507739|ref|NC_000912.1|<->367_66444_5270751_200+,...,142-
