# Supplementary material for: Comparison of Mycoplasma pneumoniae Genome Sequences from Strains Isolated from Symptomatic and Asymptomatic Patients
Source: Front Microbiol. 2016 Oct 27;7:1701. doi: 10.3389/fmicb.2016.01701 (PMC5081376; doi:10.3389/fmicb.2016.01701)
Supplement: Supplementary File 1 — Fast QC files. HTML files per strain. Each FastQC report includes: Basic Statistics, Per base sequence, quality, Per sequence quality scores, Per base sequence content, Per sequence GC content, Per base N content, Sequence Length Distribution, Sequence Duplication Levels, Overrepresented sequences, Adapter Content, and Kmer Content. [file DataSheet1.zip › Supplementary files/Supplementary file 2 MUMmer/I12-1149-19-95-contigs.coords.txt]

S1	E1	S2	E2	LEN 1	LEN 2	% IDY	LEN R	LEN Q	COV R	COV Q	TAGS
1	57634	57630	1	57634	57630	99.95	816394	135258	7.06	42.61	gi|13507739|ref|NC_000912.1|<->329_135258_10436463
14856	15164	17288	17594	309	307	94.19	816394	18858	0.04	1.63	gi|13507739|ref|NC_000912.1|<->369_18858_1208706_162-,0+
45932	46108	132	308	177	177	94.35	816394	308	0.02	57.47	gi|13507739|ref|NC_000912.1|<->157_308_13865
45932	46199	78	346	268	269	92.19	816394	369	0.03	72.90	gi|13507739|ref|NC_000912.1|<->316_369_19850
45932	46073	78	219	142	142	97.18	816394	219	0.02	64.84	gi|13507739|ref|NC_000912.1|<->339_219_8038
45932	46197	11630	11896	266	267	93.26	816394	11981	0.03	2.23	gi|13507739|ref|NC_000912.1|<->353_11981_771846_49-,...,23+
45932	46199	1558	1826	268	269	92.94	816394	2995	0.03	8.98	gi|13507739|ref|NC_000912.1|<->360_2995_199903_98+,...,110+
45984	46108	1	125	125	125	96.00	816394	125	0.02	100.00	gi|13507739|ref|NC_000912.1|<->279_125_2220
46015	46133	120	1	119	120	95.00	816394	120	0.01	100.00	gi|13507739|ref|NC_000912.1|<->65_120_4724
46041	46199	183	24	159	160	95.62	816394	183	0.02	87.43	gi|13507739|ref|NC_000912.1|<->190_183_6433
57547	111953	1	54407	54407	54407	99.96	816394	56413	6.66	96.44	gi|13507739|ref|NC_000912.1|<->391_56413_4326639_328-,146+,317+
111865	112044	135062	135241	180	180	96.11	816394	135258	0.02	0.13	gi|13507739|ref|NC_000912.1|<->329_135258_10436463
111956	113995	54374	56413	2040	2040	100.00	816394	56413	0.25	3.62	gi|13507739|ref|NC_000912.1|<->391_56413_4326639_328-,146+,317+
114039	114207	169	1	169	169	100.00	816394	169	0.02	100.00	gi|13507739|ref|NC_000912.1|<->276_169_3894
114363	116242	1	1880	1880	1880	100.00	816394	1880	0.23	100.00	gi|13507739|ref|NC_000912.1|<->371_1880_94693_169-,...,51-
115813	116093	1985	1704	281	282	94.70	816394	2582	0.03	10.92	gi|13507739|ref|NC_000912.1|<->384_2582_177036_263-,148-,31+
116183	128163	11981	1	11981	11981	99.93	816394	11981	1.47	100.00	gi|13507739|ref|NC_000912.1|<->353_11981_771846_49-,...,23+
116242	116378	9885	9746	137	140	93.57	816394	11226	0.02	1.25	gi|13507739|ref|NC_000912.1|<->397_11226_736058_252+,...,325-
116268	116534	11436	11701	267	266	93.26	816394	135258	0.03	0.20	gi|13507739|ref|NC_000912.1|<->329_135258_10436463
116284	116533	9112	8863	250	250	94.00	816394	11226	0.03	2.23	gi|13507739|ref|NC_000912.1|<->397_11226_736058_252+,...,325-
127398	127879	1321	843	482	479	90.08	816394	13212	0.06	3.63	gi|13507739|ref|NC_000912.1|<->361_13212_804607_106+,...,346+
128102	128334	233	1	233	233	100.00	816394	233	0.03	100.00	gi|13507739|ref|NC_000912.1|<->281_233_7374
128102	128263	1	162	162	162	96.91	816394	164	0.02	98.78	gi|13507739|ref|NC_000912.1|<->59_164_3218
128248	128394	147	1	147	147	100.00	816394	147	0.02	100.00	gi|13507739|ref|NC_000912.1|<->19_147_2302
128322	128903	1	582	582	582	100.00	816394	582	0.07	100.00	gi|13507739|ref|NC_000912.1|<->350_582_23404_12-,...,260+
128884	129474	591	1	591	591	100.00	816394	591	0.07	100.00	gi|13507739|ref|NC_000912.1|<->97_591_29716
129414	129782	369	1	369	369	100.00	816394	369	0.05	100.00	gi|13507739|ref|NC_000912.1|<->316_369_19850
129732	130380	649	1	649	649	100.00	816394	649	0.08	100.00	gi|13507739|ref|NC_000912.1|<->130_649_41532
130304	130739	1	436	436	436	100.00	816394	436	0.05	100.00	gi|13507739|ref|NC_000912.1|<->326_436_17491
130665	130832	168	1	168	168	100.00	816394	168	0.02	100.00	gi|13507739|ref|NC_000912.1|<->61_168_3079
130827	130934	108	1	108	108	100.00	816394	108	0.01	100.00	gi|13507739|ref|NC_000912.1|<->324_108_385
130848	131368	1	521	521	521	100.00	816394	521	0.06	100.00	gi|13507739|ref|NC_000912.1|<->359_521_18009_90+,44+
131385	131737	1	353	353	353	100.00	816394	353	0.04	100.00	gi|13507739|ref|NC_000912.1|<->223_353_12115
131663	131848	1	186	186	186	100.00	816394	186	0.02	100.00	gi|13507739|ref|NC_000912.1|<->147_186_5764
131759	131921	1	163	163	163	100.00	816394	163	0.02	100.00	gi|13507739|ref|NC_000912.1|<->186_163_3560
131857	132323	467	1	467	467	100.00	816394	467	0.06	100.00	gi|13507739|ref|NC_000912.1|<->233_467_18612
132338	132460	1	123	123	123	100.00	816394	123	0.02	100.00	gi|13507739|ref|NC_000912.1|<->15_123_1236
132383	133027	1	642	645	642	99.53	816394	642	0.08	100.00	gi|13507739|ref|NC_000912.1|<->102_642_31307
132971	135551	2582	1	2581	2582	99.81	816394	2582	0.32	100.00	gi|13507739|ref|NC_000912.1|<->384_2582_177036_263-,148-,31+
135527	166315	30785	1	30789	30785	99.94	816394	30785	3.77	100.00	gi|13507739|ref|NC_000912.1|<->380_30785_2140509_249-,...,310+
164928	165272	7984	7662	345	323	86.09	816394	11226	0.04	2.88	gi|13507739|ref|NC_000912.1|<->397_11226_736058_252+,...,325-
165913	166606	689	1	694	689	96.25	816394	689	0.09	100.00	gi|13507739|ref|NC_000912.1|<->357_689_36490_70-,272+,323+
166541	166685	145	1	145	145	100.00	816394	145	0.02	100.00	gi|13507739|ref|NC_000912.1|<->307_145_2196
166652	168278	1627	1	1627	1627	100.00	816394	1627	0.20	100.00	gi|13507739|ref|NC_000912.1|<->114_1627_113604
168268	169700	1433	1	1433	1433	100.00	816394	1433	0.18	100.00	gi|13507739|ref|NC_000912.1|<->356_1433_94004_68+,107+,213-
168979	170238	11940	10686	1260	1255	93.35	816394	11981	0.15	10.47	gi|13507739|ref|NC_000912.1|<->353_11981_771846_49-,...,23+
169039	169288	9112	8863	250	250	92.00	816394	11226	0.03	2.23	gi|13507739|ref|NC_000912.1|<->397_11226_736058_252+,...,325-
169616	169725	110	1	110	110	100.00	816394	110	0.01	100.00	gi|13507739|ref|NC_000912.1|<->166_110_1135
169669	169857	1	189	189	189	100.00	816394	189	0.02	100.00	gi|13507739|ref|NC_000912.1|<->257_189_8645
169790	181009	1	11226	11220	11226	99.92	816394	11226	1.37	100.00	gi|13507739|ref|NC_000912.1|<->397_11226_736058_252+,...,325-
177445	177771	1043	1391	327	349	86.25	816394	30785	0.04	1.13	gi|13507739|ref|NC_000912.1|<->380_30785_2140509_249-,...,310+
177731	177834	496	599	104	104	96.15	816394	649	0.01	16.02	gi|13507739|ref|NC_000912.1|<->130_649_41532
177731	177834	154	51	104	104	95.19	816394	1128	0.01	9.22	gi|13507739|ref|NC_000912.1|<->396_1128_65189_120+,...,245+
177733	177834	1380	1481	102	102	94.12	816394	2995	0.01	3.41	gi|13507739|ref|NC_000912.1|<->360_2995_199903_98+,...,110+
178565	178911	472	126	347	347	91.35	816394	1960	0.04	17.70	gi|13507739|ref|NC_000912.1|<->377_1960_126255_218-,255+,8+
178646	178821	133	308	176	176	92.05	816394	308	0.02	57.14	gi|13507739|ref|NC_000912.1|<->157_308_13865
178646	178895	79	328	250	250	91.20	816394	369	0.03	67.75	gi|13507739|ref|NC_000912.1|<->316_369_19850
178646	178784	79	217	139	139	97.12	816394	219	0.02	63.47	gi|13507739|ref|NC_000912.1|<->339_219_8038
178646	178895	11631	11880	250	250	94.00	816394	11981	0.03	2.09	gi|13507739|ref|NC_000912.1|<->353_11981_771846_49-,...,23+
178646	178895	413	662	250	250	92.00	816394	1433	0.03	17.45	gi|13507739|ref|NC_000912.1|<->356_1433_94004_68+,107+,213-
178646	178913	1559	1826	268	268	92.57	816394	2995	0.03	8.95	gi|13507739|ref|NC_000912.1|<->360_2995_199903_98+,...,110+
178646	178895	2098	1849	250	250	96.80	816394	2230	0.03	11.21	gi|13507739|ref|NC_000912.1|<->375_2230_98257_212+,...,158-
178928	179073	11228	11373	146	146	91.78	816394	11981	0.02	1.22	gi|13507739|ref|NC_000912.1|<->353_11981_771846_49-,...,23+
179373	179639	78	344	267	267	93.63	816394	369	0.03	72.36	gi|13507739|ref|NC_000912.1|<->316_369_19850
179373	179668	11630	11922	296	293	93.58	816394	11981	0.04	2.45	gi|13507739|ref|NC_000912.1|<->353_11981_771846_49-,...,23+
179373	179668	412	704	296	293	90.88	816394	1433	0.04	20.45	gi|13507739|ref|NC_000912.1|<->356_1433_94004_68+,107+,213-
179373	179639	1558	1824	267	267	93.63	816394	2995	0.03	8.91	gi|13507739|ref|NC_000912.1|<->360_2995_199903_98+,...,110+
179374	179668	391	100	295	292	92.20	816394	1960	0.04	14.90	gi|13507739|ref|NC_000912.1|<->377_1960_126255_218-,255+,8+
179482	179637	1	156	156	156	89.74	816394	251	0.02	62.15	gi|13507739|ref|NC_000912.1|<->141_251_10896
179482	179639	183	26	158	158	93.67	816394	183	0.02	86.34	gi|13507739|ref|NC_000912.1|<->190_183_6433
180994	181377	384	1	384	384	100.00	816394	384	0.05	100.00	gi|13507739|ref|NC_000912.1|<->322_384_11124
180994	181686	689	1	693	689	97.26	816394	689	0.08	100.00	gi|13507739|ref|NC_000912.1|<->357_689_36490_70-,272+,323+
181621	181791	171	1	171	171	100.00	816394	171	0.02	100.00	gi|13507739|ref|NC_000912.1|<->32_171_3310
181698	182008	1	311	311	311	100.00	816394	311	0.04	100.00	gi|13507739|ref|NC_000912.1|<->149_311_11291
181915	182349	1	435	435	435	99.77	816394	435	0.05	100.00	gi|13507739|ref|NC_000912.1|<->392_435_23403_341+,133+
182052	183879	1	1834	1828	1834	99.62	816394	1834	0.22	100.00	gi|13507739|ref|NC_000912.1|<->365_1834_96667_133+,...,273+
183802	183942	1	141	141	141	100.00	816394	141	0.02	100.00	gi|13507739|ref|NC_000912.1|<->330_141_1693
183856	184044	1	189	189	189	100.00	816394	189	0.02	100.00	gi|13507739|ref|NC_000912.1|<->289_189_4042
183881	184044	1	164	164	164	99.39	816394	164	0.02	100.00	gi|13507739|ref|NC_000912.1|<->59_164_3218
183951	184170	1	220	220	220	100.00	816394	220	0.03	100.00	gi|13507739|ref|NC_000912.1|<->208_220_9602
184329	186140	1	1812	1812	1812	100.00	816394	1812	0.22	100.00	gi|13507739|ref|NC_000912.1|<->395_1812_93240_50-,...,123-
185820	187391	1577	1	1572	1577	97.59	816394	1781	0.19	88.55	gi|13507739|ref|NC_000912.1|<->393_1781_88603_345+,...,298+
186060	186249	1	190	190	190	100.00	816394	190	0.02	100.00	gi|13507739|ref|NC_000912.1|<->71_190_3950
186158	187391	1	1234	1234	1234	99.59	816394	1234	0.15	100.00	gi|13507739|ref|NC_000912.1|<->388_1234_62068_305+,345-
186461	190945	1	4485	4485	4485	99.87	816394	4485	0.55	100.00	gi|13507739|ref|NC_000912.1|<->394_4485_239507_345-,...,104-
191101	191670	1	570	570	570	100.00	816394	570	0.07	100.00	gi|13507739|ref|NC_000912.1|<->373_570_19017_207+,174+,56-
191621	195475	1	3855	3855	3855	99.90	816394	3855	0.47	100.00	gi|13507739|ref|NC_000912.1|<->352_3855_260198_39+,205-,183+
195449	196552	1103	1	1104	1103	99.91	816394	1103	0.14	100.00	gi|13507739|ref|NC_000912.1|<->258_1103_78136
195635	196299	478	1144	665	667	86.06	816394	2995	0.08	22.27	gi|13507739|ref|NC_000912.1|<->360_2995_199903_98+,...,110+
195669	196042	1453	1077	374	377	86.74	816394	1960	0.05	19.23	gi|13507739|ref|NC_000912.1|<->377_1960_126255_218-,255+,8+
196468	196634	1	167	167	167	100.00	816394	167	0.02	100.00	gi|13507739|ref|NC_000912.1|<->63_167_5162
196541	196826	286	1	286	286	100.00	816394	286	0.04	100.00	gi|13507739|ref|NC_000912.1|<->228_286_23639
196733	198718	1	1986	1986	1986	99.85	816394	1986	0.24	100.00	gi|13507739|ref|NC_000912.1|<->374_1986_88664_211-,239+,101+
198661	198882	222	1	222	222	100.00	816394	222	0.03	100.00	gi|13507739|ref|NC_000912.1|<->126_222_8344
198810	198977	168	1	168	168	100.00	816394	168	0.02	100.00	gi|13507739|ref|NC_000912.1|<->38_168_5496
198890	199105	216	1	216	216	100.00	816394	216	0.03	100.00	gi|13507739|ref|NC_000912.1|<->184_216_8062
199041	244935	45894	1	45895	45894	99.95	816394	45894	5.62	100.00	gi|13507739|ref|NC_000912.1|<->370_45894_2853048_162-,1+
244528	245099	1	572	572	572	100.00	816394	572	0.07	100.00	gi|13507739|ref|NC_000912.1|<->368_572_53715_162+,57+
245060	245248	1	189	189	189	100.00	816394	189	0.02	100.00	gi|13507739|ref|NC_000912.1|<->301_189_7636
245061	245248	1	188	188	188	99.47	816394	188	0.02	100.00	gi|13507739|ref|NC_000912.1|<->138_188_7765
245208	245365	1	158	158	158	96.84	816394	159	0.02	99.37	gi|13507739|ref|NC_000912.1|<->303_159_5969
245208	246843	1636	1	1636	1636	99.63	816394	1636	0.20	100.00	gi|13507739|ref|NC_000912.1|<->367_1636_75205_156-,...,4+
246197	248033	377	2230	1837	1854	89.56	816394	2230	0.23	83.14	gi|13507739|ref|NC_000912.1|<->375_2230_98257_212+,...,158-
246951	247613	1	663	663	663	99.85	816394	663	0.08	100.00	gi|13507739|ref|NC_000912.1|<->165_663_30528
247543	247793	251	1	251	251	100.00	816394	251	0.03	100.00	gi|13507739|ref|NC_000912.1|<->141_251_10896
247726	248033	308	1	308	308	100.00	816394	308	0.04	100.00	gi|13507739|ref|NC_000912.1|<->157_308_13865
247980	249222	1246	1	1243	1246	99.76	816394	1246	0.15	100.00	gi|13507739|ref|NC_000912.1|<->379_1246_63952_238+,...,118+
249346	249459	114	1	114	114	100.00	816394	114	0.01	100.00	gi|13507739|ref|NC_000912.1|<->21_114_762
249469	249747	1	279	279	279	99.64	816394	279	0.03	100.00	gi|13507739|ref|NC_000912.1|<->69_279_8511
249685	321922	72238	1	72238	72238	99.97	816394	72238	8.85	100.00	gi|13507739|ref|NC_000912.1|<->171_72238_4239172
321581	322022	993	1433	442	441	86.55	816394	2168	0.05	20.34	gi|13507739|ref|NC_000912.1|<->362_2168_133287_113+,...,117+
321620	322493	1430	551	874	880	85.15	816394	1759	0.11	50.03	gi|13507739|ref|NC_000912.1|<->312_1759_130121
321625	322493	273	1144	869	872	88.04	816394	2995	0.11	29.12	gi|13507739|ref|NC_000912.1|<->360_2995_199903_98+,...,110+
321686	322493	1631	817	808	815	85.87	816394	1960	0.10	41.58	gi|13507739|ref|NC_000912.1|<->377_1960_126255_218-,255+,8+
321839	340695	18858	1	18857	18858	99.95	816394	18858	2.31	100.00	gi|13507739|ref|NC_000912.1|<->369_18858_1208706_162-,0+
322576	322780	170	376	205	207	87.44	816394	1433	0.03	14.45	gi|13507739|ref|NC_000912.1|<->356_1433_94004_68+,107+,213-
323104	323410	42468	42776	307	309	94.19	816394	135258	0.04	0.23	gi|13507739|ref|NC_000912.1|<->329_135258_10436463
337016	337234	17792	17572	219	221	87.78	816394	19946	0.03	1.11	gi|13507739|ref|NC_000912.1|<->366_19946_1232324_153+,...,346-
340602	340777	1	176	176	176	96.02	816394	176	0.02	100.00	gi|13507739|ref|NC_000912.1|<->58_176_3302
340699	343730	1	3032	3032	3032	99.47	816394	3032	0.37	100.00	gi|13507739|ref|NC_000912.1|<->175_3032_143075
343666	410097	1	66408	66432	66408	99.93	816394	66408	8.14	100.00	gi|13507739|ref|NC_000912.1|<->372_66408_3894366_195+,...,135-
347179	347723	134684	135241	545	558	89.80	816394	135258	0.07	0.41	gi|13507739|ref|NC_000912.1|<->329_135258_10436463
410106	410282	177	1	177	177	100.00	816394	177	0.02	100.00	gi|13507739|ref|NC_000912.1|<->10_177_1892
410250	410438	1	189	189	189	100.00	816394	189	0.02	100.00	gi|13507739|ref|NC_000912.1|<->54_189_5596
410543	410760	218	1	218	218	100.00	816394	218	0.03	100.00	gi|13507739|ref|NC_000912.1|<->43_218_23449
410667	436150	25485	1	25484	25485	99.96	816394	25485	3.12	100.00	gi|13507739|ref|NC_000912.1|<->271_25485_1526816
435860	436133	3749	4034	274	286	79.79	816394	66408	0.03	0.43	gi|13507739|ref|NC_000912.1|<->372_66408_3894366_195+,...,135-
436057	436150	135165	135258	94	94	100.00	816394	135258	0.01	0.07	gi|13507739|ref|NC_000912.1|<->329_135258_10436463
436123	436242	120	1	120	120	100.00	816394	120	0.01	100.00	gi|13507739|ref|NC_000912.1|<->340_120_3368
436204	436391	1	188	188	188	98.94	816394	188	0.02	100.00	gi|13507739|ref|NC_000912.1|<->138_188_7765
436204	436311	108	1	108	108	100.00	816394	108	0.01	100.00	gi|13507739|ref|NC_000912.1|<->170_108_872
436544	436666	92731	92609	123	123	98.37	816394	92731	0.02	0.13	gi|13507739|ref|NC_000912.1|<->125_92731_6713208
436544	438325	1781	1	1782	1781	99.38	816394	1781	0.22	100.00	gi|13507739|ref|NC_000912.1|<->393_1781_88603_345+,...,298+
438240	438846	607	1	607	607	100.00	816394	607	0.07	100.00	gi|13507739|ref|NC_000912.1|<->351_607_22442_33+,129+,277+
438807	439135	1	329	329	329	99.70	816394	329	0.04	100.00	gi|13507739|ref|NC_000912.1|<->20_329_16190
439076	441034	1	1960	1959	1960	99.85	816394	1960	0.24	100.00	gi|13507739|ref|NC_000912.1|<->377_1960_126255_218-,255+,8+
440999	441513	1	515	515	515	100.00	816394	515	0.06	100.00	gi|13507739|ref|NC_000912.1|<->139_515_24858
441471	443226	1	1756	1756	1756	99.89	816394	1756	0.22	100.00	gi|13507739|ref|NC_000912.1|<->378_1756_62474_229-,285-,96+
443211	443899	689	1	689	689	99.71	816394	689	0.08	100.00	gi|13507739|ref|NC_000912.1|<->357_689_36490_70-,272+,323+
443806	443989	1	184	184	184	100.00	816394	184	0.02	100.00	gi|13507739|ref|NC_000912.1|<->62_184_3177
443978	444114	137	1	137	137	100.00	816394	137	0.02	100.00	gi|13507739|ref|NC_000912.1|<->47_137_1917
444078	492868	1	48791	48791	48791	99.96	816394	48791	5.98	100.00	gi|13507739|ref|NC_000912.1|<->295_48791_2850102
492844	495072	1	2230	2229	2230	99.87	816394	2230	0.27	100.00	gi|13507739|ref|NC_000912.1|<->375_2230_98257_212+,...,158-
495019	497186	2168	1	2168	2168	99.95	816394	2168	0.27	100.00	gi|13507739|ref|NC_000912.1|<->362_2168_133287_113+,...,117+
497094	497201	108	1	108	108	100.00	816394	108	0.01	100.00	gi|13507739|ref|NC_000912.1|<->127_108_447
497135	497454	1	320	320	320	100.00	816394	1834	0.04	17.45	gi|13507739|ref|NC_000912.1|<->365_1834_96667_133+,...,273+
497361	497463	103	1	103	103	100.00	816394	103	0.01	100.00	gi|13507739|ref|NC_000912.1|<->202_103_411
497389	497527	139	1	139	139	100.00	816394	139	0.02	100.00	gi|13507739|ref|NC_000912.1|<->282_139_3323
497449	497637	1	189	189	189	100.00	816394	189	0.02	100.00	gi|13507739|ref|NC_000912.1|<->60_189_4029
497751	497944	194	1	194	194	100.00	816394	194	0.02	100.00	gi|13507739|ref|NC_000912.1|<->136_194_8735
497869	497966	98	1	98	98	100.00	816394	98	0.01	100.00	gi|13507739|ref|NC_000912.1|<->246_98_207
497970	498247	278	1	278	278	99.28	816394	278	0.03	100.00	gi|13507739|ref|NC_000912.1|<->3_278_7387
498322	498510	189	1	189	189	100.00	816394	189	0.02	100.00	gi|13507739|ref|NC_000912.1|<->99_189_5502
498516	499000	485	1	485	485	100.00	816394	485	0.06	100.00	gi|13507739|ref|NC_000912.1|<->385_485_17281_286+,161+,187+
498907	499187	1	281	281	281	100.00	816394	281	0.03	100.00	gi|13507739|ref|NC_000912.1|<->181_281_12362
499094	499280	511	325	187	187	91.98	816394	511	0.02	36.59	gi|13507739|ref|NC_000912.1|<->236_511_29083
499094	528822	1	29729	29729	29729	99.97	816394	59777	3.64	49.73	gi|13507739|ref|NC_000912.1|<->355_59777_3511224_52+,...,18-
528786	553007	29886	54109	24222	24224	99.97	816394	59777	2.97	40.52	gi|13507739|ref|NC_000912.1|<->355_59777_3511224_52+,...,18-
552747	558531	53993	59777	5785	5785	99.91	816394	59777	0.71	9.68	gi|13507739|ref|NC_000912.1|<->355_59777_3511224_52+,...,18-
558461	561950	3492	1	3490	3492	99.89	816394	3492	0.43	100.00	gi|13507739|ref|NC_000912.1|<->22_3492_209101
561880	565677	1	3798	3798	3798	100.00	816394	3798	0.47	100.00	gi|13507739|ref|NC_000912.1|<->349_3798_218150_9+,269+,314+
565703	566141	439	1	439	439	99.32	816394	439	0.05	100.00	gi|13507739|ref|NC_000912.1|<->217_439_15572
565703	565817	1	115	115	115	97.39	816394	279	0.01	41.22	gi|13507739|ref|NC_000912.1|<->69_279_8511
566052	566182	131	1	131	131	100.00	816394	131	0.02	100.00	gi|13507739|ref|NC_000912.1|<->37_131_2159
566103	566240	1	138	138	138	100.00	816394	138	0.02	100.00	gi|13507739|ref|NC_000912.1|<->193_138_1404
566280	566534	1	255	255	255	100.00	816394	255	0.03	100.00	gi|13507739|ref|NC_000912.1|<->78_255_8638
566441	566543	103	1	103	103	99.03	816394	103	0.01	100.00	gi|13507739|ref|NC_000912.1|<->243_103_713
566450	566580	1	131	131	131	100.00	816394	131	0.02	100.00	gi|13507739|ref|NC_000912.1|<->140_131_4267
566487	566632	339	194	146	146	95.21	816394	339	0.02	43.07	gi|13507739|ref|NC_000912.1|<->278_339_10860
566487	567443	1	957	957	957	100.00	816394	957	0.12	100.00	gi|13507739|ref|NC_000912.1|<->358_957_43481_72+,131-,142-
567435	570428	2995	1	2994	2995	99.93	816394	2995	0.37	100.00	gi|13507739|ref|NC_000912.1|<->360_2995_199903_98+,...,110+
569286	569952	254	918	667	665	86.06	816394	1103	0.08	60.29	gi|13507739|ref|NC_000912.1|<->258_1103_78136
569286	569942	18205	18858	657	654	87.42	816394	18858	0.08	3.47	gi|13507739|ref|NC_000912.1|<->369_18858_1208706_162-,0+
569859	570156	1	298	298	298	93.00	816394	72238	0.04	0.41	gi|13507739|ref|NC_000912.1|<->171_72238_4239172
570393	570568	176	1	176	176	100.00	816394	176	0.02	100.00	gi|13507739|ref|NC_000912.1|<->89_176_7205
570501	590445	1	19946	19945	19946	99.93	816394	19946	2.44	100.00	gi|13507739|ref|NC_000912.1|<->366_19946_1232324_153+,...,346-
588071	588221	8	158	151	151	88.74	816394	1103	0.02	13.69	gi|13507739|ref|NC_000912.1|<->258_1103_78136
588071	588255	1670	1488	185	183	83.24	816394	1759	0.02	10.40	gi|13507739|ref|NC_000912.1|<->312_1759_130121
588071	588291	3462	3680	221	219	87.78	816394	18858	0.03	1.16	gi|13507739|ref|NC_000912.1|<->369_18858_1208706_162-,0+
589033	590246	13212	11999	1214	1214	100.00	816394	13212	0.15	9.19	gi|13507739|ref|NC_000912.1|<->361_13212_804607_106+,...,346+
589033	594300	5269	1	5268	5269	99.91	816394	5269	0.65	100.00	gi|13507739|ref|NC_000912.1|<->389_5269_321233_308+,346+
594207	607412	13212	1	13206	13212	99.67	816394	13212	1.62	100.00	gi|13507739|ref|NC_000912.1|<->361_13212_804607_106+,...,346+
606836	606959	41	164	124	124	99.19	816394	164	0.02	75.61	gi|13507739|ref|NC_000912.1|<->59_164_3218
607326	607616	291	1	291	291	100.00	816394	291	0.04	100.00	gi|13507739|ref|NC_000912.1|<->304_291_10208
607592	608125	534	1	534	534	100.00	816394	534	0.07	100.00	gi|13507739|ref|NC_000912.1|<->386_534_29234_292+,205+,85-
608055	608183	1	129	129	129	100.00	816394	129	0.02	100.00	gi|13507739|ref|NC_000912.1|<->167_129_2442
608123	608305	1	183	183	183	100.00	816394	183	0.02	100.00	gi|13507739|ref|NC_000912.1|<->190_183_6433
608148	608414	9856	9590	267	267	94.38	816394	11226	0.03	2.38	gi|13507739|ref|NC_000912.1|<->397_11226_736058_252+,...,325-
608238	608362	125	1	125	125	100.00	816394	125	0.02	100.00	gi|13507739|ref|NC_000912.1|<->279_125_2220
608273	608491	219	1	219	219	100.00	816394	219	0.03	100.00	gi|13507739|ref|NC_000912.1|<->339_219_8038
608441	609568	1	1128	1128	1128	99.73	816394	1128	0.14	100.00	gi|13507739|ref|NC_000912.1|<->396_1128_65189_120+,...,245+
608560	608653	94	1	94	94	100.00	816394	92731	0.01	0.10	gi|13507739|ref|NC_000912.1|<->125_92731_6713208
608585	609133	31321	30739	549	583	86.20	816394	31321	0.07	1.86	gi|13507739|ref|NC_000912.1|<->383_31321_2114149_261-,...,214+
609563	609867	305	1	305	305	100.00	816394	305	0.04	100.00	gi|13507739|ref|NC_000912.1|<->121_305_9369
609803	609991	1	189	189	189	100.00	816394	189	0.02	100.00	gi|13507739|ref|NC_000912.1|<->320_189_5011
609955	610432	1	478	478	478	100.00	816394	478	0.06	100.00	gi|13507739|ref|NC_000912.1|<->382_478_22425_253+,133+
610339	610527	1	189	189	189	100.00	816394	189	0.02	100.00	gi|13507739|ref|NC_000912.1|<->232_189_5725
610449	610741	1	293	293	293	100.00	816394	293	0.04	100.00	gi|13507739|ref|NC_000912.1|<->267_293_10202
610910	611247	339	1	338	339	99.71	816394	339	0.04	100.00	gi|13507739|ref|NC_000912.1|<->278_339_10860
610969	611247	278	1	279	278	98.92	816394	278	0.03	100.00	gi|13507739|ref|NC_000912.1|<->3_278_7387
611154	611415	262	1	262	262	99.62	816394	262	0.03	100.00	gi|13507739|ref|NC_000912.1|<->194_262_11681
611322	611463	1	142	142	142	100.00	816394	142	0.02	100.00	gi|13507739|ref|NC_000912.1|<->294_142_3030
611372	611510	139	1	139	139	100.00	816394	139	0.02	100.00	gi|13507739|ref|NC_000912.1|<->337_139_2586
611516	611994	1	479	479	479	100.00	816394	479	0.06	100.00	gi|13507739|ref|NC_000912.1|<->387_479_17734_299+,161-,179+
612088	612600	511	1	513	511	99.42	816394	511	0.06	100.00	gi|13507739|ref|NC_000912.1|<->236_511_29083
612528	612655	1	128	128	128	100.00	816394	128	0.02	100.00	gi|13507739|ref|NC_000912.1|<->152_128_2605
612596	612695	1	100	100	100	100.00	816394	100	0.01	100.00	gi|13507739|ref|NC_000912.1|<->119_100_344
612636	614394	1	1759	1759	1759	100.00	816394	1759	0.22	100.00	gi|13507739|ref|NC_000912.1|<->312_1759_130121
612651	612965	453	136	315	318	94.34	816394	92731	0.04	0.34	gi|13507739|ref|NC_000912.1|<->125_92731_6713208
613132	614321	762	1952	1190	1191	89.46	816394	1960	0.15	60.77	gi|13507739|ref|NC_000912.1|<->377_1960_126255_218-,255+,8+
613186	613846	18205	18858	661	654	86.17	816394	18858	0.08	3.47	gi|13507739|ref|NC_000912.1|<->369_18858_1208706_162-,0+
613446	613801	511	863	356	353	89.61	816394	1103	0.04	32.00	gi|13507739|ref|NC_000912.1|<->258_1103_78136
614493	622616	1	8126	8124	8126	99.93	816394	31321	1.00	25.94	gi|13507739|ref|NC_000912.1|<->383_31321_2114149_261-,...,214+
622602	645759	8162	31321	23158	23160	99.94	816394	31321	2.84	73.94	gi|13507739|ref|NC_000912.1|<->383_31321_2114149_261-,...,214+
645177	645784	693	120	608	574	87.08	816394	1128	0.07	50.89	gi|13507739|ref|NC_000912.1|<->396_1128_65189_120+,...,245+
645681	645862	11486	11667	182	182	92.86	816394	11981	0.02	1.52	gi|13507739|ref|NC_000912.1|<->353_11981_771846_49-,...,23+
645681	645862	268	449	182	182	93.96	816394	1433	0.02	12.70	gi|13507739|ref|NC_000912.1|<->356_1433_94004_68+,107+,213-
645691	738422	1	92731	92732	92731	99.97	816394	92731	11.36	100.00	gi|13507739|ref|NC_000912.1|<->125_92731_6713208
645774	646071	3941	4237	298	297	84.56	816394	18858	0.04	1.57	gi|13507739|ref|NC_000912.1|<->369_18858_1208706_162-,0+
645826	646143	330	16	318	315	94.34	816394	1759	0.04	17.91	gi|13507739|ref|NC_000912.1|<->312_1759_130121
646039	646216	647	821	178	175	88.83	816394	1433	0.02	12.21	gi|13507739|ref|NC_000912.1|<->356_1433_94004_68+,107+,213-
738300	738426	25359	25485	127	127	96.85	816394	25485	0.02	0.50	gi|13507739|ref|NC_000912.1|<->271_25485_1526816
738300	738615	1321	1636	316	316	95.89	816394	1636	0.04	19.32	gi|13507739|ref|NC_000912.1|<->367_1636_75205_156-,...,4+
738300	738422	1659	1781	123	123	98.37	816394	1781	0.02	6.91	gi|13507739|ref|NC_000912.1|<->393_1781_88603_345+,...,298+
738333	738550	1	218	218	218	100.00	816394	218	0.03	100.00	gi|13507739|ref|NC_000912.1|<->43_218_23449
738457	738615	159	1	159	159	100.00	816394	159	0.02	100.00	gi|13507739|ref|NC_000912.1|<->303_159_5969
738494	738645	1	152	152	152	99.34	816394	152	0.02	100.00	gi|13507739|ref|NC_000912.1|<->189_152_4551
738494	738682	189	1	189	189	97.88	816394	189	0.02	100.00	gi|13507739|ref|NC_000912.1|<->234_189_7383
738552	738652	1	101	101	101	100.00	816394	101	0.01	100.00	gi|13507739|ref|NC_000912.1|<->40_101_1744
738559	738682	1	124	124	124	98.39	816394	124	0.02	100.00	gi|13507739|ref|NC_000912.1|<->283_124_2122
738575	738762	188	1	188	188	100.00	816394	188	0.02	100.00	gi|13507739|ref|NC_000912.1|<->138_188_7765
738575	738763	189	1	189	189	99.47	816394	189	0.02	100.00	gi|13507739|ref|NC_000912.1|<->301_189_7636
738589	738748	1	160	160	160	98.75	816394	160	0.02	100.00	gi|13507739|ref|NC_000912.1|<->275_160_9142
738627	738909	438	156	283	283	84.21	816394	3032	0.03	9.33	gi|13507739|ref|NC_000912.1|<->175_3032_143075
738655	738762	1	108	108	108	99.07	816394	108	0.01	100.00	gi|13507739|ref|NC_000912.1|<->170_108_872
738655	738843	189	1	189	189	98.94	816394	189	0.02	100.00	gi|13507739|ref|NC_000912.1|<->54_189_5596
738670	738817	1	148	148	148	100.00	816394	148	0.02	100.00	gi|13507739|ref|NC_000912.1|<->338_148_11838
738724	738843	1	120	120	120	100.00	816394	120	0.01	100.00	gi|13507739|ref|NC_000912.1|<->340_120_3368
738724	738964	572	344	241	229	92.53	816394	572	0.03	40.03	gi|13507739|ref|NC_000912.1|<->368_572_53715_162+,57+
738750	738904	1	155	155	155	100.00	816394	155	0.02	100.00	gi|13507739|ref|NC_000912.1|<->27_155_11282
738811	738909	1	99	99	99	98.99	816394	177	0.01	55.93	gi|13507739|ref|NC_000912.1|<->10_177_1892
738816	738948	1	133	133	133	100.00	816394	25485	0.02	0.52	gi|13507739|ref|NC_000912.1|<->271_25485_1526816
738816	738909	135258	135165	94	94	100.00	816394	135258	0.01	0.07	gi|13507739|ref|NC_000912.1|<->329_135258_10436463
738833	739342	4034	3514	510	521	89.29	816394	66408	0.06	0.78	gi|13507739|ref|NC_000912.1|<->372_66408_3894366_195+,...,135-
738888	816394	135138	57631	77507	77508	99.97	816394	135258	9.49	57.30	gi|13507739|ref|NC_000912.1|<->329_135258_10436463
