# Supplementary material for: Comparison of Mycoplasma pneumoniae Genome Sequences from Strains Isolated from Symptomatic and Asymptomatic Patients
Source: Front Microbiol. 2016 Oct 27;7:1701. doi: 10.3389/fmicb.2016.01701 (PMC5081376; doi:10.3389/fmicb.2016.01701)
Supplement: Supplementary File 1 — Fast QC files. HTML files per strain. Each FastQC report includes: Basic Statistics, Per base sequence, quality, Per sequence quality scores, Per base sequence content, Per sequence GC content, Per base N content, Sequence Length Distribution, Sequence Duplication Levels, Overrepresented sequences, Adapter Content, and Kmer Content. [file DataSheet1.zip › Supplementary files/Supplementary file 2 MUMmer/I12-1149-20-90-contigs.coords.txt]

S1	E1	S2	E2	LEN 1	LEN 2	% IDY	LEN R	LEN Q	COV R	COV Q	TAGS
1	57629	77537	135161	57629	57625	99.95	816394	135161	7.06	42.63	gi|13507739|ref|NC_000912.1|<->110_135161_25185749
14856	15164	17288	17594	309	307	94.19	816394	18853	0.04	1.63	gi|13507739|ref|NC_000912.1|<->440_18853_2786717_341+,55+
45932	46068	137	1	137	137	97.08	816394	209	0.02	65.55	gi|13507739|ref|NC_000912.1|<->131_209_18323
45932	46103	172	1	172	172	94.19	816394	298	0.02	57.72	gi|13507739|ref|NC_000912.1|<->224_298_31566
45932	46199	817	549	268	269	92.19	816394	889	0.03	30.26	gi|13507739|ref|NC_000912.1|<->428_889_120739_264+,312-,127+
45932	46197	11542	11808	266	267	93.26	816394	11888	0.03	2.25	gi|13507739|ref|NC_000912.1|<->433_11888_1891346_299+,...,392-
45932	46068	137	1	137	137	95.62	816394	1689	0.02	8.11	gi|13507739|ref|NC_000912.1|<->434_1689_265474_304-,3+,223+
45980	46077	1	98	98	98	97.96	816394	98	0.01	100.00	gi|13507739|ref|NC_000912.1|<->205_98_2909
45989	46181	1	194	193	194	93.30	816394	194	0.02	100.00	gi|13507739|ref|NC_000912.1|<->234_194_17908
45989	46103	1	115	115	115	95.65	816394	115	0.01	100.00	gi|13507739|ref|NC_000912.1|<->381_115_4485
46015	46133	120	1	119	120	95.00	816394	120	0.01	100.00	gi|13507739|ref|NC_000912.1|<->276_120_11246
57552	113990	56439	1	56439	56439	99.96	816394	56439	6.91	100.00	gi|13507739|ref|NC_000912.1|<->409_56439_10241971_33-,...,327-
111881	112600	62997	62278	720	720	96.94	816394	66898	0.09	1.08	gi|13507739|ref|NC_000912.1|<->451_66898_9568142_202+,...,378-
111938	112044	119	13	107	107	95.33	816394	119	0.01	89.92	gi|13507739|ref|NC_000912.1|<->118_119_3192
114044	114202	159	1	159	159	100.00	816394	159	0.02	100.00	gi|13507739|ref|NC_000912.1|<->319_159_9322
114121	114240	1	120	120	120	100.00	816394	120	0.01	100.00	gi|13507739|ref|NC_000912.1|<->80_120_4569
114157	114249	93	1	93	93	100.00	816394	93	0.01	100.00	gi|13507739|ref|NC_000912.1|<->227_93_739
114368	114980	613	1	613	613	100.00	816394	613	0.08	100.00	gi|13507739|ref|NC_000912.1|<->442_613_63385_348+,383-,373-
114897	115225	329	1	329	329	100.00	816394	329	0.04	100.00	gi|13507739|ref|NC_000912.1|<->157_329_24428
115151	115516	1	366	366	366	100.00	816394	366	0.04	100.00	gi|13507739|ref|NC_000912.1|<->77_366_25992
115428	116237	1	810	810	810	100.00	816394	810	0.10	100.00	gi|13507739|ref|NC_000912.1|<->410_810_99645_36+,134-,143+
116188	128075	11888	1	11888	11888	99.94	816394	11888	1.46	100.00	gi|13507739|ref|NC_000912.1|<->433_11888_1891346_299+,...,392-
116242	116378	1337	1476	137	140	93.57	816394	10140	0.02	1.38	gi|13507739|ref|NC_000912.1|<->447_10140_1613297_396+,...,90+
116268	116534	123731	123466	267	266	93.26	816394	135161	0.03	0.20	gi|13507739|ref|NC_000912.1|<->110_135161_25185749
116284	116533	2110	2359	250	250	94.00	816394	10140	0.03	2.47	gi|13507739|ref|NC_000912.1|<->447_10140_1613297_396+,...,90+
127398	127879	1222	744	482	479	90.08	816394	13113	0.06	3.65	gi|13507739|ref|NC_000912.1|<->435_13113_1950873_306+,...,401+
127987	128158	1	172	172	172	100.00	816394	172	0.02	100.00	gi|13507739|ref|NC_000912.1|<->265_172_8310
128107	128256	1	150	150	150	98.00	816394	154	0.02	97.40	gi|13507739|ref|NC_000912.1|<->128_154_7426
128107	128329	1	223	223	223	100.00	816394	223	0.03	100.00	gi|13507739|ref|NC_000912.1|<->129_223_18684
128253	128389	137	1	137	137	100.00	816394	137	0.02	100.00	gi|13507739|ref|NC_000912.1|<->28_137_5758
128327	128633	1	307	307	307	100.00	816394	307	0.04	100.00	gi|13507739|ref|NC_000912.1|<->316_307_24812
128558	128707	1	150	150	150	100.00	816394	150	0.02	100.00	gi|13507739|ref|NC_000912.1|<->249_150_6134
128631	128898	1	268	268	268	100.00	816394	268	0.03	100.00	gi|13507739|ref|NC_000912.1|<->66_268_23739
128889	129777	1	889	889	889	100.00	816394	889	0.11	100.00	gi|13507739|ref|NC_000912.1|<->428_889_120739_264+,312-,127+
129737	130734	998	1	998	998	100.00	816394	998	0.12	100.00	gi|13507739|ref|NC_000912.1|<->439_998_132271_331+,35-,43+
130670	130827	1	158	158	158	100.00	816394	158	0.02	100.00	gi|13507739|ref|NC_000912.1|<->11_158_7193
130832	130929	98	1	98	98	100.00	816394	98	0.01	100.00	gi|13507739|ref|NC_000912.1|<->267_98_909
130853	131732	880	1	880	880	100.00	816394	880	0.11	100.00	gi|13507739|ref|NC_000912.1|<->450_880_102742_231+,...,242-
131671	131852	1	182	182	182	100.00	816394	182	0.02	100.00	gi|13507739|ref|NC_000912.1|<->398_182_14380_16+,343+,338+
131764	131916	1	153	153	153	100.00	816394	153	0.02	100.00	gi|13507739|ref|NC_000912.1|<->390_153_7985
131862	132318	457	1	457	457	100.00	816394	457	0.06	100.00	gi|13507739|ref|NC_000912.1|<->326_457_44453
132343	132455	1	113	113	113	100.00	816394	113	0.01	100.00	gi|13507739|ref|NC_000912.1|<->374_113_2947
132388	135546	1	3157	3159	3157	99.78	816394	3157	0.39	100.00	gi|13507739|ref|NC_000912.1|<->425_3157_477544_254-,...,117+
135532	166606	1	31071	31075	31071	99.94	816394	31071	3.81	100.00	gi|13507739|ref|NC_000912.1|<->449_31071_5141712_403-,...,12+
164928	165272	3238	3560	345	323	86.09	816394	10140	0.04	3.19	gi|13507739|ref|NC_000912.1|<->447_10140_1613297_396+,...,90+
165835	166606	1658	2424	772	767	96.24	816394	2424	0.09	31.64	gi|13507739|ref|NC_000912.1|<->446_2424_254018_394-,...,12+
165918	166606	688	1	689	688	98.26	816394	688	0.08	100.00	gi|13507739|ref|NC_000912.1|<->408_688_103336_12-,41+,91+
166546	166680	135	1	135	135	100.00	816394	135	0.02	100.00	gi|13507739|ref|NC_000912.1|<->5_135_4272
166597	166711	115	1	115	115	100.00	816394	115	0.01	100.00	gi|13507739|ref|NC_000912.1|<->126_115_3189
166657	169695	3039	1	3039	3039	100.00	816394	3039	0.37	100.00	gi|13507739|ref|NC_000912.1|<->421_3039_458111_225+,...,365-
168979	170238	11852	10598	1260	1255	93.35	816394	11888	0.15	10.56	gi|13507739|ref|NC_000912.1|<->433_11888_1891346_299+,...,392-
169039	169288	2110	2359	250	250	92.00	816394	10140	0.03	2.47	gi|13507739|ref|NC_000912.1|<->447_10140_1613297_396+,...,90+
169621	169720	100	1	100	100	100.00	816394	100	0.01	100.00	gi|13507739|ref|NC_000912.1|<->393_100_1458
169674	169852	179	1	179	179	100.00	816394	179	0.02	100.00	gi|13507739|ref|NC_000912.1|<->178_179_17327
169795	169993	1	199	199	199	100.00	816394	199	0.02	100.00	gi|13507739|ref|NC_000912.1|<->239_199_19800
169921	170893	973	1	973	973	99.79	816394	973	0.12	100.00	gi|13507739|ref|NC_000912.1|<->196_973_100868
170865	181004	10140	1	10140	10140	99.99	816394	10140	1.24	100.00	gi|13507739|ref|NC_000912.1|<->447_10140_1613297_396+,...,90+
177445	177771	29738	29390	327	349	86.25	816394	31071	0.04	1.12	gi|13507739|ref|NC_000912.1|<->449_31071_5141712_403-,...,12+
177731	177834	149	46	104	104	95.19	816394	203	0.01	51.23	gi|13507739|ref|NC_000912.1|<->114_203_16193
177731	177834	850	953	104	104	96.15	816394	998	0.01	10.42	gi|13507739|ref|NC_000912.1|<->439_998_132271_331+,35-,43+
177733	177834	315	214	102	102	94.12	816394	1689	0.01	6.04	gi|13507739|ref|NC_000912.1|<->434_1689_265474_304-,3+,223+
178565	178911	1484	1830	347	347	91.35	816394	1950	0.04	17.79	gi|13507739|ref|NC_000912.1|<->429_1950_283981_272+,332+,9+
178646	178781	136	1	136	136	97.06	816394	209	0.02	65.07	gi|13507739|ref|NC_000912.1|<->131_209_18323
178646	178811	171	6	166	166	92.77	816394	298	0.02	55.70	gi|13507739|ref|NC_000912.1|<->224_298_31566
178646	178895	2093	1844	250	250	96.80	816394	2220	0.03	11.26	gi|13507739|ref|NC_000912.1|<->406_2220_239399_7-,...,4+
178646	178811	408	573	166	166	95.78	816394	3039	0.02	5.46	gi|13507739|ref|NC_000912.1|<->421_3039_458111_225+,...,365-
178646	178895	816	567	250	250	91.20	816394	889	0.03	28.12	gi|13507739|ref|NC_000912.1|<->428_889_120739_264+,312-,127+
178646	178895	11543	11792	250	250	94.00	816394	11888	0.03	2.10	gi|13507739|ref|NC_000912.1|<->433_11888_1891346_299+,...,392-
178702	178895	1	194	194	194	94.33	816394	194	0.02	100.00	gi|13507739|ref|NC_000912.1|<->234_194_17908
178928	179073	11140	11285	146	146	91.78	816394	11888	0.02	1.23	gi|13507739|ref|NC_000912.1|<->433_11888_1891346_299+,...,392-
179373	179668	407	699	296	293	90.88	816394	3039	0.04	9.64	gi|13507739|ref|NC_000912.1|<->421_3039_458111_225+,...,365-
179373	179639	817	551	267	267	93.63	816394	889	0.03	30.03	gi|13507739|ref|NC_000912.1|<->428_889_120739_264+,312-,127+
179373	179668	11542	11834	296	293	93.58	816394	11888	0.04	2.46	gi|13507739|ref|NC_000912.1|<->433_11888_1891346_299+,...,392-
179374	179668	1565	1856	295	292	92.20	816394	1950	0.04	14.97	gi|13507739|ref|NC_000912.1|<->429_1950_283981_272+,332+,9+
179430	179623	1	194	194	194	94.85	816394	194	0.02	100.00	gi|13507739|ref|NC_000912.1|<->234_194_17908
179487	179637	241	91	151	151	89.40	816394	241	0.02	62.66	gi|13507739|ref|NC_000912.1|<->19_241_22262
179487	179623	137	1	137	137	94.16	816394	137	0.02	100.00	gi|13507739|ref|NC_000912.1|<->369_137_8107
179535	179624	90	1	90	90	98.89	816394	90	0.01	100.00	gi|13507739|ref|NC_000912.1|<->69_90_395
179536	179639	124	21	104	104	97.12	816394	124	0.01	83.87	gi|13507739|ref|NC_000912.1|<->170_124_5876
179536	179639	1270	1167	104	104	97.12	816394	1270	0.01	8.19	gi|13507739|ref|NC_000912.1|<->423_1270_150775_232+,10-,289+
180897	181686	30280	31071	790	792	98.48	816394	31071	0.10	2.55	gi|13507739|ref|NC_000912.1|<->449_31071_5141712_403-,...,12+
180916	181686	1658	2424	771	767	97.41	816394	2424	0.09	31.64	gi|13507739|ref|NC_000912.1|<->446_2424_254018_394-,...,12+
180999	181686	688	1	688	688	99.85	816394	688	0.08	100.00	gi|13507739|ref|NC_000912.1|<->408_688_103336_12-,41+,91+
181626	181786	1	161	161	161	100.00	816394	161	0.02	100.00	gi|13507739|ref|NC_000912.1|<->294_161_8101
181698	182008	1148	1458	311	311	100.00	816394	1458	0.04	21.33	gi|13507739|ref|NC_000912.1|<->431_1458_167740_280+,...,71+
181920	182140	221	1	221	221	100.00	816394	221	0.03	100.00	gi|13507739|ref|NC_000912.1|<->93_221_12576
182283	182383	1	101	101	101	100.00	816394	101	0.01	100.00	gi|13507739|ref|NC_000912.1|<->145_101_1155
182331	183874	1553	1	1544	1553	99.42	816394	1553	0.19	100.00	gi|13507739|ref|NC_000912.1|<->395_1553_194680
183807	183937	131	1	131	131	100.00	816394	131	0.02	100.00	gi|13507739|ref|NC_000912.1|<->189_131_3372
183861	184039	179	1	179	179	100.00	816394	179	0.02	100.00	gi|13507739|ref|NC_000912.1|<->208_179_9647
183886	184039	1	154	154	154	99.35	816394	154	0.02	100.00	gi|13507739|ref|NC_000912.1|<->128_154_7426
183951	184165	215	1	215	215	100.00	816394	215	0.03	100.00	gi|13507739|ref|NC_000912.1|<->27_215_24442
184334	184579	246	1	246	246	100.00	816394	246	0.03	100.00	gi|13507739|ref|NC_000912.1|<->293_246_21195
184527	184720	194	1	194	194	100.00	816394	194	0.02	100.00	gi|13507739|ref|NC_000912.1|<->139_194_11958
184658	185939	1282	1	1282	1282	100.00	816394	1282	0.16	100.00	gi|13507739|ref|NC_000912.1|<->417_1282_172639_135+,15-,149+
185870	186135	266	1	266	266	100.00	816394	266	0.03	100.00	gi|13507739|ref|NC_000912.1|<->112_266_18225
186065	186244	1	180	180	180	100.00	816394	180	0.02	100.00	gi|13507739|ref|NC_000912.1|<->154_180_9650
186163	186349	1	187	187	187	99.47	816394	187	0.02	100.00	gi|13507739|ref|NC_000912.1|<->195_187_13281
186204	187386	1	1182	1183	1182	98.90	816394	1182	0.14	100.00	gi|13507739|ref|NC_000912.1|<->419_1182_149064_161+,...,402-
186262	187386	1	1125	1125	1125	99.64	816394	1125	0.14	100.00	gi|13507739|ref|NC_000912.1|<->438_1125_145817_330+,402-
186461	187722	1261	1	1262	1261	99.13	816394	1261	0.15	100.00	gi|13507739|ref|NC_000912.1|<->414_1261_154035_94+,98+,402+
187388	187491	1	104	104	104	100.00	816394	104	0.01	100.00	gi|13507739|ref|NC_000912.1|<->317_104_1197
187417	187722	1	306	306	306	100.00	816394	306	0.04	100.00	gi|13507739|ref|NC_000912.1|<->78_306_16182
187679	190940	3262	1	3262	3262	99.91	816394	3262	0.40	100.00	gi|13507739|ref|NC_000912.1|<->284_3262_461457
191106	191665	560	1	560	560	100.00	816394	560	0.07	100.00	gi|13507739|ref|NC_000912.1|<->436_560_50087_320-,...,167+
191626	191952	1	327	327	327	100.00	816394	327	0.04	100.00	gi|13507739|ref|NC_000912.1|<->56_327_29316
191900	196547	1	4647	4648	4647	99.94	816394	4647	0.57	100.00	gi|13507739|ref|NC_000912.1|<->318_4647_750796
195635	196299	1217	551	665	667	86.06	816394	1689	0.08	39.49	gi|13507739|ref|NC_000912.1|<->434_1689_265474_304-,3+,223+
195669	196042	503	879	374	377	86.74	816394	1950	0.05	19.33	gi|13507739|ref|NC_000912.1|<->429_1950_283981_272+,332+,9+
196473	196629	157	1	157	157	100.00	816394	157	0.02	100.00	gi|13507739|ref|NC_000912.1|<->48_157_11297
196738	197493	756	1	756	756	99.60	816394	756	0.09	100.00	gi|13507739|ref|NC_000912.1|<->292_756_80067
197426	198713	1288	1	1288	1288	100.00	816394	1288	0.16	100.00	gi|13507739|ref|NC_000912.1|<->138_1288_132851
198666	198877	212	1	212	212	100.00	816394	212	0.03	100.00	gi|13507739|ref|NC_000912.1|<->351_212_18088
198815	198972	158	1	158	158	100.00	816394	158	0.02	100.00	gi|13507739|ref|NC_000912.1|<->380_158_11968
198895	199100	206	1	206	206	100.00	816394	206	0.03	100.00	gi|13507739|ref|NC_000912.1|<->313_206_18895
199046	244935	1	45890	45890	45890	99.95	816394	45890	5.62	100.00	gi|13507739|ref|NC_000912.1|<->411_45890_6980075_47+,341-
244528	245094	1	567	567	567	100.00	816394	567	0.07	100.00	gi|13507739|ref|NC_000912.1|<->441_567_116907_341-,23+
245065	245243	179	1	179	179	100.00	816394	179	0.02	100.00	gi|13507739|ref|NC_000912.1|<->288_179_15203
245066	245243	1	178	178	178	99.44	816394	178	0.02	100.00	gi|13507739|ref|NC_000912.1|<->258_178_15526
245213	245361	149	1	149	149	96.64	816394	149	0.02	100.00	gi|13507739|ref|NC_000912.1|<->300_149_11388
245213	246538	1	1326	1326	1326	99.55	816394	1326	0.16	100.00	gi|13507739|ref|NC_000912.1|<->430_1326_142172_279+,63+,377+
246197	248028	372	2220	1832	1849	89.53	816394	2220	0.22	83.29	gi|13507739|ref|NC_000912.1|<->406_2220_239399_7-,...,4+
246531	246838	308	1	308	308	100.00	816394	308	0.04	100.00	gi|13507739|ref|NC_000912.1|<->203_308_15362
246956	247608	1	653	653	653	99.85	816394	653	0.08	100.00	gi|13507739|ref|NC_000912.1|<->74_653_69545
247548	247788	1	241	241	241	100.00	816394	241	0.03	100.00	gi|13507739|ref|NC_000912.1|<->19_241_22262
247731	248028	1	298	298	298	100.00	816394	298	0.04	100.00	gi|13507739|ref|NC_000912.1|<->224_298_31566
247985	249439	1	1458	1455	1458	99.59	816394	1458	0.18	100.00	gi|13507739|ref|NC_000912.1|<->431_1458_167740_280+,...,71+
249351	249454	1	104	104	104	100.00	816394	104	0.01	100.00	gi|13507739|ref|NC_000912.1|<->22_104_1516
249474	249742	269	1	269	269	99.63	816394	269	0.03	100.00	gi|13507739|ref|NC_000912.1|<->40_269_20892
249690	321917	72228	1	72228	72228	99.98	816394	72228	8.85	100.00	gi|13507739|ref|NC_000912.1|<->222_72228_10523879
321581	322022	698	1138	442	441	86.55	816394	1868	0.05	23.61	gi|13507739|ref|NC_000912.1|<->427_1868_247314_260+,35-,371-
321620	322493	1425	546	874	880	85.15	816394	1749	0.11	50.31	gi|13507739|ref|NC_000912.1|<->206_1749_279348
321625	322493	1422	551	869	872	88.04	816394	1689	0.11	51.63	gi|13507739|ref|NC_000912.1|<->434_1689_265474_304-,3+,223+
321686	322493	325	1139	808	815	85.87	816394	1950	0.10	41.79	gi|13507739|ref|NC_000912.1|<->429_1950_283981_272+,332+,9+
321844	340695	18853	1	18852	18853	99.95	816394	18853	2.31	100.00	gi|13507739|ref|NC_000912.1|<->440_18853_2786717_341+,55+
322576	322780	165	371	205	207	87.44	816394	3039	0.03	6.81	gi|13507739|ref|NC_000912.1|<->421_3039_458111_225+,...,365-
323104	323410	92699	92391	307	309	94.19	816394	135161	0.04	0.23	gi|13507739|ref|NC_000912.1|<->110_135161_25185749
337016	337234	17787	17567	219	221	87.78	816394	18617	0.03	1.19	gi|13507739|ref|NC_000912.1|<->426_18617_2846735_256+,147-,358+
340607	343725	3191	1	3119	3191	97.40	816394	3191	0.38	100.00	gi|13507739|ref|NC_000912.1|<->412_3191_364489_57+,...,169+
343671	364713	66898	45844	21043	21055	99.91	816394	66898	2.58	31.47	gi|13507739|ref|NC_000912.1|<->451_66898_9568142_202+,...,378-
347179	347660	483	1	482	483	92.15	816394	135161	0.06	0.36	gi|13507739|ref|NC_000912.1|<->110_135161_25185749
364399	410133	45963	229	45735	45735	99.97	816394	66898	5.60	68.37	gi|13507739|ref|NC_000912.1|<->451_66898_9568142_202+,...,378-
410076	410433	358	1	358	358	100.00	816394	66898	0.04	0.54	gi|13507739|ref|NC_000912.1|<->451_66898_9568142_202+,...,378-
410543	410760	218	1	218	218	100.00	816394	218	0.03	100.00	gi|13507739|ref|NC_000912.1|<->375_218_48918
410672	436145	25475	1	25474	25475	99.96	816394	25475	3.12	100.00	gi|13507739|ref|NC_000912.1|<->119_25475_3624875
435860	436078	63155	62937	219	219	82.27	816394	66898	0.03	0.33	gi|13507739|ref|NC_000912.1|<->451_66898_9568142_202+,...,378-
436057	436145	89	1	89	89	100.00	816394	119	0.01	74.79	gi|13507739|ref|NC_000912.1|<->118_119_3192
436128	436237	1	110	110	110	100.00	816394	110	0.01	100.00	gi|13507739|ref|NC_000912.1|<->372_110_6607
436209	436306	1	98	98	98	100.00	816394	98	0.01	100.00	gi|13507739|ref|NC_000912.1|<->257_98_1120
436209	436386	1	178	178	178	98.88	816394	178	0.02	100.00	gi|13507739|ref|NC_000912.1|<->258_178_15526
436549	436666	92721	92604	118	118	98.31	816394	92721	0.01	0.13	gi|13507739|ref|NC_000912.1|<->413_92721_16136197_68+,...,301-
436549	437204	655	1	656	655	99.70	816394	655	0.08	100.00	gi|13507739|ref|NC_000912.1|<->420_655_63655_217+,361+,387-
437139	438320	1	1182	1182	1182	99.24	816394	1182	0.14	100.00	gi|13507739|ref|NC_000912.1|<->419_1182_149064_161+,...,402-
437395	438655	1261	1	1261	1261	99.37	816394	1261	0.15	100.00	gi|13507739|ref|NC_000912.1|<->414_1261_154035_94+,98+,402+
438612	439130	519	1	519	519	99.81	816394	519	0.06	100.00	gi|13507739|ref|NC_000912.1|<->416_519_52073_122+,134+,83+
439081	441029	1950	1	1949	1950	99.85	816394	1950	0.24	100.00	gi|13507739|ref|NC_000912.1|<->429_1950_283981_272+,332+,9+
441004	441508	505	1	505	505	100.00	816394	505	0.06	100.00	gi|13507739|ref|NC_000912.1|<->174_505_56469
441476	443899	1	2424	2424	2424	99.79	816394	2424	0.30	100.00	gi|13507739|ref|NC_000912.1|<->446_2424_254018_394-,...,12+
443811	443984	1	174	174	174	100.00	816394	174	0.02	100.00	gi|13507739|ref|NC_000912.1|<->102_174_7926
443983	444109	127	1	127	127	100.00	816394	127	0.02	100.00	gi|13507739|ref|NC_000912.1|<->158_127_3847
444083	492863	1	48781	48781	48781	99.96	816394	48781	5.98	100.00	gi|13507739|ref|NC_000912.1|<->92_48781_7011787
492849	495067	1	2220	2219	2220	99.86	816394	2220	0.27	100.00	gi|13507739|ref|NC_000912.1|<->406_2220_239399_7-,...,4+
495024	496891	1868	1	1868	1868	99.95	816394	1868	0.23	100.00	gi|13507739|ref|NC_000912.1|<->427_1868_247314_260+,35-,371-
496844	497432	589	1	589	589	100.00	816394	589	0.07	100.00	gi|13507739|ref|NC_000912.1|<->405_589_74975_0+,...,75+
497366	497458	93	1	93	93	100.00	816394	93	0.01	100.00	gi|13507739|ref|NC_000912.1|<->24_93_364
497394	497522	129	1	129	129	100.00	816394	129	0.02	100.00	gi|13507739|ref|NC_000912.1|<->340_129_6230
497454	497632	1	179	179	179	100.00	816394	179	0.02	100.00	gi|13507739|ref|NC_000912.1|<->199_179_9376
497756	497939	1	184	184	184	100.00	816394	184	0.02	100.00	gi|13507739|ref|NC_000912.1|<->237_184_21344
497975	498242	268	1	268	268	99.25	816394	268	0.03	100.00	gi|13507739|ref|NC_000912.1|<->176_268_17734
498327	498505	1	179	179	179	100.00	816394	179	0.02	100.00	gi|13507739|ref|NC_000912.1|<->229_179_12172
498521	498995	475	1	475	475	100.00	816394	475	0.06	100.00	gi|13507739|ref|NC_000912.1|<->437_475_47497_325+,307+,253+
498907	499187	281	1	281	281	100.00	816394	281	0.03	100.00	gi|13507739|ref|NC_000912.1|<->21_281_34696
499099	499280	1	182	182	182	91.76	816394	501	0.02	36.33	gi|13507739|ref|NC_000912.1|<->302_501_62746
499165	499389	225	1	225	225	100.00	816394	225	0.03	100.00	gi|13507739|ref|NC_000912.1|<->84_225_16846
499336	553007	59300	5628	53672	53673	99.96	816394	59300	6.57	90.51	gi|13507739|ref|NC_000912.1|<->415_59300_8693888_101+,...,100+
552747	558418	5672	1	5672	5672	99.91	816394	59300	0.69	9.56	gi|13507739|ref|NC_000912.1|<->415_59300_8693888_101+,...,100+
552747	553007	5816	5556	261	261	98.85	816394	59300	0.03	0.44	gi|13507739|ref|NC_000912.1|<->415_59300_8693888_101+,...,100+
558466	561835	1	3372	3370	3372	99.88	816394	3372	0.41	100.00	gi|13507739|ref|NC_000912.1|<->177_3372_504130
561747	561973	1	227	227	227	100.00	816394	227	0.03	100.00	gi|13507739|ref|NC_000912.1|<->400_227_27150_97+,356-,281-
561885	565446	3562	1	3562	3562	100.00	816394	3562	0.44	100.00	gi|13507739|ref|NC_000912.1|<->1_3562_513566
565445	565672	228	1	228	228	99.56	816394	228	0.03	100.00	gi|13507739|ref|NC_000912.1|<->277_228_13148
565708	566064	357	1	357	357	99.16	816394	357	0.04	100.00	gi|13507739|ref|NC_000912.1|<->311_357_27757
565708	565817	269	160	110	110	97.27	816394	269	0.01	40.89	gi|13507739|ref|NC_000912.1|<->40_269_20892
566057	566177	1	121	121	121	100.00	816394	121	0.01	100.00	gi|13507739|ref|NC_000912.1|<->389_121_4275
566108	566235	128	1	128	128	100.00	816394	128	0.02	100.00	gi|13507739|ref|NC_000912.1|<->346_128_3576
566285	566529	245	1	245	245	100.00	816394	245	0.03	100.00	gi|13507739|ref|NC_000912.1|<->354_245_20808
566446	566538	1	93	93	93	98.92	816394	93	0.01	100.00	gi|13507739|ref|NC_000912.1|<->108_93_740
566446	566538	1	93	93	93	100.00	816394	93	0.01	100.00	gi|13507739|ref|NC_000912.1|<->344_93_658
566450	566580	131	1	131	131	100.00	816394	131	0.02	100.00	gi|13507739|ref|NC_000912.1|<->156_131_11815
566492	566632	329	189	141	141	95.04	816394	329	0.02	42.86	gi|13507739|ref|NC_000912.1|<->175_329_26845
566492	566596	1	105	105	105	100.00	816394	105	0.01	100.00	gi|13507739|ref|NC_000912.1|<->248_105_1614
566509	566687	179	1	179	179	100.00	816394	179	0.02	100.00	gi|13507739|ref|NC_000912.1|<->153_179_10671
566602	567438	837	1	837	837	100.00	816394	837	0.10	100.00	gi|13507739|ref|NC_000912.1|<->407_837_93446_8+,171+,261+
567440	568709	1	1270	1270	1270	99.92	816394	1270	0.16	100.00	gi|13507739|ref|NC_000912.1|<->423_1270_150775_232+,10-,289+
568622	568815	194	1	194	194	100.00	816394	194	0.02	100.00	gi|13507739|ref|NC_000912.1|<->234_194_17908
568736	570423	1	1689	1688	1689	99.94	816394	1689	0.21	100.00	gi|13507739|ref|NC_000912.1|<->434_1689_265474_304-,3+,223+
569286	569952	4399	3735	667	665	86.06	816394	4647	0.08	14.31	gi|13507739|ref|NC_000912.1|<->318_4647_750796
569286	569937	18205	18853	652	649	87.33	816394	18853	0.08	3.44	gi|13507739|ref|NC_000912.1|<->440_18853_2786717_341+,55+
569864	570156	1	293	293	293	92.88	816394	72228	0.04	0.41	gi|13507739|ref|NC_000912.1|<->222_72228_10523879
570398	570563	1	166	166	166	100.00	816394	166	0.02	100.00	gi|13507739|ref|NC_000912.1|<->182_166_13150
570506	589121	1	18617	18616	18617	99.92	816394	18617	2.28	100.00	gi|13507739|ref|NC_000912.1|<->426_18617_2846735_256+,147-,358+
588071	588255	1665	1483	185	183	83.24	816394	1749	0.02	10.46	gi|13507739|ref|NC_000912.1|<->206_1749_279348
588071	588221	4645	4495	151	151	88.74	816394	4647	0.02	3.25	gi|13507739|ref|NC_000912.1|<->318_4647_750796
588071	588291	3462	3680	221	219	87.78	816394	18853	0.03	1.16	gi|13507739|ref|NC_000912.1|<->440_18853_2786717_341+,55+
589033	590049	13113	12097	1017	1017	99.51	816394	13113	0.12	7.76	gi|13507739|ref|NC_000912.1|<->435_13113_1950873_306+,...,401+
589033	595613	6588	1	6581	6588	99.36	816394	6588	0.81	100.00	gi|13507739|ref|NC_000912.1|<->448_6588_1033545_401+,58+,401+
594207	607313	13113	1	13107	13113	99.71	816394	13113	1.61	100.00	gi|13507739|ref|NC_000912.1|<->435_13113_1950873_306+,...,401+
606836	606954	36	154	119	119	99.16	816394	154	0.01	77.27	gi|13507739|ref|NC_000912.1|<->128_154_7426
607229	607407	179	1	179	179	100.00	816394	179	0.02	100.00	gi|13507739|ref|NC_000912.1|<->6_179_8527
607331	607611	281	1	281	281	100.00	816394	281	0.03	100.00	gi|13507739|ref|NC_000912.1|<->291_281_22667
607597	608120	524	1	524	524	100.00	816394	524	0.06	100.00	gi|13507739|ref|NC_000912.1|<->418_524_64616_144+,45-,60-
608060	608178	119	1	119	119	100.00	816394	119	0.01	100.00	gi|13507739|ref|NC_000912.1|<->173_119_4831
608128	608251	1	124	124	124	100.00	816394	124	0.02	100.00	gi|13507739|ref|NC_000912.1|<->170_124_5876
608148	608414	1366	1632	267	267	94.38	816394	10140	0.03	2.63	gi|13507739|ref|NC_000912.1|<->447_10140_1613297_396+,...,90+
608164	608300	1	137	137	137	100.00	816394	137	0.02	100.00	gi|13507739|ref|NC_000912.1|<->369_137_8107
608243	608357	115	1	115	115	100.00	816394	115	0.01	100.00	gi|13507739|ref|NC_000912.1|<->381_115_4485
608278	608486	1	209	209	209	100.00	816394	209	0.03	100.00	gi|13507739|ref|NC_000912.1|<->131_209_18323
608446	608648	1	203	203	203	100.00	816394	203	0.02	100.00	gi|13507739|ref|NC_000912.1|<->114_203_16193
608560	608678	1	119	119	119	100.00	816394	119	0.01	100.00	gi|13507739|ref|NC_000912.1|<->209_119_9430
608560	608648	89	1	89	89	100.00	816394	92721	0.01	0.10	gi|13507739|ref|NC_000912.1|<->413_92721_16136197_68+,...,301-
608590	609133	31410	30833	544	578	86.08	816394	31410	0.07	1.84	gi|13507739|ref|NC_000912.1|<->443_31410_5059355_376-,...,86+
608590	609563	974	1	974	974	99.69	816394	974	0.12	100.00	gi|13507739|ref|NC_000912.1|<->445_974_121113_386-,155+,85+
609568	609862	295	1	295	295	100.00	816394	295	0.04	100.00	gi|13507739|ref|NC_000912.1|<->34_295_23731
609808	609986	179	1	179	179	100.00	816394	179	0.02	100.00	gi|13507739|ref|NC_000912.1|<->268_179_11013
609960	610196	237	1	237	237	100.00	816394	237	0.03	100.00	gi|13507739|ref|NC_000912.1|<->269_237_13394
610344	610522	1	179	179	179	100.00	816394	179	0.02	100.00	gi|13507739|ref|NC_000912.1|<->136_179_11949
610454	610736	283	1	283	283	100.00	816394	283	0.03	100.00	gi|13507739|ref|NC_000912.1|<->194_283_23795
610915	611242	329	1	328	329	99.70	816394	329	0.04	100.00	gi|13507739|ref|NC_000912.1|<->175_329_26845
610974	611242	268	1	269	268	98.88	816394	268	0.03	100.00	gi|13507739|ref|NC_000912.1|<->176_268_17734
611154	611415	262	1	262	262	99.62	816394	262	0.03	100.00	gi|13507739|ref|NC_000912.1|<->270_262_24610
611327	611458	1	132	132	132	100.00	816394	132	0.02	100.00	gi|13507739|ref|NC_000912.1|<->191_132_6426
611377	611505	129	1	129	129	100.00	816394	129	0.02	100.00	gi|13507739|ref|NC_000912.1|<->30_129_5891
611521	611717	1	197	197	197	100.00	816394	197	0.02	100.00	gi|13507739|ref|NC_000912.1|<->245_197_12981
611634	611728	95	1	95	95	100.00	816394	95	0.01	100.00	gi|13507739|ref|NC_000912.1|<->236_95_743
611676	611989	1	314	314	314	100.00	816394	314	0.04	100.00	gi|13507739|ref|NC_000912.1|<->67_314_24776
612093	612595	1	501	503	501	99.40	816394	501	0.06	100.00	gi|13507739|ref|NC_000912.1|<->302_501_62746
612533	612650	118	1	118	118	100.00	816394	118	0.01	100.00	gi|13507739|ref|NC_000912.1|<->121_118_5122
612601	612690	90	1	90	90	100.00	816394	90	0.01	100.00	gi|13507739|ref|NC_000912.1|<->120_90_143
612641	614389	1	1749	1749	1749	100.00	816394	1749	0.21	100.00	gi|13507739|ref|NC_000912.1|<->206_1749_279348
612651	612965	448	131	315	318	94.34	816394	92721	0.04	0.34	gi|13507739|ref|NC_000912.1|<->413_92721_16136197_68+,...,301-
613132	614321	1194	4	1190	1191	89.46	816394	1950	0.15	61.08	gi|13507739|ref|NC_000912.1|<->429_1950_283981_272+,332+,9+
613186	613823	18205	18835	638	631	86.60	816394	18853	0.08	3.35	gi|13507739|ref|NC_000912.1|<->440_18853_2786717_341+,55+
613446	613801	4142	3790	356	353	89.61	816394	4647	0.04	7.60	gi|13507739|ref|NC_000912.1|<->318_4647_750796
614301	614586	286	1	286	286	100.00	816394	286	0.04	100.00	gi|13507739|ref|NC_000912.1|<->262_286_50274
614498	622631	1	8138	8134	8138	99.90	816394	31410	1.00	25.91	gi|13507739|ref|NC_000912.1|<->443_31410_5059355_376-,...,86+
622602	645754	8256	31410	23153	23155	99.94	816394	31410	2.84	73.72	gi|13507739|ref|NC_000912.1|<->443_31410_5059355_376-,...,86+
645177	645754	431	974	578	544	86.42	816394	974	0.07	55.85	gi|13507739|ref|NC_000912.1|<->445_974_121113_386-,155+,85+
645666	645784	119	1	119	119	100.00	816394	119	0.01	100.00	gi|13507739|ref|NC_000912.1|<->209_119_9430
645681	645862	263	444	182	182	93.96	816394	3039	0.02	5.99	gi|13507739|ref|NC_000912.1|<->421_3039_458111_225+,...,365-
645681	645862	11398	11579	182	182	92.86	816394	11888	0.02	1.53	gi|13507739|ref|NC_000912.1|<->433_11888_1891346_299+,...,392-
645696	645784	203	115	89	89	100.00	816394	203	0.01	43.84	gi|13507739|ref|NC_000912.1|<->114_203_16193
645696	738417	1	92721	92722	92721	99.97	816394	92721	11.36	100.00	gi|13507739|ref|NC_000912.1|<->413_92721_16136197_68+,...,301-
645774	646071	3941	4237	298	297	84.56	816394	18853	0.04	1.58	gi|13507739|ref|NC_000912.1|<->440_18853_2786717_341+,55+
645826	646143	325	11	318	315	94.34	816394	1749	0.04	18.01	gi|13507739|ref|NC_000912.1|<->206_1749_279348
646039	646216	642	816	178	175	88.83	816394	3039	0.02	5.76	gi|13507739|ref|NC_000912.1|<->421_3039_458111_225+,...,365-
738300	738421	25354	25475	122	122	96.72	816394	25475	0.01	0.48	gi|13507739|ref|NC_000912.1|<->119_25475_3624875
738300	738417	538	655	118	118	98.31	816394	655	0.01	18.02	gi|13507739|ref|NC_000912.1|<->420_655_63655_217+,361+,387-
738300	738610	311	1	311	311	95.82	816394	1326	0.04	23.45	gi|13507739|ref|NC_000912.1|<->430_1326_142172_279+,63+,377+
738333	738550	1	218	218	218	100.00	816394	218	0.03	100.00	gi|13507739|ref|NC_000912.1|<->375_218_48918
738462	738610	1	149	149	149	100.00	816394	149	0.02	100.00	gi|13507739|ref|NC_000912.1|<->300_149_11388
738499	738640	142	1	142	142	99.30	816394	142	0.02	100.00	gi|13507739|ref|NC_000912.1|<->168_142_8174
738499	738677	1	179	179	179	97.77	816394	179	0.02	100.00	gi|13507739|ref|NC_000912.1|<->357_179_13922
738552	738652	1	101	101	101	100.00	816394	101	0.01	100.00	gi|13507739|ref|NC_000912.1|<->99_101_6865
738564	738677	114	1	114	114	98.25	816394	114	0.01	100.00	gi|13507739|ref|NC_000912.1|<->285_114_4798
738580	738757	178	1	178	178	100.00	816394	178	0.02	100.00	gi|13507739|ref|NC_000912.1|<->258_178_15526
738580	738758	1	179	179	179	99.44	816394	179	0.02	100.00	gi|13507739|ref|NC_000912.1|<->288_179_15203
738589	738748	160	1	160	160	98.75	816394	160	0.02	100.00	gi|13507739|ref|NC_000912.1|<->181_160_21911
738627	738909	2590	2872	283	283	84.21	816394	3191	0.03	8.87	gi|13507739|ref|NC_000912.1|<->412_3191_364489_57+,...,169+
738660	738757	98	1	98	98	98.98	816394	98	0.01	100.00	gi|13507739|ref|NC_000912.1|<->257_98_1120
738660	738909	1	250	250	250	98.80	816394	66898	0.03	0.37	gi|13507739|ref|NC_000912.1|<->451_66898_9568142_202+,...,378-
738670	738817	148	1	148	148	100.00	816394	148	0.02	100.00	gi|13507739|ref|NC_000912.1|<->305_148_29149
738729	738838	110	1	110	110	100.00	816394	110	0.01	100.00	gi|13507739|ref|NC_000912.1|<->372_110_6607
738729	738964	567	344	236	224	92.37	816394	567	0.03	39.51	gi|13507739|ref|NC_000912.1|<->441_567_116907_341-,23+
738821	738909	1	89	89	89	100.00	816394	119	0.01	74.79	gi|13507739|ref|NC_000912.1|<->118_119_3192
738821	738948	1	128	128	128	100.00	816394	25475	0.02	0.50	gi|13507739|ref|NC_000912.1|<->119_25475_3624875
738888	816394	29	77536	77507	77508	99.97	816394	135161	9.49	57.34	gi|13507739|ref|NC_000912.1|<->110_135161_25185749
738888	739342	62937	63390	455	454	91.89	816394	66898	0.06	0.68	gi|13507739|ref|NC_000912.1|<->451_66898_9568142_202+,...,378-
