# Supplementary material for: Comparison of Mycoplasma pneumoniae Genome Sequences from Strains Isolated from Symptomatic and Asymptomatic Patients
Source: Front Microbiol. 2016 Oct 27;7:1701. doi: 10.3389/fmicb.2016.01701 (PMC5081376; doi:10.3389/fmicb.2016.01701)
Supplement: Supplementary File 1 — Fast QC files. HTML files per strain. Each FastQC report includes: Basic Statistics, Per base sequence, quality, Per sequence quality scores, Per base sequence content, Per sequence GC content, Per base N content, Sequence Length Distribution, Sequence Duplication Levels, Overrepresented sequences, Adapter Content, and Kmer Content. [file DataSheet1.zip › Supplementary files/Supplementary file 4 Variants.var]

#chr	start	end	ref	alt	freq	count	total	SPE.pvalue	I12-1149-01.info.gz.freq	I12-1149-01.info.gz.tot	I12-1149-01.info.gz.pvalue	I12-1149-02.info.gz.freq	I12-1149-02.info.gz.tot	I12-1149-02.info.gz.pvalue	I12-1149-03.info.gz.freq	I12-1149-03.info.gz.tot	I12-1149-03.info.gz.pvalue	I12-1149-04.info.gz.freq	I12-1149-04.info.gz.tot	I12-1149-04.info.gz.pvalue	I12-1149-05.info.gz.freq	I12-1149-05.info.gz.tot	I12-1149-05.info.gz.pvalue	I12-1149-06.info.gz.freq	I12-1149-06.info.gz.tot	I12-1149-06.info.gz.pvalue	I12-1149-07.info.gz.freq	I12-1149-07.info.gz.tot	I12-1149-07.info.gz.pvalue	I12-1149-08.info.gz.freq	I12-1149-08.info.gz.tot	I12-1149-08.info.gz.pvalue	I12-1149-09.info.gz.freq	I12-1149-09.info.gz.tot	I12-1149-09.info.gz.pvalue	I12-1149-10.info.gz.freq	I12-1149-10.info.gz.tot	I12-1149-10.info.gz.pvalue	I12-1149-11.info.gz.freq	I12-1149-11.info.gz.tot	I12-1149-11.info.gz.pvalue	I12-1149-12.info.gz.freq	I12-1149-12.info.gz.tot	I12-1149-12.info.gz.pvalue	I12-1149-13.info.gz.freq	I12-1149-13.info.gz.tot	I12-1149-13.info.gz.pvalue	I12-1149-14.info.gz.freq	I12-1149-14.info.gz.tot
gi|13507739|ref|NC_000912.1|	6	6	A	N	0.01075	1	93	3.689104e-01	0.00000	55	6.283784e-01	0.00000	100	4.818653e-01	0.00000	68	5.776398e-01	0.00000	98	4.869110e-01	0.00000	114	4.492754e-01	0.00000	47	6.642857e-01	0.00000	94	4.973262e-01	0.00000	80	5.375723e-01	0.00962	104	5.009842e-01	0.00000	67	5.812500e-01	0.00000	82	5.314286e-01	0.00000	102	4.769231e-01	0.00000	87	5.166667e-01	0.00000	84
gi|13507739|ref|NC_000912.1|	31	31	T	C	0.01166	5	429	1.668279e-01	0.01254	319	2.602132e-01	0.00630	476	1.952899e-01	0.00284	352	1.346716e-01	0.00427	468	1.427429e-01	0.01406	498	2.183518e-01	0.00380	263	2.084668e-01	0.00775	516	2.166424e-01	0.00259	386	1.142698e-01	0.00501	399	1.819843e-01	0.00346	289	1.834536e-01	0.01799	389	1.734162e-01	0.00690	435	2.161662e-01	0.00240	417	9.860742e-02	0.00427	468
gi|13507739|ref|NC_000912.1|	31	31	T	G	0.01399	6	429	1.190826e-01	0.01567	319	2.336557e-01	0.00630	476	1.384664e-01	0.00568	352	1.559240e-01	0.00855	468	1.866614e-01	0.00402	498	7.884108e-02	0.00380	263	1.503230e-01	0.00775	516	1.635620e-01	0.01036	386	2.258332e-01	0.02005	399	1.697186e-01	0.01384	289	2.525494e-01	0.01028	389	2.245141e-01	0.01149	435	2.252531e-01	0.01199	417	2.299540e-01	0.00641	468
gi|13507739|ref|NC_000912.1|	118	118	G	A	0.36335	694	1910	0.000000e+00	0.00062	1623	1.228211e-214	0.98844	1990	0.000000e+00	0.99016	1525	0.000000e+00	0.99120	1932	0.000000e+00	0.99166	2279	0.000000e+00	0.00075	1329	2.261327e-185	0.00034	2911	3.702781e-317	0.00000	1628	1.036798e-217	0.00065	1538	1.825990e-206	0.98980	1275	0.000000e+00	0.00000	1570	3.680072e-212	0.00000	1798	2.066307e-233	0.98866	1764	0.000000e+00	0.99113	1916
gi|13507739|ref|NC_000912.1|	144	144	C	T	0.20780	458	2204	0.000000e+00	0.00164	1829	4.501299e-125	0.00000	2204	3.958022e-150	0.99826	1729	0.000000e+00	0.99628	2148	0.000000e+00	0.99800	2502	0.000000e+00	0.00337	1482	8.177947e-103	0.00063	3175	4.510597e-187	0.00112	1787	9.096870e-125	0.00060	1669	1.677048e-120	0.99790	1427	0.000000e+00	0.00108	1848	5.893154e-128	0.00047	2107	4.706489e-143	0.00000	1919	4.577909e-136	0.00096	2089
gi|13507739|ref|NC_000912.1|	601	601	T	G	0.35722	1057	2959	0.000000e+00	0.00059	1694	3.654511e-243	0.99717	2825	0.000000e+00	0.99723	2525	0.000000e+00	0.99713	3137	0.000000e+00	0.99643	3638	0.000000e+00	0.00480	1458	1.010012e-203	0.00146	4781	0.000000e+00	0.00148	2699	0.000000e+00	0.00129	2328	2.737958e-304	0.99412	1871	0.000000e+00	0.00047	2107	3.868466e-287	0.00132	3028	0.000000e+00	0.99777	2687	0.000000e+00	0.99586	2899
gi|13507739|ref|NC_000912.1|	670	670	G	A	0.01286	42	3265	1.789095e-02	0.00000	1763	1.213536e-08	0.04344	3200	1.530326e-14	0.05138	2472	6.702771e-18	0.05543	3211	1.100986e-22	0.05199	3751	2.179954e-21	0.00045	2243	4.581647e-09	0.00286	5599	2.818667e-08	0.00149	2683	7.062699e-08	0.00260	3076	1.186100e-06	0.05383	1839	4.874556e-17	0.00093	2160	7.499337e-08	0.00360	3058	2.128846e-05	0.00210	2858	3.953670e-07	0.00383	3390
gi|13507739|ref|NC_000912.1|	670	670	C	-	0.21776	711	3265	0.000000e+00	0.00057	1763	5.441327e-145	0.88031	3200	0.000000e+00	0.85761	2472	0.000000e+00	0.85643	3211	0.000000e+00	0.86057	3751	0.000000e+00	0.00089	2243	5.903061e-173	0.00000	5599	0.000000e+00	0.00000	2683	4.887598e-203	0.00033	3076	1.922439e-221	0.82980	1839	0.000000e+00	0.00000	2160	1.119780e-172	0.00000	3058	4.216082e-223	0.00000	2858	1.455975e-212	0.00059	3390
gi|13507739|ref|NC_000912.1|	671	671	C	A	0.14544	475	3266	0.000000e+00	0.00744	1748	3.779713e-75	0.06925	3206	7.099272e-24	0.08141	2469	1.243002e-14	0.08050	3205	3.614514e-17	0.08145	3769	5.550354e-18	0.00402	2239	1.251465e-99	0.00503	5571	2.652845e-175	0.00298	2681	2.644767e-117	0.00294	3058	7.948719e-129	0.10411	1825	4.188017e-06	0.00651	2151	5.386865e-90	0.00557	3050	2.642923e-118	0.99616	2862	0.000000e+00	0.99500	3398
gi|13507739|ref|NC_000912.1|	671	671	C	G	0.01286	42	3266	1.794278e-02	0.00000	1748	1.382745e-08	0.04991	3206	8.065310e-19	0.05832	2469	2.355947e-22	0.05897	3205	3.074683e-25	0.05996	3769	1.745463e-27	0.00045	2239	4.743302e-09	0.00036	5571	2.241476e-16	0.00075	2681	2.023798e-09	0.00098	3058	1.273746e-09	0.05644	1825	1.925656e-18	0.00046	2151	9.136195e-09	0.00066	3050	1.835665e-10	0.00035	2862	5.933031e-11	0.00029	3398
gi|13507739|ref|NC_000912.1|	895	895	T	G	0.01439	46	3197	3.826653e-03	0.01000	1800	4.465065e-02	0.00990	2928	2.625103e-02	0.00865	2660	1.238893e-02	0.01356	3392	8.019948e-02	0.01436	3829	8.008525e-02	0.00998	2305	3.473538e-02	0.00881	4653	6.167095e-03	0.01325	3018	8.047447e-02	0.00974	2155	3.307088e-02	0.01801	1666	5.961963e-02	0.00975	1949	3.685525e-02	0.01498	2870	8.345885e-02	0.00713	2524	3.311478e-03	0.01154	2860
gi|13507739|ref|NC_000912.1|	960	960	C	T	0.37122	1300	3502	0.000000e+00	0.00368	1904	7.733909e-277	0.99869	3805	0.000000e+00	0.99779	2715	0.000000e+00	0.99886	3498	0.000000e+00	0.99852	4050	0.000000e+00	0.00208	2887	0.000000e+00	0.00099	6052	0.000000e+00	0.00171	2928	0.000000e+00	0.00166	3016	0.000000e+00	0.99878	1636	0.000000e+00	0.00318	1884	2.142278e-276	0.00136	2952	0.000000e+00	0.99866	2992	0.000000e+00	0.99833	3593
gi|13507739|ref|NC_000912.1|	1339	1339	T	G	0.01406	36	2560	1.004524e-02	0.01332	1502	1.093115e-01	0.00642	2337	3.390251e-03	0.00896	2344	2.683651e-02	0.01014	3056	3.973292e-02	0.00932	3220	2.411647e-02	0.01205	1826	9.149769e-02	0.00636	3775	9.491024e-04	0.01241	2578	8.502939e-02	0.00892	1794	3.526735e-02	0.02091	1339	2.945698e-02	0.01234	1621	9.954325e-02	0.01027	2532	4.786136e-02	0.00977	2149	4.399152e-02	0.00741	2430
gi|13507739|ref|NC_000912.1|	1633	1633	T	G	0.01139	30	2633	5.705026e-02	0.01012	1482	1.172818e-01	0.00840	2263	6.689432e-02	0.01182	2539	1.021493e-01	0.00724	3177	2.818295e-02	0.00842	3565	5.156277e-02	0.01104	1812	1.144994e-01	0.01067	3469	9.467696e-02	0.01167	2657	1.019030e-01	0.01348	1558	9.543842e-02	0.00741	1214	7.531744e-02	0.00805	1491	7.856667e-02	0.01354	2658	7.710285e-02	0.00704	2131	3.700549e-02	0.01285	2334
gi|13507739|ref|NC_000912.1|	1926	1926	A	C	0.01685	45	2671	3.152553e-04	0.01331	1428	7.411232e-02	0.00949	2213	8.391590e-03	0.01259	2622	3.998419e-02	0.01144	3233	1.887820e-02	0.01421	3518	5.827699e-02	0.01303	1535	6.658946e-02	0.01120	2946	1.796544e-02	0.01246	2808	3.615978e-02	0.01255	1594	5.711816e-02	0.01730	1214	1.053291e-01	0.01449	1449	8.942653e-02	0.01894	2587	7.035997e-02	0.01376	1890	6.954362e-02	0.01210	2315
gi|13507739|ref|NC_000912.1|	2029	2029	G	A	0.34876	912	2615	0.000000e+00	0.00145	1384	7.694341e-194	0.99413	2216	0.000000e+00	0.99211	2914	0.000000e+00	0.98986	3453	0.000000e+00	0.99378	3537	0.000000e+00	0.00570	1580	5.813183e-202	0.00095	3150	0.000000e+00	0.00033	3063	0.000000e+00	0.00065	1535	9.600489e-213	0.99836	1220	0.000000e+00	0.00066	1514	1.772336e-210	0.00000	2722	0.000000e+00	0.99053	2007	0.000000e+00	0.99197	2366
gi|13507739|ref|NC_000912.1|	2115	2115	A	C	0.01187	32	2696	4.516585e-02	0.00599	1502	2.329613e-02	0.00709	2398	2.530054e-02	0.01153	2863	9.848046e-02	0.01216	3289	9.435067e-02	0.01190	3781	9.248567e-02	0.00478	1674	6.761439e-03	0.01100	3273	9.242651e-02	0.00681	2935	1.582323e-02	0.01186	1687	1.138057e-01	0.01319	1213	1.151453e-01	0.00918	1525	9.127828e-02	0.01173	2727	9.983251e-02	0.00748	2006	3.925447e-02	0.01008	2382
gi|13507739|ref|NC_000912.1|	2156	2156	A	C	0.01333	33	2476	1.989967e-02	0.00752	1330	3.552251e-02	0.01491	2280	8.787993e-02	0.01357	2505	9.750974e-02	0.01201	2997	8.775870e-02	0.01049	3431	5.872105e-02	0.01713	1518	6.636173e-02	0.01037	2797	6.209016e-02	0.01291	2556	9.766079e-02	0.01139	1581	1.008230e-01	0.01206	1161	1.209215e-01	0.00907	1433	6.255539e-02	0.01152	2517	8.619065e-02	0.01336	1721	1.085813e-01	0.01602	2123
gi|13507739|ref|NC_000912.1|	2418	2418	T	G	0.01156	27	2336	5.860630e-02	0.00661	1361	4.807606e-02	0.01609	2051	4.531061e-02	0.01306	2373	9.427605e-02	0.01237	2910	9.814468e-02	0.01238	3230	9.576160e-02	0.01688	1481	4.362129e-02	0.00995	2613	9.439443e-02	0.01214	2389	1.050462e-01	0.01596	1441	5.937551e-02	0.01236	1052	1.318744e-01	0.01281	1327	1.168702e-01	0.01480	2433	6.292216e-02	0.01061	1696	1.166024e-01	0.01550	2000
gi|13507739|ref|NC_000912.1|	2428	2428	T	G	0.02792	66	2364	3.138600e-13	0.02455	1344	7.112553e-02	0.02095	2100	2.526272e-02	0.02660	2368	6.842164e-02	0.02376	2988	4.377792e-02	0.02410	3236	4.551033e-02	0.01959	1480	2.325769e-02	0.02627	2550	6.574281e-02	0.02278	2370	3.931722e-02	0.02105	1425	3.711216e-02	0.01867	1071	2.629345e-02	0.03311	1359	5.256670e-02	0.02642	2460	6.703494e-02	0.02202	1726	4.028168e-02	0.02668	2024
gi|13507739|ref|NC_000912.1|	2433	2433	T	G	0.02149	52	2420	2.993785e-07	0.01899	1369	8.411408e-02	0.01694	2184	4.601994e-02	0.02082	2402	7.863159e-02	0.01849	3029	5.678897e-02	0.01701	3293	3.663319e-02	0.02054	1509	8.937067e-02	0.01159	2589	1.977377e-03	0.01612	2419	3.300628e-02	0.01291	1472	1.489168e-02	0.02095	1098	1.000273e-01	0.02343	1366	8.384491e-02	0.01996	2455	7.464049e-02	0.02099	1763	8.594447e-02	0.01392	2083
gi|13507739|ref|NC_000912.1|	2475	2475	A	C	0.01892	44	2326	3.698281e-05	0.01632	1287	9.046594e-02	0.00976	2253	3.335999e-03	0.01501	2332	5.323047e-02	0.01603	2932	6.138288e-02	0.01286	3266	1.711401e-02	0.01399	1573	5.186976e-02	0.01899	2844	8.157467e-02	0.01670	2515	7.305130e-02	0.01552	1546	7.425719e-02	0.00700	1000	3.604615e-03	0.00968	1240	1.159495e-02	0.01680	2322	7.604009e-02	0.01243	1770	2.660682e-02	0.01056	2083
gi|13507739|ref|NC_000912.1|	2545	2545	T	G	0.02165	47	2171	8.350063e-07	0.02516	1232	7.518420e-02	0.01605	2119	3.626411e-02	0.01555	2187	2.958616e-02	0.01647	2672	3.541838e-02	0.01719	3142	4.072410e-02	0.01532	1436	4.012809e-02	0.01902	2787	6.511088e-02	0.01878	2450	6.554871e-02	0.01860	1505	7.783993e-02	0.01347	891	3.893839e-02	0.01649	1213	6.179893e-02	0.01591	2325	3.222552e-02	0.01600	1687	4.281250e-02	0.01455	1856
gi|13507739|ref|NC_000912.1|	2550	2550	T	G	0.01997	43	2153	1.401675e-05	0.01688	1244	8.673867e-02	0.02140	2103	8.126873e-02	0.01993	2208	8.616131e-02	0.01637	2626	5.626341e-02	0.01865	3110	7.624302e-02	0.02510	1434	5.405911e-02	0.01793	2733	7.329911e-02	0.01874	2454	8.142352e-02	0.02224	1484	8.336659e-02	0.03603	916	3.777597e-03	0.02149	1210	9.547751e-02	0.02264	2297	6.859339e-02	0.01090	1651	8.912114e-03	0.01622	1849
gi|13507739|ref|NC_000912.1|	2572	2572	T	G	0.01515	34	2244	5.120053e-03	0.01502	1265	1.144818e-01	0.01041	2113	4.134290e-02	0.01504	2261	9.709076e-02	0.01583	2780	8.982143e-02	0.01413	3113	8.728514e-02	0.00892	1457	3.104038e-02	0.01409	2697	9.011533e-02	0.01655	2478	8.638852e-02	0.00675	1481	7.831158e-03	0.01147	959	9.816444e-02	0.01695	1239	1.023309e-01	0.01747	2347	7.673435e-02	0.01195	1674	7.801532e-02	0.01708	1874
gi|13507739|ref|NC_000912.1|	2587	2587	T	G	0.01150	25	2173	6.310460e-02	0.01454	1169	9.515627e-02	0.01034	2030	1.106188e-01	0.01233	2189	1.073823e-01	0.00929	2691	8.461407e-02	0.01113	2964	1.050991e-01	0.01209	1406	1.238062e-01	0.01176	2551	1.078101e-01	0.01002	2396	1.012737e-01	0.00780	1411	7.802163e-02	0.01166	943	1.438402e-01	0.00676	1184	6.273127e-02	0.00709	2258	3.890154e-02	0.01028	1654	1.173693e-01	0.00777	1802
gi|13507739|ref|NC_000912.1|	2596	2596	T	G	0.01878	41	2183	7.298083e-05	0.01230	1220	4.161082e-02	0.01202	1997	2.117536e-02	0.01692	2187	8.165320e-02	0.01064	2726	5.688333e-03	0.01393	2944	3.500818e-02	0.01675	1433	9.300674e-02	0.01007	2581	3.971625e-03	0.01359	2354	3.609492e-02	0.00909	1430	6.687540e-03	0.01521	986	9.339300e-02	0.00826	1211	5.707222e-03	0.01673	2271	7.902013e-02	0.01071	1681	1.339532e-02	0.01264	1819
gi|13507739|ref|NC_000912.1|	2848	2862	ATTAAATGGAAGACA	-	0.23724	516	2175	0.000000e+00	0.00000	1325	6.830105e-119	0.70861	1788	1.771009e-200	0.70761	1946	1.269875e-208	0.71440	2528	1.395232e-243	0.70919	2579	2.177816e-240	0.00202	1482	4.005291e-123	0.00030	3328	2.690330e-224	0.00000	2410	1.112119e-183	0.00000	1608	1.111837e-137	0.67849	930	3.827261e-119	0.00000	1214	4.543398e-111	0.00045	2204	2.879759e-170	0.70511	1370	3.356328e-170	0.69954	1754
gi|13507739|ref|NC_000912.1|	2861	2861	A	C	0.01009	21	2081	8.707632e-02	0.00230	1304	4.138771e-03	0.02766	1591	3.671028e-05	0.03164	1770	9.752148e-07	0.02865	2304	3.602435e-06	0.03238	2347	1.103735e-07	0.00340	1472	1.044163e-02	0.00186	3222	4.212009e-05	0.00126	2380	3.278539e-05	0.00000	1548	8.117001e-06	0.02902	827	2.383242e-04	0.00000	1239	5.288962e-05	0.00276	2177	1.522394e-03	0.02696	1224	1.650441e-04	0.02627	1561
gi|13507739|ref|NC_000912.1|	2862	2862	C	A	0.01864	39	2092	1.192869e-04	0.00612	1308	8.461303e-04	0.03093	1584	4.861910e-03	0.03948	1773	3.955499e-05	0.04088	2324	5.258472e-06	0.04621	2359	8.202378e-08	0.00408	1470	3.568363e-05	0.00342	3217	2.207352e-08	0.00209	2387	5.133999e-09	0.00194	1543	3.415033e-07	0.03623	828	2.497130e-03	0.00081	1239	1.743290e-07	0.00412	2183	2.793071e-06	0.03499	1229	1.429402e-03	0.03393	1562
gi|13507739|ref|NC_000912.1|	2863	2863	A	C	0.02597	55	2118	3.239733e-10	0.00075	1331	3.760923e-11	0.05346	1590	6.236213e-06	0.05915	1792	8.396646e-08	0.06633	2367	3.972206e-11	0.07053	2396	8.957193e-13	0.00067	1487	3.459957e-12	0.00062	3238	2.680363e-20	0.00000	2404	5.233583e-19	0.00194	1550	1.374433e-10	0.04958	827	6.525312e-04	0.00238	1259	9.250430e-09	0.00092	2180	3.667118e-15	0.06943	1253	1.522369e-09	0.05714	1575
gi|13507739|ref|NC_000912.1|	2866	2866	T	A	0.02695	57	2115	4.183098e-11	0.00223	1348	9.783659e-10	0.08255	1587	1.650215e-14	0.08584	1794	1.569964e-16	0.08022	2356	6.072684e-16	0.08285	2414	3.453550e-17	0.00269	1489	7.538443e-10	0.00310	3231	1.247937e-14	0.00125	2400	5.996856e-16	0.00257	1555	2.937178e-10	0.11836	828	6.463566e-21	0.00871	1263	6.918754e-05	0.00320	2186	1.083326e-11	0.07552	1258	6.882508e-11	0.09062	1567
gi|13507739|ref|NC_000912.1|	2870	2870	T	A	0.01326	28	2111	2.701062e-02	0.00374	1336	2.187147e-03	0.02402	1582	5.282173e-03	0.03134	1787	4.933932e-05	0.02550	2353	1.092792e-03	0.02323	2411	4.022895e-03	0.00338	1480	9.402451e-04	0.00342	3216	3.409000e-05	0.00498	2409	1.564887e-03	0.00322	1551	6.212748e-04	0.03186	816	6.871756e-04	0.00481	1247	7.803277e-03	0.00588	2212	5.443502e-03	0.02878	1251	7.881057e-04	0.02407	1537
gi|13507739|ref|NC_000912.1|	2971	2971	A	C	0.01117	25	2238	6.888299e-02	0.01385	1227	9.927786e-02	0.00712	1827	5.454083e-02	0.00791	2148	6.756060e-02	0.00943	2650	9.426150e-02	0.00709	2963	3.563263e-02	0.01508	1393	7.078432e-02	0.00546	2199	1.487751e-02	0.00606	2309	2.275573e-02	0.00364	1374	7.058107e-03	0.00777	1029	1.050920e-01	0.00858	1282	1.089799e-01	0.00939	2237	9.909485e-02	0.00804	1492	8.838180e-02	0.00615	1790
gi|13507739|ref|NC_000912.1|	2986	2986	T	G	0.01190	27	2268	5.204453e-02	0.00741	1214	6.710355e-02	0.01138	1846	1.147091e-01	0.01096	2189	1.072313e-01	0.01028	2725	9.268548e-02	0.01220	3034	1.007157e-01	0.01064	1410	1.205799e-01	0.01147	2180	1.098325e-01	0.01393	2369	8.611184e-02	0.00852	1409	8.457873e-02	0.01523	985	9.629676e-02	0.00715	1258	5.875447e-02	0.01036	2316	9.894725e-02	0.01126	1510	1.214575e-01	0.01791	1843
gi|13507739|ref|NC_000912.1|	2990	2990	A	C	0.01011	23	2276	8.320030e-02	0.00645	1241	8.513967e-02	0.00645	1861	6.138931e-02	0.00948	2216	1.175918e-01	0.00434	2767	6.900927e-03	0.00486	3087	1.056507e-02	0.00897	1450	1.298865e-01	0.00503	2188	2.073575e-02	0.00835	2395	1.000475e-01	0.00787	1397	1.145205e-01	0.00978	1022	1.498885e-01	0.00619	1293	7.493773e-02	0.00768	2345	8.499660e-02	0.00859	1513	1.233936e-01	0.00749	1869
gi|13507739|ref|NC_000912.1|	3039	3039	T	G	0.01854	41	2212	9.414162e-05	0.01668	1199	1.011451e-01	0.00868	1729	3.484725e-03	0.01025	2147	7.308206e-03	0.01054	2845	5.618519e-03	0.01044	3065	4.551939e-03	0.00573	1397	4.087016e-04	0.00966	2070	5.065370e-03	0.01238	2423	2.252127e-02	0.02002	1249	9.719167e-02	0.00937	960	1.991288e-02	0.01626	1230	9.696508e-02	0.01471	2311	5.602922e-02	0.00821	1461	3.750597e-03	0.01309	1757
gi|13507739|ref|NC_000912.1|	3042	3042	C	G	0.01009	23	2280	8.323203e-02	0.00889	1237	1.370889e-01	0.01006	1790	1.253938e-01	0.01122	2228	1.076296e-01	0.00886	2935	1.029203e-01	0.00821	3168	8.796117e-02	0.00696	1436	9.075578e-02	0.00910	2198	1.150319e-01	0.00677	2510	5.762325e-02	0.01703	1292	2.560052e-02	0.01328	979	1.015219e-01	0.01512	1257	5.317406e-02	0.00678	2360	6.031565e-02	0.00729	1509	9.661316e-02	0.00555	1801
gi|13507739|ref|NC_000912.1|	3085	3085	A	C	0.01271	29	2281	3.403515e-02	0.00588	1191	2.352277e-02	0.00708	1694	2.835548e-02	0.01147	2353	9.919462e-02	0.01122	3029	8.941101e-02	0.01032	3293	7.188551e-02	0.01263	1267	1.242266e-01	0.00878	2278	5.035163e-02	0.01029	2624	7.783497e-02	0.00631	1268	2.740872e-02	0.01011	890	1.254065e-01	0.01469	1225	1.066804e-01	0.00854	2343	4.411092e-02	0.00989	1517	9.169957e-02	0.01008	1785
gi|13507739|ref|NC_000912.1|	3085	3085	A	G	0.01052	24	2281	7.910511e-02	0.00420	1191	2.327812e-02	0.00472	1694	1.836058e-02	0.00425	2353	5.998918e-03	0.00462	3029	5.712766e-03	0.00547	3293	1.304919e-02	0.00631	1267	6.890264e-02	0.00658	2278	4.579044e-02	0.00877	2624	9.547750e-02	0.00237	1268	3.213135e-03	0.00112	890	2.517061e-03	0.00490	1225	3.540521e-02	0.00427	2343	6.188055e-03	0.00725	1517	8.346935e-02	0.00392	1785
gi|13507739|ref|NC_000912.1|	3140	3140	A	C	0.01093	24	2196	7.435905e-02	0.00907	1102	1.317429e-01	0.01019	1570	1.255625e-01	0.00784	2422	6.760448e-02	0.00853	3167	7.557192e-02	0.00692	3325	3.391497e-02	0.00880	1136	1.258989e-01	0.01149	2176	1.123173e-01	0.01327	2637	8.044489e-02	0.00497	1207	3.181814e-02	0.00739	812	1.207788e-01	0.00903	1107	1.309140e-01	0.00778	2315	6.758649e-02	0.00469	1491	1.822037e-02	0.00845	1776
gi|13507739|ref|NC_000912.1|	3148	3148	A	C	0.01272	27	2123	3.714766e-02	0.01305	1073	1.309230e-01	0.01361	1543	1.130875e-01	0.01143	2363	1.005442e-01	0.01724	3132	3.944755e-02	0.01351	3258	9.483710e-02	0.01832	1092	5.530574e-02	0.01478	2097	8.917914e-02	0.01420	2606	9.194442e-02	0.01034	1161	1.147319e-01	0.01629	798	1.034016e-01	0.01178	1104	1.309700e-01	0.01678	2265	5.407183e-02	0.01969	1473	2.769109e-02	0.01372	1749
gi|13507739|ref|NC_000912.1|	3186	3186	T	G	0.01119	23	2055	7.231508e-02	0.01464	1093	9.263736e-02	0.00812	1601	8.861348e-02	0.01620	2345	3.809587e-02	0.01087	3037	1.078139e-01	0.01048	3148	1.053264e-01	0.01050	1143	1.393639e-01	0.01592	1947	4.741454e-02	0.01253	2554	1.001183e-01	0.01381	1086	1.083459e-01	0.01102	817	1.559893e-01	0.00694	1152	7.819146e-02	0.01239	2260	1.051786e-01	0.01047	1433	1.294905e-01	0.01572	1718
gi|13507739|ref|NC_000912.1|	3212	3212	T	G	0.01404	29	2065	1.635373e-02	0.01815	1157	7.682272e-02	0.01116	1613	8.855128e-02	0.01099	2366	7.103743e-02	0.01605	2990	7.979980e-02	0.01341	3131	9.488880e-02	0.01556	1157	1.131044e-01	0.01492	1944	1.023004e-01	0.01556	2571	8.925485e-02	0.01343	1117	1.256478e-01	0.02013	795	6.487685e-02	0.01582	1201	1.087145e-01	0.01863	2254	4.770109e-02	0.01624	1416	9.741032e-02	0.01370	1752
gi|13507739|ref|NC_000912.1|	3231	3231	T	G	0.01638	34	2076	1.925911e-03	0.00788	1142	1.661232e-02	0.00629	1591	2.236672e-03	0.00881	2385	8.094727e-03	0.00931	2901	8.861016e-03	0.01023	3129	1.560039e-02	0.01007	1192	4.267814e-02	0.01112	1979	3.870845e-02	0.01283	2573	5.892419e-02	0.00957	1149	3.689704e-02	0.01259	794	1.078882e-01	0.00763	1179	1.350830e-02	0.01071	2240	2.888286e-02	0.00704	1421	5.887471e-03	0.01290	1706
gi|13507739|ref|NC_000912.1|	3233	3233	T	G	0.01239	26	2099	4.476561e-02	0.01304	1150	1.276709e-01	0.00620	1613	2.198972e-02	0.00961	2394	7.663198e-02	0.00896	2901	5.582018e-02	0.01051	3141	8.596106e-02	0.00826	1211	7.840952e-02	0.00851	1998	5.885200e-02	0.01166	2573	1.043393e-01	0.00431	1159	1.028934e-02	0.01241	806	1.480046e-01	0.01585	1199	8.647421e-02	0.01418	2256	9.233488e-02	0.01113	1437	1.196204e-01	0.00989	1719
gi|13507739|ref|NC_000912.1|	3237	3237	T	G	0.01135	24	2115	6.777198e-02	0.01025	1171	1.348076e-01	0.00858	1632	9.365762e-02	0.01300	2385	9.568219e-02	0.01378	2902	7.710741e-02	0.00767	3130	4.567026e-02	0.00492	1219	2.527668e-02	0.01002	1997	1.107567e-01	0.00694	2592	3.494226e-02	0.01042	1152	1.365230e-01	0.00477	839	4.344885e-02	0.00991	1211	1.304361e-01	0.00844	2250	7.640030e-02	0.00844	1422	9.758726e-02	0.00810	1729
gi|13507739|ref|NC_000912.1|	3275	3275	T	G	0.01062	24	2260	7.815728e-02	0.00908	1212	1.314916e-01	0.00786	1653	9.234585e-02	0.01398	2504	6.099288e-02	0.00991	3026	1.058929e-01	0.00751	3328	5.464755e-02	0.00908	1322	1.270636e-01	0.00940	2234	1.095067e-01	0.01057	2648	1.110156e-01	0.01057	1230	1.370533e-01	0.01063	941	1.495549e-01	0.00711	1266	8.831631e-02	0.00986	2433	1.114232e-01	0.00817	1469	1.056456e-01	0.00706	1841
gi|13507739|ref|NC_000912.1|	3281	3281	T	G	0.01172	27	2303	5.548944e-02	0.01284	1246	1.207006e-01	0.00661	1663	3.557260e-02	0.00903	2546	7.379525e-02	0.00932	3111	7.379427e-02	0.00756	3305	3.156930e-02	0.00816	1348	8.259554e-02	0.00443	2259	2.902729e-03	0.00597	2681	1.135957e-02	0.00637	1255	4.439304e-02	0.01340	970	1.244251e-01	0.01149	1306	1.280995e-01	0.00686	2477	2.607756e-02	0.00938	1492	1.035655e-01	0.00752	1862
gi|13507739|ref|NC_000912.1|	3324	3324	T	G	0.01390	32	2302	1.462464e-02	0.01380	1087	1.248729e-01	0.01361	1616	1.103991e-01	0.01193	2514	8.465261e-02	0.01190	3109	7.839241e-02	0.01459	3221	8.971521e-02	0.00989	1213	7.883764e-02	0.01138	2285	7.875570e-02	0.01274	2591	9.320382e-02	0.01316	1140	1.229322e-01	0.00985	914	9.560061e-02	0.00917	1200	6.472326e-02	0.01203	2411	8.723068e-02	0.00592	1521	7.614315e-03	0.01341	1790
gi|13507739|ref|NC_000912.1|	3332	3332	T	G	0.01508	37	2453	4.132383e-03	0.01171	1196	8.880951e-02	0.01254	1754	8.455167e-02	0.01432	2654	9.015993e-02	0.01220	3278	5.907790e-02	0.01787	3357	5.972561e-02	0.01608	1306	1.063576e-01	0.01542	2465	9.212426e-02	0.01071	2708	3.742908e-02	0.01915	1201	7.113559e-02	0.00995	1005	6.733335e-02	0.01221	1310	9.220275e-02	0.01731	2542	7.365655e-02	0.01311	1602	9.539977e-02	0.01216	1891
gi|13507739|ref|NC_000912.1|	3357	3357	T	G	0.01187	29	2443	4.944748e-02	0.01433	1186	1.008960e-01	0.00947	1796	9.179263e-02	0.00891	2694	6.356429e-02	0.01168	3339	9.781577e-02	0.00678	3390	1.444387e-02	0.01057	1324	1.215322e-01	0.00863	2550	5.887489e-02	0.00967	2793	7.925770e-02	0.01107	1265	1.266477e-01	0.00708	989	7.183189e-02	0.01343	1266	1.123764e-01	0.00755	2517	3.489517e-02	0.01328	1657	1.043726e-01	0.01218	1970
gi|13507739|ref|NC_000912.1|	3423	3423	T	G	0.01599	40	2501	1.364433e-03	0.00986	1318	3.635763e-02	0.01865	1930	7.342656e-02	0.01299	2540	6.324130e-02	0.01201	3415	3.841479e-02	0.01029	3500	1.418305e-02	0.01232	1542	7.048250e-02	0.01305	3065	5.892906e-02	0.01623	2772	8.693354e-02	0.01137	1407	5.834673e-02	0.01379	1088	1.067393e-01	0.01375	1455	9.354025e-02	0.01238	2585	5.233813e-02	0.01961	1836	6.190381e-02	0.01370	2189
gi|13507739|ref|NC_000912.1|	3437	3437	C	T	0.05496	134	2438	0.000000e+00	0.00155	1290	6.179349e-23	0.00054	1853	1.490503e-32	0.00081	2462	8.814025e-39	0.00089	3362	3.636410e-47	0.00029	3478	2.303042e-51	0.00066	1526	6.509856e-28	0.00033	3015	1.366327e-46	0.00037	2735	1.672806e-43	0.00000	1368	3.100671e-27	0.00094	1069	9.398107e-21	0.00000	1388	1.517067e-27	0.99531	2557	0.000000e+00	0.00054	1843	2.041553e-32	0.00093	2142
gi|13507739|ref|NC_000912.1|	3474	3474	T	C	0.33568	857	2553	0.000000e+00	0.00000	1466	1.149143e-197	0.99710	2071	0.000000e+00	0.99694	2617	0.000000e+00	0.99767	3430	0.000000e+00	0.99486	3698	0.000000e+00	0.00178	1689	4.500887e-213	0.00000	3324	0.000000e+00	0.00035	2893	6.677297e-320	0.00000	1495	1.128537e-200	0.99819	1104	0.000000e+00	0.00000	1453	2.610319e-196	0.00113	2658	2.341034e-297	0.99709	2059	0.000000e+00	0.99819	2205
gi|13507739|ref|NC_000912.1|	3569	3569	A	C	0.01227	31	2526	3.890016e-02	0.01227	1467	1.182857e-01	0.00835	2036	5.145406e-02	0.01066	2438	9.221438e-02	0.00937	3201	5.848739e-02	0.00884	3281	4.568571e-02	0.00879	1592	7.307230e-02	0.01099	2911	9.146477e-02	0.00846	2718	4.318136e-02	0.01279	1407	1.171377e-01	0.01070	1215	1.204385e-01	0.01095	1552	1.119642e-01	0.01307	2602	9.615984e-02	0.01024	1856	9.532464e-02	0.00890	2135
gi|13507739|ref|NC_000912.1|	3572	3572	A	C	0.01013	25	2467	7.975173e-02	0.00844	1422	1.213898e-01	0.00647	2009	5.511326e-02	0.01048	2386	1.120668e-01	0.00829	3137	8.621539e-02	0.01032	3198	1.056044e-01	0.00319	1568	5.631963e-03	0.01088	2849	1.035770e-01	0.00942	2653	1.091291e-01	0.01095	1370	1.264920e-01	0.00920	1196	1.386100e-01	0.00728	1512	9.253703e-02	0.00970	2577	1.114891e-01	0.01045	1818	1.207156e-01	0.00476	2100
gi|13507739|ref|NC_000912.1|	3674	3674	T	G	0.01712	43	2511	3.039860e-04	0.01279	1485	6.114769e-02	0.01399	2287	6.375281e-02	0.01595	2508	8.352823e-02	0.01447	3110	6.233091e-02	0.01660	3433	8.010574e-02	0.01462	1778	8.083483e-02	0.02116	3167	4.288102e-02	0.01875	2666	7.574231e-02	0.02244	1604	4.403932e-02	0.01455	1168	9.689714e-02	0.01835	1526	9.348556e-02	0.01531	2743	7.600164e-02	0.02054	1801	6.448186e-02	0.01766	2152
gi|13507739|ref|NC_000912.1|	3680	3680	T	G	0.01067	27	2531	7.277680e-02	0.01206	1493	1.119352e-01	0.00854	2343	8.793224e-02	0.01190	2521	9.723141e-02	0.01030	3108	1.033893e-01	0.00939	3408	9.254362e-02	0.00945	1798	1.141934e-01	0.00868	3111	8.129748e-02	0.00837	2630	7.959627e-02	0.01847	1624	1.216528e-02	0.01002	1198	1.357338e-01	0.00973	1541	1.230878e-01	0.00911	2745	9.398947e-02	0.00836	1795	9.532775e-02	0.01104	2174
gi|13507739|ref|NC_000912.1|	3762	3762	T	C	0.35202	810	2301	0.000000e+00	0.00000	1284	2.315931e-184	0.99749	1992	0.000000e+00	0.99691	2265	0.000000e+00	0.99604	2779	0.000000e+00	0.99548	3096	0.000000e+00	0.00063	1579	4.229820e-213	0.00078	2573	2.108446e-299	0.00040	2509	9.948385e-297	0.00205	1466	5.301460e-197	0.99630	1082	0.000000e+00	0.00000	1376	1.906657e-194	0.00042	2394	2.098052e-287	0.99559	1588	0.000000e+00	0.99786	1871
gi|13507739|ref|NC_000912.1|	4010	4010	A	C	0.01406	30	2134	1.512458e-02	0.01435	1115	1.233491e-01	0.01160	1810	9.003759e-02	0.01215	2222	9.099376e-02	0.01493	2680	9.372597e-02	0.01190	3026	7.861474e-02	0.01259	1350	1.133074e-01	0.01139	2370	7.710316e-02	0.01540	2337	9.231812e-02	0.01778	1350	7.579280e-02	0.01878	905	7.746900e-02	0.01415	1131	1.235899e-01	0.01113	2066	7.711853e-02	0.01213	1401	1.074105e-01	0.01320	1743
gi|13507739|ref|NC_000912.1|	4119	4119	T	G	0.01080	23	2129	7.788851e-02	0.00495	1213	3.368757e-02	0.00454	1543	1.667754e-02	0.00787	2288	7.474521e-02	0.00773	2846	6.304050e-02	0.00685	2919	3.971007e-02	0.00751	1332	9.243185e-02	0.00734	2180	6.284690e-02	0.00725	2482	5.537310e-02	0.00972	1337	1.317296e-01	0.00619	808	9.443754e-02	0.01251	1119	1.229807e-01	0.01268	2287	9.431187e-02	0.00835	1437	1.080145e-01	0.00853	1641
gi|13507739|ref|NC_000912.1|	4134	4134	T	G	0.01577	32	2029	3.887031e-03	0.00865	1156	3.118855e-02	0.01602	1498	1.079111e-01	0.01284	2181	7.507043e-02	0.01155	2770	4.573768e-02	0.01065	2818	3.034969e-02	0.01035	1256	5.455786e-02	0.01070	2056	4.024035e-02	0.01318	2428	7.706979e-02	0.00965	1243	4.317748e-02	0.01170	769	1.073669e-01	0.01240	1048	9.921603e-02	0.00935	2140	1.964733e-02	0.01332	1426	9.724207e-02	0.01580	1582
gi|13507739|ref|NC_000912.1|	4153	4153	A	C	0.01730	36	2081	6.745291e-04	0.01266	1264	6.792998e-02	0.01173	1535	4.434958e-02	0.01232	2192	4.087443e-02	0.01545	2847	7.934050e-02	0.01880	2819	8.034331e-02	0.02341	1324	4.558074e-02	0.00918	2070	7.919858e-03	0.01429	2449	6.848011e-02	0.01680	1250	1.093182e-01	0.01907	839	1.140840e-01	0.01514	1123	1.058267e-01	0.01516	2177	8.288971e-02	0.01304	1457	6.756255e-02	0.01543	1685
gi|13507739|ref|NC_000912.1|	4206	4206	T	G	0.01460	31	2123	9.855370e-03	0.00982	1222	6.541637e-02	0.01381	1666	1.077489e-01	0.01148	2178	7.140956e-02	0.01402	2854	9.439502e-02	0.01255	2949	8.012790e-02	0.01310	1298	1.127657e-01	0.00892	2131	2.609971e-02	0.01326	2338	9.447043e-02	0.00884	1245	4.579798e-02	0.01193	922	1.175164e-01	0.01327	1206	1.169470e-01	0.01291	2247	9.204246e-02	0.00799	1501	2.435713e-02	0.01205	1743
gi|13507739|ref|NC_000912.1|	4229	4229	A	G	0.01062	24	2259	7.810838e-02	0.00853	1290	1.197767e-01	0.00780	1794	8.662249e-02	0.00619	2260	3.485667e-02	0.01036	2895	1.088618e-01	0.01048	3054	1.076613e-01	0.00800	1375	1.054119e-01	0.01282	2340	8.608578e-02	0.00834	2397	8.735735e-02	0.00797	1380	1.045430e-01	0.00104	963	1.444479e-03	0.01253	1277	1.129300e-01	0.00742	2292	6.536104e-02	0.01045	1531	1.284205e-01	0.00638	1882
gi|13507739|ref|NC_000912.1|	4263	4263	T	G	0.01566	34	2171	3.434584e-03	0.01403	1212	1.105927e-01	0.01257	1909	7.528679e-02	0.01322	2270	7.938433e-02	0.01672	2691	8.730988e-02	0.01520	2961	9.026163e-02	0.01258	1351	8.953686e-02	0.01564	2429	9.459147e-02	0.01535	2280	9.613017e-02	0.01662	1444	1.040985e-01	0.01638	977	1.198840e-01	0.01878	1278	8.460642e-02	0.01988	2264	5.181651e-02	0.01245	1526	8.214717e-02	0.01557	1862
gi|13507739|ref|NC_000912.1|	4289	4289	A	C	0.01265	29	2292	3.506546e-02	0.00600	1333	2.141979e-02	0.00924	2057	6.559211e-02	0.01086	2395	9.166608e-02	0.00904	2766	5.042157e-02	0.00630	3173	5.964458e-03	0.01531	1502	8.828585e-02	0.00846	2719	3.861234e-02	0.00870	2415	4.750799e-02	0.00575	1564	1.335169e-02	0.01220	984	1.359192e-01	0.01375	1309	1.152752e-01	0.01656	2294	5.356867e-02	0.00502	1594	6.776076e-03	0.00928	1939
gi|13507739|ref|NC_000912.1|	4438	4438	A	C	0.01344	35	2604	1.660892e-02	0.00865	1503	4.803722e-02	0.00894	2238	3.703737e-02	0.01062	2542	6.654358e-02	0.01089	3307	6.377251e-02	0.01246	3451	8.616419e-02	0.00989	1618	7.000740e-02	0.01231	2599	9.166913e-02	0.01362	2644	9.486999e-02	0.01328	1506	1.119096e-01	0.01429	1260	1.133489e-01	0.01273	1649	1.081810e-01	0.01159	2589	8.306071e-02	0.00789	1648	2.993361e-02	0.00860	2094
gi|13507739|ref|NC_000912.1|	4509	4509	A	C	0.01538	36	2341	3.544610e-03	0.01305	1226	1.028250e-01	0.01357	1989	9.014696e-02	0.00850	2471	9.445187e-03	0.00860	3023	7.459001e-03	0.01010	3167	2.137922e-02	0.01405	1281	1.097528e-01	0.01281	2185	7.718597e-02	0.00906	2540	1.375922e-02	0.01256	1354	9.187326e-02	0.00607	988	1.092298e-02	0.00696	1436	8.315422e-03	0.01075	2511	3.699927e-02	0.00924	1515	3.050961e-02	0.00521	1921
gi|13507739|ref|NC_000912.1|	4579	4579	T	G	0.01193	28	2348	4.998808e-02	0.01043	1247	1.230696e-01	0.00675	2074	2.615472e-02	0.00956	2406	8.207794e-02	0.01082	3049	9.555824e-02	0.00784	3318	3.282073e-02	0.01081	1388	1.215095e-01	0.01056	2461	9.840553e-02	0.00625	2562	1.325608e-02	0.01139	1405	1.236019e-01	0.00964	1037	1.230711e-01	0.01432	1536	9.249299e-02	0.00938	2453	7.750039e-02	0.00813	1599	6.725692e-02	0.00602	1995
gi|13507739|ref|NC_000912.1|	4592	4592	A	C	0.01632	39	2389	1.117164e-03	0.01391	1222	9.928868e-02	0.01104	2084	3.310256e-02	0.01333	2401	6.605989e-02	0.01545	3042	8.405461e-02	0.01638	3297	8.428266e-02	0.02022	1385	6.834422e-02	0.01620	2531	8.963328e-02	0.01520	2565	8.634194e-02	0.01277	1410	7.720537e-02	0.00674	1038	9.415073e-03	0.01054	1518	3.705313e-02	0.01631	2452	9.023126e-02	0.01303	1612	7.551995e-02	0.01339	2016
gi|13507739|ref|NC_000912.1|	4682	4682	T	G	0.01672	40	2392	6.766683e-04	0.01827	1259	9.900116e-02	0.01638	1832	9.643349e-02	0.01973	2483	6.281346e-02	0.01648	3034	8.489483e-02	0.01592	3267	8.203710e-02	0.01931	1398	8.440113e-02	0.01765	2493	8.497148e-02	0.01712	2570	8.712378e-02	0.01955	1381	8.193899e-02	0.01874	1067	1.005566e-01	0.01901	1473	8.620865e-02	0.01746	2406	8.694130e-02	0.01453	1652	8.875195e-02	0.01735	1960
gi|13507739|ref|NC_000912.1|	4951	4951	G	C	0.12163	140	1151	0.000000e+00	0.11429	700	5.309474e-02	0.12821	936	4.786868e-02	0.11198	1286	3.824810e-02	0.10226	1418	1.504090e-02	0.12056	1576	4.719137e-02	0.11361	757	5.042523e-02	0.10239	1211	1.736770e-02	0.10629	1336	2.449381e-02	0.11286	762	4.899066e-02	0.12810	484	6.089033e-02	0.13018	676	5.035513e-02	0.10309	1164	1.939127e-02	0.13842	708	3.254953e-02	0.12617	959
gi|13507739|ref|NC_000912.1|	4953	4953	G	C	0.07056	81	1148	0.000000e+00	0.06931	707	7.431124e-02	0.08172	930	4.193565e-02	0.06411	1279	5.289031e-02	0.06813	1409	6.053637e-02	0.06246	1569	4.359099e-02	0.08770	764	2.699974e-02	0.05882	1207	3.423599e-02	0.06556	1327	5.644283e-02	0.06192	759	5.738552e-02	0.07566	489	7.679265e-02	0.08346	683	4.328457e-02	0.05857	1161	3.404877e-02	0.08571	700	3.513434e-02	0.06936	966
gi|13507739|ref|NC_000912.1|	4955	4955	G	C	0.04450	51	1146	0.000000e+00	0.04274	702	9.202417e-02	0.05120	918	6.412811e-02	0.03130	1278	1.997914e-02	0.03952	1417	6.471445e-02	0.04768	1573	6.855895e-02	0.05270	759	6.170746e-02	0.04301	1209	7.896038e-02	0.03614	1328	4.678321e-02	0.03704	756	6.908193e-02	0.02268	485	1.162662e-02	0.05007	679	7.785777e-02	0.03544	1157	4.590854e-02	0.04310	696	9.260465e-02	0.04876	964
gi|13507739|ref|NC_000912.1|	4957	4957	T	C	0.07068	81	1146	0.000000e+00	0.06461	712	6.693659e-02	0.09199	924	1.349656e-02	0.06599	1288	5.771491e-02	0.05779	1419	2.673906e-02	0.06786	1562	5.851505e-02	0.06833	761	7.191797e-02	0.05960	1208	3.685396e-02	0.05375	1321	1.467396e-02	0.06158	747	5.619057e-02	0.07056	496	8.347772e-02	0.08715	677	3.188563e-02	0.04957	1170	7.121860e-03	0.09654	694	1.013396e-02	0.07292	960
gi|13507739|ref|NC_000912.1|	4957	4957	T	G	0.02531	29	1146	5.484991e-06	0.02809	712	1.094821e-01	0.01082	924	6.816728e-03	0.01786	1288	5.019795e-02	0.01480	1419	1.865656e-02	0.01921	1562	5.913854e-02	0.02628	761	1.158517e-01	0.02070	1208	8.296609e-02	0.01590	1321	2.934973e-02	0.02276	747	1.151878e-01	0.01613	496	7.866047e-02	0.01920	677	9.311451e-02	0.01538	1170	2.835467e-02	0.01585	694	5.473132e-02	0.02708	960
gi|13507739|ref|NC_000912.1|	4961	4961	A	C	0.05576	61	1094	0.000000e+00	0.05030	676	7.727442e-02	0.05421	867	7.857611e-02	0.04330	1224	2.945710e-02	0.04341	1359	2.781442e-02	0.05017	1495	5.791961e-02	0.04366	710	4.633643e-02	0.03559	1124	6.090407e-03	0.04355	1286	2.954558e-02	0.04635	712	5.956952e-02	0.07338	477	3.658697e-02	0.06646	647	5.435774e-02	0.04462	1143	3.736721e-02	0.05108	646	8.091517e-02	0.05022	916
gi|13507739|ref|NC_000912.1|	4962	4962	G	C	0.02775	30	1081	6.719333e-07	0.01657	664	4.342704e-02	0.01880	851	5.371836e-02	0.01913	1202	4.388722e-02	0.01472	1359	9.227856e-03	0.01909	1467	3.745619e-02	0.01433	698	2.300642e-02	0.01534	1108	1.600999e-02	0.02732	1281	1.000638e-01	0.02865	698	1.154854e-01	0.02559	469	1.330530e-01	0.03616	636	7.033555e-02	0.01610	1118	2.051620e-02	0.01690	651	4.756433e-02	0.02093	908
gi|13507739|ref|NC_000912.1|	4963	4963	A	C	0.01105	12	1086	1.084758e-01	0.00886	677	1.783607e-01	0.00935	856	1.686277e-01	0.00673	1188	9.830904e-02	0.01253	1357	1.417213e-01	0.00882	1474	1.355119e-01	0.00719	695	1.481366e-01	0.00900	1111	1.510735e-01	0.00619	1293	7.834198e-02	0.01422	703	1.427711e-01	0.00441	454	1.191555e-01	0.00319	626	5.117516e-02	0.00446	1122	4.168138e-02	0.01408	639	1.503682e-01	0.00673	892
gi|13507739|ref|NC_000912.1|	4964	4964	T	C	0.01011	11	1088	1.199062e-01	0.00737	678	1.772760e-01	0.01050	857	1.773360e-01	0.00505	1189	7.411524e-02	0.00367	1363	3.035845e-02	0.00750	1467	1.319877e-01	0.00287	697	5.088086e-02	0.00806	1116	1.564406e-01	0.00848	1297	1.551199e-01	0.01135	705	1.782587e-01	0.00000	458	2.065731e-02	0.00639	626	1.639345e-01	0.00533	1126	8.622495e-02	0.00000	640	6.050101e-03	0.00447	894
gi|13507739|ref|NC_000912.1|	4972	4972	A	G	0.01199	13	1084	9.016188e-02	0.00990	707	1.701175e-01	0.00803	872	1.263293e-01	0.01156	1211	1.524443e-01	0.00790	1392	9.608543e-02	0.01263	1504	1.417918e-01	0.00951	736	1.633855e-01	0.00824	1092	1.169885e-01	0.01592	1319	1.007909e-01	0.01404	712	1.556251e-01	0.01394	502	1.763119e-01	0.01065	657	1.794948e-01	0.01702	1175	8.613765e-02	0.00913	657	1.661775e-01	0.01100	909
gi|13507739|ref|NC_000912.1|	4990	4990	A	C	0.01291	15	1162	6.542636e-02	0.01915	731	8.414080e-02	0.01864	912	8.176259e-02	0.01637	1283	1.047321e-01	0.01274	1570	1.360410e-01	0.01037	1640	1.163279e-01	0.01330	752	1.617940e-01	0.01652	1150	1.061435e-01	0.01944	1440	5.394322e-02	0.01562	768	1.364441e-01	0.01682	535	1.378889e-01	0.01045	670	1.621825e-01	0.01248	1282	1.425007e-01	0.01558	706	1.411253e-01	0.01505	997
gi|13507739|ref|NC_000912.1|	5069	5069	T	G	0.01037	17	1640	9.573300e-02	0.01458	960	9.204354e-02	0.01316	1216	1.095666e-01	0.01066	1783	1.325018e-01	0.01592	2387	3.689789e-02	0.01129	2479	1.178194e-01	0.01304	1074	1.173940e-01	0.01222	1719	1.143132e-01	0.01424	2036	6.953926e-02	0.01452	1033	8.972320e-02	0.00985	711	1.764937e-01	0.01720	930	4.834954e-02	0.01587	1890	4.322085e-02	0.01436	1114	8.936189e-02	0.01257	1511
gi|13507739|ref|NC_000912.1|	5089	5089	A	C	0.02149	37	1722	1.176591e-05	0.01841	1032	9.685781e-02	0.01499	1334	4.595991e-02	0.01348	1855	1.920297e-02	0.01493	2412	2.750171e-02	0.02207	2537	8.450740e-02	0.02131	1126	1.051863e-01	0.01943	1801	8.633633e-02	0.01725	2145	5.928242e-02	0.01196	1087	2.073709e-02	0.02142	747	1.199528e-01	0.01904	998	1.029006e-01	0.02402	1957	7.750849e-02	0.02247	1157	1.012156e-01	0.01245	1526
gi|13507739|ref|NC_000912.1|	5095	5095	A	C	0.01264	22	1741	4.851142e-02	0.00878	1025	1.002964e-01	0.00752	1330	5.630806e-02	0.00848	1887	6.145966e-02	0.01456	2404	9.467652e-02	0.00898	2560	6.171936e-02	0.01040	1154	1.226745e-01	0.01176	1870	1.169669e-01	0.00732	2186	3.169796e-02	0.00634	1104	4.162534e-02	0.00669	747	7.604157e-02	0.00493	1015	2.201616e-02	0.01278	1956	1.166533e-01	0.00518	1159	2.014966e-02	0.01103	1541
gi|13507739|ref|NC_000912.1|	5101	5101	A	C	0.01009	18	1784	9.400511e-02	0.00659	1062	1.081230e-01	0.00358	1398	1.627966e-02	0.00823	1945	1.143358e-01	0.00650	2463	5.968861e-02	0.00344	2613	3.770475e-03	0.00337	1188	1.887066e-02	0.00665	1956	7.373998e-02	0.00674	2224	7.092675e-02	0.00432	1157	3.887672e-02	0.00389	771	5.644743e-02	0.00492	1017	6.283052e-02	0.00505	1980	3.076612e-02	0.00999	1201	1.480685e-01	0.00446	1571
gi|13507739|ref|NC_000912.1|	5107	5107	C	A	0.04460	81	1816	0.000000e+00	0.02773	1082	5.567209e-03	0.05168	1432	4.234999e-02	0.04580	1965	6.146540e-02	0.03984	2460	4.554731e-02	0.04331	2609	5.807555e-02	0.04836	1220	6.213160e-02	0.04381	1986	6.246537e-02	0.04702	2212	5.655521e-02	0.04479	1161	7.236511e-02	0.03246	801	3.070090e-02	0.03722	1021	5.085625e-02	0.04931	1967	4.860464e-02	0.03624	1214	3.961919e-02	0.03342	1586
gi|13507739|ref|NC_000912.1|	5189	5189	G	T	0.59778	1238	2071	0.000000e+00	0.00192	1041	1.603094e-297	0.00318	1574	0.000000e+00	0.00361	2215	0.000000e+00	0.00185	2703	0.000000e+00	0.00141	2836	0.000000e+00	0.99390	1311	5.086517e-198	0.99869	2282	4.915373e-310	0.99724	2533	0.000000e+00	0.99698	1326	3.688222e-207	0.00132	757	1.559011e-233	1.00000	1059	3.966310e-182	0.99765	2130	1.274238e-291	0.00214	1405	0.000000e+00	0.00355	1692
gi|13507739|ref|NC_000912.1|	5204	5204	T	G	0.01070	22	2057	8.110861e-02	0.01246	1043	1.266175e-01	0.00880	1591	1.151640e-01	0.00685	2191	5.344629e-02	0.00954	2725	1.068638e-01	0.01032	2809	1.119390e-01	0.00692	1300	8.241198e-02	0.00666	2251	4.765889e-02	0.00815	2576	8.155316e-02	0.00779	1283	1.055995e-01	0.00754	796	1.332928e-01	0.00726	1102	1.022068e-01	0.00933	2143	1.116029e-01	0.01557	1413	5.513705e-02	0.00414	1692
gi|13507739|ref|NC_000912.1|	5235	5235	T	G	0.01335	30	2248	2.315701e-02	0.01092	1191	1.093760e-01	0.01922	1873	3.255340e-02	0.01340	2388	1.016440e-01	0.01428	2941	9.184897e-02	0.01309	3056	9.632777e-02	0.01292	1471	1.163647e-01	0.00557	2515	2.407558e-03	0.00550	2729	1.792871e-03	0.00672	1487	2.027846e-02	0.01257	875	1.383091e-01	0.00755	1192	4.336140e-02	0.00742	2291	1.693014e-02	0.01005	1592	7.985499e-02	0.01262	1901
gi|13507739|ref|NC_000912.1|	5264	5264	T	G	0.01157	27	2334	5.842166e-02	0.01303	1305	1.147571e-01	0.00977	2048	9.949894e-02	0.00788	2410	5.146167e-02	0.01026	3021	9.471545e-02	0.01087	3220	9.933724e-02	0.00566	1589	2.222831e-02	0.00823	2672	5.617936e-02	0.00638	2823	1.669562e-02	0.00566	1591	2.207146e-02	0.01068	936	1.437072e-01	0.01048	1336	1.252840e-01	0.00622	2410	1.818151e-02	0.01174	1619	1.193477e-01	0.01073	2051
gi|13507739|ref|NC_000912.1|	5266	5266	A	G	0.20355	482	2368	0.000000e+00	0.00225	1335	7.859308e-97	0.00144	2090	7.233986e-138	0.99506	2427	0.000000e+00	0.99604	3029	0.000000e+00	0.99662	3259	0.000000e+00	0.00433	1618	1.118068e-106	0.00258	2718	6.875393e-160	0.00385	2854	1.208646e-159	0.00310	1611	2.258391e-109	0.99473	949	0.000000e+00	0.00296	1352	3.826852e-96	0.00164	2433	2.516194e-152	0.00427	1638	8.958589e-108	0.00338	2072
gi|13507739|ref|NC_000912.1|	5284	5284	T	C	0.01057	25	2366	7.699374e-02	0.00657	1370	6.878472e-02	0.00798	2129	8.337649e-02	0.00702	2421	5.250609e-02	0.00563	3021	1.574233e-02	0.00614	3255	2.274323e-02	0.00421	1661	1.131136e-02	0.00858	2682	8.850549e-02	0.00767	2739	6.505052e-02	0.00686	1604	6.742709e-02	0.01002	998	1.471344e-01	0.01261	1348	1.070298e-01	0.00543	2392	1.822308e-02	0.00748	1604	8.418531e-02	0.00591	2032
gi|13507739|ref|NC_000912.1|	5284	5284	T	G	0.01310	31	2366	2.522851e-02	0.01168	1370	1.143321e-01	0.00705	2129	1.562146e-02	0.00702	2421	1.257893e-02	0.00728	3021	1.132308e-02	0.00829	3255	2.284461e-02	0.00722	1661	2.542025e-02	0.01230	2682	9.688869e-02	0.01022	2739	6.582697e-02	0.01122	1604	1.028057e-01	0.00501	998	1.552981e-02	0.00890	1348	6.796284e-02	0.01212	2392	9.867002e-02	0.00873	1604	5.525898e-02	0.00689	2032
gi|13507739|ref|NC_000912.1|	5372	5372	T	G	0.01511	36	2383	4.429371e-03	0.01169	1283	8.517947e-02	0.01090	2110	4.929073e-02	0.00943	2332	2.232346e-02	0.01229	3011	6.324350e-02	0.01548	3230	8.705774e-02	0.01153	1561	7.307049e-02	0.01110	2612	4.588023e-02	0.00880	2499	1.350518e-02	0.01184	1605	7.720194e-02	0.00515	1165	3.799564e-03	0.00781	1408	1.748214e-02	0.01235	2349	7.152120e-02	0.00946	1586	3.529924e-02	0.00840	2024
gi|13507739|ref|NC_000912.1|	5394	5394	A	C	0.01243	32	2575	3.475377e-02	0.00910	1429	8.155025e-02	0.00973	2260	7.425252e-02	0.01498	2404	7.208205e-02	0.01297	3160	9.278886e-02	0.01146	3404	8.996290e-02	0.01479	1690	8.616936e-02	0.00896	2678	5.097824e-02	0.01181	2624	9.871568e-02	0.00964	1660	8.538349e-02	0.01229	1302	1.220836e-01	0.00954	1573	8.588280e-02	0.01225	2448	1.014493e-01	0.00600	1668	1.462138e-02	0.01184	2111
gi|13507739|ref|NC_000912.1|	5593	5593	T	C	0.01094	26	2377	7.077648e-02	0.00652	1381	5.779633e-02	0.00499	2006	1.243628e-02	0.00509	2554	8.879860e-03	0.00645	3100	2.376200e-02	0.00343	3211	4.150604e-04	0.01034	1451	1.271938e-01	0.00505	2774	7.282394e-03	0.00518	2704	8.812766e-03	0.00262	1529	1.539717e-03	0.00811	987	1.196574e-01	0.00399	1253	1.356301e-02	0.00548	2371	1.481473e-02	0.00442	1810	8.801082e-03	0.00534	2059
gi|13507739|ref|NC_000912.1|	5613	5613	A	C	0.01028	24	2335	8.083641e-02	0.01323	1361	8.979087e-02	0.00754	1990	8.293806e-02	0.01024	2539	1.129349e-01	0.01230	3008	8.233573e-02	0.00877	3192	9.428196e-02	0.00625	1439	6.482286e-02	0.00754	2784	6.922438e-02	0.01133	2648	1.025462e-01	0.01044	1533	1.284340e-01	0.00817	979	1.371068e-01	0.00744	1210	1.079591e-01	0.01231	2355	8.862156e-02	0.00878	1823	1.137535e-01	0.01062	1978
gi|13507739|ref|NC_000912.1|	5709	5709	A	C	0.01280	28	2187	3.409027e-02	0.01283	1403	1.206003e-01	0.00706	1842	2.467892e-02	0.01312	2286	1.045910e-01	0.01051	2759	8.004095e-02	0.01045	3061	7.597348e-02	0.00753	1460	4.258081e-02	0.00589	2545	5.552115e-03	0.00952	2310	6.562175e-02	0.00964	1453	8.806666e-02	0.01005	995	1.167483e-01	0.01664	1202	7.850398e-02	0.00989	2123	7.663336e-02	0.00933	1608	7.662280e-02	0.01000	1800
gi|13507739|ref|NC_000912.1|	5761	5761	T	G	0.01432	32	2235	1.107150e-02	0.01042	1343	7.625701e-02	0.01181	1778	8.819542e-02	0.00790	2278	1.375246e-02	0.01250	2799	8.382946e-02	0.01389	3095	9.270052e-02	0.01011	1484	6.508119e-02	0.00965	2487	3.614484e-02	0.01578	2344	8.897794e-02	0.00888	1464	4.218345e-02	0.00960	1042	7.451321e-02	0.01268	1262	1.127148e-01	0.01004	2192	4.742816e-02	0.00951	1472	5.376857e-02	0.01013	1777
gi|13507739|ref|NC_000912.1|	5781	5781	A	C	0.01248	28	2244	3.968561e-02	0.01962	1325	2.732959e-02	0.00926	1727	7.828473e-02	0.01209	2233	1.070408e-01	0.01115	2781	9.480172e-02	0.01037	3085	8.001875e-02	0.01131	1415	1.188347e-01	0.01147	2354	1.025746e-01	0.01473	2376	8.153834e-02	0.01164	1460	1.195438e-01	0.01401	999	1.226069e-01	0.00954	1258	1.000261e-01	0.01488	2151	8.185909e-02	0.01676	1432	6.328765e-02	0.01166	1716
gi|13507739|ref|NC_000912.1|	5820	5820	A	C	0.01088	23	2114	7.690438e-02	0.00757	1189	9.930570e-02	0.00680	1617	6.112423e-02	0.01175	2128	1.112696e-01	0.01036	2703	1.106010e-01	0.00761	2892	5.760310e-02	0.01126	1243	1.342912e-01	0.00369	2168	2.960376e-03	0.00721	2220	5.697029e-02	0.00739	1354	8.652058e-02	0.00969	929	1.492107e-01	0.01002	1198	1.378051e-01	0.00784	2168	7.456217e-02	0.00370	1350	1.012753e-02	0.00659	1670
gi|13507739|ref|NC_000912.1|	5833	5833	T	G	0.01504	31	2061	7.283986e-03	0.02185	1144	4.107815e-02	0.01342	1565	1.039507e-01	0.00874	2059	2.035299e-02	0.00570	2631	6.999807e-04	0.00827	2781	9.732887e-03	0.01974	1216	6.603747e-02	0.01272	2044	8.689408e-02	0.01119	2145	5.932800e-02	0.00870	1264	3.693138e-02	0.00979	919	7.466376e-02	0.00607	1154	9.749782e-03	0.00917	2073	2.576583e-02	0.00700	1286	1.449347e-02	0.01096	1643
gi|13507739|ref|NC_000912.1|	5870	5870	T	G	0.02218	47	2119	4.450597e-07	0.01049	1144	5.697030e-03	0.01513	1586	2.949621e-02	0.01912	2144	6.713569e-02	0.01746	2749	4.133075e-02	0.01458	2949	1.136105e-02	0.01511	1191	3.967441e-02	0.01568	2041	2.805222e-02	0.01439	2294	1.385602e-02	0.01503	1264	3.634587e-02	0.01933	931	9.780264e-02	0.02150	1163	9.863855e-02	0.02081	2210	7.951311e-02	0.01188	1347	8.648751e-03	0.01450	1793
gi|13507739|ref|NC_000912.1|	5885	5885	T	C	0.35731	780	2183	0.000000e+00	0.00000	1151	2.215019e-170	0.99820	1667	0.000000e+00	0.99779	2261	0.000000e+00	0.99681	2822	0.000000e+00	0.99411	3054	0.000000e+00	0.00160	1248	1.359367e-176	0.00000	2217	1.656761e-275	0.00042	2385	9.281518e-287	0.00314	1275	1.571194e-175	0.99589	974	2.645042e-314	0.00084	1190	2.609038e-172	0.00130	2302	2.365110e-275	0.99630	1351	0.000000e+00	0.99679	1868
gi|13507739|ref|NC_000912.1|	6028	6028	T	A	0.01015	22	2168	8.496448e-02	0.00478	1046	5.066795e-02	0.00946	1692	1.278075e-01	0.00398	2262	6.951157e-03	0.00632	2849	4.096768e-02	0.00614	2931	3.566064e-02	0.00578	1212	6.775287e-02	0.00994	2515	1.162937e-01	0.00991	2423	1.173067e-01	0.00540	1297	5.289171e-02	0.00914	875	1.583443e-01	0.00287	1047	1.343702e-02	0.00552	2174	3.123541e-02	0.00825	1575	1.163323e-01	0.00706	1842
gi|13507739|ref|NC_000912.1|	6064	6064	T	G	0.01106	24	2170	7.244653e-02	0.00893	1120	1.263629e-01	0.00928	1616	1.133807e-01	0.00540	2223	1.550575e-02	0.00740	2838	4.771100e-02	0.00928	2911	9.185435e-02	0.01361	1176	1.048394e-01	0.00622	2252	2.878076e-02	0.00737	2307	5.441403e-02	0.00628	1273	5.641165e-02	0.01110	901	1.495836e-01	0.01296	1157	1.167994e-01	0.00520	2307	1.221671e-02	0.00873	1489	1.074156e-01	0.00784	1786
gi|13507739|ref|NC_000912.1|	6220	6220	T	G	0.01122	25	2229	6.814094e-02	0.01065	1221	1.345353e-01	0.01443	1941	7.192319e-02	0.01286	2489	9.336751e-02	0.01258	2942	9.364505e-02	0.00926	3131	8.510915e-02	0.00756	1323	8.224931e-02	0.01395	2796	7.060866e-02	0.01253	2554	9.771404e-02	0.01672	1376	4.444518e-02	0.01416	989	1.046574e-01	0.00737	1221	8.249882e-02	0.00974	2566	9.959827e-02	0.01394	1722	8.528267e-02	0.01335	2023
gi|13507739|ref|NC_000912.1|	6417	6417	G	T	0.36397	887	2437	0.000000e+00	0.00223	1348	1.110744e-194	0.99756	2048	0.000000e+00	0.99703	2692	0.000000e+00	0.99755	3259	0.000000e+00	0.99645	3378	0.000000e+00	0.00872	1490	2.451728e-193	0.00167	2389	3.865387e-297	0.00190	2638	2.232747e-316	0.00339	1476	3.318181e-205	0.99811	1060	0.000000e+00	0.00223	1348	1.110744e-194	0.00306	2618	5.437859e-309	0.99492	1771	0.000000e+00	0.99584	2162
gi|13507739|ref|NC_000912.1|	6433	6433	A	C	0.01239	29	2341	3.972325e-02	0.01756	1253	5.309626e-02	0.00785	1910	4.300396e-02	0.00783	2553	3.222837e-02	0.00948	3163	6.128593e-02	0.01017	3147	7.601813e-02	0.00957	1358	9.738123e-02	0.01169	2224	1.054220e-01	0.01146	2618	9.946688e-02	0.01234	1378	1.218806e-01	0.01485	1010	1.080166e-01	0.02077	1348	1.577032e-02	0.01118	2593	9.719563e-02	0.00679	1620	2.913843e-02	0.01149	2088
gi|13507739|ref|NC_000912.1|	6437	6437	T	G	0.01132	26	2296	6.454138e-02	0.00973	1233	1.260163e-01	0.01123	1870	1.170311e-01	0.00319	2508	4.453379e-04	0.00865	3121	6.767940e-02	0.00580	3104	1.047876e-02	0.00680	1324	5.948186e-02	0.01058	2173	1.110662e-01	0.00850	2589	7.018551e-02	0.00517	1355	2.368310e-02	0.01695	1003	5.493847e-02	0.01146	1309	1.291356e-01	0.01255	2549	9.764376e-02	0.00821	1583	8.476459e-02	0.00737	2035
gi|13507739|ref|NC_000912.1|	6440	6440	T	G	0.01569	36	2294	2.724000e-03	0.02046	1222	6.217355e-02	0.00964	1867	2.547623e-02	0.00993	2518	2.109959e-02	0.01164	3093	4.190571e-02	0.01156	3113	4.045495e-02	0.02075	1301	5.584535e-02	0.01156	2163	5.120054e-02	0.01505	2592	9.106777e-02	0.00821	1340	1.880971e-02	0.00908	991	4.417880e-02	0.02017	1289	6.408991e-02	0.01382	2532	8.224309e-02	0.00708	1554	6.448457e-03	0.01621	2036
gi|13507739|ref|NC_000912.1|	6445	6445	T	G	0.02492	57	2287	6.781238e-10	0.02377	1178	9.087874e-02	0.02404	1830	7.952981e-02	0.01811	2485	2.139278e-02	0.02107	3037	4.760675e-02	0.01630	3068	6.677044e-03	0.02087	1246	7.086094e-02	0.02679	2090	7.033710e-02	0.02647	2569	6.837038e-02	0.02363	1312	8.722500e-02	0.01436	975	1.719165e-02	0.01488	1277	1.308723e-02	0.02196	2504	6.056229e-02	0.01943	1544	4.790980e-02	0.01845	2005
gi|13507739|ref|NC_000912.1|	6449	6449	T	G	0.01986	47	2367	7.057480e-06	0.01595	1254	7.515137e-02	0.01566	1916	5.493953e-02	0.01734	2538	6.805729e-02	0.01815	3141	7.120747e-02	0.00972	3189	6.428766e-04	0.01604	1309	7.448416e-02	0.01489	2149	4.071584e-02	0.01796	2673	7.295343e-02	0.01166	1372	1.801685e-02	0.01598	1001	8.613743e-02	0.02340	1325	7.217985e-02	0.01857	2531	7.854039e-02	0.01252	1597	2.156196e-02	0.01753	2054
gi|13507739|ref|NC_000912.1|	6458	6458	T	G	0.01449	36	2485	7.263997e-03	0.01384	1373	1.118442e-01	0.00943	2014	3.403019e-02	0.01243	2655	7.857132e-02	0.01356	3246	8.611044e-02	0.01163	3352	5.877854e-02	0.00847	1417	3.195816e-02	0.01197	2255	7.649365e-02	0.01205	2821	7.090026e-02	0.01389	1440	1.102049e-01	0.00859	1048	4.928013e-02	0.01457	1373	1.114972e-01	0.01209	2564	7.432848e-02	0.01366	1684	1.041449e-01	0.01309	2139
gi|13507739|ref|NC_000912.1|	6471	6471	A	C	0.01252	29	2316	3.733553e-02	0.01114	1257	1.213633e-01	0.00908	1873	6.855921e-02	0.00961	2498	6.897339e-02	0.00954	3041	6.101171e-02	0.01070	3177	8.320037e-02	0.01699	1295	6.330042e-02	0.01243	2091	1.078952e-01	0.00710	2677	1.729145e-02	0.00957	1359	9.462495e-02	0.01898	1001	4.461273e-02	0.00762	1312	5.378420e-02	0.01572	2418	6.394057e-02	0.01020	1568	9.939693e-02	0.01077	2042
gi|13507739|ref|NC_000912.1|	6507	6507	A	C	0.01056	24	2273	7.876193e-02	0.00625	1280	6.566544e-02	0.00485	1855	1.716431e-02	0.00678	2508	4.629346e-02	0.00700	3000	4.575904e-02	0.00996	3213	1.052789e-01	0.00683	1317	7.980170e-02	0.00762	2099	7.613917e-02	0.00433	2773	4.531671e-03	0.00950	1368	1.306300e-01	0.00725	965	1.126046e-01	0.00528	1326	3.898560e-02	0.00726	2343	6.158332e-02	0.00266	1505	2.542905e-03	0.00523	1911
gi|13507739|ref|NC_000912.1|	6511	6511	A	C	0.01733	39	2251	4.308474e-04	0.01119	1251	4.292209e-02	0.01591	1823	9.237123e-02	0.01262	2456	3.971912e-02	0.01557	2955	7.723911e-02	0.01528	3141	7.284330e-02	0.01836	1307	1.013849e-01	0.01286	2099	4.836298e-02	0.02168	2722	4.510895e-02	0.01254	1356	6.038764e-02	0.01919	938	1.069995e-01	0.01617	1299	1.048019e-01	0.01604	2307	8.687557e-02	0.01817	1486	9.855987e-02	0.01398	1860
gi|13507739|ref|NC_000912.1|	6547	6547	T	C	0.01207	28	2319	4.714535e-02	0.01136	1320	1.252427e-01	0.00817	1836	5.850546e-02	0.00923	2493	7.057223e-02	0.01217	2957	1.006810e-01	0.01085	3134	9.333839e-02	0.01347	1411	1.109189e-01	0.00718	2227	2.966364e-02	0.01167	2656	1.033029e-01	0.01006	1391	1.111774e-01	0.00308	974	6.174323e-03	0.00989	1314	1.113636e-01	0.00709	2257	2.749365e-02	0.01172	1536	1.199483e-01	0.00597	1842
gi|13507739|ref|NC_000912.1|	6547	6547	T	G	0.01078	25	2319	7.458089e-02	0.01061	1320	1.327724e-01	0.01144	1836	1.157429e-01	0.00802	2493	7.301498e-02	0.00778	2957	6.049714e-02	0.00766	3134	5.542726e-02	0.00850	1411	1.102598e-01	0.00674	2227	4.420530e-02	0.00979	2656	1.052850e-01	0.01366	1391	8.980623e-02	0.00719	974	1.038602e-01	0.00457	1314	2.174221e-02	0.00753	2257	6.418810e-02	0.00781	1536	9.000019e-02	0.00489	1842
gi|13507739|ref|NC_000912.1|	6565	6565	A	C	0.01262	27	2139	3.878623e-02	0.01926	1142	3.916204e-02	0.01123	1692	1.105644e-01	0.01245	2329	1.067454e-01	0.01238	2747	1.027544e-01	0.01029	2915	7.867000e-02	0.00769	1301	5.566125e-02	0.01164	2147	1.062245e-01	0.00696	2441	1.807117e-02	0.01856	1293	4.359216e-02	0.02476	929	7.151986e-03	0.02504	1238	3.405287e-03	0.01540	2143	7.697966e-02	0.00858	1399	7.167993e-02	0.01126	1687
gi|13507739|ref|NC_000912.1|	6581	6581	T	G	0.01998	42	2102	1.707351e-05	0.01644	1095	8.779987e-02	0.01356	1696	3.217422e-02	0.01196	2174	1.092092e-02	0.01708	2635	6.563796e-02	0.01239	2825	9.901668e-03	0.01884	1327	9.856960e-02	0.01180	2118	1.033553e-02	0.01103	2357	5.113994e-03	0.01836	1253	9.846679e-02	0.01838	925	1.102295e-01	0.01219	1231	2.749666e-02	0.01301	2075	2.048671e-02	0.01338	1420	3.614028e-02	0.00598	1672
gi|13507739|ref|NC_000912.1|	6720	6720	A	C	0.01082	24	2218	7.581486e-02	0.00507	1381	2.871467e-02	0.00898	1894	1.057780e-01	0.01356	2213	7.748509e-02	0.00569	2638	1.788979e-02	0.01018	2848	1.074858e-01	0.01279	1486	1.056317e-01	0.00694	2304	4.854229e-02	0.00817	2326	7.988920e-02	0.01223	1308	1.196810e-01	0.00936	1068	1.385476e-01	0.00603	1326	5.237361e-02	0.00818	2200	8.245612e-02	0.00761	1576	8.387177e-02	0.00443	1807
gi|13507739|ref|NC_000912.1|	6810	6810	A	C	0.01898	37	1949	1.228722e-04	0.01993	1204	1.033038e-01	0.01385	1588	5.287542e-02	0.01934	2223	8.972306e-02	0.01362	2643	3.388313e-02	0.01523	2823	5.529081e-02	0.01127	1242	2.787067e-02	0.01767	2264	8.703865e-02	0.01710	2339	8.228150e-02	0.02085	1247	9.595048e-02	0.01048	763	4.100478e-02	0.01038	963	2.810984e-02	0.01607	2054	7.495655e-02	0.01088	1470	1.845250e-02	0.02083	1584
gi|13507739|ref|NC_000912.1|	6843	6843	A	C	0.01004	19	1893	9.157191e-02	0.01056	1136	1.451889e-01	0.00450	1554	2.795449e-02	0.01214	2142	9.834206e-02	0.01085	2581	1.144866e-01	0.00962	2808	1.181498e-01	0.01077	1207	1.404366e-01	0.01500	2133	4.242794e-02	0.01120	2233	1.136732e-01	0.00994	1207	1.465219e-01	0.00622	804	1.200138e-01	0.00728	962	1.321742e-01	0.00994	2013	1.275625e-01	0.01327	1356	9.117667e-02	0.01032	1551
gi|13507739|ref|NC_000912.1|	6852	6852	T	G	0.01331	26	1953	2.944906e-02	0.01426	1192	1.215118e-01	0.01586	1576	9.189261e-02	0.01443	2218	1.007438e-01	0.01560	2629	8.179389e-02	0.01296	2855	1.017774e-01	0.01449	1242	1.178160e-01	0.01100	2181	8.988432e-02	0.01538	2275	8.833926e-02	0.01572	1272	1.015559e-01	0.01446	830	1.352622e-01	0.02100	1000	3.548005e-02	0.01122	2049	9.546967e-02	0.01494	1339	1.102059e-01	0.01387	1586
gi|13507739|ref|NC_000912.1|	6859	6859	T	G	0.01072	21	1959	8.292163e-02	0.00927	1186	1.368581e-01	0.01081	1572	1.299454e-01	0.00870	2185	1.011392e-01	0.00835	2635	8.678700e-02	0.00687	2766	4.659235e-02	0.01218	1232	1.254281e-01	0.00846	2128	9.711603e-02	0.00891	2245	1.042899e-01	0.00796	1257	1.113992e-01	0.01193	838	1.468752e-01	0.01626	984	6.080039e-02	0.01046	2007	1.226570e-01	0.00835	1317	1.171915e-01	0.01131	1591
gi|13507739|ref|NC_000912.1|	6868	6868	A	C	0.01490	30	2014	8.791970e-03	0.02106	1187	4.781403e-02	0.01536	1563	1.088939e-01	0.01351	2221	9.606281e-02	0.01595	2696	9.136935e-02	0.01313	2817	8.615145e-02	0.01623	1232	1.104084e-01	0.01920	2188	5.370617e-02	0.01471	2311	1.001601e-01	0.01487	1278	1.172042e-01	0.00815	859	5.130512e-02	0.01478	1015	1.262404e-01	0.01466	2047	1.031369e-01	0.01201	1332	9.624042e-02	0.01458	1646
gi|13507739|ref|NC_000912.1|	6876	6876	A	C	0.01710	34	1988	1.056607e-03	0.01289	1164	7.988227e-02	0.01225	1551	5.641572e-02	0.02011	2138	7.134187e-02	0.01861	2633	8.323744e-02	0.01766	2774	8.859428e-02	0.01639	1220	1.115042e-01	0.01333	2101	6.274034e-02	0.01925	2234	8.041415e-02	0.01455	1237	9.947460e-02	0.02120	849	8.915007e-02	0.02025	1037	9.236257e-02	0.02196	2049	4.892877e-02	0.01390	1295	8.966290e-02	0.01375	1600
gi|13507739|ref|NC_000912.1|	6880	6880	T	C	0.01272	25	1966	4.076684e-02	0.01230	1138	1.323907e-01	0.00720	1527	3.817438e-02	0.00760	2105	3.337662e-02	0.00790	2659	3.174577e-02	0.01124	2758	9.659431e-02	0.01583	1200	9.376068e-02	0.01139	2108	1.057906e-01	0.00714	2240	2.361323e-02	0.00722	1246	4.848769e-02	0.00607	824	5.024068e-02	0.00697	1005	5.572891e-02	0.00694	2017	2.347859e-02	0.00937	1280	9.427590e-02	0.00929	1615
gi|13507739|ref|NC_000912.1|	6910	6910	T	C	0.01076	21	1951	8.242776e-02	0.01356	1106	1.067364e-01	0.01928	1452	1.415668e-02	0.01382	2099	7.759010e-02	0.01562	2688	3.844428e-02	0.00895	2794	9.708052e-02	0.00933	1179	1.371292e-01	0.00925	2053	1.124412e-01	0.01330	2255	8.555253e-02	0.00965	1243	1.374057e-01	0.01603	811	7.555840e-02	0.00962	1040	1.459927e-01	0.01559	2052	4.558089e-02	0.01075	1302	1.373544e-01	0.01038	1637
gi|13507739|ref|NC_000912.1|	6910	6910	T	G	0.02819	55	1951	1.782841e-11	0.02441	1106	7.782134e-02	0.01722	1452	1.016945e-02	0.02144	2099	3.111288e-02	0.02232	2688	3.391352e-02	0.02362	2794	4.566469e-02	0.01612	1179	9.207441e-03	0.01754	2053	6.603474e-03	0.02084	2255	2.436853e-02	0.02574	1243	8.220867e-02	0.01110	811	2.057866e-03	0.02115	1040	5.083871e-02	0.01998	2052	1.963299e-02	0.01997	1302	3.135489e-02	0.02321	1637
gi|13507739|ref|NC_000912.1|	6933	6933	T	G	0.32334	647	2001	0.000000e+00	0.00091	1095	1.561144e-140	0.99724	1450	0.000000e+00	0.99613	2066	0.000000e+00	0.99811	2647	0.000000e+00	0.99629	2699	0.000000e+00	0.00783	1150	8.085612e-132	0.00536	2052	1.188306e-205	0.00448	2233	2.066075e-220	0.00251	1196	2.024360e-146	0.99499	798	1.608427e-285	0.00375	1068	8.705403e-132	0.00383	2089	3.345780e-213	0.99771	1310	0.000000e+00	0.99694	1635
gi|13507739|ref|NC_000912.1|	7194	7194	C	G	0.99749	2385	2391	0.000000e+00	0.99628	1344	1.920254e-01	0.99638	2213	1.680174e-01	0.99868	2281	1.756538e-01	0.99696	2956	1.932341e-01	0.99596	3218	1.187797e-01	0.99645	1692	1.889056e-01	0.99662	3555	1.638943e-01	0.99544	2413	9.651753e-02	0.99401	1670	4.596597e-02	0.99746	1179	2.734227e-01	0.99776	1341	2.698125e-01	0.99667	2400	1.841681e-01	0.99737	1901	2.356839e-01	0.99546	2202
gi|13507739|ref|NC_000912.1|	7228	7228	T	A	0.01014	24	2368	8.138871e-02	0.00666	1352	8.350214e-02	0.00939	2236	1.152737e-01	0.00909	2201	1.129842e-01	0.00663	2864	4.641601e-02	0.00763	3147	7.064932e-02	0.00416	1683	1.402714e-02	0.00670	3431	4.246209e-02	0.00512	2343	1.918813e-02	0.00573	1744	4.344249e-02	0.00359	1114	2.027039e-02	0.01078	1392	1.288322e-01	0.00455	2417	1.045097e-02	0.00724	1795	8.350110e-02	0.00649	2158
gi|13507739|ref|NC_000912.1|	7241	7241	A	C	0.01188	29	2441	4.926055e-02	0.00775	1419	6.462469e-02	0.00672	2381	2.128299e-02	0.00495	2223	4.560015e-03	0.00753	2921	2.988683e-02	0.00851	3174	4.857819e-02	0.00679	1768	3.247787e-02	0.00462	3460	9.313800e-04	0.00927	2374	7.611507e-02	0.00773	1810	5.178496e-02	0.00974	1129	1.196247e-01	0.00633	1422	3.314356e-02	0.00412	2426	1.186253e-03	0.00899	1780	8.193843e-02	0.00596	2180
gi|13507739|ref|NC_000912.1|	7251	7251	A	C	0.01112	28	2517	6.473332e-02	0.01220	1476	1.150659e-01	0.00772	2461	5.452482e-02	0.00892	2241	8.744863e-02	0.00709	2963	3.308495e-02	0.00767	3260	4.359773e-02	0.00438	1827	6.706720e-03	0.00515	3494	4.107133e-03	0.00953	2414	9.628814e-02	0.00858	1864	8.771487e-02	0.00675	1186	6.741197e-02	0.01268	1498	1.075989e-01	0.01001	2497	1.019830e-01	0.00840	1786	8.544124e-02	0.00584	2226
gi|13507739|ref|NC_000912.1|	7257	7257	A	C	0.01011	25	2473	7.980947e-02	0.01120	1428	1.211502e-01	0.01261	2380	7.718747e-02	0.00991	2220	1.163109e-01	0.01110	2884	1.001994e-01	0.00921	3256	1.018706e-01	0.00566	1767	4.037930e-02	0.00854	3280	9.080301e-02	0.01027	2337	1.138346e-01	0.00610	1802	5.093049e-02	0.01082	1201	1.334104e-01	0.00738	1490	9.679170e-02	0.01028	2528	1.115589e-01	0.01286	1711	8.306811e-02	0.00767	2216
gi|13507739|ref|NC_000912.1|	7265	7265	T	A	0.02123	52	2449	4.183283e-07	0.02051	1365	9.312596e-02	0.01979	2324	7.652733e-02	0.01322	2269	9.728775e-03	0.01742	2871	4.778574e-02	0.01700	3235	3.977359e-02	0.02670	1723	4.252112e-02	0.01288	3260	4.268719e-03	0.01898	2318	7.064190e-02	0.01404	1780	2.109613e-02	0.02285	1138	9.210144e-02	0.02233	1433	8.805739e-02	0.02275	2506	7.226180e-02	0.01531	1698	3.634086e-02	0.01510	2185
gi|13507739|ref|NC_000912.1|	7272	7272	G	A	0.01605	41	2555	1.162393e-03	0.01598	1502	1.029147e-01	0.01337	2469	6.858182e-02	0.01472	2377	8.589056e-02	0.01289	3025	5.513821e-02	0.01481	3375	7.854541e-02	0.01393	1867	8.519176e-02	0.01149	3480	2.849982e-02	0.01372	2479	7.356990e-02	0.01640	1890	9.498353e-02	0.01529	1177	1.114289e-01	0.01712	1460	9.836208e-02	0.01757	2561	7.916203e-02	0.01858	1776	7.689734e-02	0.01145	2271
gi|13507739|ref|NC_000912.1|	7275	7275	G	A	0.01331	34	2555	1.912821e-02	0.02240	1518	9.577658e-03	0.01661	2468	5.827443e-02	0.01304	2377	9.901459e-02	0.01160	3017	8.173745e-02	0.01738	3394	3.881619e-02	0.01823	1865	4.145321e-02	0.01341	3504	9.007862e-02	0.01478	2503	8.611416e-02	0.01328	1883	1.053455e-01	0.01717	1165	7.522883e-02	0.01103	1451	9.913886e-02	0.01714	2567	4.877199e-02	0.01619	1791	7.469565e-02	0.01140	2281
gi|13507739|ref|NC_000912.1|	7377	7377	T	G	0.01924	41	2131	4.538012e-05	0.01417	1129	6.662180e-02	0.01786	1792	8.994135e-02	0.01774	2199	8.392664e-02	0.02004	2745	8.128742e-02	0.02114	2886	7.262899e-02	0.02294	1264	7.474118e-02	0.01523	2429	5.297905e-02	0.01828	2352	8.524148e-02	0.01649	1455	8.562043e-02	0.01422	844	8.306835e-02	0.01110	1171	2.431249e-02	0.02004	2196	8.566151e-02	0.01764	1531	9.331575e-02	0.01857	1831
gi|13507739|ref|NC_000912.1|	7480	7480	C	A	0.05254	119	2265	0.000000e+00	0.00266	1129	5.235903e-18	0.99683	1890	0.000000e+00	0.00131	2287	6.919419e-33	0.00184	2717	3.948107e-35	0.00168	2971	1.202040e-37	0.00565	1238	6.913495e-16	0.00205	2444	2.756641e-32	0.00253	2370	1.889288e-30	0.00144	1390	6.199494e-23	0.00234	853	7.423465e-15	0.00265	1134	4.419089e-18	0.00224	2229	6.182623e-30	0.00405	1480	6.288877e-20	0.00115	1745
gi|13507739|ref|NC_000912.1|	7503	7503	T	G	0.01913	46	2405	2.023290e-05	0.01913	1202	1.024353e-01	0.01134	2028	1.097771e-02	0.01213	2391	1.387185e-02	0.01173	2814	8.506657e-03	0.01188	3115	8.182153e-03	0.01735	1383	9.349559e-02	0.01470	2653	4.137748e-02	0.01325	2415	2.480877e-02	0.02023	1483	9.154306e-02	0.02457	936	6.368447e-02	0.01998	1251	9.815650e-02	0.01646	2370	6.845472e-02	0.00899	1558	3.684751e-03	0.01519	1909
gi|13507739|ref|NC_000912.1|	7508	7508	C	T	0.35368	869	2457	0.000000e+00	0.00081	1230	3.166767e-179	0.99721	2147	0.000000e+00	0.99879	2473	0.000000e+00	0.99720	2853	0.000000e+00	0.99510	3263	0.000000e+00	0.00426	1409	2.560748e-189	0.00177	2831	8.102677e-322	0.00040	2486	7.633626e-303	0.00195	1535	1.066894e-208	0.99894	947	0.000000e+00	0.00080	1244	7.463311e-181	0.00084	2393	1.529457e-292	0.99750	1602	0.000000e+00	0.99748	1981
gi|13507739|ref|NC_000912.1|	7713	7713	A	C	0.01377	32	2324	1.592719e-02	0.01192	1258	1.119424e-01	0.01082	1663	8.330111e-02	0.00978	2557	4.603391e-02	0.00871	3214	2.120779e-02	0.01079	3336	5.861364e-02	0.00337	1188	1.354799e-03	0.01039	2310	6.186239e-02	0.01124	2757	7.266550e-02	0.00890	1349	5.504889e-02	0.00659	910	3.460898e-02	0.01259	1191	1.197673e-01	0.00922	2495	3.610913e-02	0.00881	1589	4.540398e-02	0.01077	2042
gi|13507739|ref|NC_000912.1|	7779	7779	T	G	0.01642	36	2193	1.467332e-03	0.01855	1240	9.625601e-02	0.00968	1653	2.280894e-02	0.01360	2426	7.085229e-02	0.00896	2903	5.922903e-03	0.00901	3218	5.257948e-03	0.01448	1312	1.025635e-01	0.00807	2231	4.451976e-03	0.01171	2647	3.730740e-02	0.00868	1383	1.732171e-02	0.01143	962	7.577045e-02	0.01533	1174	1.121941e-01	0.01531	2416	8.972321e-02	0.01255	1434	7.351512e-02	0.01036	1930
gi|13507739|ref|NC_000912.1|	7849	7849	C	T	0.35278	792	2245	0.000000e+00	0.00000	1203	9.213209e-175	0.99556	1802	0.000000e+00	0.99739	2303	0.000000e+00	0.99684	2850	0.000000e+00	0.99707	3073	0.000000e+00	0.00508	1377	1.601632e-179	0.00087	2310	1.434109e-276	0.00122	2454	4.539121e-286	0.00298	1343	2.522101e-181	0.99477	956	5.653561e-313	0.00339	1181	1.959165e-163	0.00044	2271	1.040140e-275	0.99575	1411	0.000000e+00	0.99674	1843
gi|13507739|ref|NC_000912.1|	7873	7873	T	G	0.01552	36	2319	3.139425e-03	0.01322	1210	1.035468e-01	0.01224	1879	7.098507e-02	0.00945	2327	1.874761e-02	0.00796	2891	4.045453e-03	0.00992	3126	1.793440e-02	0.01150	1391	7.109841e-02	0.01243	2333	6.662487e-02	0.01368	2485	8.312357e-02	0.00947	1373	3.627572e-02	0.01477	948	1.241687e-01	0.01209	1241	8.666933e-02	0.01140	2280	4.924789e-02	0.01122	1426	6.485582e-02	0.00899	1891
gi|13507739|ref|NC_000912.1|	7963	7963	A	C	0.01320	28	2122	2.799809e-02	0.01154	1213	1.197331e-01	0.00944	1906	6.403278e-02	0.01205	2241	1.017694e-01	0.01334	2774	1.001066e-01	0.00734	2997	1.311903e-02	0.00791	1264	5.130472e-02	0.00866	2078	4.413230e-02	0.01082	2403	8.315060e-02	0.01225	1469	1.169592e-01	0.00859	931	8.518228e-02	0.00881	1249	7.107356e-02	0.00930	2259	5.425740e-02	0.01269	1418	1.196056e-01	0.00956	1779
gi|13507739|ref|NC_000912.1|	7970	7970	A	C	0.01266	27	2132	3.806786e-02	0.00416	1203	6.806222e-03	0.00573	1919	9.449918e-03	0.00399	2255	7.854603e-04	0.00575	2782	4.658786e-03	0.00434	2994	5.506717e-04	0.00946	1269	9.526398e-02	0.00771	2075	3.458019e-02	0.00804	2488	3.487859e-02	0.01002	1497	9.767877e-02	0.00636	944	4.613250e-02	0.00321	1247	2.249938e-03	0.00918	2287	6.227819e-02	0.00486	1439	8.125922e-03	0.00442	1808
gi|13507739|ref|NC_000912.1|	7973	7973	A	C	0.03176	66	2078	9.992007e-16	0.01959	1123	1.176661e-02	0.01898	1844	3.281944e-03	0.02121	2216	7.450911e-03	0.02886	2737	5.695504e-02	0.01652	2906	1.575927e-04	0.02284	1182	3.011536e-02	0.02590	2008	3.997081e-02	0.01897	2425	1.790799e-03	0.02144	1446	1.530961e-02	0.02957	913	8.765318e-02	0.01902	1209	8.168373e-03	0.02209	2263	1.080083e-02	0.02007	1395	9.611948e-03	0.01793	1785
gi|13507739|ref|NC_000912.1|	7976	7976	T	C	0.01075	22	2047	8.052175e-02	0.01330	1128	1.091062e-01	0.01002	1797	1.235404e-01	0.00648	2161	4.366052e-02	0.01442	2705	5.676081e-02	0.01053	2850	1.117140e-01	0.00688	1162	8.747950e-02	0.00913	1971	1.108366e-01	0.00843	2373	9.003549e-02	0.00980	1428	1.311700e-01	0.01135	881	1.500060e-01	0.00756	1191	1.032601e-01	0.00806	2233	8.351247e-02	0.00581	1378	4.824332e-02	0.00913	1752
gi|13507739|ref|NC_000912.1|	7984	7984	A	C	0.01997	40	2003	2.613581e-05	0.00923	1083	8.717158e-03	0.01293	1702	2.584778e-02	0.01082	2125	5.785896e-03	0.01586	2649	5.100893e-02	0.00867	2767	4.168999e-04	0.01180	1102	2.844905e-02	0.01723	1915	7.718607e-02	0.01024	2344	3.033869e-03	0.01279	1407	3.047994e-02	0.01192	839	4.265668e-02	0.01246	1124	3.521009e-02	0.00962	2184	2.087280e-03	0.01392	1365	4.593135e-02	0.01260	1667
gi|13507739|ref|NC_000912.1|	7994	7994	T	G	0.01514	30	1982	7.474049e-03	0.01411	1063	1.231222e-01	0.01095	1644	6.457390e-02	0.01334	2099	9.348902e-02	0.01261	2616	7.757019e-02	0.01300	2692	8.248493e-02	0.01455	1100	1.226181e-01	0.01986	1863	5.267391e-02	0.00903	2326	2.072119e-02	0.00869	1381	3.248093e-02	0.02014	844	7.844919e-02	0.01039	1059	7.622744e-02	0.01240	2177	7.967775e-02	0.00955	1361	4.738687e-02	0.01593	1632
gi|13507739|ref|NC_000912.1|	8009	8009	T	C	0.01068	21	1967	8.338894e-02	0.01165	1030	1.398332e-01	0.00982	1630	1.279243e-01	0.00949	2108	1.158568e-01	0.01136	2642	1.108804e-01	0.01183	2706	1.047899e-01	0.01834	1145	2.643437e-02	0.00529	1889	2.538036e-02	0.00777	2317	7.787508e-02	0.00894	1343	1.270743e-01	0.00358	838	3.091817e-02	0.01313	1066	1.148688e-01	0.00738	2169	7.012364e-02	0.00736	1359	9.319087e-02	0.00926	1620
gi|13507739|ref|NC_000912.1|	8037	8037	T	G	0.02382	48	2015	4.793685e-08	0.01897	1107	7.051723e-02	0.02899	1587	5.237564e-02	0.02299	2175	8.008670e-02	0.02512	2747	7.270776e-02	0.01701	2763	2.098278e-02	0.02855	1156	6.588421e-02	0.02133	1875	7.517106e-02	0.02350	2383	7.903155e-02	0.03173	1355	3.274598e-02	0.02778	864	8.322544e-02	0.03387	1122	2.327965e-02	0.02373	2191	8.060264e-02	0.02409	1370	9.090836e-02	0.02040	1618
gi|13507739|ref|NC_000912.1|	8056	8056	A	C	0.01148	23	2003	6.742022e-02	0.01069	1029	1.429721e-01	0.00870	1495	9.907033e-02	0.00895	2124	8.888338e-02	0.01018	2750	1.024673e-01	0.01074	2699	1.083341e-01	0.01101	1090	1.406984e-01	0.01246	1846	1.132363e-01	0.01160	2413	1.122821e-01	0.01000	1300	1.273230e-01	0.01117	806	1.557331e-01	0.01049	1049	1.412688e-01	0.01005	2188	1.076090e-01	0.00654	1377	5.118430e-02	0.01022	1565
gi|13507739|ref|NC_000912.1|	8069	8069	T	G	0.01577	31	1966	4.334247e-03	0.02030	985	7.798590e-02	0.01360	1397	1.020380e-01	0.01480	2095	9.852300e-02	0.01676	2685	9.035431e-02	0.01421	2604	8.890079e-02	0.01983	1059	8.146884e-02	0.01419	1832	9.825916e-02	0.01429	2310	9.254806e-02	0.01893	1215	8.829393e-02	0.02273	792	5.626836e-02	0.01947	1027	8.759818e-02	0.02000	2150	5.597309e-02	0.01713	1343	1.052732e-01	0.01851	1513
gi|13507739|ref|NC_000912.1|	8115	8115	T	G	0.01031	21	2037	8.631702e-02	0.00962	1040	1.500320e-01	0.01243	1529	1.059650e-01	0.00780	2180	8.955144e-02	0.00675	2665	5.320553e-02	0.00878	2733	1.030642e-01	0.01204	1080	1.275982e-01	0.00645	2016	5.608445e-02	0.01028	2334	1.191530e-01	0.00642	1247	8.163553e-02	0.01423	773	1.027631e-01	0.01111	1080	1.408809e-01	0.01131	2122	1.135248e-01	0.01106	1356	1.317126e-01	0.00940	1596
gi|13507739|ref|NC_000912.1|	8277	8277	T	G	0.01136	23	2025	6.957908e-02	0.00289	1038	7.277968e-03	0.01169	1626	1.231280e-01	0.01128	2216	1.152874e-01	0.01027	2920	1.035837e-01	0.01016	2953	1.019844e-01	0.01231	1137	1.312610e-01	0.00821	2314	7.082982e-02	0.00609	2465	2.110497e-02	0.01049	1335	1.312275e-01	0.00874	801	1.405978e-01	0.01088	1011	1.447668e-01	0.00726	2203	4.913453e-02	0.01225	1551	1.200138e-01	0.00882	1928
gi|13507739|ref|NC_000912.1|	8318	8318	C	G	0.01072	23	2146	7.890903e-02	0.01145	1048	1.392717e-01	0.00646	1704	5.278844e-02	0.00746	2280	6.598089e-02	0.00654	3058	3.261374e-02	0.00554	3067	1.447652e-02	0.00352	1136	1.413929e-02	0.00362	2212	2.847286e-03	0.00820	2560	8.092256e-02	0.00597	1341	5.315309e-02	0.00986	811	1.593586e-01	0.00672	1041	9.040939e-02	0.00683	2341	4.856526e-02	0.00256	1564	1.835484e-03	0.00445	2023
gi|13507739|ref|NC_000912.1|	8322	8322	T	G	0.01761	39	2215	3.281233e-04	0.01284	1090	7.209209e-02	0.01295	1776	5.177106e-02	0.01818	2365	8.779612e-02	0.01405	3131	5.188773e-02	0.01662	3189	8.150709e-02	0.02581	1201	2.731270e-02	0.01556	2313	8.016819e-02	0.01383	2676	5.237223e-02	0.01592	1382	9.922712e-02	0.02005	848	1.053726e-01	0.01777	1069	1.119794e-01	0.01715	2391	8.910286e-02	0.01412	1629	7.309731e-02	0.01439	2085
gi|13507739|ref|NC_000912.1|	8337	8337	C	T	0.16352	373	2281	0.000000e+00	0.00090	1116	6.941679e-68	0.98665	1873	0.000000e+00	0.00000	2380	7.731924e-124	0.00093	3226	1.456406e-145	0.00090	3322	1.903845e-148	0.00081	1227	2.268638e-73	0.00084	2388	8.600359e-120	0.00000	2759	5.150302e-137	0.00000	1415	1.836142e-84	0.00116	859	1.979980e-54	0.00191	1046	1.659451e-62	0.00083	2396	4.434244e-120	0.98589	1701	0.000000e+00	0.98378	2096
gi|13507739|ref|NC_000912.1|	8342	8342	T	G	0.01567	37	2361	2.505320e-03	0.01684	1188	1.074198e-01	0.00766	1958	6.033989e-03	0.01227	2444	5.938737e-02	0.01378	3337	7.463546e-02	0.01424	3440	7.921391e-02	0.01392	1293	1.052626e-01	0.01405	2491	8.470622e-02	0.01414	2828	8.249627e-02	0.01211	1486	7.554027e-02	0.00908	881	5.100024e-02	0.01665	1081	1.124190e-01	0.02146	2470	2.828429e-02	0.00855	1755	1.441122e-02	0.00870	2185
gi|13507739|ref|NC_000912.1|	8364	8364	T	G	0.01484	34	2291	6.493132e-03	0.01494	1138	1.186863e-01	0.01318	1897	9.501034e-02	0.01675	2448	8.093489e-02	0.01533	3262	8.812337e-02	0.01578	3295	8.495929e-02	0.01510	1192	1.163215e-01	0.01455	2406	9.609117e-02	0.01728	2778	7.098535e-02	0.01338	1420	1.070562e-01	0.01389	864	1.312454e-01	0.01163	1032	1.013502e-01	0.01158	2417	6.316611e-02	0.01588	1700	9.965303e-02	0.01037	2122
gi|13507739|ref|NC_000912.1|	8434	8434	A	C	0.01010	22	2178	8.506920e-02	0.00714	1121	1.122981e-01	0.00649	1695	6.892452e-02	0.00883	2264	1.119353e-01	0.00529	3023	1.800852e-02	0.00502	2988	1.403982e-02	0.00736	1223	1.120282e-01	0.00792	2147	9.628180e-02	0.00315	2543	1.642468e-03	0.00303	1319	8.893576e-03	0.00798	877	1.470770e-01	0.00443	1128	3.809260e-02	0.00782	2301	9.114997e-02	0.00447	1565	2.312163e-02	0.00669	1942
gi|13507739|ref|NC_000912.1|	8613	8613	T	G	0.01271	26	2046	3.906122e-02	0.01446	1037	1.194508e-01	0.01018	1769	9.346927e-02	0.00723	2214	2.442411e-02	0.00908	2643	5.542631e-02	0.00923	2925	5.559244e-02	0.01653	1210	8.043731e-02	0.00989	2224	7.909009e-02	0.00825	2302	4.219086e-02	0.01311	1373	1.217574e-01	0.01639	793	1.027981e-01	0.01695	1180	7.444831e-02	0.01609	2175	6.767297e-02	0.00562	1424	1.556181e-02	0.01003	1795
gi|13507739|ref|NC_000912.1|	8620	8620	T	G	0.01867	38	2035	1.378643e-04	0.01896	1055	1.105485e-01	0.01868	1767	9.548695e-02	0.01908	2201	8.946217e-02	0.01853	2699	8.635483e-02	0.01711	2923	7.941842e-02	0.01575	1206	9.305350e-02	0.01166	2230	1.728416e-02	0.01641	2316	7.829907e-02	0.01450	1379	7.150943e-02	0.02652	792	4.821430e-02	0.02078	1155	9.610135e-02	0.02629	2168	2.098454e-02	0.01476	1423	7.378767e-02	0.02066	1791
gi|13507739|ref|NC_000912.1|	8670	8670	G	T	0.01152	23	1996	6.670840e-02	0.00952	1050	1.319934e-01	0.00713	1542	5.883945e-02	0.01526	2162	6.263302e-02	0.01260	2778	1.013690e-01	0.00935	2995	8.517865e-02	0.00508	1181	2.820267e-02	0.00846	2127	7.681222e-02	0.00774	2326	5.545567e-02	0.00686	1312	6.095957e-02	0.00777	772	1.211985e-01	0.01134	1146	1.380119e-01	0.01634	2081	4.554504e-02	0.01002	1397	1.237625e-01	0.00783	1661
gi|13507739|ref|NC_000912.1|	8801	8801	A	C	0.01227	25	2038	4.885604e-02	0.00915	1202	1.020483e-01	0.01066	1688	1.110431e-01	0.01261	2299	1.084742e-01	0.00918	2723	6.654631e-02	0.01401	3069	8.717084e-02	0.01055	1232	1.232459e-01	0.01058	2364	9.826366e-02	0.01306	2373	1.044884e-01	0.00934	1285	1.020647e-01	0.00715	839	8.148137e-02	0.01651	1090	7.797220e-02	0.01372	2187	9.927028e-02	0.01625	1292	7.519896e-02	0.01073	1677
gi|13507739|ref|NC_000912.1|	8949	8949	T	G	0.01523	34	2233	4.832665e-03	0.01193	1174	9.290786e-02	0.01122	1961	5.749654e-02	0.01143	2275	5.603133e-02	0.01068	2903	3.533035e-02	0.01079	3058	3.589704e-02	0.01469	1430	1.100569e-01	0.01184	2449	6.113322e-02	0.01097	2371	4.623749e-02	0.01012	1383	5.246200e-02	0.02153	1022	4.969954e-02	0.01206	1410	8.608512e-02	0.01564	2302	9.519993e-02	0.01171	1623	7.395909e-02	0.01418	1974
gi|13507739|ref|NC_000912.1|	9055	9055	T	C	0.37695	772	2048	0.000000e+00	0.00000	1170	2.158027e-181	0.99402	1840	0.000000e+00	0.99907	2149	0.000000e+00	0.99424	2780	0.000000e+00	0.99423	2947	0.000000e+00	0.00412	1458	3.337245e-201	0.00000	2463	5.107577e-308	0.00089	2241	2.485518e-284	0.00000	1250	8.691405e-191	0.98891	992	1.478369e-285	0.00076	1313	2.069503e-195	0.00045	2206	1.073364e-283	0.99567	1618	0.000000e+00	0.99573	1875
gi|13507739|ref|NC_000912.1|	9151	9151	T	G	0.01174	27	2299	5.510226e-02	0.01400	1214	1.051908e-01	0.00876	1712	8.355407e-02	0.01070	2337	1.046535e-01	0.01348	2818	8.630347e-02	0.01304	2990	9.153483e-02	0.00946	1480	1.049615e-01	0.00889	2474	7.113091e-02	0.00903	2325	7.665927e-02	0.01076	1301	1.265669e-01	0.00957	1045	1.254137e-01	0.00972	1338	1.141962e-01	0.00911	2304	7.885521e-02	0.01252	1438	1.187720e-01	0.01207	1822
gi|13507739|ref|NC_000912.1|	9262	9262	A	C	0.01130	22	1947	7.266358e-02	0.00474	1054	3.134796e-02	0.00871	1492	1.047158e-01	0.01064	2067	1.178979e-01	0.00848	2594	7.621766e-02	0.00940	2765	9.444704e-02	0.00997	1103	1.384394e-01	0.00808	1980	7.680717e-02	0.00842	2256	7.987376e-02	0.00792	1136	1.025592e-01	0.00595	840	7.477520e-02	0.00710	1127	8.257004e-02	0.00817	2202	7.473016e-02	0.00581	1377	3.903949e-02	0.00753	1593
gi|13507739|ref|NC_000912.1|	9292	9292	T	G	0.01844	37	2006	2.032992e-04	0.01176	1105	4.478087e-02	0.01272	1572	4.341577e-02	0.02152	2184	6.859571e-02	0.01157	2680	1.499686e-02	0.01265	2926	2.462972e-02	0.00567	1058	1.531683e-03	0.01401	2142	5.179021e-02	0.00745	2415	5.099852e-04	0.01618	1174	1.011457e-01	0.02007	847	1.125707e-01	0.01623	1109	1.038426e-01	0.01624	2278	8.009762e-02	0.01398	1431	6.598898e-02	0.01203	1663
gi|13507739|ref|NC_000912.1|	9443	9443	A	C	0.01066	24	2251	7.770492e-02	0.00817	1224	1.150675e-01	0.00660	1969	4.959735e-02	0.00840	2381	8.809294e-02	0.00591	2876	2.129673e-02	0.00894	3244	8.975457e-02	0.00733	1365	8.832188e-02	0.01105	2444	1.110747e-01	0.00943	2439	1.064229e-01	0.00876	1370	1.198716e-01	0.01431	978	9.193139e-02	0.00816	1225	1.148798e-01	0.01078	2412	1.128853e-01	0.00451	1551	1.677794e-02	0.00818	1955
gi|13507739|ref|NC_000912.1|	9469	9469	A	C	0.01715	40	2333	4.471158e-04	0.01558	1348	1.010999e-01	0.01091	2017	2.306842e-02	0.01372	2406	5.949954e-02	0.01198	2921	2.740344e-02	0.01324	3398	4.277243e-02	0.01406	1422	8.353593e-02	0.01271	2597	4.114177e-02	0.01497	2472	7.634689e-02	0.01111	1440	3.726693e-02	0.01261	1031	7.769651e-02	0.01919	1303	9.267482e-02	0.01729	2371	8.909126e-02	0.01490	1611	8.879443e-02	0.01475	1966
gi|13507739|ref|NC_000912.1|	9564	9564	A	C	0.01075	22	2047	8.052175e-02	0.00410	976	3.024188e-02	0.00990	1616	1.267903e-01	0.00691	2027	5.725070e-02	0.00903	2547	1.001519e-01	0.00810	2716	7.720969e-02	0.00481	1039	4.141770e-02	0.00761	2103	7.431804e-02	0.00820	2194	8.774734e-02	0.00680	1176	8.446290e-02	0.00492	813	6.182819e-02	0.00286	1050	9.730051e-03	0.00850	2118	9.597247e-02	0.00821	1461	1.067216e-01	0.01026	1754
gi|13507739|ref|NC_000912.1|	9568	9568	A	C	0.01484	30	2022	9.145197e-03	0.00729	960	3.156310e-02	0.01255	1593	9.717808e-02	0.01342	2012	9.867056e-02	0.01345	2528	9.275797e-02	0.01189	2692	6.926333e-02	0.01374	1019	1.254834e-01	0.01597	2129	9.600589e-02	0.01251	2159	8.592817e-02	0.02354	1147	2.335551e-02	0.01024	781	9.867497e-02	0.00685	1022	2.276958e-02	0.01458	2126	1.022723e-01	0.01500	1467	1.121836e-01	0.01304	1764
gi|13507739|ref|NC_000912.1|	9772	9772	G	A	0.06415	143	2229	0.000000e+00	0.00000	1258	2.947616e-29	0.99550	1999	0.000000e+00	0.00046	2165	5.115197e-42	0.00000	2721	2.132584e-51	0.00033	3052	1.528615e-53	0.00000	1388	1.411108e-31	0.00079	2541	1.450914e-45	0.00000	2349	1.797523e-46	0.00000	1468	5.805501e-33	0.00000	968	9.549543e-24	0.00084	1187	3.104142e-26	0.00000	2241	5.769101e-45	0.00064	1561	9.565384e-33	0.00107	1871
gi|13507739|ref|NC_000912.1|	9782	9782	T	G	0.01177	27	2294	5.461572e-02	0.00759	1317	6.925355e-02	0.00826	2058	6.281527e-02	0.01633	2266	4.289880e-02	0.01072	2798	9.955859e-02	0.01139	3160	1.009060e-01	0.00683	1465	4.527233e-02	0.01328	2635	9.142950e-02	0.01023	2443	9.744216e-02	0.01532	1501	7.350366e-02	0.01497	1002	9.755746e-02	0.01244	1206	1.265199e-01	0.01228	2362	1.055163e-01	0.00735	1632	5.185540e-02	0.01178	1952
gi|13507739|ref|NC_000912.1|	9836	9836	T	G	0.01221	27	2211	4.623344e-02	0.01050	1333	1.178186e-01	0.01125	1867	1.115292e-01	0.01140	2281	1.063129e-01	0.01265	2846	1.008028e-01	0.01674	3107	3.773848e-02	0.01506	1394	8.954982e-02	0.01195	2594	1.048429e-01	0.01282	2497	1.026701e-01	0.01282	1482	1.179591e-01	0.01253	958	1.378102e-01	0.01041	1249	1.197817e-01	0.01446	2351	8.279587e-02	0.01555	1736	7.300551e-02	0.01226	1957
gi|13507739|ref|NC_000912.1|	9953	9953	A	C	0.01383	32	2314	1.532690e-02	0.01175	1362	1.055535e-01	0.01840	1848	4.988218e-02	0.00900	2222	3.503818e-02	0.01155	2944	7.519934e-02	0.00825	3151	1.506020e-02	0.01246	1445	1.103224e-01	0.00902	2440	3.234860e-02	0.01230	2439	9.126215e-02	0.00865	1503	4.394627e-02	0.01354	1108	1.246022e-01	0.01550	1419	1.016709e-01	0.01187	2443	8.564293e-02	0.00432	1620	1.251970e-03	0.00977	1945
gi|13507739|ref|NC_000912.1|	10128	10128	T	G	0.01555	39	2508	2.283012e-03	0.01761	1363	9.260451e-02	0.01918	2138	5.740482e-02	0.01382	2388	8.345448e-02	0.01533	3000	8.707277e-02	0.02051	3266	3.021516e-02	0.01789	1621	8.334690e-02	0.01482	3172	8.466240e-02	0.01440	2570	8.682862e-02	0.01494	1539	1.040071e-01	0.02218	1172	3.832982e-02	0.02233	1433	3.024010e-02	0.02255	2483	1.614113e-02	0.01189	1850	6.309374e-02	0.01646	2187
gi|13507739|ref|NC_000912.1|	10159	10159	A	C	0.01209	30	2481	4.370743e-02	0.01519	1317	8.459294e-02	0.00992	2218	8.691023e-02	0.00926	2375	7.068483e-02	0.01172	3071	9.805171e-02	0.00812	3325	3.393448e-02	0.01241	1611	1.147849e-01	0.00912	3179	5.761597e-02	0.01051	2568	9.205435e-02	0.01043	1534	1.098006e-01	0.01124	1157	1.290129e-01	0.01149	1393	1.217454e-01	0.01065	2535	9.437190e-02	0.00996	1808	9.561244e-02	0.00810	2222
gi|13507739|ref|NC_000912.1|	10270	10270	A	C	0.01211	27	2229	4.808689e-02	0.00938	1386	9.972823e-02	0.01178	2038	1.114692e-01	0.00690	2175	2.564309e-02	0.00752	2658	3.099073e-02	0.01156	3114	1.000468e-01	0.00982	1527	1.031771e-01	0.00950	2526	7.660489e-02	0.00701	2283	2.608497e-02	0.01102	1543	1.177199e-01	0.01267	1105	1.300677e-01	0.00990	1313	1.117650e-01	0.01510	2450	6.865680e-02	0.00977	1535	1.020370e-01	0.01297	1851
gi|13507739|ref|NC_000912.1|	10439	10439	G	A	0.04322	101	2337	0.000000e+00	0.00147	1362	2.402143e-18	0.00000	1834	1.472827e-26	0.00124	2429	4.591901e-28	0.00140	2867	1.081167e-30	0.00127	3149	5.844903e-33	0.99517	1448	0.000000e+00	0.00190	2630	1.231151e-27	0.00235	2548	5.933917e-26	0.00000	1326	8.691245e-21	0.00084	1188	1.571480e-17	0.00075	1342	2.127953e-19	0.00122	2465	2.175564e-28	0.00228	1757	1.770269e-20	0.00099	2011
gi|13507739|ref|NC_000912.1|	10509	10509	T	G	0.01357	32	2358	1.806883e-02	0.01049	1430	8.767127e-02	0.01089	1928	8.189600e-02	0.00765	2352	1.607153e-02	0.00844	2961	2.122607e-02	0.01168	3167	7.953919e-02	0.01459	1508	1.069952e-01	0.01007	2682	5.376233e-02	0.01004	2390	5.710532e-02	0.01196	1421	1.094309e-01	0.01108	1173	1.075904e-01	0.01271	1338	1.169118e-01	0.01121	2498	7.840764e-02	0.01241	1773	1.049332e-01	0.00642	2024
gi|13507739|ref|NC_000912.1|	10529	10529	G	T	0.35648	847	2376	0.000000e+00	0.00136	1475	9.980140e-205	0.99496	1986	0.000000e+00	0.99740	2306	0.000000e+00	0.99601	3008	0.000000e+00	0.99694	3265	0.000000e+00	0.00312	1603	4.180203e-212	0.00300	2666	1.600431e-302	0.00083	2413	7.207960e-294	0.00202	1487	7.171094e-204	0.99759	1247	0.000000e+00	0.00207	1452	4.177598e-200	0.00119	2513	5.769939e-300	0.99773	1762	0.000000e+00	0.99650	2001
gi|13507739|ref|NC_000912.1|	10705	10705	C	T	0.33839	669	1977	0.000000e+00	0.00086	1161	7.176571e-155	0.98955	1627	0.000000e+00	0.99307	2019	0.000000e+00	0.99317	2489	0.000000e+00	0.99297	2703	0.000000e+00	0.00398	1256	1.375368e-156	0.00098	2039	6.930100e-232	0.00151	1991	6.117503e-226	0.00158	1264	3.651491e-163	0.99380	967	5.966894e-315	0.00000	1204	8.221841e-162	0.00000	2118	5.432001e-243	0.98787	1402	0.000000e+00	0.99403	1674
gi|13507739|ref|NC_000912.1|	10720	10720	T	G	0.02124	42	1977	4.448638e-06	0.01444	1177	4.386233e-02	0.01968	1626	8.926283e-02	0.01871	2031	7.630079e-02	0.01236	2508	6.381554e-03	0.01465	2731	2.105121e-02	0.02389	1256	8.508384e-02	0.01550	2064	3.725608e-02	0.01743	2065	6.189981e-02	0.01364	1246	3.205370e-02	0.01856	970	1.001705e-01	0.01444	1177	4.386233e-02	0.01471	2175	2.665876e-02	0.01338	1345	2.655555e-02	0.01557	1670
gi|13507739|ref|NC_000912.1|	10779	10779	A	C	0.01037	21	2025	8.596486e-02	0.01055	1137	1.437468e-01	0.00672	1637	7.249788e-02	0.00461	2167	1.378603e-02	0.00749	2538	7.385580e-02	0.00908	2864	1.055112e-01	0.01314	1294	9.998777e-02	0.00875	2286	1.071986e-01	0.00885	2148	1.110242e-01	0.00672	1190	9.189739e-02	0.00883	906	1.523601e-01	0.00906	1104	1.431416e-01	0.01023	2150	1.215132e-01	0.00872	1491	1.240382e-01	0.00597	1676
gi|13507739|ref|NC_000912.1|	10786	10786	T	G	0.01328	27	2033	2.828899e-02	0.01198	1169	1.248298e-01	0.01195	1674	1.103316e-01	0.00928	2155	5.529705e-02	0.00864	2545	3.674516e-02	0.01353	2883	9.988087e-02	0.00808	1362	5.029184e-02	0.00721	2359	1.617848e-02	0.01018	2161	7.413738e-02	0.00749	1202	4.505105e-02	0.01317	911	1.381991e-01	0.01342	1118	1.284157e-01	0.01778	2137	5.046567e-02	0.00792	1516	4.197327e-02	0.01057	1703
gi|13507739|ref|NC_000912.1|	10851	10851	A	C	0.01412	29	2054	1.562785e-02	0.01391	1150	1.241996e-01	0.01120	1786	8.379248e-02	0.01146	2181	8.109913e-02	0.01818	2585	5.228046e-02	0.01013	2864	4.682945e-02	0.01695	1298	9.169713e-02	0.01676	2626	7.365280e-02	0.01245	2168	9.563246e-02	0.01031	1261	8.343251e-02	0.01820	824	9.277957e-02	0.01587	1071	1.133859e-01	0.01460	2192	1.017208e-01	0.00969	1548	6.086143e-02	0.01379	1741
gi|13507739|ref|NC_000912.1|	11028	11028	A	C	0.01028	25	2433	7.919987e-02	0.00353	1418	9.793704e-03	0.00645	2170	4.808947e-02	0.00515	2328	1.758384e-02	0.00614	3094	2.815198e-02	0.00747	3345	5.969321e-02	0.00370	1622	8.420931e-03	0.00420	3095	3.457915e-03	0.00891	2580	1.019705e-01	0.00773	1681	9.505836e-02	0.00469	1065	4.225566e-02	0.00430	1394	2.051445e-02	0.00565	2479	2.448297e-02	0.00672	1934	6.066654e-02	0.00925	2161
gi|13507739|ref|NC_000912.1|	11034	11034	A	C	0.01301	31	2383	2.658842e-02	0.00517	1354	8.861042e-03	0.00897	2117	5.014684e-02	0.00437	2289	7.415126e-04	0.00556	3057	1.761125e-03	0.00700	3284	8.207577e-03	0.00825	1576	4.765492e-02	0.00472	2965	5.434011e-04	0.00673	2525	9.666609e-03	0.01051	1617	9.312210e-02	0.01320	1061	1.283118e-01	0.01070	1402	1.027003e-01	0.00611	2456	5.546646e-03	0.00955	1884	6.740555e-02	0.00576	2082
gi|13507739|ref|NC_000912.1|	11283	11283	C	T	0.08616	201	2333	0.000000e+00	0.00000	1305	6.435233e-41	0.00237	2110	7.254756e-51	0.00134	2233	5.515775e-56	0.00146	2733	1.141786e-63	0.00164	3041	1.849108e-67	0.00063	1576	1.986271e-45	0.00171	2931	1.185104e-65	0.99793	2411	0.000000e+00	0.99673	1530	0.000000e+00	0.00541	1110	9.307104e-28	0.00299	1336	1.748066e-35	0.00169	2364	4.825106e-57	0.00053	1883	3.739285e-52	0.00145	2072
gi|13507739|ref|NC_000912.1|	11432	11432	A	C	0.01109	25	2255	7.022860e-02	0.00761	1182	9.370103e-02	0.01148	1829	1.172794e-01	0.01507	2190	5.340558e-02	0.01285	2724	8.900926e-02	0.01215	2963	9.767465e-02	0.01147	1308	1.294475e-01	0.01104	2173	1.140494e-01	0.01074	2235	1.133338e-01	0.01208	1242	1.257622e-01	0.00477	1049	3.238834e-02	0.00882	1360	1.122111e-01	0.01378	2467	7.430478e-02	0.00852	1525	1.001968e-01	0.01163	1978
gi|13507739|ref|NC_000912.1|	11456	11456	T	G	0.01946	45	2313	1.673495e-05	0.01835	1308	9.862644e-02	0.01175	1872	1.406664e-02	0.01264	2216	1.802748e-02	0.01461	2807	3.530881e-02	0.01724	3016	6.839346e-02	0.01383	1374	4.792254e-02	0.01278	2112	2.059387e-02	0.01341	2312	2.511256e-02	0.01421	1267	5.686850e-02	0.01823	1097	1.045275e-01	0.01133	1412	1.753955e-02	0.01808	2544	7.914145e-02	0.01447	1520	5.288172e-02	0.01590	2013
gi|13507739|ref|NC_000912.1|	11460	11460	T	G	0.01294	31	2396	2.764775e-02	0.01280	1406	1.182444e-01	0.01006	1989	7.697212e-02	0.01096	2282	8.839054e-02	0.01272	2909	9.716139e-02	0.01021	3134	6.456066e-02	0.01597	1503	8.053822e-02	0.01105	2263	9.009774e-02	0.01263	2376	1.019408e-01	0.00831	1323	5.929588e-02	0.01664	1142	8.051223e-02	0.00905	1436	7.095652e-02	0.01178	2547	9.565202e-02	0.00870	1609	5.749385e-02	0.01546	2070
gi|13507739|ref|NC_000912.1|	11465	11465	A	C	0.01582	38	2402	1.981896e-03	0.01440	1389	1.041113e-01	0.00862	1973	1.120645e-02	0.00883	2266	1.032861e-02	0.01186	2867	4.433495e-02	0.00961	3123	1.158659e-02	0.01190	1513	6.802823e-02	0.01034	2320	2.626703e-02	0.01314	2359	7.181469e-02	0.01346	1337	9.703258e-02	0.01233	1135	8.939047e-02	0.01416	1412	1.017676e-01	0.01436	2507	8.532352e-02	0.00929	1615	2.328145e-02	0.01214	2059
gi|13507739|ref|NC_000912.1|	11515	11515	A	G	0.35622	882	2476	0.000000e+00	0.00000	1530	1.655888e-217	0.99621	2113	0.000000e+00	0.99494	2371	0.000000e+00	0.99561	2961	0.000000e+00	0.99698	3314	0.000000e+00	0.00060	1663	5.957989e-229	0.00073	2747	0.000000e+00	0.00041	2440	3.274400e-302	0.00069	1457	6.450083e-207	0.99268	1229	0.000000e+00	0.00139	1434	4.690173e-202	0.00115	2612	5.461422e-312	0.99830	1768	0.000000e+00	0.99337	2113
gi|13507739|ref|NC_000912.1|	11525	11525	T	A	0.01099	28	2548	6.690708e-02	0.00630	1588	4.204304e-02	0.00588	2212	2.065082e-02	0.00493	2435	7.092728e-03	0.00622	3057	1.776494e-02	0.00551	3446	7.338302e-03	0.00822	1703	8.657888e-02	0.00611	2781	1.834471e-02	0.00601	2496	1.942821e-02	0.00538	1486	2.625925e-02	0.00475	1263	2.236984e-02	0.00738	1491	7.255335e-02	0.00596	2684	1.687292e-02	0.00699	1859	5.110825e-02	0.00565	2124
gi|13507739|ref|NC_000912.1|	11833	11833	A	C	0.01877	47	2504	2.571333e-05	0.01772	1467	9.529728e-02	0.01737	2073	8.346886e-02	0.02016	2430	7.704433e-02	0.01559	2886	5.598412e-02	0.01773	3384	7.491773e-02	0.01683	1723	8.489192e-02	0.01582	3540	5.442846e-02	0.01524	2690	5.282808e-02	0.02196	1503	7.173467e-02	0.02043	1126	9.657631e-02	0.01717	1514	9.157040e-02	0.02208	2491	5.672510e-02	0.02204	1996	6.253563e-02	0.01742	2182
gi|13507739|ref|NC_000912.1|	11847	11847	G	A	0.01286	32	2488	2.755059e-02	0.00845	1420	5.903311e-02	0.00785	2037	3.094138e-02	0.00716	2374	1.595246e-02	0.01023	2834	6.848007e-02	0.01108	3248	8.042307e-02	0.01274	1648	1.121362e-01	0.00875	3428	3.190366e-02	0.01023	2639	7.072820e-02	0.00896	1451	6.903738e-02	0.01120	1071	1.237225e-01	0.01221	1474	1.157818e-01	0.00926	2485	5.194972e-02	0.01331	1953	1.046607e-01	0.01241	2095
gi|13507739|ref|NC_000912.1|	11852	11852	A	C	0.02190	55	2511	8.113476e-08	0.02507	1436	7.059963e-02	0.01656	2053	3.731643e-02	0.01887	2385	6.093710e-02	0.01619	2842	2.480836e-02	0.02223	3284	7.163511e-02	0.01141	1665	3.732590e-03	0.01887	3498	5.233306e-02	0.02411	2654	6.436060e-02	0.01375	1455	1.850509e-02	0.02075	1060	9.893713e-02	0.01769	1470	6.265183e-02	0.01996	2505	7.001438e-02	0.01602	1998	3.170723e-02	0.02320	2112
gi|13507739|ref|NC_000912.1|	11928	11928	A	C	0.01019	23	2258	8.298367e-02	0.00596	1174	7.315469e-02	0.00514	1752	2.956988e-02	0.01013	2172	1.188955e-01	0.00557	2691	2.389280e-02	0.00686	2916	5.226516e-02	0.01071	1307	1.334707e-01	0.00702	2850	5.746899e-02	0.01077	2415	1.120708e-01	0.00792	1263	1.194330e-01	0.00667	899	1.137349e-01	0.00810	1235	1.242678e-01	0.00657	2434	5.114275e-02	0.00611	1800	5.195638e-02	0.00505	1981
gi|13507739|ref|NC_000912.1|	12538	12538	T	G	0.01049	22	2098	8.310668e-02	0.01862	1235	1.849705e-02	0.01527	1703	4.918930e-02	0.01321	2044	8.254113e-02	0.01103	2630	1.110434e-01	0.01383	2893	6.041269e-02	0.01898	1212	1.636241e-02	0.01465	2525	4.827595e-02	0.01465	2321	5.058171e-02	0.01207	1243	1.221537e-01	0.00490	1020	4.919080e-02	0.01457	1235	7.427598e-02	0.01613	2294	2.833499e-02	0.01390	1655	7.584587e-02	0.01136	1849
gi|13507739|ref|NC_000912.1|	12584	12584	A	C	0.01011	23	2274	8.318221e-02	0.00587	1362	6.245075e-02	0.00516	1939	2.709340e-02	0.00542	2212	2.793961e-02	0.00715	2797	6.353829e-02	0.00381	3148	2.503690e-03	0.00855	1403	1.263365e-01	0.00651	2765	4.618169e-02	0.00614	2443	4.101771e-02	0.00630	1429	7.154217e-02	0.00888	1126	1.415675e-01	0.00870	1379	1.291974e-01	0.00734	2451	7.403065e-02	0.00547	1827	3.643351e-02	0.00811	2097
gi|13507739|ref|NC_000912.1|	13218	13218	T	C	0.11271	314	2786	0.000000e+00	0.00000	1627	1.851279e-66	0.00000	2634	1.990950e-95	0.00042	2360	6.008494e-86	0.00035	2886	1.410704e-99	0.00000	3462	2.348298e-115	0.00000	2343	1.140896e-87	0.00019	5154	1.851591e-146	0.00000	2390	5.941884e-89	0.00000	2476	2.861178e-91	0.00000	1523	4.388766e-63	0.00059	1689	2.519546e-66	0.00000	2704	3.139812e-97	0.99873	2366	0.000000e+00	0.99677	2478
gi|13507739|ref|NC_000912.1|	13467	13467	T	G	0.01011	25	2473	7.980947e-02	0.01086	1381	1.269818e-01	0.00991	2320	1.149774e-01	0.01141	2279	1.017543e-01	0.00802	2743	8.486048e-02	0.00840	3215	8.846204e-02	0.01129	1772	1.118060e-01	0.00596	3859	2.150310e-02	0.00547	2377	2.456793e-02	0.00703	1849	7.550589e-02	0.00994	1308	1.359003e-01	0.01004	1494	1.300377e-01	0.00723	2491	6.735283e-02	0.00587	2045	3.899036e-02	0.00341	2348
gi|13507739|ref|NC_000912.1|	13507	13507	T	G	0.01169	30	2566	5.140267e-02	0.00704	1420	5.068497e-02	0.01187	2359	1.048229e-01	0.00632	2215	1.858002e-02	0.00848	2711	5.586877e-02	0.00901	3220	6.266869e-02	0.00993	1812	1.020529e-01	0.00465	3869	7.821004e-04	0.00624	2404	1.538812e-02	0.00902	1773	8.589667e-02	0.00897	1338	9.912253e-02	0.00679	1621	3.833182e-02	0.01226	2529	1.006160e-01	0.00739	2030	4.150681e-02	0.00820	2440
gi|13507739|ref|NC_000912.1|	13514	13514	A	T	0.01018	27	2653	7.661137e-02	0.00255	1569	2.083507e-03	0.00160	2503	2.700407e-05	0.00132	2276	2.081446e-05	0.00181	2766	2.814284e-05	0.00209	3349	2.313622e-05	0.02789	1936	4.210379e-06	0.02290	4148	2.822298e-05	0.01395	2437	4.800017e-02	0.02311	1861	2.783003e-04	0.00421	1425	1.809503e-02	0.01674	1673	1.949775e-02	0.01356	2581	5.392415e-02	0.00189	2112	1.589080e-04	0.00040	2524
gi|13507739|ref|NC_000912.1|	13516	13516	T	A	0.03602	97	2693	0.000000e+00	0.00187	1604	9.640611e-17	0.00157	2550	8.963558e-24	0.00262	2293	7.586356e-20	0.00215	2794	1.175246e-23	0.00327	3361	1.783032e-23	0.08614	2020	1.625135e-13	0.06342	4273	1.057522e-07	0.05370	2458	4.804833e-04	0.07365	1928	6.448762e-09	0.00000	1427	6.646183e-19	0.05869	1704	1.301037e-04	0.04787	2611	5.375349e-03	0.00047	2149	3.918915e-24	0.00313	2554
gi|13507739|ref|NC_000912.1|	13516	13516	A	-	0.51615	1390	2693	0.000000e+00	0.00062	1604	0.000000e+00	0.00000	2550	0.000000e+00	0.00000	2293	0.000000e+00	0.00036	2794	0.000000e+00	0.00000	3361	0.000000e+00	0.85198	2020	2.483102e-136	0.87877	4273	6.359234e-245	0.87266	2458	1.077271e-176	0.85996	1928	5.120398e-140	0.00140	1427	0.000000e+00	0.86268	1704	6.830319e-132	0.87323	2611	1.432003e-183	0.00047	2149	0.000000e+00	0.00000	2554
gi|13507739|ref|NC_000912.1|	13517	13517	A	T	0.04414	119	2696	0.000000e+00	0.00000	1613	2.143509e-25	0.00039	2563	4.801936e-34	0.00086	2316	4.273624e-30	0.00036	2803	2.336164e-36	0.00089	3375	1.368190e-38	0.10089	2022	1.376980e-14	0.07748	4285	4.993671e-09	0.06534	2464	1.759720e-04	0.08941	1935	2.239518e-10	0.00000	1410	7.256553e-23	0.07011	1683	6.882048e-05	0.06121	2614	1.009520e-03	0.00000	2152	1.445153e-31	0.00078	2567
gi|13507739|ref|NC_000912.1|	13518	13518	A	G	0.01811	49	2705	4.066491e-05	0.00000	1627	8.069627e-11	0.00000	2571	4.902457e-15	0.00000	2340	4.442336e-14	0.00106	2830	1.405364e-12	0.00059	3388	1.645347e-15	0.02701	2036	9.509861e-03	0.03146	4323	1.534284e-04	0.04825	2487	3.387126e-10	0.03690	1951	3.157447e-05	0.00072	1396	2.069507e-08	0.03867	1681	1.804252e-05	0.05182	2644	4.304607e-12	0.00047	2149	6.644199e-12	0.00078	2574
gi|13507739|ref|NC_000912.1|	13519	13519	G	A	0.01506	41	2723	2.983185e-03	0.00122	1643	4.557549e-07	0.00231	2602	1.503701e-07	0.00213	2346	2.263502e-07	0.00247	2838	1.151975e-07	0.00147	3405	2.283793e-10	0.02241	2053	1.504201e-02	0.02578	4345	6.215974e-04	0.04021	2487	8.648698e-09	0.03111	1961	9.295774e-05	0.00071	1409	4.894907e-07	0.02911	1683	5.944063e-04	0.04552	2658	1.558488e-11	0.00093	2157	6.415761e-09	0.00116	2594
gi|13507739|ref|NC_000912.1|	14014	14014	A	C	0.01398	37	2646	9.988300e-03	0.01701	1646	7.376470e-02	0.01487	2421	9.053320e-02	0.01359	2355	9.593505e-02	0.01089	3030	5.510835e-02	0.01173	3410	6.767045e-02	0.01123	2138	7.303883e-02	0.01233	4219	7.243568e-02	0.00697	2440	5.485105e-03	0.01300	1923	9.944975e-02	0.01066	1313	8.445227e-02	0.01232	1623	9.970260e-02	0.01399	2645	9.309249e-02	0.01215	2305	8.530033e-02	0.01187	2527
gi|13507739|ref|NC_000912.1|	14252	14252	T	G	0.01431	38	2656	7.237526e-03	0.01260	1587	9.907278e-02	0.01093	2562	5.473991e-02	0.01343	2309	9.353166e-02	0.01297	3006	8.313946e-02	0.00834	3479	8.451360e-03	0.01439	2015	9.867552e-02	0.01211	4458	6.221100e-02	0.01502	2463	9.044535e-02	0.01050	2096	5.351755e-02	0.01312	1372	1.090721e-01	0.01531	1698	9.828747e-02	0.01588	2582	8.092416e-02	0.01463	2256	9.486589e-02	0.01423	2671
gi|13507739|ref|NC_000912.1|	14288	14288	T	C	0.15555	408	2623	0.000000e+00	0.00127	1575	1.551235e-85	0.99799	2488	0.000000e+00	0.00214	2335	4.850300e-111	0.00067	2992	4.367238e-139	0.00000	3438	1.441717e-157	0.00050	2013	7.396089e-106	0.00045	4471	8.773581e-182	0.00166	2413	1.589911e-115	0.00138	2175	2.288706e-108	0.00146	1372	2.338006e-76	0.00000	1719	5.617540e-96	0.00196	2552	7.327208e-119	0.99760	2081	0.000000e+00	0.99647	2552
gi|13507739|ref|NC_000912.1|	14920	14920	G	T	0.35230	873	2478	0.000000e+00	0.00212	1416	2.681768e-195	0.97687	2205	0.000000e+00	0.99355	2014	0.000000e+00	0.99445	2524	0.000000e+00	0.98456	2980	0.000000e+00	0.00117	1706	4.906424e-228	0.00104	3850	0.000000e+00	0.00133	2256	8.138919e-278	0.00050	2013	2.491426e-260	0.99123	1140	0.000000e+00	0.00070	1422	2.093648e-200	0.00083	2407	3.684755e-293	0.95052	2001	0.000000e+00	0.97069	2218
gi|13507739|ref|NC_000912.1|	14971	14971	G	A	0.01440	35	2430	8.345100e-03	0.01554	1416	1.046842e-01	0.02163	2080	1.693107e-02	0.00717	2092	7.583083e-03	0.00392	2551	4.570414e-05	0.01059	3022	4.389480e-02	0.01754	1653	7.370875e-02	0.03400	3765	4.694598e-07	0.00702	2279	5.556530e-03	0.05517	1885	2.716208e-14	0.00580	1207	8.644823e-03	0.00350	1428	4.090888e-04	0.00248	2421	1.986313e-06	0.03236	1823	3.945912e-05	0.02626	2171
gi|13507739|ref|NC_000912.1|	15010	15010	C	T	0.01394	33	2367	1.333760e-02	0.01617	1299	9.697956e-02	0.02225	2067	1.039676e-02	0.00436	2063	4.561095e-04	0.00390	2567	7.810915e-05	0.00972	3085	3.593213e-02	0.02839	1585	6.261464e-04	0.02984	4156	1.170813e-05	0.00966	2382	4.236013e-02	0.05161	1860	7.971549e-13	0.00090	1116	2.979343e-05	0.00625	1279	1.381768e-02	0.00252	2379	5.147802e-06	0.04061	1847	3.141834e-08	0.03095	2165
gi|13507739|ref|NC_000912.1|	15086	15086	G	A	0.34640	875	2526	0.000000e+00	0.00205	1462	4.031896e-197	0.98222	2193	0.000000e+00	0.99377	2247	0.000000e+00	0.99225	2840	0.000000e+00	0.99170	3375	0.000000e+00	0.00114	1748	9.363180e-229	0.00131	3806	0.000000e+00	0.00118	2541	5.163336e-298	0.00057	1764	1.076751e-232	0.99268	1229	0.000000e+00	0.00065	1543	3.571162e-210	0.00077	2603	2.526308e-305	0.97691	1862	0.000000e+00	0.98453	2263
gi|13507739|ref|NC_000912.1|	15210	15210	T	G	0.01188	26	2188	5.421767e-02	0.01329	1279	1.166574e-01	0.00856	1636	7.925119e-02	0.01024	2247	9.955465e-02	0.01299	2772	9.683661e-02	0.00866	3002	5.754813e-02	0.01103	1269	1.287315e-01	0.00912	2194	7.912454e-02	0.00893	2464	7.050409e-02	0.00889	1125	1.073092e-01	0.01519	1053	9.427060e-02	0.01260	1349	1.222316e-01	0.01309	2445	9.859919e-02	0.00798	1503	6.997562e-02	0.00971	1750
gi|13507739|ref|NC_000912.1|	15300	15300	T	G	0.01515	36	2376	4.271302e-03	0.01312	1372	1.014729e-01	0.00921	1737	2.762399e-02	0.01383	2458	8.896200e-02	0.01625	3077	8.316660e-02	0.01251	3198	6.473441e-02	0.01361	1323	1.074201e-01	0.01178	2461	5.949117e-02	0.01402	2782	8.742354e-02	0.01389	1296	1.101284e-01	0.00822	973	3.824731e-02	0.01160	1293	8.253003e-02	0.01092	2563	4.258901e-02	0.00619	1616	3.593953e-03	0.01218	1971
gi|13507739|ref|NC_000912.1|	15318	15318	T	G	0.01373	33	2404	1.539499e-02	0.00994	1409	7.401081e-02	0.01162	1808	9.282068e-02	0.00983	2441	4.848527e-02	0.01227	3098	8.504556e-02	0.01198	3173	8.065369e-02	0.01355	1402	1.149507e-01	0.01619	2533	7.272193e-02	0.01323	2722	9.529080e-02	0.01293	1315	1.167763e-01	0.01434	976	1.260848e-01	0.01183	1353	1.074553e-01	0.01559	2566	8.115718e-02	0.01033	1645	7.441781e-02	0.01314	2055
gi|13507739|ref|NC_000912.1|	15335	15335	G	A	0.95494	2289	2397	0.000000e+00	0.00145	1375	0.000000e+00	0.99522	1882	1.410827e-18	0.99800	2498	4.994295e-28	0.99523	3146	2.241784e-25	0.99608	3316	4.635229e-28	0.99647	1418	7.286385e-17	0.99682	2830	2.826538e-27	0.99643	2804	3.043882e-26	0.99416	1370	6.174256e-14	0.99682	942	7.754773e-13	0.99544	1317	7.565311e-15	0.99572	2572	1.700087e-23	0.99763	1691	6.647818e-21	0.99716	2111
gi|13507739|ref|NC_000912.1|	15353	15353	T	G	0.01067	26	2437	7.429473e-02	0.01017	1377	1.305927e-01	0.01094	1919	1.166105e-01	0.00680	2500	4.232854e-02	0.01058	3120	1.046643e-01	0.00975	3385	9.865530e-02	0.01346	1412	8.968828e-02	0.00716	2932	4.579280e-02	0.01101	2816	1.054550e-01	0.00724	1381	8.295079e-02	0.01147	959	1.402052e-01	0.01309	1299	1.004963e-01	0.01443	2564	5.004423e-02	0.00544	1655	2.846247e-02	0.00609	2136
gi|13507739|ref|NC_000912.1|	15376	15376	A	C	0.01047	26	2483	7.627960e-02	0.00948	1371	1.294097e-01	0.00396	2021	5.517839e-03	0.00794	2519	7.628313e-02	0.00585	3077	1.907427e-02	0.00922	3364	9.451946e-02	0.00797	1506	1.008515e-01	0.00552	3078	1.403729e-02	0.00584	2738	2.186826e-02	0.00422	1423	1.599874e-02	0.00870	1034	1.362729e-01	0.00593	1348	5.383076e-02	0.00942	2548	1.052160e-01	0.00544	1655	3.132405e-02	0.00365	2193
gi|13507739|ref|NC_000912.1|	15504	15504	T	G	0.01396	29	2077	1.716776e-02	0.00881	1135	6.204350e-02	0.01229	1628	1.051590e-01	0.01761	2215	6.208806e-02	0.01498	2603	9.411410e-02	0.01192	2936	8.227432e-02	0.01143	1225	1.066506e-01	0.01158	3195	7.457246e-02	0.01787	2238	5.772220e-02	0.00846	1301	4.756132e-02	0.01009	892	1.028900e-01	0.00996	1104	8.702975e-02	0.01496	2206	9.814240e-02	0.01113	1617	8.932510e-02	0.01321	1968
gi|13507739|ref|NC_000912.1|	15693	15693	T	A	0.01747	43	2461	2.100269e-04	0.01011	1483	1.931456e-02	0.01970	2386	7.188023e-02	0.02296	2134	3.502837e-02	0.01579	2724	7.729609e-02	0.01302	3227	3.420230e-02	0.01760	1648	9.631787e-02	0.01791	3350	7.959700e-02	0.01477	2369	6.916970e-02	0.01512	1587	8.648973e-02	0.02284	1182	5.446719e-02	0.02001	1549	7.996622e-02	0.01545	2524	7.577382e-02	0.01445	1869	7.222279e-02	0.01348	2151
gi|13507739|ref|NC_000912.1|	15697	15697	A	C	0.01244	31	2491	3.578813e-02	0.00990	1515	9.531316e-02	0.01169	2396	1.011717e-01	0.01157	2161	1.034554e-01	0.01047	2769	8.237874e-02	0.00921	3257	5.100237e-02	0.01014	1676	9.501354e-02	0.00904	3431	4.562070e-02	0.01538	2406	6.632916e-02	0.00679	1619	2.719841e-02	0.01618	1174	7.786830e-02	0.00834	1559	6.032239e-02	0.01104	2537	9.356577e-02	0.00785	1912	4.014584e-02	0.01248	2163
gi|13507739|ref|NC_000912.1|	15941	15941	G	A	0.57708	1314	2277	0.000000e+00	0.00231	1297	0.000000e+00	0.00267	1871	0.000000e+00	0.00000	2229	0.000000e+00	0.00110	2718	0.000000e+00	0.00033	3035	0.000000e+00	0.99377	1445	2.089051e-232	0.99313	2619	0.000000e+00	0.99146	2341	2.254400e-316	0.99636	1372	3.356256e-230	0.00167	1196	5.978194e-322	0.99584	1442	1.967887e-237	0.99754	2439	0.000000e+00	0.00181	1656	0.000000e+00	0.00000	1960
gi|13507739|ref|NC_000912.1|	15992	15992	T	G	0.01175	28	2383	5.334083e-02	0.01220	1312	1.241110e-01	0.00777	1801	5.642309e-02	0.00581	2238	1.237254e-02	0.00630	2699	1.428011e-02	0.00521	3073	3.525328e-03	0.00645	1395	3.919244e-02	0.00585	2564	1.022292e-02	0.00698	2437	2.738629e-02	0.00276	1450	1.182828e-03	0.01037	1157	1.283949e-01	0.01121	1427	1.235471e-01	0.00918	2397	7.753420e-02	0.00732	1777	4.636738e-02	0.00879	1935
gi|13507739|ref|NC_000912.1|	16178	16178	T	G	0.35886	895	2494	0.000000e+00	0.00000	1536	1.876737e-220	0.99388	2125	0.000000e+00	0.99740	2310	0.000000e+00	0.99484	2907	0.000000e+00	0.99666	3294	0.000000e+00	0.00177	1698	1.636497e-230	0.00000	3305	0.000000e+00	0.00039	2561	6.601922e-316	0.00065	1547	5.244773e-219	0.99485	1166	0.000000e+00	0.00130	1542	4.032772e-216	0.00039	2582	1.117126e-317	0.99795	1948	0.000000e+00	0.99554	2018
gi|13507739|ref|NC_000912.1|	16183	16183	C	T	0.10141	251	2475	0.000000e+00	0.00000	1513	6.127086e-55	0.00094	2122	5.072629e-67	0.00043	2305	3.627528e-73	0.00034	2903	2.683322e-86	0.00124	3232	9.481005e-88	0.00060	1658	6.325082e-57	0.00094	3179	2.699254e-88	0.00119	2517	1.590960e-74	0.00000	1495	1.979490e-54	0.00000	1160	1.727122e-44	0.00066	1525	2.882661e-53	0.00038	2604	6.268358e-80	0.99638	1934	0.000000e+00	0.99755	2044
gi|13507739|ref|NC_000912.1|	16202	16202	T	G	0.01198	28	2338	4.901316e-02	0.00987	1419	1.088086e-01	0.00919	1959	8.113588e-02	0.01202	2163	1.087947e-01	0.01447	2764	7.288204e-02	0.01400	3072	7.865805e-02	0.01034	1548	1.115698e-01	0.00915	2843	6.624430e-02	0.00812	2341	4.907753e-02	0.01471	1360	9.146228e-02	0.01335	1124	1.205285e-01	0.01150	1478	1.215752e-01	0.01081	2497	1.001916e-01	0.00801	1747	5.908603e-02	0.00726	1929
gi|13507739|ref|NC_000912.1|	16232	16232	T	G	0.01644	38	2312	1.134164e-03	0.02269	1278	4.205849e-02	0.01696	1946	9.455924e-02	0.01251	2078	5.640274e-02	0.01883	2655	7.038204e-02	0.01586	2964	8.629132e-02	0.01681	1487	1.027632e-01	0.01745	2808	8.339033e-02	0.01812	2208	8.272397e-02	0.01256	1353	7.479360e-02	0.01099	1092	5.927711e-02	0.01392	1437	9.164752e-02	0.01306	2373	6.121625e-02	0.00971	1648	2.211280e-02	0.01789	1900
gi|13507739|ref|NC_000912.1|	16304	16304	T	A	0.01015	24	2364	8.134217e-02	0.01175	1277	1.188930e-01	0.01110	2073	1.110959e-01	0.00610	2130	4.350405e-02	0.00531	2637	1.903899e-02	0.00680	2943	4.947752e-02	0.01100	1454	1.246352e-01	0.01312	3201	6.083965e-02	0.00744	2284	7.729705e-02	0.01371	1459	7.392947e-02	0.00185	1081	3.714938e-03	0.00427	1405	2.163588e-02	0.00396	2273	5.876712e-03	0.01079	1761	1.200299e-01	0.00824	1942
gi|13507739|ref|NC_000912.1|	16424	16424	T	G	0.01041	24	2306	8.003399e-02	0.00726	1378	9.202541e-02	0.00604	1821	4.392244e-02	0.01003	2193	1.167964e-01	0.00817	2816	8.215579e-02	0.00935	2888	1.039820e-01	0.01023	1368	1.337178e-01	0.00777	2701	7.354055e-02	0.00679	2208	5.491979e-02	0.00607	1319	6.206877e-02	0.00672	1042	9.656252e-02	0.00917	1309	1.316161e-01	0.00846	2363	9.526007e-02	0.00503	1591	2.730048e-02	0.00524	1717
gi|13507739|ref|NC_000912.1|	16590	16590	A	C	0.01174	30	2555	5.043205e-02	0.00968	1550	1.039065e-01	0.00896	2231	7.355258e-02	0.00532	2444	5.872672e-03	0.00869	3107	5.522781e-02	0.00977	3172	7.897476e-02	0.00607	1648	2.354442e-02	0.00711	2813	2.418644e-02	0.00969	2579	8.384408e-02	0.00931	1612	9.522398e-02	0.00843	1305	8.769616e-02	0.00968	1549	1.040415e-01	0.01004	2490	9.126311e-02	0.00948	1688	9.641392e-02	0.00597	2011
gi|13507739|ref|NC_000912.1|	16704	16704	T	C	0.39660	1049	2645	0.000000e+00	0.00068	1479	3.752293e-242	0.99629	2427	0.000000e+00	0.99645	2532	0.000000e+00	0.99879	3305	0.000000e+00	0.99804	3564	0.000000e+00	0.00058	1718	1.338364e-271	0.00117	3421	0.000000e+00	0.00000	2778	0.000000e+00	0.00000	1859	7.218515e-291	0.99838	1232	0.000000e+00	0.00000	1608	5.259520e-261	0.00116	2580	0.000000e+00	0.99598	1989	0.000000e+00	0.99621	2373
gi|13507739|ref|NC_000912.1|	16801	16801	A	C	0.01036	26	2510	7.714297e-02	0.01535	1433	4.620919e-02	0.01020	2254	1.140431e-01	0.01252	2396	8.302585e-02	0.01011	3065	1.057366e-01	0.00735	3401	5.253795e-02	0.01147	1657	1.137165e-01	0.00679	3240	3.935042e-02	0.01146	2706	9.875780e-02	0.00518	1736	2.585792e-02	0.00835	1198	1.240084e-01	0.01373	1529	7.383287e-02	0.00591	2536	2.701175e-02	0.01401	1998	5.835237e-02	0.00782	2429
gi|13507739|ref|NC_000912.1|	16834	16834	A	C	0.01674	43	2568	4.536727e-04	0.01335	1498	7.516836e-02	0.01272	2358	4.798908e-02	0.01212	2476	3.674810e-02	0.01524	3149	7.608581e-02	0.01067	3656	1.079614e-02	0.01126	1776	3.470184e-02	0.01532	3786	7.313977e-02	0.01208	2898	3.184780e-02	0.01356	1844	6.997031e-02	0.01057	1135	4.369187e-02	0.00952	1470	1.912783e-02	0.01504	2593	7.864211e-02	0.01380	2101	6.906176e-02	0.00817	2448
gi|13507739|ref|NC_000912.1|	16938	16938	A	C	0.01452	34	2342	8.265875e-03	0.01651	1272	9.971171e-02	0.01277	1879	9.477010e-02	0.01337	2243	9.493455e-02	0.01646	2855	7.693914e-02	0.01051	3046	4.118458e-02	0.01791	1452	7.533613e-02	0.00889	2926	1.691586e-02	0.01407	2417	9.627075e-02	0.01141	1490	8.426635e-02	0.02203	1044	3.344321e-02	0.01451	1309	1.145039e-01	0.01410	2412	9.637630e-02	0.00926	1836	3.532528e-02	0.01699	2060
gi|13507739|ref|NC_000912.1|	16943	16943	A	G	0.35277	829	2350	0.000000e+00	0.00000	1337	1.355437e-191	0.99678	1866	0.000000e+00	0.99695	2294	0.000000e+00	0.99790	2855	0.000000e+00	0.99739	3067	0.000000e+00	0.00339	1477	9.056529e-196	0.00068	2922	0.000000e+00	0.00000	2475	1.842158e-299	0.00000	1504	1.328471e-209	0.99533	1070	0.000000e+00	0.00000	1334	2.910814e-191	0.00000	2444	6.487500e-297	0.99891	1841	0.000000e+00	0.99513	2055
gi|13507739|ref|NC_000912.1|	17582	17582	A	C	0.01486	35	2356	5.901604e-03	0.01233	1298	9.881878e-02	0.01587	1890	9.613071e-02	0.01784	2186	6.812359e-02	0.01178	2801	6.113386e-02	0.01261	3013	7.328531e-02	0.01514	1453	1.085850e-01	0.01001	2597	3.143844e-02	0.00826	2301	1.202784e-02	0.01261	1427	9.834447e-02	0.01515	1254	1.136754e-01	0.01440	1528	1.080994e-01	0.01996	2405	3.594456e-02	0.01680	1667	9.020535e-02	0.01224	2043
gi|13507739|ref|NC_000912.1|	17898	17898	T	G	0.01048	26	2480	7.616975e-02	0.00757	1453	9.290163e-02	0.00466	2148	1.047439e-02	0.01094	2286	1.105250e-01	0.01172	2900	9.477476e-02	0.00646	3253	2.919908e-02	0.00701	1712	6.878670e-02	0.00731	3147	5.113398e-02	0.00610	2458	3.004733e-02	0.00808	1609	9.961460e-02	0.01035	1159	1.387577e-01	0.01039	1444	1.291059e-01	0.00964	2282	1.107457e-01	0.00777	1930	8.310679e-02	0.00718	2088
gi|13507739|ref|NC_000912.1|	18253	18253	A	C	0.01708	47	2752	1.872612e-04	0.01181	1609	4.076290e-02	0.00930	2258	5.786913e-03	0.01463	2871	6.496421e-02	0.01331	3606	3.901945e-02	0.00946	3805	2.318818e-03	0.01212	1650	4.458923e-02	0.01302	2689	4.187590e-02	0.01188	2863	2.361903e-02	0.01190	1680	4.050554e-02	0.01641	1280	1.038695e-01	0.01318	1669	6.112227e-02	0.01333	2850	4.529360e-02	0.00897	1783	7.387477e-03	0.00879	2275
gi|13507739|ref|NC_000912.1|	18264	18264	T	G	0.01056	28	2652	7.253566e-02	0.01229	1546	1.040826e-01	0.01087	2207	1.104063e-01	0.00921	2823	9.571355e-02	0.00820	3535	6.703345e-02	0.01015	3742	9.827299e-02	0.01014	1578	1.238347e-01	0.00877	2624	8.992282e-02	0.00918	2832	9.514106e-02	0.01177	1614	1.108724e-01	0.01129	1240	1.276870e-01	0.01357	1621	7.718187e-02	0.00844	2842	8.005088e-02	0.00861	1743	1.032669e-01	0.01163	2236
gi|13507739|ref|NC_000912.1|	18334	18334	A	G	0.35878	860	2397	0.000000e+00	0.00000	1338	1.839121e-196	0.99608	2043	0.000000e+00	0.99800	2505	0.000000e+00	0.99532	3208	0.000000e+00	0.99611	3346	0.000000e+00	0.00278	1438	1.480533e-198	0.00207	2413	1.482313e-290	0.00152	2630	1.230376e-310	0.00279	1433	5.236054e-198	0.99512	1024	0.000000e+00	0.00292	1372	3.000731e-191	0.00149	2679	1.351168e-314	0.99400	1668	0.000000e+00	0.99446	1985
gi|13507739|ref|NC_000912.1|	18351	18351	C	T	0.11300	253	2239	0.000000e+00	0.00183	1090	7.336796e-43	0.00052	1915	1.445864e-69	0.00127	2357	1.843543e-77	0.00000	3029	1.692540e-98	0.00063	3199	5.556317e-98	0.00154	1295	1.378421e-49	0.00089	2250	1.755148e-76	0.00080	2509	8.900669e-83	0.00000	1356	3.065781e-55	0.00000	906	5.763270e-40	0.00081	1242	1.411648e-49	0.99490	2547	0.000000e+00	0.00000	1593	1.667791e-62	0.00000	1867
gi|13507739|ref|NC_000912.1|	18369	18369	A	C	0.01079	24	2224	7.618512e-02	0.00603	1160	6.135901e-02	0.01129	1948	1.163613e-01	0.00470	2342	8.428302e-03	0.00550	3091	1.235614e-02	0.00781	3201	5.998942e-02	0.00803	1370	1.025328e-01	0.00615	2275	3.108355e-02	0.00402	2488	3.223531e-03	0.00351	1424	7.331066e-03	0.00842	950	1.332659e-01	0.00902	1331	1.230763e-01	0.00927	2480	1.015626e-01	0.00312	1601	3.318501e-03	0.00865	1849
gi|13507739|ref|NC_000912.1|	18424	18424	A	C	0.01234	29	2350	4.058629e-02	0.01039	1251	1.159142e-01	0.01091	2017	1.024546e-01	0.01174	2385	1.039931e-01	0.01169	3250	9.623611e-02	0.00951	3469	6.022410e-02	0.00842	1544	6.647312e-02	0.00573	2267	7.525035e-03	0.00452	2655	1.140055e-03	0.00864	1504	7.298071e-02	0.00843	1068	8.843566e-02	0.01159	1467	1.192628e-01	0.01195	2594	1.024608e-01	0.00741	1485	4.575844e-02	0.01306	1991
gi|13507739|ref|NC_000912.1|	18464	18464	T	G	0.01580	35	2215	2.762487e-03	0.01712	1168	1.076478e-01	0.01305	1916	7.968383e-02	0.01844	2278	7.278793e-02	0.01737	3108	7.891660e-02	0.01618	3337	8.647804e-02	0.01576	1396	1.088903e-01	0.01265	2214	6.844524e-02	0.01613	2604	9.136644e-02	0.01674	1434	1.036342e-01	0.01399	1001	1.169007e-01	0.01720	1337	1.021893e-01	0.01762	2440	8.119661e-02	0.01464	1434	1.062221e-01	0.01638	1954
gi|13507739|ref|NC_000912.1|	18474	18474	A	C	0.01236	28	2265	4.177590e-02	0.01443	1178	1.081649e-01	0.01119	1877	1.084511e-01	0.01303	2303	1.029550e-01	0.00999	3104	7.438618e-02	0.00803	3363	2.974137e-02	0.01268	1419	1.201441e-01	0.00794	2266	3.972962e-02	0.00798	2633	3.541565e-02	0.01546	1488	8.197820e-02	0.00697	1004	5.951613e-02	0.01059	1322	1.162627e-01	0.01616	2476	5.380240e-02	0.01153	1475	1.194556e-01	0.00979	1940
gi|13507739|ref|NC_000912.1|	18481	18481	A	C	0.02664	60	2252	2.098399e-11	0.01422	1125	6.564013e-03	0.02494	1804	7.507065e-02	0.01844	2278	1.420476e-02	0.03080	3019	4.487346e-02	0.02277	3338	4.569275e-02	0.02591	1351	8.497394e-02	0.01955	2251	2.264225e-02	0.02222	2565	4.552695e-02	0.01948	1489	3.294525e-02	0.02107	949	6.689403e-02	0.01882	1275	3.202458e-02	0.02448	2451	6.594128e-02	0.03235	1453	4.745615e-02	0.01598	1877
gi|13507739|ref|NC_000912.1|	18484	18484	A	C	0.02475	55	2222	1.644599e-09	0.02450	1102	9.448866e-02	0.02274	1759	7.680354e-02	0.02364	2242	7.531870e-02	0.02433	3000	7.164215e-02	0.02217	3293	5.925084e-02	0.01962	1325	5.801893e-02	0.01842	2226	2.875657e-02	0.02009	2538	4.343841e-02	0.01828	1477	3.926222e-02	0.02766	940	8.588189e-02	0.02538	1261	8.897791e-02	0.02400	2417	7.480208e-02	0.02786	1436	7.107428e-02	0.02263	1856
gi|13507739|ref|NC_000912.1|	18492	18492	A	C	0.01918	42	2190	4.013660e-05	0.00903	1108	9.555030e-03	0.01678	1728	8.278956e-02	0.01720	2209	7.967823e-02	0.01052	2948	3.437701e-03	0.01583	3222	5.449774e-02	0.01390	1295	5.648882e-02	0.01874	2135	8.821005e-02	0.01653	2481	6.973472e-02	0.01298	1464	3.834636e-02	0.01056	947	2.720534e-02	0.01188	1263	3.018738e-02	0.00903	2325	1.475255e-03	0.01136	1409	2.075579e-02	0.01397	1790
gi|13507739|ref|NC_000912.1|	18511	18511	T	G	0.01016	23	2264	8.306934e-02	0.00803	1121	1.293612e-01	0.00788	1776	1.011325e-01	0.00800	2251	9.340389e-02	0.00550	2910	2.076846e-02	0.00954	3251	1.069239e-01	0.00551	1270	5.587815e-02	0.00872	2179	1.092147e-01	0.00795	2517	8.785209e-02	0.01055	1516	1.287875e-01	0.01029	972	1.503841e-01	0.01033	1258	1.379069e-01	0.00786	2291	8.929419e-02	0.00492	1424	3.451355e-02	0.01153	1822
gi|13507739|ref|NC_000912.1|	18518	18518	T	C	0.01467	34	2317	7.358791e-03	0.01179	1187	9.894926e-02	0.00880	1819	2.647417e-02	0.00612	2287	1.878650e-03	0.00578	2942	5.722862e-04	0.00735	3265	3.324761e-03	0.00832	1322	3.149098e-02	0.00711	2251	5.489059e-03	0.00550	2545	6.070158e-04	0.00846	1537	2.748918e-02	0.00624	961	1.798533e-02	0.00926	1296	4.830334e-02	0.00563	2308	9.977091e-04	0.00482	1451	1.792002e-03	0.00648	1852
gi|13507739|ref|NC_000912.1|	18521	18521	G	C	0.01485	34	2290	6.461383e-03	0.01560	1154	1.148769e-01	0.00965	1762	3.903571e-02	0.01054	2278	4.549747e-02	0.00935	2888	1.991734e-02	0.01084	3230	4.071442e-02	0.01888	1271	7.110630e-02	0.01048	2194	4.582039e-02	0.01392	2514	9.298621e-02	0.01144	1486	7.943248e-02	0.00759	922	3.598077e-02	0.00959	1251	5.362393e-02	0.00961	2290	2.944548e-02	0.01819	1429	7.684069e-02	0.00607	1812
gi|13507739|ref|NC_000912.1|	18528	18528	A	C	0.01123	26	2315	6.614121e-02	0.00600	1167	4.956155e-02	0.00905	1768	9.988090e-02	0.01137	2287	1.106357e-01	0.01277	2898	9.000260e-02	0.01165	3262	1.006447e-01	0.01006	1292	1.281633e-01	0.01272	2202	9.793477e-02	0.01229	2522	1.002201e-01	0.00805	1490	8.623235e-02	0.00749	935	1.028757e-01	0.00965	1243	1.260387e-01	0.01262	2298	9.818074e-02	0.01747	1431	3.217073e-02	0.01419	1832
gi|13507739|ref|NC_000912.1|	18547	18547	A	C	0.02155	50	2320	4.490065e-07	0.01331	1202	2.446797e-02	0.01559	1732	3.653236e-02	0.01808	2268	5.926287e-02	0.01916	2975	6.459515e-02	0.01726	3245	4.038989e-02	0.02151	1302	9.485196e-02	0.01096	2190	1.800488e-03	0.01614	2541	3.216015e-02	0.01997	1502	8.775053e-02	0.02258	930	1.027553e-01	0.01460	1233	3.727513e-02	0.01740	2242	5.120375e-02	0.02141	1448	9.184704e-02	0.01779	1799
gi|13507739|ref|NC_000912.1|	18550	18550	A	C	0.01421	33	2323	1.112650e-02	0.00987	1216	7.197319e-02	0.01558	1733	9.742750e-02	0.01539	2274	9.192760e-02	0.01178	2971	7.188435e-02	0.01110	3242	5.699557e-02	0.01917	1304	5.609287e-02	0.01000	2199	4.762957e-02	0.01340	2538	9.498772e-02	0.01407	1493	1.115322e-01	0.01401	928	1.305089e-01	0.01205	1245	1.075133e-01	0.01436	2228	9.921022e-02	0.01303	1458	1.099040e-01	0.01060	1792
gi|13507739|ref|NC_000912.1|	18569	18569	T	G	0.01039	24	2311	8.019348e-02	0.00563	1244	5.449801e-02	0.00463	1729	1.760644e-02	0.00548	2188	2.471106e-02	0.00772	2848	7.082534e-02	0.00814	3070	7.920061e-02	0.00460	1305	2.798825e-02	0.00626	2078	4.390574e-02	0.00584	2397	2.888229e-02	0.00719	1391	9.020159e-02	0.01684	950	4.326754e-02	0.00978	1227	1.385669e-01	0.00962	2184	1.152030e-01	0.01072	1399	1.304826e-01	0.00643	1712
gi|13507739|ref|NC_000912.1|	18580	18580	T	G	0.01007	23	2285	8.326334e-02	0.01029	1263	1.377831e-01	0.00629	1749	6.098175e-02	0.00913	2190	1.157632e-01	0.00618	2911	3.697437e-02	0.01176	3062	8.965945e-02	0.01222	1309	1.086402e-01	0.00627	2072	5.233584e-02	0.00869	2416	1.067512e-01	0.01108	1354	1.267698e-01	0.01232	974	1.208704e-01	0.01180	1271	1.178818e-01	0.01037	2218	1.170030e-01	0.01062	1412	1.304257e-01	0.00631	1744
gi|13507739|ref|NC_000912.1|	18586	18586	T	G	0.01359	32	2354	1.780893e-02	0.00455	1320	3.745430e-03	0.01209	1820	1.009713e-01	0.01302	2227	1.010960e-01	0.01108	2977	7.052222e-02	0.01246	3130	8.922952e-02	0.00935	1391	6.576672e-02	0.01476	2168	9.470844e-02	0.01142	2452	8.216840e-02	0.01248	1362	1.149620e-01	0.00779	1027	5.144135e-02	0.00828	1328	4.657689e-02	0.01023	2249	6.266904e-02	0.01568	1467	9.536001e-02	0.01211	1817
gi|13507739|ref|NC_000912.1|	18604	18604	A	C	0.01305	30	2298	2.722063e-02	0.00528	1325	1.032227e-02	0.00621	1772	1.179137e-02	0.01059	2171	8.286815e-02	0.00983	2951	5.708232e-02	0.00951	3050	4.927503e-02	0.00648	1389	2.210426e-02	0.00955	2094	6.305284e-02	0.00943	2440	5.466931e-02	0.01164	1289	1.178482e-01	0.00870	1034	8.148606e-02	0.01108	1354	1.097480e-01	0.01262	2219	1.041664e-01	0.00267	1500	3.064268e-04	0.00163	1835
gi|13507739|ref|NC_000912.1|	18605	18605	C	T	0.09253	213	2302	0.000000e+00	0.00075	1335	9.216743e-43	0.00056	1779	1.193340e-53	0.00093	2159	2.570421e-60	0.00000	2945	1.926986e-79	0.00033	3036	5.815458e-79	0.00355	1408	5.826925e-39	0.00047	2108	5.719999e-61	0.00041	2439	8.563806e-68	0.00000	1280	3.132471e-43	0.00192	1044	2.564495e-33	0.00146	1368	5.480826e-42	0.00000	2222	2.029013e-65	0.99468	1503	0.000000e+00	0.99565	1838
gi|13507739|ref|NC_000912.1|	18707	18707	G	A	0.36519	856	2344	0.000000e+00	0.00000	1294	1.482275e-194	0.99673	1834	0.000000e+00	0.99698	2319	0.000000e+00	0.99766	2987	0.000000e+00	0.99844	3211	0.000000e+00	0.00408	1470	1.384868e-201	0.00194	2582	6.736889e-309	0.00039	2534	9.101128e-314	0.00000	1447	5.817836e-212	0.99725	1090	0.000000e+00	0.00212	1413	4.438190e-201	0.00126	2386	1.700514e-296	0.99765	1700	0.000000e+00	0.99798	1979
gi|13507739|ref|NC_000912.1|	18745	18745	A	T	0.01301	31	2382	2.650761e-02	0.01263	1346	1.198665e-01	0.00963	1869	6.928427e-02	0.00764	2355	2.182047e-02	0.00901	2996	3.915372e-02	0.01116	3316	7.963955e-02	0.01093	1647	9.894594e-02	0.00678	2801	8.497645e-03	0.01115	2511	8.720429e-02	0.01235	1457	1.164631e-01	0.01156	1211	1.197509e-01	0.01869	1445	4.094925e-02	0.01290	2480	1.007346e-01	0.00983	1730	7.681563e-02	0.01008	2083
gi|13507739|ref|NC_000912.1|	19021	19021	C	T	0.22007	511	2322	0.000000e+00	0.00000	1385	6.607305e-115	0.00048	2065	1.953024e-152	0.99220	2308	0.000000e+00	0.99493	2961	0.000000e+00	0.99576	3067	0.000000e+00	0.00125	1595	1.414901e-123	0.00035	2867	8.757390e-192	0.00079	2516	3.062368e-173	0.00000	1485	2.959586e-121	0.99833	1201	0.000000e+00	0.00070	1428	2.638173e-115	0.00169	2373	2.277392e-162	0.00187	1608	1.873725e-122	0.00103	1946
gi|13507739|ref|NC_000912.1|	19113	19113	T	G	0.01072	25	2333	7.537192e-02	0.01001	1299	1.333483e-01	0.00490	1838	1.594319e-02	0.00594	2356	2.574514e-02	0.00844	3082	7.744384e-02	0.00641	3119	2.696047e-02	0.00878	1253	1.228813e-01	0.00480	2082	1.167249e-02	0.00383	2611	2.117712e-03	0.00516	1163	4.017515e-02	0.01126	1243	1.314791e-01	0.00771	1426	9.321722e-02	0.00745	2550	5.860397e-02	0.00922	1302	1.270595e-01	0.00690	1884
gi|13507739|ref|NC_000912.1|	19158	19158	T	G	0.01119	24	2145	7.042239e-02	0.00777	1030	1.054992e-01	0.00746	1608	7.058808e-02	0.00648	2316	3.121669e-02	0.01097	2918	1.075327e-01	0.00850	3060	7.029454e-02	0.01165	1030	1.397973e-01	0.00801	1872	7.707470e-02	0.00822	2555	6.945671e-02	0.00694	1009	8.624977e-02	0.01026	1072	1.406546e-01	0.00617	1297	5.001118e-02	0.01042	2496	1.093956e-01	0.00670	1194	6.838089e-02	0.00501	1796
gi|13507739|ref|NC_000912.1|	19189	19189	A	C	0.01740	36	2069	6.168645e-04	0.01049	953	4.687563e-02	0.01522	1511	9.396684e-02	0.01769	2205	9.247788e-02	0.01491	2884	7.152620e-02	0.01526	3015	7.482331e-02	0.01761	1022	1.154582e-01	0.01410	1844	7.317742e-02	0.01158	2418	2.646103e-02	0.01528	1047	1.090845e-01	0.01897	1107	1.046641e-01	0.01531	1306	1.002025e-01	0.01853	2429	8.620218e-02	0.01247	1123	6.932381e-02	0.01582	1770
gi|13507739|ref|NC_000912.1|	19203	19203	T	G	0.01309	27	2063	3.115610e-02	0.01820	934	7.073545e-02	0.01688	1540	7.123186e-02	0.01971	2182	2.314117e-02	0.01060	2831	7.707846e-02	0.00666	3004	7.997332e-03	0.01631	1042	9.611962e-02	0.02160	1852	1.217996e-02	0.01233	2352	1.042396e-01	0.01030	1068	1.125753e-01	0.01435	1115	1.206676e-01	0.01070	1309	1.080969e-01	0.01807	2379	4.013534e-02	0.01494	1138	1.128355e-01	0.00894	1790
gi|13507739|ref|NC_000912.1|	19391	19391	A	C	0.01197	28	2340	4.920864e-02	0.01152	1302	1.266520e-01	0.01113	1977	1.100537e-01	0.01149	2089	1.098946e-01	0.01163	2666	1.035517e-01	0.00975	3077	7.730329e-02	0.01186	1602	1.185715e-01	0.00879	3071	5.575314e-02	0.01304	2224	1.004063e-01	0.01119	1519	1.197162e-01	0.01560	1154	8.239255e-02	0.01444	1385	9.514918e-02	0.01195	2427	1.058692e-01	0.01154	1560	1.196527e-01	0.00998	2004
gi|13507739|ref|NC_000912.1|	19655	19655	A	C	0.01192	30	2516	4.692140e-02	0.00567	1411	2.120998e-02	0.00827	2297	5.236293e-02	0.00736	2311	3.218080e-02	0.00697	3011	1.822531e-02	0.00744	3360	2.320182e-02	0.00760	1710	4.970246e-02	0.00736	2991	2.453652e-02	0.00600	2498	1.016005e-02	0.00719	1668	4.183737e-02	0.00532	1128	2.523814e-02	0.00655	1527	3.278202e-02	0.00730	2465	2.904023e-02	0.00563	1776	1.350037e-02	0.00653	2145
gi|13507739|ref|NC_000912.1|	19708	19708	A	C	0.01167	28	2399	5.483523e-02	0.01154	1300	1.274688e-01	0.01325	2113	9.529457e-02	0.01045	2201	1.038727e-01	0.01129	2922	1.018248e-01	0.00990	3131	8.522093e-02	0.01298	1541	1.094198e-01	0.01959	2706	6.926442e-03	0.01118	2325	1.074238e-01	0.01728	1505	3.852427e-02	0.00909	1100	1.149686e-01	0.01015	1478	1.156184e-01	0.01491	2414	6.217802e-02	0.01745	1662	3.312928e-02	0.01118	2058
gi|13507739|ref|NC_000912.1|	19714	19714	C	T	0.35544	852	2397	0.000000e+00	0.00237	1267	3.039838e-179	0.99811	2113	0.000000e+00	0.99558	2261	0.000000e+00	0.99730	2967	0.000000e+00	0.99844	3201	0.000000e+00	0.00065	1530	1.220132e-212	0.00074	2695	8.883835e-317	0.00042	2375	7.222035e-293	0.00133	1501	3.147098e-207	0.99719	1067	0.000000e+00	0.00068	1463	1.826491e-205	0.00083	2411	1.639472e-293	0.99580	1665	0.000000e+00	0.99755	2041
gi|13507739|ref|NC_000912.1|	19751	19751	T	G	0.01004	26	2589	7.836474e-02	0.00869	1381	1.270338e-01	0.00907	2315	1.100686e-01	0.00808	2600	8.841464e-02	0.00763	3277	6.876893e-02	0.01264	3482	6.340295e-02	0.00859	1629	1.178203e-01	0.00989	3032	1.067844e-01	0.00848	2593	9.728993e-02	0.00759	1713	9.491339e-02	0.00794	1134	1.263715e-01	0.01018	1572	1.264782e-01	0.00976	2562	1.111629e-01	0.01037	1833	1.196695e-01	0.00786	2289
gi|13507739|ref|NC_000912.1|	19816	19816	A	C	0.03175	83	2614	0.000000e+00	0.02356	1358	2.788521e-02	0.02322	2196	1.417452e-02	0.02260	2566	8.822482e-03	0.02505	3194	1.949225e-02	0.02796	3434	4.185599e-02	0.02544	1690	3.651737e-02	0.02061	2911	2.305553e-03	0.02716	2614	4.035238e-02	0.02607	1688	4.184790e-02	0.01995	1153	1.081202e-02	0.03646	1673	4.839354e-02	0.02959	2535	5.822686e-02	0.02645	1815	4.304365e-02	0.02422	2312
gi|13507739|ref|NC_000912.1|	19856	19856	A	C	0.01788	45	2517	1.000689e-04	0.01286	1244	5.874835e-02	0.01540	2013	7.587973e-02	0.01787	2350	8.612011e-02	0.02011	3133	6.511295e-02	0.01484	3234	5.538643e-02	0.01539	1494	8.611423e-02	0.01720	2617	8.315859e-02	0.01581	2594	7.337496e-02	0.02048	1465	8.004140e-02	0.02279	1141	6.103450e-02	0.02140	1542	6.747294e-02	0.01706	2462	8.403287e-02	0.01695	1770	9.208083e-02	0.01879	2235
gi|13507739|ref|NC_000912.1|	19860	19860	A	C	0.02501	63	2519	8.329970e-11	0.02082	1249	6.769843e-02	0.01835	2016	2.591131e-02	0.02331	2359	6.904834e-02	0.01946	3134	2.675199e-02	0.02479	3268	6.764677e-02	0.02376	1473	8.235662e-02	0.01808	2655	1.753097e-02	0.02128	2631	4.980967e-02	0.01900	1474	4.205859e-02	0.02681	1119	8.503836e-02	0.02035	1523	5.564415e-02	0.01908	2463	2.804948e-02	0.02479	1775	7.909726e-02	0.01877	2238
gi|13507739|ref|NC_000912.1|	19866	19866	A	C	0.01262	32	2536	3.146565e-02	0.00819	1221	6.651203e-02	0.01052	1997	9.038465e-02	0.00918	2396	5.620767e-02	0.00736	3124	1.482523e-02	0.00820	3294	2.617742e-02	0.01246	1445	1.175113e-01	0.00682	2638	1.184615e-02	0.00868	2651	4.166141e-02	0.00963	1454	8.799136e-02	0.01340	1119	1.225428e-01	0.00931	1503	7.973234e-02	0.00608	2467	6.573408e-03	0.00450	1779	2.555703e-03	0.00859	2213
gi|13507739|ref|NC_000912.1|	19874	19874	A	T	0.01429	36	2520	8.484390e-03	0.01793	1227	7.628910e-02	0.01639	2014	8.194771e-02	0.01414	2405	9.565386e-02	0.01365	3077	8.912414e-02	0.01616	3280	7.329546e-02	0.01107	1446	8.219450e-02	0.01483	2697	9.078532e-02	0.01292	2632	8.749471e-02	0.02048	1465	3.428470e-02	0.01555	1093	1.128053e-01	0.00899	1446	4.259295e-02	0.01739	2415	6.211382e-02	0.01486	1817	1.006720e-01	0.01667	2220
gi|13507739|ref|NC_000912.1|	19937	19937	A	C	0.01206	28	2322	4.744143e-02	0.01473	1154	9.941888e-02	0.01440	1944	8.544599e-02	0.00929	2475	7.265326e-02	0.01245	3052	9.875251e-02	0.01607	3299	4.264141e-02	0.00913	1314	9.775652e-02	0.00951	2944	7.171303e-02	0.01626	2644	4.441572e-02	0.01234	1459	1.202193e-01	0.00602	997	4.434936e-02	0.00416	1202	9.068115e-03	0.01006	2484	8.828862e-02	0.01182	1861	1.134825e-01	0.00994	2113
gi|13507739|ref|NC_000912.1|	19989	19989	T	G	0.01046	25	2389	7.791731e-02	0.01089	1286	1.320029e-01	0.00513	1950	2.022488e-02	0.00861	2556	9.296839e-02	0.00953	3148	1.017787e-01	0.00598	3347	2.031765e-02	0.00777	1416	1.008236e-01	0.00432	2780	4.432959e-03	0.00707	2686	5.210038e-02	0.01190	1513	1.130762e-01	0.01714	992	3.789864e-02	0.01767	1245	2.378290e-02	0.01051	2569	1.107653e-01	0.00720	1806	7.277578e-02	0.00979	2043
gi|13507739|ref|NC_000912.1|	20008	20008	T	G	0.01381	36	2606	1.206488e-02	0.01097	1459	8.815754e-02	0.01583	2084	8.205200e-02	0.01192	2600	8.159319e-02	0.00983	3254	3.603695e-02	0.01177	3482	7.143772e-02	0.01229	1709	9.997916e-02	0.01515	2971	8.217248e-02	0.01048	2767	5.344327e-02	0.01632	1593	8.344118e-02	0.01111	1080	1.061494e-01	0.01471	1428	1.069733e-01	0.01089	2664	6.271277e-02	0.01262	1902	9.920940e-02	0.00981	2141
gi|13507739|ref|NC_000912.1|	20016	20016	T	A	0.01234	33	2674	3.500141e-02	0.01509	1524	8.255775e-02	0.00912	2084	6.483458e-02	0.01014	2565	7.865261e-02	0.01132	3268	8.968485e-02	0.01170	3504	9.112636e-02	0.00832	1803	5.320505e-02	0.00783	2936	2.567280e-02	0.01088	2757	8.887833e-02	0.00995	1608	9.378299e-02	0.01336	1123	1.203016e-01	0.01072	1493	1.088036e-01	0.00855	2691	4.238092e-02	0.00732	1912	3.014572e-02	0.01067	2156
gi|13507739|ref|NC_000912.1|	20016	20016	T	G	0.02393	64	2674	3.256279e-10	0.01640	1524	2.386734e-02	0.02159	2084	6.781109e-02	0.01676	2565	1.455963e-02	0.01989	3268	4.035249e-02	0.01769	3504	1.659085e-02	0.01775	1803	3.187975e-02	0.02078	2936	5.233261e-02	0.01741	2757	1.830747e-02	0.01928	1608	5.274833e-02	0.01603	1123	3.100092e-02	0.02277	1493	8.303363e-02	0.02304	2691	7.013728e-02	0.01778	1912	3.049827e-02	0.02551	2156
gi|13507739|ref|NC_000912.1|	20019	20019	T	G	0.01540	42	2727	1.966861e-03	0.01061	1602	4.699589e-02	0.01173	2131	5.542478e-02	0.01157	2592	4.595972e-02	0.01178	3312	4.253650e-02	0.01158	3540	3.749823e-02	0.01561	1858	9.656980e-02	0.01507	2987	8.554409e-02	0.01372	2769	7.837424e-02	0.01219	1641	7.381017e-02	0.01967	1169	6.685981e-02	0.01886	1538	6.807236e-02	0.01283	2729	6.617158e-02	0.01607	1929	9.334512e-02	0.01011	2177
gi|13507739|ref|NC_000912.1|	20078	20078	T	G	0.01403	41	2923	7.460750e-03	0.00886	1806	3.185130e-02	0.00590	2372	1.445200e-03	0.00586	2730	8.747295e-04	0.00965	3525	2.462770e-02	0.00775	3744	4.428690e-03	0.00732	2187	8.111929e-03	0.00893	3361	1.561187e-02	0.00982	2852	3.294559e-02	0.01728	1678	6.710583e-02	0.01256	1354	1.067828e-01	0.01188	1768	8.798913e-02	0.01560	2820	7.697958e-02	0.00917	1963	3.395379e-02	0.00866	2426
gi|13507739|ref|NC_000912.1|	20101	20101	C	G	0.35223	1050	2981	0.000000e+00	0.00053	1896	2.911029e-261	0.99575	2586	0.000000e+00	0.99453	2742	0.000000e+00	0.99800	3494	0.000000e+00	0.99559	3858	0.000000e+00	0.00134	2242	1.534729e-291	0.00000	3559	0.000000e+00	0.00069	2902	0.000000e+00	0.00178	1689	2.376300e-234	0.99789	1425	0.000000e+00	0.00055	1816	9.040983e-253	0.00105	2848	0.000000e+00	0.99659	2050	0.000000e+00	0.99413	2556
gi|13507739|ref|NC_000912.1|	20132	20132	A	T	0.01059	30	2832	6.950426e-02	0.01638	1770	2.553028e-02	0.01509	2650	3.211615e-02	0.01310	2749	6.799007e-02	0.01197	3426	8.424322e-02	0.01177	3908	8.465868e-02	0.01187	2106	9.893779e-02	0.00866	3579	7.491912e-02	0.00801	2871	6.588705e-02	0.01227	1712	9.943708e-02	0.01245	1366	1.052680e-01	0.01329	1656	8.102523e-02	0.01128	2838	9.848071e-02	0.00984	2032	1.114175e-01	0.01097	2553
gi|13507739|ref|NC_000912.1|	20215	20215	A	C	0.01066	27	2533	7.287414e-02	0.01223	1554	1.075521e-01	0.01445	2283	5.141922e-02	0.01302	2534	7.660408e-02	0.01095	3195	1.017310e-01	0.01137	3431	9.674158e-02	0.01043	1725	1.210246e-01	0.01250	2961	8.273626e-02	0.00918	2615	9.691915e-02	0.01027	1558	1.248383e-01	0.01049	1239	1.342421e-01	0.00986	1521	1.245236e-01	0.01158	2591	1.008654e-01	0.00984	1727	1.193208e-01	0.01003	2292
gi|13507739|ref|NC_000912.1|	20318	20318	A	T	0.01385	32	2311	1.514948e-02	0.00995	1306	7.695527e-02	0.00878	1822	3.796775e-02	0.01342	2235	1.009018e-01	0.01307	2755	9.446598e-02	0.01354	3175	9.303770e-02	0.01275	1490	1.110111e-01	0.00736	2583	9.452705e-03	0.01323	2645	9.618483e-02	0.00773	1423	3.007035e-02	0.01635	1040	1.030155e-01	0.00870	1264	5.337193e-02	0.01115	2421	7.371198e-02	0.01223	1472	1.073929e-01	0.00832	1803
gi|13507739|ref|NC_000912.1|	20331	20331	T	G	0.01057	23	2176	8.045710e-02	0.00679	1178	8.694578e-02	0.01323	1738	8.779068e-02	0.00925	2161	1.107602e-01	0.00488	2663	1.004172e-02	0.00819	3054	7.781712e-02	0.01442	1387	7.281070e-02	0.01284	2493	8.437179e-02	0.01376	2543	6.522668e-02	0.00945	1376	1.308735e-01	0.00736	951	1.171227e-01	0.00754	1194	1.055057e-01	0.00940	2340	1.099951e-01	0.00766	1436	9.733356e-02	0.00508	1770
gi|13507739|ref|NC_000912.1|	20539	20539	T	G	0.01170	27	2307	5.587473e-02	0.01201	1332	1.253862e-01	0.01495	2073	6.775261e-02	0.01225	2286	1.062217e-01	0.01047	2962	9.601836e-02	0.01363	3228	8.011684e-02	0.01543	1491	7.053626e-02	0.00841	2736	5.679965e-02	0.01217	2547	1.040182e-01	0.00868	1612	8.560850e-02	0.01013	987	1.360235e-01	0.01178	1273	1.283471e-01	0.01314	2360	9.543715e-02	0.00856	1518	8.592181e-02	0.01207	1905
gi|13507739|ref|NC_000912.1|	20590	20590	T	G	0.01007	23	2284	8.325782e-02	0.00778	1286	1.179572e-01	0.00998	2105	1.202720e-01	0.00654	2293	5.523521e-02	0.00836	2992	9.340918e-02	0.00733	3276	6.411318e-02	0.00767	1434	1.093478e-01	0.00834	3116	9.192176e-02	0.00624	2563	4.275050e-02	0.00484	1654	2.738670e-02	0.00440	909	5.151216e-02	0.00936	1282	1.385888e-01	0.00864	2430	1.056529e-01	0.00699	1573	8.668020e-02	0.00713	1963
gi|13507739|ref|NC_000912.1|	20804	20804	A	C	0.01011	23	2276	8.320030e-02	0.00819	1221	1.281988e-01	0.00546	1833	3.602132e-02	0.00874	2404	1.069319e-01	0.00638	2980	4.032343e-02	0.00575	3132	2.438752e-02	0.01104	1359	1.275803e-01	0.00835	2515	9.828445e-02	0.00489	2660	1.364744e-02	0.00810	1481	1.160734e-01	0.00832	961	1.448082e-01	0.00582	1203	6.923875e-02	0.00842	2493	1.000876e-01	0.00366	1641	9.536434e-03	0.00308	1946
gi|13507739|ref|NC_000912.1|	20844	20844	T	G	0.02045	45	2201	5.406247e-06	0.01208	1159	2.379025e-02	0.01088	1838	5.401698e-03	0.01189	2439	6.379941e-03	0.01314	2968	1.095821e-02	0.01240	3065	6.376100e-03	0.01291	1317	2.771020e-02	0.01214	2554	7.023149e-03	0.01117	2596	3.289472e-03	0.01727	1390	8.041403e-02	0.01127	887	2.644212e-02	0.01518	1186	6.097496e-02	0.00978	2454	1.060479e-03	0.01803	1719	8.076949e-02	0.00584	1883
gi|13507739|ref|NC_000912.1|	20872	20872	T	G	0.01517	33	2176	5.550995e-03	0.00616	1136	9.683747e-03	0.00813	1845	1.428898e-02	0.00778	2314	7.437570e-03	0.01120	2857	4.669412e-02	0.00925	3028	1.564007e-02	0.00915	1312	3.951578e-02	0.00873	2635	1.282433e-02	0.01639	2502	8.862637e-02	0.01295	1390	1.008052e-01	0.01420	845	1.318470e-01	0.01113	1168	8.144649e-02	0.01611	2359	9.227211e-02	0.00810	1729	1.552871e-02	0.01257	1830
gi|13507739|ref|NC_000912.1|	20897	20897	G	A	0.35760	786	2198	0.000000e+00	0.00085	1171	1.470657e-170	0.99325	1925	0.000000e+00	0.99361	2349	0.000000e+00	0.98911	2846	0.000000e+00	0.99128	3097	0.000000e+00	0.00225	1336	1.166878e-184	0.00110	2738	1.091361e-310	0.00041	2461	7.897500e-294	0.00000	1382	1.281916e-196	0.99428	874	2.317854e-286	0.00083	1203	3.179662e-174	0.00130	2299	5.478995e-276	0.99541	1743	0.000000e+00	0.99464	1865
gi|13507739|ref|NC_000912.1|	21006	21006	C	A	0.16987	389	2290	0.000000e+00	0.00317	1261	4.678860e-73	0.00151	1991	1.349834e-107	0.00355	2254	3.081012e-110	0.99715	2806	0.000000e+00	0.99371	3178	0.000000e+00	0.00067	1486	3.464400e-89	0.00230	3049	1.184289e-139	0.00128	2351	9.120248e-122	0.00125	1594	3.043010e-92	0.99106	895	0.000000e+00	0.00161	1245	1.453838e-75	0.00165	2431	5.087054e-123	0.00124	1618	2.477941e-93	0.00355	1972
gi|13507739|ref|NC_000912.1|	21023	21023	A	G	0.04809	113	2350	0.000000e+00	0.00000	1288	1.342573e-22	0.00000	2029	7.938878e-32	0.00000	2272	1.643571e-34	0.00000	2860	1.865339e-40	0.00031	3216	6.613149e-42	0.99413	1533	0.000000e+00	0.00062	3201	3.039614e-40	0.00000	2362	1.810640e-35	0.00000	1684	9.585694e-28	0.00111	902	1.735421e-15	0.00000	1258	3.473113e-22	0.00000	2408	5.961259e-36	0.00061	1638	1.719503e-25	0.00000	1976
gi|13507739|ref|NC_000912.1|	21085	21085	T	G	0.01258	29	2306	3.638641e-02	0.00782	1278	5.877114e-02	0.01087	1932	1.002502e-01	0.00897	2342	5.599683e-02	0.01022	2935	7.559628e-02	0.00913	3176	4.966313e-02	0.00483	1449	7.516540e-03	0.01354	2880	9.365469e-02	0.01661	2469	4.948745e-02	0.00639	1565	2.189580e-02	0.00000	973	3.495979e-05	0.00723	1245	4.734271e-02	0.00392	2295	5.980467e-04	0.01227	1549	1.174057e-01	0.00973	1952
gi|13507739|ref|NC_000912.1|	21175	21175	T	G	0.02676	67	2504	1.326161e-12	0.02420	1446	7.454648e-02	0.01781	1965	1.113482e-02	0.01638	2442	3.337301e-03	0.02077	3130	2.374175e-02	0.01729	3413	3.358636e-03	0.02089	1484	4.408345e-02	0.01918	2919	1.284404e-02	0.02356	2717	5.366275e-02	0.01691	1597	1.016441e-02	0.02559	977	9.262983e-02	0.02607	1419	8.191276e-02	0.02181	2614	3.741352e-02	0.02136	1732	4.385428e-02	0.02009	2140
gi|13507739|ref|NC_000912.1|	21255	21255	A	C	0.01270	33	2598	2.884343e-02	0.00758	1584	3.741670e-02	0.01001	2197	7.495041e-02	0.00855	2572	3.790866e-02	0.00821	3290	2.453146e-02	0.01058	3496	7.147485e-02	0.00735	1632	3.198673e-02	0.00460	2828	5.705601e-04	0.00806	2729	2.684359e-02	0.00573	1746	8.865374e-03	0.00814	1106	6.925673e-02	0.01035	1449	9.925739e-02	0.01185	2532	9.704545e-02	0.01062	1789	9.426177e-02	0.00976	2254
gi|13507739|ref|NC_000912.1|	21268	21268	T	G	0.01224	32	2614	3.810132e-02	0.01081	1573	1.096024e-01	0.01063	2257	9.390938e-02	0.01273	2592	9.797056e-02	0.01451	3309	6.883017e-02	0.01170	3505	9.258880e-02	0.01053	1614	1.052426e-01	0.00557	2870	3.507414e-03	0.00610	2789	6.776527e-03	0.01087	1748	1.060562e-01	0.01671	1137	6.561167e-02	0.01582	1454	7.052961e-02	0.01045	2489	8.779973e-02	0.00898	1782	7.151922e-02	0.00830	2290
gi|13507739|ref|NC_000912.1|	21677	21677	T	G	0.01830	44	2405	7.367002e-05	0.02034	1229	9.181583e-02	0.01580	1836	7.899986e-02	0.01982	2371	7.821078e-02	0.02011	2884	7.162648e-02	0.01604	3180	6.710465e-02	0.01872	1442	9.762549e-02	0.01590	2767	6.866837e-02	0.01633	2327	7.768619e-02	0.02000	1500	8.846728e-02	0.01835	1090	1.080646e-01	0.02273	1496	5.819153e-02	0.01637	2382	7.749369e-02	0.01592	1633	8.428207e-02	0.01878	2023
gi|13507739|ref|NC_000912.1|	21780	21780	T	C	0.94953	2220	2338	0.000000e+00	0.00082	1216	0.000000e+00	0.99714	2101	1.951766e-26	0.99715	2457	2.881808e-29	0.99761	2931	6.529539e-34	0.99817	3284	3.738097e-38	0.99931	1443	3.419608e-24	0.99685	3172	2.293421e-33	0.99839	2482	1.202643e-32	0.99806	1548	5.460495e-23	0.99715	1052	3.393584e-16	0.99473	1328	2.405251e-16	0.99658	2341	3.686395e-27	0.99744	1565	4.156575e-22	0.99772	2190
gi|13507739|ref|NC_000912.1|	21922	21922	T	G	0.02622	70	2670	1.077916e-12	0.02556	1565	7.923816e-02	0.01753	2282	9.068138e-03	0.02193	2599	4.295066e-02	0.02627	3312	6.480220e-02	0.02371	3711	5.286506e-02	0.02752	1708	7.357287e-02	0.02693	2822	6.597208e-02	0.02418	2730	6.170929e-02	0.02683	1640	7.703965e-02	0.02484	1288	8.319761e-02	0.02493	1685	7.601403e-02	0.02293	2748	5.154004e-02	0.02073	1833	3.987448e-02	0.02900	2207
gi|13507739|ref|NC_000912.1|	21965	21965	T	C	0.94686	2459	2597	0.000000e+00	0.00518	1543	0.000000e+00	0.99549	2219	1.004175e-26	0.99391	2464	1.120708e-25	0.99596	3217	7.820115e-35	0.99750	3593	6.315563e-42	0.99834	1802	1.934004e-28	0.99673	2751	1.623163e-33	0.99569	2554	1.159437e-29	0.99631	1624	8.052163e-23	0.99850	1336	4.498290e-23	0.99827	1736	1.508992e-27	0.99710	2755	1.706967e-34	0.99771	1747	1.575133e-26	0.99624	2127
gi|13507739|ref|NC_000912.1|	21969	21969	A	C	0.01060	27	2546	7.347965e-02	0.01009	1486	1.267603e-01	0.00785	2166	7.584484e-02	0.00981	2447	1.076368e-01	0.01513	3172	3.082960e-02	0.00767	3519	5.336397e-02	0.01016	1771	1.201213e-01	0.01323	2722	6.930947e-02	0.01415	2544	5.278109e-02	0.00626	1598	4.887333e-02	0.00615	1300	5.808498e-02	0.01059	1700	1.213273e-01	0.00876	2741	8.839053e-02	0.00710	1691	6.792005e-02	0.01132	2121
gi|13507739|ref|NC_000912.1|	22003	22003	A	T	0.01005	26	2588	7.836138e-02	0.01609	1492	2.849101e-02	0.01022	2251	1.139930e-01	0.01160	2500	9.342339e-02	0.01134	3176	9.192305e-02	0.01073	3543	9.829966e-02	0.01047	1814	1.191875e-01	0.00886	3047	9.867660e-02	0.01232	2597	7.782051e-02	0.00831	1685	1.114443e-01	0.01431	1258	6.353268e-02	0.01255	1593	8.963873e-02	0.01137	2639	9.605888e-02	0.01243	1770	8.818844e-02	0.01135	2115
gi|13507739|ref|NC_000912.1|	22020	22020	A	T	0.01147	30	2615	5.558422e-02	0.01320	1515	1.024016e-01	0.01111	2341	1.062310e-01	0.00490	2449	4.332767e-03	0.00698	3153	2.242421e-02	0.00586	3581	6.468127e-03	0.00902	1884	8.765276e-02	0.00944	3284	7.637955e-02	0.00569	2638	9.012339e-03	0.00647	1699	3.326671e-02	0.01165	1288	1.259306e-01	0.01118	1610	1.184920e-01	0.00840	2619	5.962941e-02	0.00492	1831	8.614339e-03	0.00604	2153
gi|13507739|ref|NC_000912.1|	22211	22211	T	G	0.01044	22	2108	8.349279e-02	0.00991	1110	1.453075e-01	0.00778	1670	9.682832e-02	0.00930	2257	1.132091e-01	0.00557	2871	2.018148e-02	0.00915	3059	1.021729e-01	0.00966	1242	1.393857e-01	0.00509	2163	1.927853e-02	0.00871	2297	1.034684e-01	0.00422	1185	2.635093e-02	0.00505	991	5.581633e-02	0.01119	1162	1.365019e-01	0.00787	2288	8.472522e-02	0.00722	1661	8.255553e-02	0.00562	1779
gi|13507739|ref|NC_000912.1|	22263	22263	A	C	0.01042	24	2304	7.996773e-02	0.01578	1204	4.958053e-02	0.01749	1772	1.687081e-02	0.01125	2401	1.078372e-01	0.00885	2937	9.562128e-02	0.00894	3131	9.541907e-02	0.01070	1309	1.334924e-01	0.01021	2351	1.148775e-01	0.00970	2474	1.116653e-01	0.00708	1271	9.221527e-02	0.00866	1039	1.381532e-01	0.01205	1328	1.162099e-01	0.00995	2412	1.136992e-01	0.00827	1693	1.050272e-01	0.01276	1959
gi|13507739|ref|NC_000912.1|	22315	22315	T	C	0.99245	2365	2383	0.000000e+00	0.99092	1322	1.311519e-01	0.99605	1770	5.561529e-02	0.99188	2464	1.261100e-01	0.99359	2962	1.155435e-01	0.99436	3189	9.033348e-02	0.99271	1372	1.557143e-01	0.99255	2684	1.291327e-01	0.99259	2698	1.290279e-01	0.99008	1310	1.094820e-01	0.99706	1022	5.802138e-02	0.99029	1339	1.142325e-01	0.99184	2450	1.255986e-01	0.99376	1763	1.336285e-01	0.99355	2016
gi|13507739|ref|NC_000912.1|	22376	22376	T	G	0.01310	31	2367	2.530768e-02	0.00937	1281	8.090182e-02	0.01089	1837	9.257828e-02	0.01015	2365	6.932102e-02	0.00878	2961	3.369379e-02	0.00708	3249	8.483188e-03	0.00454	1322	5.085598e-03	0.00593	2530	4.050864e-03	0.00733	2728	1.365252e-02	0.00522	1342	8.991315e-03	0.01031	1067	1.094026e-01	0.00801	1249	5.315333e-02	0.00862	2435	3.656480e-02	0.00656	1678	1.609121e-02	0.00771	1945
gi|13507739|ref|NC_000912.1|	22498	22498	T	G	0.01863	51	2738	1.537221e-05	0.01641	1341	8.990767e-02	0.01212	2558	1.421140e-02	0.01528	2815	5.199167e-02	0.01321	3559	1.866403e-02	0.01451	3996	3.288293e-02	0.01445	1592	5.884624e-02	0.01269	3626	1.331257e-02	0.01332	2929	2.375661e-02	0.01036	1738	8.746824e-03	0.01109	992	3.346727e-02	0.00832	1322	3.997905e-03	0.01527	2619	5.391645e-02	0.01651	2181	7.459016e-02	0.01481	2499
gi|13507739|ref|NC_000912.1|	22624	22624	C	A	0.01475	36	2441	5.914433e-03	0.01898	1317	6.523662e-02	0.01775	2028	6.903179e-02	0.01749	2401	6.828007e-02	0.01526	2949	8.854839e-02	0.01541	3179	8.618008e-02	0.01760	1534	8.000644e-02	0.01606	2616	8.477377e-02	0.01392	2442	9.297778e-02	0.01648	1517	9.510927e-02	0.02052	1121	5.021951e-02	0.02207	1450	2.450557e-02	0.01559	2373	9.113605e-02	0.00550	1636	2.199414e-03	0.01984	2016
gi|13507739|ref|NC_000912.1|	22633	22633	T	G	0.01946	48	2467	9.373124e-06	0.02098	1382	8.965135e-02	0.02076	2071	8.037377e-02	0.01762	2384	7.579972e-02	0.01697	3006	6.380378e-02	0.01889	3230	7.660498e-02	0.01863	1610	9.178493e-02	0.01725	2666	6.971747e-02	0.02193	2462	6.619697e-02	0.02055	1557	8.902772e-02	0.02102	1142	9.565623e-02	0.02071	1497	8.917838e-02	0.01798	2392	7.843587e-02	0.01774	1635	8.716273e-02	0.01624	2032
gi|13507739|ref|NC_000912.1|	22680	22680	A	C	0.01049	26	2478	7.609499e-02	0.00995	1508	1.273766e-01	0.01072	2145	1.138902e-01	0.00955	2303	1.095661e-01	0.00713	2945	4.847201e-02	0.00310	3224	3.188731e-04	0.00896	1786	1.115357e-01	0.00948	2848	1.023679e-01	0.00700	2430	5.201420e-02	0.00726	1653	7.726274e-02	0.00684	1170	8.723735e-02	0.00721	1525	8.052279e-02	0.00729	2331	6.168674e-02	0.00750	1601	8.527673e-02	0.00599	2005
gi|13507739|ref|NC_000912.1|	22768	22768	T	G	0.01217	29	2383	4.375397e-02	0.00694	1441	4.026070e-02	0.00889	2024	6.809928e-02	0.01142	2364	1.038435e-01	0.01070	2991	9.020785e-02	0.00582	3264	4.600260e-03	0.00740	1621	4.431176e-02	0.01102	2723	9.666140e-02	0.00948	2427	7.408412e-02	0.01603	1435	6.864216e-02	0.01566	1022	9.004858e-02	0.00524	1336	1.570884e-02	0.01005	2488	8.488662e-02	0.00435	1611	4.424781e-03	0.01085	2028
gi|13507739|ref|NC_000912.1|	22807	22807	A	C	0.01037	24	2314	8.028496e-02	0.00791	1391	1.083612e-01	0.00708	1978	6.848041e-02	0.00834	2278	9.473453e-02	0.00873	2863	9.495692e-02	0.00632	3165	3.105914e-02	0.00754	1591	9.207478e-02	0.00416	2883	3.837835e-03	0.00900	2333	1.063060e-01	0.00859	1513	1.174917e-01	0.00400	999	3.041637e-02	0.00961	1249	1.372915e-01	0.00568	2466	2.487585e-02	0.00358	1676	6.704976e-03	0.00700	1999
gi|13507739|ref|NC_000912.1|	22997	22997	C	T	0.16260	393	2417	0.000000e+00	0.00000	1191	3.911018e-74	0.00000	1969	3.183376e-109	0.00043	2299	7.516771e-120	0.99420	2931	0.000000e+00	0.99300	3287	0.000000e+00	0.00348	1437	4.972353e-77	0.00000	3054	1.501259e-148	0.00000	2493	2.386401e-129	0.00191	1567	4.598475e-86	0.99390	983	0.000000e+00	0.00000	1140	1.464202e-71	0.00215	2329	9.447502e-114	0.00051	1971	5.129140e-107	0.00230	2178
gi|13507739|ref|NC_000912.1|	23105	23105	C	A	0.36940	792	2144	0.000000e+00	0.00083	1208	9.023996e-181	0.99453	1645	0.000000e+00	0.99652	2300	0.000000e+00	0.99581	2866	0.000000e+00	0.99711	3117	0.000000e+00	0.00227	1322	1.977225e-189	0.00181	2770	2.813047e-318	0.00041	2414	7.982830e-299	0.00356	1404	1.364389e-194	0.99572	935	3.283929e-294	0.00091	1101	4.926587e-168	0.00000	2351	2.870009e-296	0.99656	1742	0.000000e+00	0.99847	1966
gi|13507739|ref|NC_000912.1|	23122	23122	A	C	0.01458	31	2126	9.993677e-03	0.00938	1173	5.944778e-02	0.00742	1617	1.542674e-02	0.01222	2292	8.252689e-02	0.01128	2837	5.971423e-02	0.01278	3131	8.213031e-02	0.01850	1297	7.406021e-02	0.00639	2662	2.230448e-03	0.01350	2445	9.537587e-02	0.01336	1422	1.111937e-01	0.01456	893	1.318365e-01	0.01386	1082	1.239197e-01	0.00771	2335	1.035424e-02	0.00980	1735	4.859439e-02	0.01129	1948
gi|13507739|ref|NC_000912.1|	23170	23170	T	G	0.01121	25	2230	6.822438e-02	0.00627	1275	5.211315e-02	0.01016	1771	1.170982e-01	0.00818	2324	7.006438e-02	0.00612	2940	1.724713e-02	0.00769	3253	4.614490e-02	0.01057	1325	1.308318e-01	0.00729	2608	4.355307e-02	0.00405	2471	2.301747e-03	0.01074	1490	1.264290e-01	0.01059	944	1.469671e-01	0.00953	1154	1.296765e-01	0.00876	2396	8.310735e-02	0.00658	1824	4.103449e-02	0.00709	1974
gi|13507739|ref|NC_000912.1|	23318	23318	T	C	0.05421	130	2398	0.000000e+00	0.00086	1166	5.812308e-22	0.00000	1879	4.423479e-34	0.00000	2593	6.387737e-43	0.00000	3095	2.121690e-48	0.00028	3526	8.214341e-51	0.00000	1286	1.630916e-25	0.99672	2744	0.000000e+00	0.00072	2779	1.353185e-41	0.00137	1462	4.514548e-25	0.00000	937	8.661427e-20	0.00083	1204	1.457703e-22	0.00113	2658	6.994710e-39	0.00054	1859	4.846086e-32	0.00050	2019
gi|13507739|ref|NC_000912.1|	23478	23478	A	C	0.01446	33	2282	9.296454e-03	0.01106	1266	8.778889e-02	0.00659	1972	5.357818e-03	0.01076	2323	5.616475e-02	0.00763	3016	6.179455e-03	0.00932	3112	2.247985e-02	0.01734	1442	8.390077e-02	0.01087	2851	5.182067e-02	0.00856	2569	1.682893e-02	0.01095	1370	8.181422e-02	0.00513	975	9.368977e-03	0.01214	1236	1.054614e-01	0.01063	2447	5.178029e-02	0.00458	1748	8.094613e-04	0.00988	2126
gi|13507739|ref|NC_000912.1|	23916	23916	T	C	0.34718	744	2143	0.000000e+00	0.00072	1398	8.665667e-188	0.99543	1749	0.000000e+00	0.99444	2159	0.000000e+00	0.99672	2747	0.000000e+00	0.99247	2923	0.000000e+00	0.00520	1538	2.988498e-188	0.00162	3077	1.142511e-316	0.00084	2385	3.168292e-273	0.00070	1430	4.807582e-191	0.99518	1038	0.000000e+00	0.00000	1218	2.246289e-171	0.00089	2257	4.145598e-263	0.99635	1642	0.000000e+00	0.99672	1827
gi|13507739|ref|NC_000912.1|	23998	23998	A	C	0.01386	31	2236	1.597638e-02	0.00896	1339	5.595611e-02	0.00999	1802	6.267169e-02	0.00904	2212	3.624450e-02	0.01067	2717	6.147663e-02	0.00880	3067	2.328631e-02	0.01012	1384	7.760854e-02	0.00763	2883	1.047680e-02	0.01253	2475	9.369699e-02	0.01152	1389	1.018799e-01	0.01518	1054	1.177197e-01	0.01051	1237	9.105519e-02	0.01301	2460	9.760584e-02	0.00438	1599	1.452045e-03	0.01381	2028
gi|13507739|ref|NC_000912.1|	24002	24002	A	C	0.01006	22	2187	8.512946e-02	0.01162	1291	1.215683e-01	0.01182	1777	1.057162e-01	0.00548	2188	3.160337e-02	0.00898	2673	1.092089e-01	0.00789	3040	8.390980e-02	0.00755	1325	1.125749e-01	0.01053	2755	1.113478e-01	0.00974	2463	1.170087e-01	0.01100	1364	1.286899e-01	0.00697	1004	1.171032e-01	0.00166	1203	2.199769e-03	0.00908	2422	1.134303e-01	0.00948	1582	1.311984e-01	0.00706	1984
gi|13507739|ref|NC_000912.1|	24077	24077	G	A	0.20841	446	2140	0.000000e+00	0.00550	1272	2.827898e-87	0.00369	1628	6.788655e-109	0.99662	2072	0.000000e+00	0.99844	2560	0.000000e+00	0.99706	2722	0.000000e+00	0.01234	1216	4.253754e-74	0.00268	2236	3.390114e-139	0.00343	2329	2.352524e-140	0.00557	1257	2.214768e-86	0.99568	926	0.000000e+00	0.00765	1177	7.256211e-79	0.00217	2306	4.863494e-144	0.00334	1498	2.609120e-103	0.00231	1732
gi|13507739|ref|NC_000912.1|	24149	24149	T	G	0.01108	24	2166	7.213455e-02	0.01085	1290	1.336725e-01	0.00828	1691	9.081844e-02	0.01235	2106	1.049767e-01	0.01319	2730	8.424687e-02	0.00965	2797	9.913685e-02	0.00961	1353	1.255269e-01	0.00540	2222	1.537039e-02	0.01266	2370	9.701227e-02	0.01089	1377	1.309497e-01	0.01355	1033	1.121812e-01	0.00963	1246	1.297298e-01	0.01157	2334	1.106767e-01	0.01425	1474	8.362760e-02	0.00849	1766
gi|13507739|ref|NC_000912.1|	24184	24184	T	G	0.01173	26	2216	5.705992e-02	0.00394	1269	8.218797e-03	0.00585	1880	1.859308e-02	0.00578	2251	1.312176e-02	0.00730	2877	3.091995e-02	0.00842	2970	5.506043e-02	0.00884	1358	9.838329e-02	0.00682	2494	2.584957e-02	0.00865	2543	6.591497e-02	0.00758	1452	6.504461e-02	0.00395	1013	1.462887e-02	0.00918	1198	1.122379e-01	0.01207	2403	1.073068e-01	0.00882	1588	8.978032e-02	0.00738	1898
gi|13507739|ref|NC_000912.1|	24238	24238	A	C	0.01549	35	2259	3.552485e-03	0.00658	1215	9.072656e-03	0.01285	1867	8.220482e-02	0.01295	2316	7.651202e-02	0.01088	2941	3.397798e-02	0.01056	3030	2.823246e-02	0.00949	1264	4.143470e-02	0.00926	2592	1.505869e-02	0.01177	2549	5.348840e-02	0.01134	1323	7.180772e-02	0.01929	933	8.746503e-02	0.01778	1181	9.753510e-02	0.01465	2389	9.312425e-02	0.00960	1666	3.156229e-02	0.01447	1935
gi|13507739|ref|NC_000912.1|	24590	24590	T	A	0.01008	25	2480	7.986189e-02	0.00940	1489	1.299568e-01	0.01071	2054	1.141046e-01	0.00535	2429	2.204866e-02	0.00709	3105	5.584868e-02	0.00762	3410	6.783946e-02	0.01350	1482	7.472050e-02	0.00962	3013	1.073433e-01	0.00610	2788	3.352297e-02	0.00719	1668	8.617220e-02	0.01244	1125	1.092095e-01	0.00758	1319	1.095981e-01	0.00523	2488	1.911189e-02	0.01002	1797	1.231744e-01	0.01082	2125
gi|13507739|ref|NC_000912.1|	24840	24840	T	G	0.01289	31	2405	2.839036e-02	0.01131	1326	1.147976e-01	0.00948	2109	6.346194e-02	0.01260	2460	1.011662e-01	0.01007	2979	6.401982e-02	0.01092	3204	7.860514e-02	0.01209	1489	1.155024e-01	0.01104	2898	8.328050e-02	0.01226	2366	1.013178e-01	0.00832	1562	5.167199e-02	0.01508	1061	1.080118e-01	0.01599	1313	8.448468e-02	0.01767	2320	3.868901e-02	0.01070	1683	9.644407e-02	0.01437	2018
gi|13507739|ref|NC_000912.1|	24853	24853	T	G	0.01174	28	2384	5.343501e-02	0.00899	1335	1.002816e-01	0.00905	2099	7.998113e-02	0.01221	2456	1.038300e-01	0.01185	2954	1.012810e-01	0.01334	3223	8.437638e-02	0.00526	1521	1.574958e-02	0.00865	3006	5.748089e-02	0.01528	2421	5.693857e-02	0.01051	1617	1.147483e-01	0.01433	1047	1.054590e-01	0.00991	1312	1.170552e-01	0.01337	2319	9.198157e-02	0.01169	1711	1.168392e-01	0.01081	2036
gi|13507739|ref|NC_000912.1|	24859	24859	T	G	0.02823	69	2444	5.739853e-14	0.01808	1383	1.281695e-02	0.02211	2171	3.147953e-02	0.02379	2480	4.426536e-02	0.02553	2977	5.563778e-02	0.02168	3275	1.961214e-02	0.02129	1597	3.237469e-02	0.01980	3081	8.743542e-03	0.02363	2455	4.292473e-02	0.02807	1639	7.681372e-02	0.02491	1084	7.797643e-02	0.03021	1357	7.497380e-02	0.02287	2361	3.661163e-02	0.02123	1743	2.928948e-02	0.02616	2064
gi|13507739|ref|NC_000912.1|	24953	24953	T	G	0.01137	27	2375	6.207940e-02	0.01009	1289	1.259989e-01	0.00633	2368	2.259205e-02	0.01131	2475	1.077111e-01	0.00922	2929	8.054604e-02	0.01263	3247	9.042369e-02	0.00763	1572	6.875316e-02	0.00830	3615	5.238329e-02	0.01354	2511	8.153621e-02	0.00924	1732	1.006655e-01	0.01392	934	1.126846e-01	0.00254	1182	2.657736e-03	0.01376	2325	7.958192e-02	0.00957	1985	1.009213e-01	0.01080	2223
gi|13507739|ref|NC_000912.1|	25183	25183	T	G	0.01259	28	2224	3.770508e-02	0.01445	1246	1.087521e-01	0.01437	1670	9.919518e-02	0.01635	2263	5.742199e-02	0.01337	2918	9.619050e-02	0.01017	3047	7.445127e-02	0.01196	1254	1.259402e-01	0.01378	2395	9.652210e-02	0.01483	2629	7.921025e-02	0.01513	1322	9.605329e-02	0.01378	871	1.328854e-01	0.02032	1132	2.687369e-02	0.01477	2369	8.281661e-02	0.01238	1616	1.166970e-01	0.01413	1981
gi|13507739|ref|NC_000912.1|	25240	25240	A	C	0.01085	24	2211	7.536826e-02	0.02015	1191	1.164714e-02	0.01344	1711	8.887132e-02	0.00930	2258	1.040490e-01	0.00923	2817	9.573484e-02	0.00942	3077	9.654323e-02	0.01961	1224	1.416469e-02	0.00996	2511	1.088797e-01	0.01034	2515	1.112832e-01	0.00983	1323	1.313206e-01	0.00678	885	1.001879e-01	0.00934	1071	1.376542e-01	0.00874	2289	9.300368e-02	0.00556	1620	3.080580e-02	0.01337	2019
gi|13507739|ref|NC_000912.1|	25356	25356	A	C	0.01488	33	2217	6.837646e-03	0.00962	1248	5.427829e-02	0.00683	2049	4.804295e-03	0.01011	2275	3.819547e-02	0.00891	2806	1.553803e-02	0.01066	3096	3.895549e-02	0.00414	1207	1.545705e-03	0.00511	2740	2.364169e-04	0.00867	2423	1.580434e-02	0.01080	1667	6.262293e-02	0.00562	889	1.385593e-02	0.00910	1209	4.653140e-02	0.01494	2343	9.716042e-02	0.00713	1683	9.414867e-03	0.00918	2069
gi|13507739|ref|NC_000912.1|	25422	25422	A	C	0.01054	22	2087	8.263580e-02	0.01081	1203	1.388680e-01	0.00686	1894	6.365467e-02	0.00953	2099	1.166586e-01	0.00745	2551	6.692514e-02	0.00624	2886	3.174090e-02	0.00664	1205	8.321071e-02	0.00616	2599	3.311630e-02	0.00966	2173	1.167343e-01	0.00861	1509	1.172989e-01	0.00687	873	1.135985e-01	0.00543	1105	5.615461e-02	0.00998	2204	1.182519e-01	0.00791	1644	9.819726e-02	0.00945	1904
gi|13507739|ref|NC_000912.1|	25589	25589	T	C	0.01019	22	2160	8.485193e-02	0.00937	1280	1.388582e-01	0.00612	1797	5.368905e-02	0.00655	2136	5.756644e-02	0.00819	2807	9.095863e-02	0.00507	2960	1.413957e-02	0.00755	1456	1.043623e-01	0.00582	2407	3.375254e-02	0.00519	2313	2.199788e-02	0.01170	1367	1.196763e-01	0.00987	1114	1.462341e-01	0.00880	1363	1.311148e-01	0.00898	2339	1.115328e-01	0.00805	1614	1.103785e-01	0.00853	1875
gi|13507739|ref|NC_000912.1|	25589	25589	T	G	0.01019	22	2160	8.485193e-02	0.01016	1280	1.391781e-01	0.01169	1797	1.098261e-01	0.01170	2136	1.040147e-01	0.00891	2807	1.048421e-01	0.01250	2960	7.986122e-02	0.00824	1456	1.192510e-01	0.00997	2407	1.174002e-01	0.01254	2313	8.570107e-02	0.01024	1367	1.360614e-01	0.01167	1114	1.291232e-01	0.01394	1363	7.562981e-02	0.00983	2339	1.180766e-01	0.00929	1614	1.283175e-01	0.01333	1875
gi|13507739|ref|NC_000912.1|	25710	25710	A	C	0.01030	23	2233	8.248109e-02	0.01347	1188	9.268241e-02	0.00562	1778	3.800056e-02	0.00772	2203	8.403290e-02	0.01173	2728	9.727591e-02	0.00855	2924	9.350033e-02	0.00776	1288	1.124069e-01	0.00586	2389	3.187069e-02	0.00714	2380	6.522150e-02	0.00780	1410	1.080149e-01	0.01082	1017	1.444562e-01	0.01184	1182	1.240304e-01	0.01034	2320	1.163811e-01	0.00782	1663	9.957878e-02	0.00926	1836
gi|13507739|ref|NC_000912.1|	25807	25807	A	C	0.01259	28	2224	3.770508e-02	0.01631	1226	7.920935e-02	0.00730	1781	3.263957e-02	0.01065	2441	8.988611e-02	0.01433	2862	8.513058e-02	0.01073	3169	8.371881e-02	0.00958	1253	9.883177e-02	0.01292	2399	1.037101e-01	0.01277	2663	1.018872e-01	0.01412	1416	1.082243e-01	0.01756	911	7.202131e-02	0.01237	1132	1.302990e-01	0.01210	2396	1.047134e-01	0.00918	1743	7.376843e-02	0.01328	1883
gi|13507739|ref|NC_000912.1|	25844	25844	T	G	0.01438	31	2156	1.144896e-02	0.01088	1103	9.502733e-02	0.02479	1694	6.139220e-03	0.01446	2282	1.000925e-01	0.01903	2785	4.079643e-02	0.01465	3004	9.360966e-02	0.01495	1204	1.174019e-01	0.01516	2177	9.789439e-02	0.01807	2545	5.654888e-02	0.01778	1350	8.015104e-02	0.01161	861	1.207466e-01	0.02162	1064	3.718099e-02	0.02429	2429	4.539588e-03	0.01330	1654	1.070966e-01	0.01629	1842
gi|13507739|ref|NC_000912.1|	25896	25896	T	G	0.01082	23	2125	7.763366e-02	0.00763	1048	1.106393e-01	0.01022	1664	1.253639e-01	0.01005	2189	1.152775e-01	0.00963	2699	1.050612e-01	0.01206	2903	9.873890e-02	0.01556	1221	6.252436e-02	0.00901	2108	1.035290e-01	0.00964	2386	1.087931e-01	0.00659	1365	6.629653e-02	0.01278	861	1.317972e-01	0.00943	1060	1.406018e-01	0.01406	2418	6.658972e-02	0.01202	1497	1.186300e-01	0.00458	1745
gi|13507739|ref|NC_000912.1|	25902	25902	A	C	0.01011	22	2177	8.506052e-02	0.00905	1105	1.450736e-01	0.00870	1724	1.203711e-01	0.01249	2241	8.574708e-02	0.01087	2760	1.082481e-01	0.01033	3002	1.109000e-01	0.01280	1250	1.011950e-01	0.00708	2261	7.167415e-02	0.01168	2482	9.869185e-02	0.00913	1424	1.332870e-01	0.01261	872	1.229909e-01	0.00929	1076	1.477550e-01	0.00661	2421	5.560190e-02	0.00509	1573	3.545544e-02	0.00673	1784
gi|13507739|ref|NC_000912.1|	25915	25915	A	C	0.01080	23	2130	7.795135e-02	0.00719	1113	9.596068e-02	0.00532	1693	2.612783e-02	0.01087	2207	1.163900e-01	0.00662	2718	3.665580e-02	0.00716	2934	4.719217e-02	0.00822	1216	1.148186e-01	0.01193	2264	1.064535e-01	0.00830	2410	8.370465e-02	0.00853	1407	1.128587e-01	0.00798	877	1.316134e-01	0.00718	1114	9.573114e-02	0.00603	2322	2.886829e-02	0.00963	1558	1.243521e-01	0.00513	1756
gi|13507739|ref|NC_000912.1|	25933	25933	C	A	0.01142	23	2014	6.851491e-02	0.01576	1079	7.723724e-02	0.01428	1611	8.814827e-02	0.00899	2113	9.136923e-02	0.01100	2545	1.113516e-01	0.00930	2796	8.817800e-02	0.01205	1162	1.333603e-01	0.00799	2128	6.730086e-02	0.00888	2253	8.641073e-02	0.00682	1320	6.162151e-02	0.00960	833	1.483570e-01	0.01729	1041	5.318042e-02	0.01016	2165	1.100864e-01	0.01100	1455	1.288503e-01	0.00968	1653
gi|13507739|ref|NC_000912.1|	26209	26209	C	T	0.19448	437	2247	0.000000e+00	0.00000	1303	4.248814e-95	0.00051	1954	1.186520e-126	0.99395	2150	0.000000e+00	0.99266	2725	0.000000e+00	0.99663	2963	0.000000e+00	0.00538	1486	1.773285e-91	0.00080	2488	2.121938e-148	0.00043	2335	5.703112e-144	0.00065	1534	1.558696e-105	0.99240	1052	0.000000e+00	0.00078	1288	5.573439e-92	0.00042	2401	8.132268e-147	0.00000	1483	4.260013e-105	0.00113	1765
gi|13507739|ref|NC_000912.1|	26214	26214	A	C	0.01759	38	2160	3.858630e-04	0.01301	1230	6.929398e-02	0.01464	1844	7.675226e-02	0.01445	2076	7.023124e-02	0.01824	2631	8.591561e-02	0.01816	2864	8.471499e-02	0.01136	1408	3.765794e-02	0.01318	2352	4.684369e-02	0.01536	2279	7.914706e-02	0.01212	1485	4.673005e-02	0.01379	1015	9.076049e-02	0.01699	1236	1.079947e-01	0.01680	2321	8.956296e-02	0.01837	1415	1.005456e-01	0.01761	1704
gi|13507739|ref|NC_000912.1|	26260	26260	A	C	0.01388	28	2017	1.924262e-02	0.01506	1129	1.185777e-01	0.00816	1594	3.493949e-02	0.01038	2120	6.682130e-02	0.01197	2674	8.765832e-02	0.00886	2823	2.850491e-02	0.01145	1223	1.090645e-01	0.01308	1988	1.062715e-01	0.00834	2278	2.598369e-02	0.00980	1429	7.203552e-02	0.01153	867	1.284374e-01	0.01230	1138	1.217099e-01	0.00941	2231	4.557813e-02	0.00876	1370	5.304370e-02	0.01330	1729
gi|13507739|ref|NC_000912.1|	26263	26263	A	C	0.03171	62	1955	7.327472e-15	0.02343	1067	3.981913e-02	0.03125	1536	7.751828e-02	0.02860	2063	6.224284e-02	0.03029	2641	6.591050e-02	0.02992	2774	6.383708e-02	0.02872	1184	7.700095e-02	0.02518	1906	3.682937e-02	0.03063	2220	6.961589e-02	0.02035	1376	1.182627e-02	0.02847	843	8.726876e-02	0.02511	1115	5.264790e-02	0.03214	2178	7.036464e-02	0.03209	1340	8.012174e-02	0.03373	1690
gi|13507739|ref|NC_000912.1|	26269	26269	A	C	0.01558	30	1925	5.486700e-03	0.01649	1031	1.192804e-01	0.01418	1481	1.075508e-01	0.01174	2045	6.332763e-02	0.01341	2610	8.285264e-02	0.01088	2757	3.894611e-02	0.00867	1154	3.480816e-02	0.01050	1905	4.380999e-02	0.00860	2209	1.372492e-02	0.01184	1351	8.210288e-02	0.01777	788	1.191772e-01	0.01333	1050	1.145532e-01	0.01126	2131	5.338130e-02	0.01478	1353	1.134787e-01	0.00974	1643
gi|13507739|ref|NC_000912.1|	26282	26282	T	G	0.03313	64	1932	4.440892e-16	0.02527	1029	4.545564e-02	0.02458	1505	2.778331e-02	0.02175	2069	6.804935e-03	0.02354	2634	1.092601e-02	0.02168	2768	4.183449e-03	0.02523	1189	3.995339e-02	0.01755	1880	7.498106e-04	0.03198	2189	6.852853e-02	0.02522	1348	3.582943e-02	0.03049	820	8.927336e-02	0.02273	1056	2.514145e-02	0.03318	2170	6.956990e-02	0.01562	1344	6.103971e-04	0.01817	1651
gi|13507739|ref|NC_000912.1|	26288	26288	T	G	0.02586	51	1972	1.519128e-09	0.01881	1063	4.870745e-02	0.01948	1540	4.187313e-02	0.01688	2133	1.187683e-02	0.01832	2674	1.774839e-02	0.02353	2848	6.561641e-02	0.02149	1210	7.117130e-02	0.02197	1957	6.062901e-02	0.02289	2272	6.522188e-02	0.01728	1389	2.412533e-02	0.02774	793	9.884761e-02	0.01587	1071	2.107533e-02	0.02119	2171	5.002178e-02	0.01856	1401	3.556918e-02	0.01560	1667
gi|13507739|ref|NC_000912.1|	26465	26465	T	G	0.01055	22	2086	8.259061e-02	0.00337	1186	1.269231e-02	0.01093	1739	1.240517e-01	0.00709	2256	6.199648e-02	0.00758	2771	6.733103e-02	0.00459	3052	6.194664e-03	0.00818	1223	1.201020e-01	0.00404	2228	5.901963e-03	0.00563	2488	2.351358e-02	0.00799	1377	1.093437e-01	0.01154	780	1.531208e-01	0.00642	1090	8.409089e-02	0.00633	2212	4.279061e-02	0.00516	1550	3.106037e-02	0.00556	1799
gi|13507739|ref|NC_000912.1|	26488	26488	A	G	0.01449	30	2071	1.152174e-02	0.00915	1093	6.141724e-02	0.01337	1646	1.076082e-01	0.00765	2223	1.170128e-02	0.00986	2738	3.658244e-02	0.01056	3029	4.681160e-02	0.01295	1158	1.183557e-01	0.00798	2131	1.583147e-02	0.00917	2399	2.870958e-02	0.01213	1319	1.043017e-01	0.01307	765	1.395355e-01	0.02009	1095	5.717088e-02	0.00536	2239	1.159431e-03	0.00595	1512	6.309990e-03	0.01084	1752
gi|13507739|ref|NC_000912.1|	26498	26498	A	C	0.01114	23	2064	7.308554e-02	0.00997	1103	1.390539e-01	0.00964	1659	1.173019e-01	0.00631	2217	3.120097e-02	0.00447	2682	4.170674e-03	0.00777	2962	5.536201e-02	0.00960	1146	1.338216e-01	0.00825	2060	8.121348e-02	0.00855	2340	8.322973e-02	0.00685	1313	6.858828e-02	0.00252	793	1.282305e-02	0.01518	1120	8.027811e-02	0.00892	2243	9.309934e-02	0.00477	1469	1.844491e-02	0.00514	1750
gi|13507739|ref|NC_000912.1|	26532	26532	T	G	0.01007	19	1887	9.154402e-02	0.00204	982	8.427603e-03	0.00452	1549	2.796001e-02	0.00280	2142	2.151514e-03	0.00546	2565	2.981703e-02	0.00628	2709	4.835743e-02	0.00446	1121	4.305708e-02	0.00308	1951	4.149504e-03	0.00492	2236	2.294095e-02	0.00495	1212	5.077456e-02	0.00636	786	1.250799e-01	0.00357	1121	2.397146e-02	0.00746	2146	9.071934e-02	0.00437	1374	3.005083e-02	0.00241	1660
gi|13507739|ref|NC_000912.1|	26538	26538	C	G	0.01600	31	1937	3.646433e-03	0.00688	1017	1.471408e-02	0.00377	1593	1.535853e-04	0.00417	2158	6.685157e-05	0.00464	2586	6.699981e-05	0.00550	2729	2.258198e-04	0.00781	1153	1.939539e-02	0.00551	1995	6.866812e-04	0.00351	2277	1.420117e-05	0.00642	1246	6.768646e-03	0.01353	813	1.241332e-01	0.00777	1158	1.889753e-02	0.00550	2182	4.949783e-04	0.00565	1417	2.437657e-03	0.00828	1690
gi|13507739|ref|NC_000912.1|	26543	26543	C	A	0.01224	24	1961	5.137577e-02	0.00480	1042	2.126701e-02	0.00305	1641	1.035027e-03	0.00547	2192	8.661882e-03	0.00646	2632	1.559299e-02	0.00652	2762	1.537772e-02	0.00427	1171	1.120606e-02	0.00740	2027	3.892537e-02	0.00476	2311	3.618005e-03	0.00708	1271	5.344707e-02	0.00368	815	1.733218e-02	0.00339	1180	4.888202e-03	0.00548	2191	8.689790e-03	0.00482	1452	1.090374e-02	0.00521	1728
gi|13507739|ref|NC_000912.1|	26548	26548	T	G	0.08171	155	1897	0.000000e+00	0.04063	1009	5.128192e-06	0.02061	1601	4.869651e-17	0.03379	2131	1.692849e-11	0.03474	2562	5.760304e-12	0.03051	2688	1.089004e-14	0.02469	1134	7.906302e-12	0.02967	1921	5.221358e-13	0.03393	2240	1.086600e-11	0.04058	1232	1.158709e-06	0.03182	817	1.957974e-07	0.03810	1181	3.379560e-07	0.03246	2187	2.599953e-12	0.04245	1390	1.519040e-06	0.02523	1704
gi|13507739|ref|NC_000912.1|	26551	26551	T	G	0.01674	32	1912	1.854900e-03	0.00684	1023	1.034945e-02	0.01105	1629	4.160857e-02	0.00934	2142	1.273882e-02	0.00813	2584	3.575405e-03	0.00928	2695	8.769267e-03	0.00689	1161	7.882202e-03	0.00676	1923	1.883085e-03	0.00663	2261	1.038647e-03	0.00894	1231	2.328401e-02	0.00487	822	4.972286e-03	0.01693	1181	1.139965e-01	0.00825	2181	5.553451e-03	0.00852	1409	1.490644e-02	0.00525	1713
gi|13507739|ref|NC_000912.1|	26555	26555	G	T	0.02636	49	1859	1.710538e-09	0.01858	969	4.645069e-02	0.01638	1587	1.263677e-02	0.01862	2095	2.229108e-02	0.02102	2522	4.103037e-02	0.02045	2640	3.431629e-02	0.01904	1103	4.574208e-02	0.01591	1886	7.657473e-03	0.02157	2225	4.971643e-02	0.01853	1187	3.779736e-02	0.02253	799	9.337485e-02	0.01947	1130	4.923809e-02	0.01724	2146	1.227773e-02	0.01088	1379	6.238623e-04	0.01428	1681
gi|13507739|ref|NC_000912.1|	26567	26567	A	T	0.01149	22	1915	6.946807e-02	0.00398	1004	1.934262e-02	0.00252	1587	1.043799e-03	0.00422	2135	4.322671e-03	0.00391	2556	1.853818e-03	0.00449	2673	3.676848e-03	0.00369	1084	1.298047e-02	0.00401	1997	3.943460e-03	0.00482	2283	7.401886e-03	0.00706	1275	6.964987e-02	0.00512	782	5.608607e-02	0.00548	1095	4.135614e-02	0.00559	2147	1.681853e-02	0.00491	1427	1.904411e-02	0.00772	1685
gi|13507739|ref|NC_000912.1|	26578	26578	T	G	0.04045	76	1879	0.000000e+00	0.02006	997	1.068393e-03	0.01369	1607	5.226152e-07	0.02011	2138	5.602125e-05	0.02486	2574	9.651325e-04	0.02123	2638	6.416117e-05	0.02412	1078	5.095647e-03	0.01900	1947	3.291503e-05	0.02812	2276	6.314440e-03	0.01604	1247	2.867275e-05	0.02789	753	2.822565e-02	0.01955	1074	6.201403e-04	0.02574	2098	2.426123e-03	0.01761	1420	4.885758e-05	0.01851	1675
gi|13507739|ref|NC_000912.1|	26584	26584	T	G	0.07539	144	1910	0.000000e+00	0.04064	1058	4.207426e-05	0.03795	1660	4.804035e-07	0.04356	2158	4.826684e-06	0.04000	2625	1.041750e-07	0.04461	2690	3.394960e-06	0.04550	1121	2.720437e-04	0.03668	1990	4.401154e-08	0.04861	2345	7.141411e-05	0.03549	1268	6.595715e-07	0.04818	768	2.451879e-03	0.04058	1109	3.142011e-05	0.03970	2141	3.093038e-07	0.04216	1447	1.677052e-05	0.03801	1710
gi|13507739|ref|NC_000912.1|	26601	26601	G	T	0.01129	21	1860	7.504753e-02	0.00491	1019	3.750956e-02	0.00435	1608	1.115564e-02	0.00285	2105	8.021295e-04	0.00424	2595	3.571606e-03	0.00638	2666	2.738914e-02	0.00282	1065	7.106591e-03	0.00198	2022	1.744728e-04	0.00424	2359	4.394834e-03	0.00557	1256	3.996580e-02	0.00138	724	6.042490e-03	0.00293	1024	8.875316e-03	0.00735	2040	5.893025e-02	0.00281	1425	2.834350e-03	0.00181	1655
gi|13507739|ref|NC_000912.1|	26615	26615	T	G	0.01329	26	1957	2.984451e-02	0.01114	1077	1.218486e-01	0.00778	1670	3.633081e-02	0.01011	2177	7.349726e-02	0.00638	2666	6.985015e-03	0.00775	2839	1.999589e-02	0.01399	1144	1.251602e-01	0.00777	2060	2.860269e-02	0.01245	2409	1.039976e-01	0.00787	1270	5.070167e-02	0.00783	766	8.334519e-02	0.00812	1108	6.368600e-02	0.00770	2077	2.730850e-02	0.01156	1470	1.124734e-01	0.00527	1707
gi|13507739|ref|NC_000912.1|	26647	26647	T	C	0.01145	24	2096	6.597899e-02	0.00622	1126	5.489234e-02	0.01040	1731	1.184289e-01	0.00676	2219	3.456876e-02	0.00253	2764	8.303352e-05	0.00591	3047	1.242462e-02	0.00496	1209	2.517443e-02	0.00514	2138	1.047541e-02	0.00677	2364	3.261050e-02	0.00767	1304	8.185556e-02	0.00515	776	5.642544e-02	0.00174	1150	1.089997e-03	0.00466	2147	6.303453e-03	0.00557	1437	2.816225e-02	0.00445	1796
gi|13507739|ref|NC_000912.1|	26647	26647	T	G	0.01622	34	2096	2.187992e-03	0.01243	1126	8.766846e-02	0.01849	1731	8.559320e-02	0.01848	2219	7.921228e-02	0.01339	2764	6.838610e-02	0.01444	3047	8.027341e-02	0.01241	1209	8.361748e-02	0.01684	2138	9.467943e-02	0.01861	2364	7.608788e-02	0.02147	1304	5.576186e-02	0.01546	776	1.326127e-01	0.01478	1150	1.129305e-01	0.01770	2147	8.830275e-02	0.01253	1437	7.739308e-02	0.01726	1796
gi|13507739|ref|NC_000912.1|	26663	26663	T	G	0.01363	29	2127	2.080109e-02	0.01010	1188	9.144796e-02	0.00919	1741	5.371442e-02	0.00838	2268	2.874006e-02	0.00856	2803	2.598215e-02	0.00771	3243	1.199563e-02	0.00872	1262	5.971641e-02	0.00679	2210	9.715517e-03	0.00785	2420	1.920016e-02	0.00904	1328	6.358863e-02	0.01098	820	1.279364e-01	0.00600	1166	1.789332e-02	0.00822	2189	2.729619e-02	0.00684	1461	2.037676e-02	0.00885	1808
gi|13507739|ref|NC_000912.1|	26798	26798	T	G	0.02094	48	2292	1.536529e-06	0.01272	1179	2.471563e-02	0.01748	1831	6.627828e-02	0.01227	2363	6.262476e-03	0.01412	2974	1.439890e-02	0.01428	3291	1.414343e-02	0.01097	1276	9.346394e-03	0.01016	2362	1.095226e-03	0.01204	2492	4.810963e-03	0.01320	1364	2.434232e-02	0.01105	905	1.941887e-02	0.01585	1262	5.974799e-02	0.01426	2385	1.962714e-02	0.01070	1495	5.556980e-03	0.01683	1901
gi|13507739|ref|NC_000912.1|	26801	26801	T	G	0.01079	25	2317	7.446299e-02	0.00940	1170	1.335007e-01	0.01028	1848	1.198180e-01	0.00466	2359	7.559618e-03	0.00674	2968	3.417704e-02	0.00606	3301	1.824658e-02	0.01341	1268	9.887604e-02	0.00925	2378	1.013383e-01	0.00950	2525	1.032158e-01	0.00950	1369	1.266918e-01	0.00996	904	1.509602e-01	0.00475	1264	2.639403e-02	0.00674	2374	4.167036e-02	0.00534	1499	2.983412e-02	0.00685	1897
gi|13507739|ref|NC_000912.1|	26807	26807	T	A	0.01213	28	2308	4.605674e-02	0.01701	1176	6.052357e-02	0.01468	1839	8.375141e-02	0.01139	2370	1.048293e-01	0.00970	2990	7.387117e-02	0.01024	3320	8.172333e-02	0.02071	1304	1.513119e-02	0.00934	2355	7.407218e-02	0.01147	2528	1.035019e-01	0.01283	1403	1.185214e-01	0.02103	951	2.099331e-02	0.01455	1306	9.849860e-02	0.00914	2406	6.883606e-02	0.00941	1488	9.534242e-02	0.00680	1913
gi|13507739|ref|NC_000912.1|	26807	26807	T	G	0.01213	28	2308	4.605674e-02	0.01020	1176	1.205774e-01	0.00924	1839	8.193837e-02	0.00844	2370	5.309756e-02	0.00702	2990	1.838839e-02	0.00783	3320	2.960548e-02	0.01074	1304	1.214257e-01	0.00552	2355	6.729488e-03	0.01108	2528	1.006837e-01	0.00641	1403	3.261437e-02	0.01262	951	1.365376e-01	0.01072	1306	1.212050e-01	0.00707	2406	2.444434e-02	0.00403	1488	4.230559e-03	0.00575	1913
gi|13507739|ref|NC_000912.1|	26930	26930	T	G	0.01457	34	2334	7.967497e-03	0.01001	1299	6.409503e-02	0.01311	1755	9.982586e-02	0.01330	2482	9.112017e-02	0.01072	3078	4.414933e-02	0.01366	3149	8.828934e-02	0.01001	1299	6.409503e-02	0.00809	2101	1.468124e-02	0.01201	2581	7.313555e-02	0.01281	1327	1.077520e-01	0.00738	1084	2.772943e-02	0.01053	1520	6.621768e-02	0.01651	2604	7.898116e-02	0.01169	1540	8.664771e-02	0.01179	1950
gi|13507739|ref|NC_000912.1|	27128	27128	T	G	0.01466	33	2251	8.057573e-03	0.00641	1248	1.165939e-02	0.01070	1775	6.192937e-02	0.00823	2309	1.387703e-02	0.01117	2864	5.414177e-02	0.00835	3112	1.002997e-02	0.01053	1425	6.849900e-02	0.00891	2357	2.131973e-02	0.00891	2468	2.025485e-02	0.00776	1288	2.523884e-02	0.00610	983	1.615558e-02	0.01129	1329	8.595121e-02	0.01426	2314	9.793016e-02	0.00903	1551	3.681540e-02	0.01063	1881
gi|13507739|ref|NC_000912.1|	27152	27152	T	G	0.01587	35	2206	2.619478e-03	0.02053	1218	6.471655e-02	0.01881	1754	7.575214e-02	0.01323	2268	7.588465e-02	0.01583	2779	9.078534e-02	0.01709	3043	8.266772e-02	0.01234	1378	8.096698e-02	0.01401	2426	8.428790e-02	0.01506	2391	9.278642e-02	0.01625	1354	1.084914e-01	0.01616	990	1.204224e-01	0.01941	1288	7.793302e-02	0.01259	2224	6.635762e-02	0.02048	1514	5.764202e-02	0.01586	1829
gi|13507739|ref|NC_000912.1|	27453	27453	T	G	0.01410	32	2270	1.284946e-02	0.01056	1231	8.735356e-02	0.01421	1830	1.055762e-01	0.01459	2331	9.764056e-02	0.00835	2874	1.570285e-02	0.01297	3084	8.919714e-02	0.01229	1383	1.076601e-01	0.01328	2183	9.981485e-02	0.01265	2293	9.363900e-02	0.01128	1330	9.585325e-02	0.01487	1009	1.231553e-01	0.00835	1437	3.675649e-02	0.01137	2462	7.293546e-02	0.00857	1400	4.184777e-02	0.00805	1864
gi|13507739|ref|NC_000912.1|	27510	27510	T	G	0.01053	22	2089	8.272500e-02	0.00940	1064	1.447013e-01	0.00859	1630	1.133945e-01	0.01241	2175	9.705782e-02	0.01244	2734	9.046951e-02	0.01253	2952	8.677390e-02	0.00593	1181	6.516352e-02	0.00719	2085	6.849422e-02	0.01154	2340	1.088951e-01	0.01264	1187	1.150826e-01	0.01010	891	1.561493e-01	0.01142	1226	1.323589e-01	0.01092	2290	1.157361e-01	0.01213	1319	1.193362e-01	0.01203	1745
gi|13507739|ref|NC_000912.1|	27522	27522	T	A	0.01109	25	2255	7.022860e-02	0.00512	1171	3.343504e-02	0.00907	1765	1.041739e-01	0.00636	2360	2.859153e-02	0.00754	2916	4.850954e-02	0.00574	3138	1.195572e-02	0.00769	1301	8.942448e-02	0.00351	2281	1.423390e-03	0.00774	2584	5.763355e-02	0.00931	1289	1.229674e-01	0.00917	981	1.363738e-01	0.00809	1359	9.673523e-02	0.00747	2410	5.335876e-02	0.00349	1432	5.654186e-03	0.01249	1842
gi|13507739|ref|NC_000912.1|	27624	27624	T	G	0.01313	29	2209	2.752296e-02	0.00973	1130	9.667568e-02	0.01371	1678	1.102608e-01	0.00870	2415	3.959728e-02	0.01239	3067	9.592144e-02	0.00748	3073	1.416074e-02	0.01073	1211	1.101177e-01	0.00578	2250	4.873092e-03	0.01195	2678	9.576521e-02	0.00681	1322	2.881505e-02	0.00853	821	9.355317e-02	0.00625	1279	2.195386e-02	0.01289	2482	1.022742e-01	0.00724	1519	3.012918e-02	0.01195	1925
gi|13507739|ref|NC_000912.1|	27664	27664	A	C	0.01163	25	2149	6.075176e-02	0.01418	1058	1.085533e-01	0.01356	1696	1.001041e-01	0.00731	2325	4.067689e-02	0.00952	2941	8.413856e-02	0.01135	2996	1.047852e-01	0.01111	1170	1.349169e-01	0.01065	2159	1.100177e-01	0.01146	2706	1.071991e-01	0.01293	1315	1.185107e-01	0.01297	771	1.426961e-01	0.01020	1177	1.299722e-01	0.01096	2373	1.092773e-01	0.00704	1562	5.143278e-02	0.00745	1879
gi|13507739|ref|NC_000912.1|	27776	27776	A	C	0.01019	22	2159	8.483606e-02	0.01472	1155	6.775392e-02	0.00926	1727	1.253703e-01	0.01056	2177	1.180502e-01	0.00856	2804	9.872987e-02	0.00748	3074	6.941558e-02	0.01422	1125	7.870037e-02	0.00608	2303	4.165194e-02	0.00988	2430	1.170422e-01	0.01001	1299	1.389892e-01	0.00703	853	1.281590e-01	0.00816	1103	1.331978e-01	0.01189	2271	9.901426e-02	0.00807	1487	1.147270e-01	0.01179	1781
gi|13507739|ref|NC_000912.1|	27839	27839	A	T	0.01233	27	2190	4.406012e-02	0.01482	1147	1.036259e-01	0.00612	1635	2.022049e-02	0.00721	2219	2.774808e-02	0.00625	2721	9.993409e-03	0.00733	3000	2.173296e-02	0.00758	1188	6.391197e-02	0.00920	2608	6.457793e-02	0.00871	2410	5.617988e-02	0.00793	1261	6.852581e-02	0.01008	794	1.399607e-01	0.01027	1071	1.242933e-01	0.00903	2214	6.667914e-02	0.00683	1610	3.247387e-02	0.00748	1739
gi|13507739|ref|NC_000912.1|	27948	27948	T	C	0.36264	858	2366	0.000000e+00	0.00000	1244	1.737815e-187	0.99791	1911	0.000000e+00	0.99753	2426	0.000000e+00	0.99800	2999	0.000000e+00	0.99842	3158	0.000000e+00	0.00299	1339	1.812911e-189	0.00000	2972	0.000000e+00	0.00000	2633	4.446591e-323	0.00067	1498	1.224291e-213	0.99455	917	7.310867e-299	0.00164	1216	2.636498e-179	0.00083	2398	3.440748e-298	0.99944	1778	0.000000e+00	0.99856	2083
gi|13507739|ref|NC_000912.1|	28088	28088	A	C	0.01568	35	2232	3.049386e-03	0.00839	1192	2.571347e-02	0.00855	1638	1.691516e-02	0.00970	2371	2.039585e-02	0.01142	2889	4.096172e-02	0.01132	3093	3.738982e-02	0.01079	1205	6.375532e-02	0.02012	2585	4.490488e-02	0.00816	2451	6.364756e-03	0.01227	1385	8.259466e-02	0.01307	995	1.099101e-01	0.01037	1157	5.847455e-02	0.00864	2430	9.578448e-03	0.00637	1569	3.578017e-03	0.01585	1956
gi|13507739|ref|NC_000912.1|	28223	28223	A	C	0.01912	42	2197	4.282994e-05	0.01942	1236	1.024572e-01	0.01455	1856	5.242425e-02	0.01112	2249	8.993027e-03	0.01268	2839	1.722582e-02	0.01193	3017	1.016446e-02	0.01628	1413	8.523102e-02	0.01559	2373	5.962195e-02	0.01430	2308	4.194525e-02	0.01353	1478	4.632958e-02	0.01597	1002	9.660470e-02	0.01024	1270	1.443879e-02	0.02029	2366	8.153548e-02	0.01649	1577	8.347699e-02	0.01308	1912
gi|13507739|ref|NC_000912.1|	28266	28266	A	C	0.01758	39	2219	3.383780e-04	0.01607	1182	1.062732e-01	0.01314	1827	5.409217e-02	0.02048	2295	6.741190e-02	0.01619	2842	8.120553e-02	0.01450	3035	5.987502e-02	0.01816	1377	1.018768e-01	0.01430	2168	6.620989e-02	0.01352	2366	5.160527e-02	0.01349	1408	7.021878e-02	0.02170	1014	7.834915e-02	0.01140	1316	4.066557e-02	0.01789	2403	8.843914e-02	0.01089	1561	2.714079e-02	0.01342	1863
gi|13507739|ref|NC_000912.1|	28328	28328	G	A	0.04865	101	2076	0.000000e+00	0.00000	1093	1.181421e-19	0.00000	1656	6.208032e-27	0.00134	2238	6.185601e-29	0.00000	2923	6.615145e-40	0.00034	2925	3.866749e-38	0.00000	1183	6.675904e-21	0.00045	2220	1.876365e-31	0.00082	2449	2.776838e-32	0.00081	1232	5.660441e-20	0.00000	922	3.514883e-17	0.99424	1215	0.000000e+00	0.00084	2381	1.271219e-31	0.00127	1571	6.770582e-23	0.00000	1788
gi|13507739|ref|NC_000912.1|	28559	28559	T	G	0.36437	861	2363	0.000000e+00	0.00166	1206	4.136232e-179	0.99580	1906	0.000000e+00	0.99703	2360	0.000000e+00	0.99628	2959	0.000000e+00	0.99559	3175	0.000000e+00	0.00277	1445	1.881261e-202	0.00075	2677	3.952525e-323	0.00083	2398	9.343750e-300	0.00070	1419	4.738726e-206	0.99619	1050	0.000000e+00	0.00000	1326	4.314598e-198	0.00237	2529	1.554819e-302	0.99882	1700	0.000000e+00	0.99898	1957
gi|13507739|ref|NC_000912.1|	28569	28569	C	T	0.05330	122	2289	0.000000e+00	0.00000	1149	9.229353e-23	0.00105	1903	3.232712e-30	0.00087	2312	3.923635e-35	0.00035	2858	1.299875e-42	0.00032	3087	6.232410e-45	0.99439	1427	0.000000e+00	0.00189	2651	3.782005e-35	0.00043	2313	1.193997e-36	0.00144	1392	2.240769e-23	0.00000	1015	1.289293e-20	0.00079	1268	6.129412e-23	0.00083	2407	3.260178e-36	0.00061	1651	2.229881e-28	0.00000	1937
gi|13507739|ref|NC_000912.1|	28613	28613	T	G	0.01450	32	2207	9.771930e-03	0.00853	1172	4.425038e-02	0.01102	1906	6.859404e-02	0.01102	2268	6.227231e-02	0.01118	2774	5.874032e-02	0.00726	3030	4.396940e-03	0.01421	1407	1.136691e-01	0.00857	2567	1.718618e-02	0.01310	2290	9.378222e-02	0.00902	1441	4.284435e-02	0.02091	1052	4.671992e-02	0.01273	1257	1.113751e-01	0.01442	2427	9.789689e-02	0.01021	1567	6.142131e-02	0.01342	1937
gi|13507739|ref|NC_000912.1|	28832	28832	T	G	0.01176	28	2380	5.305768e-02	0.00814	1351	8.017695e-02	0.00676	1924	3.105848e-02	0.00993	2317	9.334891e-02	0.01006	3081	8.688640e-02	0.00923	3251	6.830746e-02	0.01317	1594	1.067093e-01	0.01006	2784	8.970717e-02	0.01281	2420	9.873121e-02	0.01162	1377	1.248732e-01	0.01142	1138	1.331624e-01	0.01141	1402	1.243688e-01	0.01098	2459	1.042208e-01	0.00797	1757	6.197150e-02	0.01189	2019
gi|13507739|ref|NC_000912.1|	28841	28841	T	C	0.35464	860	2425	0.000000e+00	0.00072	1385	6.426790e-197	0.99687	1920	0.000000e+00	0.99567	2308	0.000000e+00	0.99480	3078	0.000000e+00	0.99662	3259	0.000000e+00	0.00247	1618	2.325862e-215	0.00035	2884	0.000000e+00	0.00000	2494	6.240708e-306	0.00073	1373	1.384901e-195	0.99650	1143	0.000000e+00	0.00000	1430	1.721127e-204	0.00122	2455	2.816232e-295	0.99551	1781	0.000000e+00	0.99604	2022
gi|13507739|ref|NC_000912.1|	28864	28864	T	G	0.01045	26	2489	7.649096e-02	0.00729	1371	9.014514e-02	0.00555	1981	2.684495e-02	0.00387	2327	3.489742e-03	0.00294	3066	2.788128e-04	0.00787	3303	6.554993e-02	0.00448	1562	1.688513e-02	0.00735	2858	5.631792e-02	0.00659	2581	4.016913e-02	0.00752	1463	9.209086e-02	0.00660	1060	8.916871e-02	0.00441	1362	2.065261e-02	0.00679	2503	4.649064e-02	0.00723	1799	7.299631e-02	0.00942	2016
gi|13507739|ref|NC_000912.1|	28883	28883	A	C	0.01347	33	2450	1.819906e-02	0.00603	1326	1.368332e-02	0.00609	1971	5.999070e-03	0.00867	2307	3.215736e-02	0.00989	3032	4.730183e-02	0.00952	3256	3.784062e-02	0.00788	1523	3.381261e-02	0.00657	2741	4.801446e-03	0.00692	2603	7.515785e-03	0.00747	1473	2.838658e-02	0.00560	1071	1.608562e-02	0.00814	1351	4.422890e-02	0.01098	2549	7.458036e-02	0.00804	1741	3.118691e-02	0.00930	2043
gi|13507739|ref|NC_000912.1|	29077	29077	A	C	0.01812	43	2373	1.048097e-04	0.01616	1361	9.522102e-02	0.01844	1898	9.109209e-02	0.02081	2307	6.761453e-02	0.01822	3073	8.139273e-02	0.01705	3167	7.844313e-02	0.02253	1509	5.850013e-02	0.01708	2635	8.229557e-02	0.01851	2539	8.429268e-02	0.01644	1399	9.622766e-02	0.02397	1043	5.466858e-02	0.01763	1248	1.044580e-01	0.02243	2407	4.690292e-02	0.01948	1643	8.927358e-02	0.02260	1991
gi|13507739|ref|NC_000912.1|	29120	29120	T	G	0.01367	31	2268	1.804677e-02	0.00763	1180	3.998894e-02	0.00546	1648	4.881481e-03	0.00764	2356	1.563441e-02	0.00789	2914	1.426372e-02	0.00865	3121	2.279417e-02	0.00622	1286	1.591789e-02	0.00513	2340	1.241458e-03	0.00880	2615	2.948902e-02	0.00602	1330	1.286957e-02	0.00780	898	5.980187e-02	0.01200	1083	1.216243e-01	0.01042	2304	6.525334e-02	0.00833	1560	3.950068e-02	0.00912	1864
gi|13507739|ref|NC_000912.1|	29204	29204	T	G	0.01066	26	2438	7.434463e-02	0.00818	1344	1.077317e-01	0.01104	1812	1.178470e-01	0.00874	2517	9.095988e-02	0.00941	3188	9.584350e-02	0.00789	3296	6.107401e-02	0.00797	1380	1.014212e-01	0.00732	2595	5.435861e-02	0.01030	2816	1.069164e-01	0.01060	1509	1.266027e-01	0.01067	1031	1.430385e-01	0.01070	1308	1.320154e-01	0.00731	2463	5.601267e-02	0.01133	1677	1.179717e-01	0.00534	2061
gi|13507739|ref|NC_000912.1|	29392	29392	A	C	0.01305	28	2145	3.010705e-02	0.00572	1224	1.787301e-02	0.00963	1661	7.675636e-02	0.00901	2220	5.127690e-02	0.00884	2828	3.981157e-02	0.00491	3057	8.479466e-04	0.01080	1296	1.097620e-01	0.00567	2471	3.913034e-03	0.00901	2552	4.652116e-02	0.00962	1352	8.657343e-02	0.00819	855	8.532090e-02	0.00979	1124	1.002658e-01	0.00919	2286	5.400171e-02	0.00661	1513	2.206243e-02	0.00782	1790
gi|13507739|ref|NC_000912.1|	29424	29424	A	G	0.35739	812	2272	0.000000e+00	0.00150	1329	2.494578e-187	0.99462	1674	0.000000e+00	0.99726	2187	0.000000e+00	0.99629	2963	0.000000e+00	0.99784	3236	0.000000e+00	0.00146	1374	2.845535e-192	0.00038	2632	1.448164e-310	0.00193	2593	1.065570e-298	0.00139	1443	1.017005e-199	0.99670	909	1.988144e-302	0.00240	1252	1.308936e-176	0.00251	2392	1.589869e-280	0.99807	1553	0.000000e+00	0.99569	1858
gi|13507739|ref|NC_000912.1|	29678	29678	T	C	0.95458	2270	2378	0.000000e+00	0.00078	1279	0.000000e+00	0.99729	1842	1.065400e-21	0.99606	2539	3.811499e-24	0.99830	2941	3.541598e-32	0.99873	3152	4.490636e-35	0.99712	1387	1.437052e-17	0.99772	2631	1.971208e-28	0.99651	2577	2.816028e-25	0.99635	1646	1.124016e-18	0.99644	1123	2.407723e-14	0.99407	1348	8.170764e-14	0.99565	2531	2.553426e-23	0.99828	1745	9.777171e-23	0.99566	2073
gi|13507739|ref|NC_000912.1|	29707	29707	A	C	0.01101	26	2362	6.974285e-02	0.01443	1317	8.079364e-02	0.00821	1826	8.474658e-02	0.00793	2395	6.588601e-02	0.00456	2850	3.587525e-03	0.00552	3082	9.737904e-03	0.00813	1476	9.359553e-02	0.00806	2605	6.595651e-02	0.00736	2444	5.055578e-02	0.00570	1578	3.094579e-02	0.01194	1173	1.281981e-01	0.00735	1361	7.874473e-02	0.00948	2531	9.815137e-02	0.00975	1641	1.175341e-01	0.00872	1950
gi|13507739|ref|NC_000912.1|	29761	29761	C	T	0.36872	858	2327	0.000000e+00	0.00485	1443	7.092418e-199	0.99690	1934	0.000000e+00	0.99812	2130	0.000000e+00	0.99513	2669	0.000000e+00	0.99808	3128	0.000000e+00	0.00612	1635	1.690575e-214	0.00238	3365	0.000000e+00	0.00339	2363	2.093761e-287	0.00118	1701	2.051982e-236	0.99567	1154	0.000000e+00	0.00147	1360	3.157800e-199	0.00208	2407	6.952899e-297	0.99695	1641	0.000000e+00	0.99839	1860
gi|13507739|ref|NC_000912.1|	30238	30238	C	A	0.15051	427	2837	0.000000e+00	0.00125	1601	5.110931e-85	0.00285	2458	8.510854e-111	0.00299	2675	5.653450e-117	0.99817	3277	0.000000e+00	0.99678	3723	0.000000e+00	0.00477	1887	2.116619e-86	0.00000	3179	4.515891e-148	0.00106	2836	1.888860e-130	0.00168	1784	4.775680e-91	0.99532	1282	0.000000e+00	0.00313	1599	5.271944e-80	0.00108	2782	1.284592e-128	0.00154	1948	9.212472e-98	0.00125	2401
gi|13507739|ref|NC_000912.1|	30290	30290	A	C	0.01562	38	2433	2.371561e-03	0.00909	1430	2.701020e-02	0.00765	1961	5.918098e-03	0.00788	2285	5.211240e-03	0.00995	2914	1.780704e-02	0.00871	3331	5.552140e-03	0.00577	1559	1.859189e-03	0.00553	2533	2.260805e-04	0.00851	2349	8.503509e-03	0.00744	1613	7.691608e-03	0.00428	1168	1.115172e-03	0.00622	1447	3.642770e-03	0.00892	2467	1.073595e-02	0.00410	1707	1.457543e-04	0.00857	1984
gi|13507739|ref|NC_000912.1|	30369	30369	T	G	0.01037	24	2314	8.028496e-02	0.00924	1407	1.293452e-01	0.01128	1773	1.161595e-01	0.01009	2279	1.158744e-01	0.00971	2987	1.069874e-01	0.00712	3232	5.032824e-02	0.00980	1429	1.319309e-01	0.00941	2339	1.113481e-01	0.00868	2534	9.795196e-02	0.00963	1662	1.251217e-01	0.01041	1057	1.447534e-01	0.00963	1350	1.338185e-01	0.01040	2500	1.129466e-01	0.00853	1641	1.125629e-01	0.01001	1799
gi|13507739|ref|NC_000912.1|	30385	30385	A	C	0.01048	25	2386	7.780662e-02	0.01026	1462	1.298125e-01	0.00783	1788	8.959358e-02	0.00815	2330	8.585593e-02	0.01360	3014	5.877288e-02	0.00678	3245	3.802293e-02	0.00746	1475	9.037959e-02	0.00975	2360	1.116455e-01	0.01042	2592	1.107518e-01	0.01307	1683	8.752004e-02	0.00450	1112	3.213511e-02	0.00729	1371	9.045401e-02	0.01272	2516	8.153138e-02	0.01050	1619	1.252868e-01	0.01068	1779
gi|13507739|ref|NC_000912.1|	30411	30411	T	G	0.35321	835	2364	0.000000e+00	0.00138	1452	9.100254e-200	0.99492	1770	0.000000e+00	0.99143	2334	0.000000e+00	0.99362	2977	0.000000e+00	0.99422	3114	0.000000e+00	0.00280	1431	2.224173e-193	0.00128	2348	1.538802e-282	0.00118	2536	4.396075e-298	0.00061	1635	3.692874e-221	0.99466	1123	0.000000e+00	0.00073	1368	5.729930e-193	0.00080	2487	2.470447e-296	0.99492	1576	0.000000e+00	0.99661	1769
gi|13507739|ref|NC_000912.1|	30425	30425	T	G	0.01287	29	2254	3.154088e-02	0.00717	1394	3.608725e-02	0.00993	1712	8.405584e-02	0.01157	2333	9.870742e-02	0.01155	2944	9.217143e-02	0.01303	3069	9.742831e-02	0.01506	1328	1.002634e-01	0.00697	2295	1.607422e-02	0.00903	2547	4.911903e-02	0.01289	1629	1.144573e-01	0.01232	1055	1.318935e-01	0.01318	1290	1.215564e-01	0.01086	2394	8.837908e-02	0.01001	1599	8.865449e-02	0.01333	1726
gi|13507739|ref|NC_000912.1|	30440	30440	T	G	0.01071	24	2240	7.711495e-02	0.00296	1351	4.830242e-03	0.00355	1689	5.099582e-03	0.00543	2395	1.735939e-02	0.00715	2937	4.716772e-02	0.00688	3051	3.932172e-02	0.00708	1271	8.506437e-02	0.00731	2324	6.005316e-02	0.00677	2511	4.302421e-02	0.00501	1597	2.299156e-02	0.00496	1008	4.544377e-02	0.00729	1235	9.235697e-02	0.00900	2333	1.002974e-01	0.00628	1593	5.049446e-02	0.00867	1730
gi|13507739|ref|NC_000912.1|	30663	30663	T	G	0.01752	38	2169	4.133935e-04	0.01191	1175	5.521106e-02	0.01674	1852	9.529214e-02	0.01723	2554	8.859383e-02	0.01459	3015	6.296031e-02	0.01486	3231	6.510517e-02	0.01799	1167	1.084031e-01	0.01281	2498	4.032427e-02	0.01567	2489	8.091986e-02	0.01603	1497	9.843153e-02	0.01741	919	1.192158e-01	0.01946	1182	9.781229e-02	0.02041	2548	6.592331e-02	0.01381	1666	6.945399e-02	0.02078	1973
gi|13507739|ref|NC_000912.1|	30693	30693	T	G	0.01478	36	2436	5.773603e-03	0.01385	1372	1.103479e-01	0.01364	1979	9.689199e-02	0.01096	2646	4.800137e-02	0.01127	3284	4.759325e-02	0.00951	3470	1.778766e-02	0.01392	1365	1.108000e-01	0.01151	2606	5.880793e-02	0.01212	2640	6.933821e-02	0.01527	1572	1.046555e-01	0.01136	1056	9.564032e-02	0.01625	1354	1.018157e-01	0.01185	2701	6.385211e-02	0.01086	1657	6.364579e-02	0.01429	2169
gi|13507739|ref|NC_000912.1|	30715	30715	T	G	0.01096	27	2463	6.882976e-02	0.00961	1457	1.208149e-01	0.00940	2022	1.043298e-01	0.01301	2691	8.159677e-02	0.00826	3388	6.204760e-02	0.01148	3484	9.780915e-02	0.01268	1419	1.082076e-01	0.00826	2663	6.997958e-02	0.00748	2675	4.975828e-02	0.01603	1622	4.202852e-02	0.00943	1061	1.349363e-01	0.01077	1393	1.281166e-01	0.01034	2707	1.051981e-01	0.00734	1634	6.819533e-02	0.01028	2141
gi|13507739|ref|NC_000912.1|	30846	30846	A	C	0.01215	27	2222	4.736754e-02	0.01569	1275	8.111081e-02	0.01026	1851	1.015968e-01	0.01072	2426	9.872984e-02	0.00650	2923	1.261500e-02	0.00908	3084	5.988911e-02	0.01599	1251	7.660774e-02	0.01155	2424	1.058530e-01	0.00953	2309	7.960203e-02	0.01293	1470	1.170075e-01	0.00602	997	4.364064e-02	0.01059	1227	1.235198e-01	0.01099	2457	1.014621e-01	0.00955	1466	9.944287e-02	0.01146	1920
gi|13507739|ref|NC_000912.1|	30846	30846	A	T	0.01080	24	2222	7.606299e-02	0.00784	1275	1.021870e-01	0.01026	1851	1.207358e-01	0.00907	2426	9.856518e-02	0.00958	2923	1.010776e-01	0.00908	3084	9.126932e-02	0.00639	1251	6.571205e-02	0.00784	2424	7.026428e-02	0.00693	2309	4.846423e-02	0.00952	1470	1.246335e-01	0.00702	997	9.837623e-02	0.01141	1227	1.321679e-01	0.00814	2457	7.749351e-02	0.00819	1466	1.021345e-01	0.01302	1920
gi|13507739|ref|NC_000912.1|	31041	31041	A	C	0.01074	26	2420	7.340164e-02	0.00589	1527	4.074965e-02	0.00993	1812	1.182420e-01	0.01127	2574	1.061761e-01	0.00999	3404	1.000122e-01	0.00692	3470	3.338249e-02	0.00940	1383	1.248694e-01	0.00533	2628	1.225985e-02	0.00804	2986	6.641055e-02	0.01167	1543	1.179395e-01	0.00660	1060	8.199899e-02	0.01221	1310	1.167778e-01	0.01152	2691	1.025768e-01	0.00911	1756	1.103149e-01	0.01097	2188
gi|13507739|ref|NC_000912.1|	31344	31344	T	G	0.01511	34	2250	5.282101e-03	0.01110	1261	7.704703e-02	0.00996	1706	4.209223e-02	0.01199	2335	6.719001e-02	0.00866	2886	1.064352e-02	0.01081	3145	3.711884e-02	0.01157	1383	8.069366e-02	0.01290	2325	8.190223e-02	0.01032	2617	3.365314e-02	0.01399	1430	1.084135e-01	0.01257	1034	1.101958e-01	0.00664	1204	1.178750e-02	0.01372	2405	9.039544e-02	0.01242	1610	8.780205e-02	0.01154	1907
gi|13507739|ref|NC_000912.1|	31467	31467	T	C	0.32588	700	2148	0.000000e+00	0.00227	1323	7.558415e-163	0.99389	1637	0.000000e+00	0.99475	2097	0.000000e+00	0.99732	2611	0.000000e+00	0.99666	2693	0.000000e+00	0.00150	1329	1.761261e-165	0.00248	2423	1.054154e-248	0.00215	2327	1.356330e-243	0.00478	1465	4.369621e-169	0.99405	1008	0.000000e+00	0.00000	1206	5.572965e-158	0.00227	2202	2.899980e-234	0.99647	1416	0.000000e+00	0.99712	1734
gi|13507739|ref|NC_000912.1|	31523	31523	T	G	0.01614	37	2293	1.668772e-03	0.01638	1343	1.076189e-01	0.01294	1778	7.432466e-02	0.00971	2266	1.668578e-02	0.00990	2828	1.425132e-02	0.00921	3149	7.267496e-03	0.01294	1391	8.452932e-02	0.01030	2525	2.088935e-02	0.01086	2486	2.879236e-02	0.01029	1458	3.829260e-02	0.01927	1038	9.067441e-02	0.01328	1205	9.584246e-02	0.01619	2285	9.318489e-02	0.00998	1503	3.242853e-02	0.00938	1813
gi|13507739|ref|NC_000912.1|	31526	31526	T	G	0.01593	37	2322	1.992332e-03	0.01473	1358	1.065364e-01	0.01497	1804	9.823654e-02	0.01498	2269	9.199669e-02	0.01146	2879	3.665801e-02	0.01229	3173	4.819728e-02	0.01482	1417	1.054476e-01	0.01957	2555	5.488877e-02	0.01152	2518	4.131943e-02	0.01427	1472	1.004897e-01	0.00955	1047	4.508577e-02	0.00824	1213	2.029511e-02	0.01353	2292	7.739683e-02	0.01381	1521	9.486609e-02	0.01685	1840
gi|13507739|ref|NC_000912.1|	31569	31569	T	G	0.01174	29	2470	5.194223e-02	0.01005	1393	1.152743e-01	0.01232	1785	1.112437e-01	0.01528	2356	5.652508e-02	0.01138	2987	1.002615e-01	0.01275	3295	9.102898e-02	0.01102	1452	1.215764e-01	0.01239	2421	1.018452e-01	0.01170	2478	1.049255e-01	0.00672	1489	4.086420e-02	0.01302	1152	1.203099e-01	0.00967	1345	1.114643e-01	0.01167	2399	1.058305e-01	0.00269	1488	9.089449e-04	0.01539	1949
gi|13507739|ref|NC_000912.1|	31605	31605	A	C	0.01016	24	2363	8.132965e-02	0.00283	1414	5.091736e-03	0.01094	1736	1.188365e-01	0.00394	2287	5.603810e-03	0.00794	2895	8.138617e-02	0.00754	3051	6.876644e-02	0.00816	1471	1.152526e-01	0.01019	2356	1.151474e-01	0.00802	2369	9.059161e-02	0.01197	1420	1.104637e-01	0.00608	1152	7.731970e-02	0.00814	1351	1.195127e-01	0.00884	2375	1.068253e-01	0.00914	1423	1.305374e-01	0.00732	1912
gi|13507739|ref|NC_000912.1|	31661	31661	T	A	0.01091	26	2384	7.123849e-02	0.00671	1490	5.908987e-02	0.00596	1846	3.105088e-02	0.01020	2254	1.111384e-01	0.01057	2837	1.062777e-01	0.00750	3065	4.819316e-02	0.00435	1608	1.090975e-02	0.00721	2636	4.587765e-02	0.00681	2349	4.049307e-02	0.00664	1505	5.681367e-02	0.00578	1211	4.803525e-02	0.00782	1406	9.124864e-02	0.01235	2349	9.695868e-02	0.00956	1465	1.216817e-01	0.01381	1883
gi|13507739|ref|NC_000912.1|	31766	31766	A	C	0.01501	37	2465	4.393590e-03	0.01273	1335	9.944360e-02	0.00889	2024	1.962440e-02	0.01640	2317	8.589829e-02	0.01061	2922	3.463882e-02	0.00989	3236	2.118382e-02	0.01545	1489	1.056459e-01	0.00975	2666	2.369676e-02	0.01117	2417	5.035413e-02	0.01590	1635	9.986548e-02	0.01870	1016	8.365957e-02	0.01676	1253	1.007682e-01	0.01777	2364	6.799767e-02	0.01149	1567	7.305247e-02	0.01575	1968
gi|13507739|ref|NC_000912.1|	31891	31891	T	G	0.01082	26	2404	7.248501e-02	0.00645	1396	5.791002e-02	0.00821	1949	8.591009e-02	0.01347	2376	7.425931e-02	0.00968	2996	9.902557e-02	0.00959	3234	9.571918e-02	0.01700	1412	3.165165e-02	0.00918	2614	9.534622e-02	0.01021	2449	1.094128e-01	0.00866	1616	1.047486e-01	0.00799	1001	1.189874e-01	0.00722	1247	8.531850e-02	0.00895	2458	9.305391e-02	0.01301	1537	9.780578e-02	0.01037	1832
gi|13507739|ref|NC_000912.1|	31896	31896	T	G	0.02454	59	2404	6.109452e-10	0.02423	1403	8.655242e-02	0.01493	1942	6.989553e-03	0.02039	2403	4.852518e-02	0.01869	2996	2.530028e-02	0.02051	3267	4.297269e-02	0.01410	1418	8.195975e-03	0.01615	2663	8.434011e-03	0.02162	2498	6.010123e-02	0.02270	1630	7.860608e-02	0.01594	1004	3.088807e-02	0.02013	1242	6.675646e-02	0.02127	2445	5.727389e-02	0.01308	1529	3.804031e-03	0.01998	1802
gi|13507739|ref|NC_000912.1|	31902	31902	T	G	0.01180	28	2373	5.239366e-02	0.01670	1377	5.258709e-02	0.01187	1938	1.123540e-01	0.00973	2363	8.856383e-02	0.00914	2955	6.842017e-02	0.01032	3198	8.950857e-02	0.00789	1394	7.157836e-02	0.00534	2621	5.567960e-03	0.01020	2452	9.524702e-02	0.00566	1591	1.910536e-02	0.01421	985	1.112357e-01	0.00903	1218	1.052366e-01	0.01202	2412	1.055991e-01	0.01074	1490	1.193099e-01	0.01120	1785
gi|13507739|ref|NC_000912.1|	31969	31969	A	T	0.01426	32	2244	1.151235e-02	0.01042	1248	8.100477e-02	0.00534	1872	1.994428e-03	0.00804	2240	1.597259e-02	0.00799	2878	1.084665e-02	0.00968	3099	3.143836e-02	0.01376	1308	1.168392e-01	0.00796	2387	1.381210e-02	0.00686	2334	5.643914e-03	0.01193	1509	9.738763e-02	0.00922	976	7.223281e-02	0.01464	1161	1.194412e-01	0.00942	2229	3.635310e-02	0.00815	1473	3.032427e-02	0.00895	1788
gi|13507739|ref|NC_000912.1|	32147	32147	G	C	0.01247	27	2166	4.157292e-02	0.01609	1243	8.114044e-02	0.01435	1673	9.879531e-02	0.00800	2126	4.250129e-02	0.01317	2733	9.940648e-02	0.01202	2913	1.013335e-01	0.01079	1297	1.189651e-01	0.01270	2363	1.057774e-01	0.01175	2297	1.062061e-01	0.00896	1451	8.143563e-02	0.01905	1050	4.258097e-02	0.01223	1226	1.281940e-01	0.01065	2348	9.413769e-02	0.01354	1477	1.132421e-01	0.01488	1882
gi|13507739|ref|NC_000912.1|	32148	32148	T	G	0.02883	63	2185	2.717826e-13	0.03580	1257	4.223402e-02	0.03408	1702	4.771125e-02	0.02643	2157	6.564645e-02	0.02938	2757	6.745519e-02	0.03153	2950	5.649986e-02	0.02959	1318	8.160245e-02	0.02836	2398	7.031808e-02	0.02464	2313	5.046957e-02	0.02520	1468	6.708959e-02	0.03220	1056	7.497987e-02	0.03062	1241	7.940615e-02	0.03192	2381	5.731074e-02	0.03202	1499	6.641833e-02	0.03624	1904
gi|13507739|ref|NC_000912.1|	32150	32150	A	-	0.90917	1992	2191	0.000000e+00	0.92013	1252	2.774786e-02	0.89807	1707	2.203102e-02	0.89580	2169	1.347557e-02	0.89009	2766	3.273354e-03	0.90565	2957	3.538174e-02	0.91635	1327	3.783521e-02	0.88602	2404	1.384321e-03	0.89773	2337	1.722858e-02	0.89257	1480	1.134127e-02	0.92242	1057	2.438677e-02	0.91814	1246	3.391261e-02	0.90385	2392	3.347583e-02	0.90482	1513	4.142617e-02	0.89224	1921
gi|13507739|ref|NC_000912.1|	32151	32151	A	T	0.04792	105	2191	0.000000e+00	0.03936	1245	3.520389e-02	0.05316	1693	4.468633e-02	0.04872	2155	5.594746e-02	0.05080	2756	4.739026e-02	0.04971	2937	5.007652e-02	0.04635	1316	6.421391e-02	0.05241	2385	4.252386e-02	0.05326	2328	3.879154e-02	0.05071	1479	5.741461e-02	0.03531	1048	1.920867e-02	0.03968	1235	3.723709e-02	0.05217	2377	4.369505e-02	0.05302	1509	4.761835e-02	0.06351	1921
gi|13507739|ref|NC_000912.1|	32152	32152	A	G	0.02905	64	2203	1.293410e-13	0.01834	1254	1.378234e-02	0.02869	1708	7.649841e-02	0.03690	2168	2.357112e-02	0.03994	2779	7.159537e-03	0.02774	2956	6.479008e-02	0.01586	1324	3.924189e-03	0.03601	2388	2.764688e-02	0.03049	2329	6.692823e-02	0.04220	1493	7.389084e-03	0.02453	1060	7.090812e-02	0.02396	1252	5.988299e-02	0.02849	2387	6.991023e-02	0.02704	1516	7.556373e-02	0.03595	1947
gi|13507739|ref|NC_000912.1|	32153	32153	G	A	0.01998	44	2202	1.127962e-05	0.00881	1249	4.149335e-03	0.01994	1705	9.171248e-02	0.02583	2168	3.510812e-02	0.02842	2780	1.193450e-02	0.02125	2965	7.514393e-02	0.01350	1333	3.922025e-02	0.01672	2392	6.249539e-02	0.02057	2334	8.308049e-02	0.02490	1486	5.479499e-02	0.01607	1058	8.417018e-02	0.01524	1247	6.577274e-02	0.01807	2379	7.703909e-02	0.01378	1524	3.759824e-02	0.02672	1946
gi|13507739|ref|NC_000912.1|	32154	32154	A	G	0.01851	41	2215	9.661419e-05	0.00791	1264	4.495132e-03	0.01632	1716	8.582028e-02	0.02165	2171	6.524041e-02	0.02157	2781	6.067778e-02	0.01715	2973	7.877172e-02	0.01114	1346	2.581908e-02	0.01046	2390	7.156594e-03	0.01533	2349	6.465641e-02	0.01551	1483	8.223813e-02	0.01576	1079	9.813497e-02	0.01503	1264	8.285520e-02	0.01549	2389	6.637844e-02	0.01100	1546	1.980228e-02	0.02098	1954
gi|13507739|ref|NC_000912.1|	32182	32182	T	G	0.01159	26	2244	5.979956e-02	0.01053	1330	1.265118e-01	0.00803	1743	6.980714e-02	0.01066	2251	1.081657e-01	0.01115	2870	1.043540e-01	0.01379	3046	7.776473e-02	0.00898	1337	1.050726e-01	0.01093	2379	1.082850e-01	0.01601	2373	4.427730e-02	0.00927	1510	1.045403e-01	0.00910	1099	1.185706e-01	0.00760	1316	7.433500e-02	0.01027	2435	1.017627e-01	0.01321	1514	1.076826e-01	0.00873	1947
gi|13507739|ref|NC_000912.1|	32305	32305	A	C	0.01268	30	2366	3.314483e-02	0.01093	1372	1.126116e-01	0.01451	1861	9.312924e-02	0.01626	2337	5.755710e-02	0.01184	2871	9.646417e-02	0.01341	3131	9.298563e-02	0.00587	1363	1.812464e-02	0.00801	2622	2.967931e-02	0.01337	2393	9.940775e-02	0.01294	1546	1.150194e-01	0.01021	979	1.208118e-01	0.00804	1369	5.683271e-02	0.01110	2523	9.218600e-02	0.01579	1583	7.784033e-02	0.01421	1970
gi|13507739|ref|NC_000912.1|	32310	32310	T	C	0.35312	809	2291	0.000000e+00	0.00297	1346	9.704027e-183	0.99555	1798	0.000000e+00	0.99511	2250	0.000000e+00	0.99498	2790	0.000000e+00	0.99599	2991	0.000000e+00	0.00750	1333	5.479725e-171	0.00434	2533	8.576935e-280	0.00381	2360	3.261001e-269	0.00535	1496	1.939015e-191	0.99581	955	4.034678e-316	0.00298	1344	1.600138e-182	0.00442	2487	3.862142e-276	0.99480	1537	0.000000e+00	0.99736	1893
gi|13507739|ref|NC_000912.1|	32366	32366	C	A	0.34645	819	2364	0.000000e+00	0.00142	1406	2.526558e-190	0.99613	1809	0.000000e+00	0.99710	2410	0.000000e+00	0.99630	2976	0.000000e+00	0.99712	3127	0.000000e+00	0.00364	1374	6.261256e-181	0.00123	2436	2.485937e-283	0.00041	2467	1.835922e-290	0.00205	1465	2.117042e-194	0.99799	995	0.000000e+00	0.00000	1382	1.205950e-192	0.00120	2510	2.812769e-289	0.99680	1564	0.000000e+00	0.99490	1962
gi|13507739|ref|NC_000912.1|	32441	32441	A	C	0.01169	26	2224	5.785412e-02	0.00930	1291	1.109719e-01	0.01171	1708	1.186921e-01	0.01670	2335	3.631497e-02	0.01688	2844	2.964122e-02	0.01431	2935	7.122647e-02	0.01571	1273	7.263324e-02	0.01568	2104	5.520692e-02	0.01433	2373	7.631781e-02	0.01235	1377	1.225203e-01	0.01057	946	1.424404e-01	0.01974	1216	2.056915e-02	0.01237	2426	1.047033e-01	0.01834	1472	2.833625e-02	0.01378	1887
gi|13507739|ref|NC_000912.1|	32515	32515	A	C	0.01610	32	1987	3.019801e-03	0.00699	1145	1.134600e-02	0.00737	1629	6.837176e-03	0.00849	2239	8.823482e-03	0.01130	2743	3.718372e-02	0.00969	2890	1.467097e-02	0.00858	1166	2.654472e-02	0.00737	2035	4.204813e-03	0.01043	2302	2.852928e-02	0.00696	1294	8.430877e-03	0.01067	937	7.161399e-02	0.00968	1136	4.373067e-02	0.00900	2334	1.201653e-02	0.00787	1397	1.330623e-02	0.01443	1733
gi|13507739|ref|NC_000912.1|	32574	32574	G	A	0.08660	181	2090	0.000000e+00	0.00265	1132	2.803803e-31	0.00000	1754	3.046075e-50	0.00000	2276	1.768618e-60	0.00000	2780	3.074931e-69	0.00103	2925	3.111389e-66	0.00000	1266	2.708450e-39	0.00043	2329	1.902134e-59	0.00087	2299	3.328283e-57	0.00145	1376	1.966248e-38	0.00000	1003	1.081370e-32	0.00000	1186	2.413663e-37	0.00000	2311	4.043339e-61	0.99929	1403	0.000000e+00	0.99545	1760
gi|13507739|ref|NC_000912.1|	32584	32584	T	G	0.01233	26	2108	4.573652e-02	0.00901	1110	1.014783e-01	0.01264	1741	1.152774e-01	0.00999	2303	8.673395e-02	0.01331	2780	9.782393e-02	0.01101	2907	9.608231e-02	0.01012	1284	1.136126e-01	0.01031	2327	9.232309e-02	0.01191	2267	1.088727e-01	0.00964	1348	1.030250e-01	0.00788	1015	8.222382e-02	0.01174	1192	1.306523e-01	0.01127	2308	1.049474e-01	0.01335	1423	1.163762e-01	0.00984	1728
gi|13507739|ref|NC_000912.1|	33095	33095	A	C	0.01195	31	2595	4.505543e-02	0.00648	1543	3.010752e-02	0.00481	2287	3.081787e-03	0.01304	2224	9.745174e-02	0.00704	2983	1.849967e-02	0.00620	3227	7.528161e-03	0.00769	1951	4.444888e-02	0.00550	3817	2.301613e-03	0.00841	2498	5.094097e-02	0.00897	1784	7.818892e-02	0.00146	1368	1.196314e-04	0.00690	1594	3.672057e-02	0.00653	2605	1.446421e-02	0.00630	1906	1.938389e-02	0.01171	2221
gi|13507739|ref|NC_000912.1|	33118	33118	T	C	0.33307	854	2564	0.000000e+00	0.00063	1580	4.795148e-205	0.99595	2223	0.000000e+00	0.99512	2253	0.000000e+00	0.99604	3033	0.000000e+00	0.99749	3184	0.000000e+00	0.00262	1910	3.907502e-228	0.00216	3710	0.000000e+00	0.00160	2505	6.417499e-281	0.00172	1749	4.356201e-217	0.99557	1355	0.000000e+00	0.00127	1569	1.242695e-201	0.00235	2555	6.062644e-281	0.99417	1887	0.000000e+00	0.99536	2153
gi|13507739|ref|NC_000912.1|	33230	33230	A	C	0.01032	25	2422	7.893929e-02	0.00759	1318	1.040618e-01	0.00801	1997	9.246503e-02	0.00782	2303	8.144662e-02	0.00706	2975	5.116430e-02	0.00687	3350	4.224224e-02	0.00717	1535	8.411653e-02	0.00577	2774	2.294583e-02	0.00469	2560	9.121356e-03	0.00800	1626	1.018988e-01	0.00839	1192	1.266687e-01	0.01234	1459	1.043876e-01	0.00545	2568	1.934455e-02	0.00791	1897	9.228514e-02	0.00831	2045
gi|13507739|ref|NC_000912.1|	33325	33325	T	G	0.01053	27	2565	7.427875e-02	0.00678	1475	6.887422e-02	0.00900	2001	1.058547e-01	0.01218	2464	9.098283e-02	0.00927	3128	9.528447e-02	0.00952	3465	9.614191e-02	0.00948	1582	1.215470e-01	0.00917	2835	9.656193e-02	0.00765	2614	6.473118e-02	0.00949	1791	1.165688e-01	0.01346	1263	9.039163e-02	0.01183	1522	1.127780e-01	0.00965	2591	1.053846e-01	0.00382	1832	5.497948e-03	0.00749	2003
gi|13507739|ref|NC_000912.1|	33512	33512	A	C	0.01178	28	2376	5.267880e-02	0.01140	1403	1.242716e-01	0.00659	2123	2.446877e-02	0.01015	2365	9.591994e-02	0.00750	3066	3.033648e-02	0.00545	3303	4.050287e-03	0.00384	1561	3.678807e-03	0.00637	2512	1.645253e-02	0.01020	2550	9.426045e-02	0.01480	1824	7.517930e-02	0.01019	1080	1.297746e-01	0.00643	1555	3.314867e-02	0.01145	2533	1.052179e-01	0.00960	1666	1.003164e-01	0.00758	2111
gi|13507739|ref|NC_000912.1|	33514	33514	A	C	0.02298	54	2350	2.433692e-08	0.01851	1405	6.234030e-02	0.02676	2130	5.502405e-02	0.01873	2349	4.856370e-02	0.01832	3056	3.748336e-02	0.02009	3285	5.625698e-02	0.02093	1577	8.100663e-02	0.02453	2487	7.071714e-02	0.01922	2498	5.263233e-02	0.02143	1820	7.988156e-02	0.01484	1078	3.120009e-02	0.02008	1544	7.524141e-02	0.02684	2534	5.059066e-02	0.01936	1653	6.603917e-02	0.02477	2099
gi|13507739|ref|NC_000912.1|	33526	33526	A	C	0.01242	30	2416	3.769705e-02	0.01350	1481	1.105099e-01	0.01529	2224	7.061113e-02	0.01433	2442	8.407125e-02	0.01222	3192	9.690629e-02	0.01902	3418	1.216475e-02	0.01610	1677	6.550229e-02	0.01675	2746	4.055080e-02	0.02049	2684	6.921474e-03	0.01721	1917	4.310456e-02	0.01342	1118	1.224300e-01	0.02196	1548	7.230499e-03	0.02572	2605	2.127824e-04	0.01454	1719	9.120395e-02	0.01461	2190
gi|13507739|ref|NC_000912.1|	33543	33543	A	C	0.01038	25	2409	7.857963e-02	0.00537	1490	3.706855e-02	0.00803	2241	8.672720e-02	0.00808	2474	8.407420e-02	0.00516	3100	1.072956e-02	0.00908	3413	9.482687e-02	0.00959	1669	1.236164e-01	0.00908	2752	1.008981e-01	0.00814	2703	8.215868e-02	0.00633	1896	4.883019e-02	0.00926	1080	1.416898e-01	0.01144	1486	1.194186e-01	0.00966	2587	1.092805e-01	0.00525	1715	2.812276e-02	0.00639	2190
gi|13507739|ref|NC_000912.1|	33560	33560	C	A	0.35604	878	2466	0.000000e+00	0.00067	1485	1.158097e-209	0.99518	2283	0.000000e+00	0.99520	2500	0.000000e+00	0.99265	3131	0.000000e+00	0.99531	3411	0.000000e+00	0.00416	1682	2.608687e-218	0.00138	2897	0.000000e+00	0.00146	2740	1.243217e-319	0.00209	1916	2.786172e-247	0.99727	1099	0.000000e+00	0.00069	1454	2.865200e-206	0.00077	2599	1.394829e-312	0.99546	1761	0.000000e+00	0.99554	2243
gi|13507739|ref|NC_000912.1|	33698	33698	A	C	0.01096	26	2373	7.050661e-02	0.01485	1414	6.854517e-02	0.00764	1832	7.131287e-02	0.00505	2374	9.656999e-03	0.00769	3119	5.143690e-02	0.00765	3268	4.884327e-02	0.00637	1412	5.253979e-02	0.00993	2418	1.062025e-01	0.00804	2612	6.643374e-02	0.01233	1460	1.135608e-01	0.01759	1137	3.416500e-02	0.01479	1352	7.152112e-02	0.00855	2573	7.967352e-02	0.00780	1796	7.623066e-02	0.00780	2052
gi|13507739|ref|NC_000912.1|	33701	33701	A	C	0.01100	26	2364	6.988405e-02	0.01001	1399	1.266503e-01	0.00384	1821	4.382162e-03	0.00803	2367	6.896100e-02	0.00932	3113	8.914736e-02	0.00791	3288	5.434982e-02	0.01469	1430	7.215461e-02	0.00662	2418	3.348676e-02	0.00537	2607	1.101271e-02	0.00684	1461	6.168549e-02	0.00441	1133	2.268807e-02	0.00950	1369	1.228192e-01	0.00623	2567	2.396614e-02	0.00734	1771	6.423777e-02	0.00730	2055
gi|13507739|ref|NC_000912.1|	33740	33740	T	G	0.01221	28	2293	4.456637e-02	0.00913	1315	9.449730e-02	0.00925	1730	8.319288e-02	0.00984	2236	8.486918e-02	0.00685	2919	1.575770e-02	0.00973	3186	7.113032e-02	0.00708	1413	4.424501e-02	0.01108	2346	1.020245e-01	0.00861	2440	5.436834e-02	0.00896	1339	9.000629e-02	0.00812	1109	8.235161e-02	0.00848	1297	8.107262e-02	0.00908	2423	6.551859e-02	0.01299	1617	1.126743e-01	0.00850	1882
gi|13507739|ref|NC_000912.1|	33778	33778	T	G	0.01436	33	2298	9.984388e-03	0.01036	1351	7.323608e-02	0.00866	1732	3.035488e-02	0.00976	2151	4.145487e-02	0.00828	2777	1.304373e-02	0.00994	3118	3.357678e-02	0.01165	1459	9.248844e-02	0.00968	2479	3.536709e-02	0.00945	2328	3.330988e-02	0.01192	1426	9.751637e-02	0.00829	1085	4.552429e-02	0.01057	1324	7.833274e-02	0.01198	2338	7.971813e-02	0.01017	1574	6.188321e-02	0.00770	1819
gi|13507739|ref|NC_000912.1|	33862	33862	A	C	0.01263	29	2297	3.553607e-02	0.00544	1286	1.582946e-02	0.01124	1869	1.051590e-01	0.01172	2219	1.038168e-01	0.01031	2619	7.988936e-02	0.00887	3045	4.423857e-02	0.01000	1400	9.936154e-02	0.00998	2404	7.627239e-02	0.01091	2291	9.431839e-02	0.00784	1403	5.307825e-02	0.00876	1142	8.559411e-02	0.01176	1361	1.209435e-01	0.01168	2397	1.013700e-01	0.01057	1608	1.024575e-01	0.01356	1844
gi|13507739|ref|NC_000912.1|	34385	34385	T	G	0.01307	30	2296	2.705274e-02	0.01313	1295	1.211772e-01	0.01553	1932	8.239025e-02	0.01125	2222	9.266711e-02	0.00879	2844	3.640306e-02	0.01555	3087	6.994485e-02	0.01143	1575	1.073231e-01	0.00882	2835	3.703914e-02	0.01033	2517	7.244612e-02	0.01530	1634	9.127179e-02	0.01032	969	1.165711e-01	0.00723	1245	3.907705e-02	0.01222	2209	1.026888e-01	0.01006	1591	8.521100e-02	0.01067	2061
gi|13507739|ref|NC_000912.1|	34413	34413	T	A	0.01235	29	2348	4.039441e-02	0.00939	1384	9.352799e-02	0.01026	1851	9.631476e-02	0.01139	2282	1.031284e-01	0.01131	3006	9.504976e-02	0.00889	3149	4.873246e-02	0.01134	1588	1.148425e-01	0.01092	2747	9.296234e-02	0.00730	2601	2.283666e-02	0.01115	1614	1.128642e-01	0.00581	1032	3.354191e-02	0.01490	1275	9.634122e-02	0.01341	2312	9.814219e-02	0.00774	1680	4.676326e-02	0.01040	2116
gi|13507739|ref|NC_000912.1|	34458	34458	T	G	0.02370	53	2236	1.238639e-08	0.02433	1315	8.948545e-02	0.01996	1703	6.444559e-02	0.02039	2305	6.037845e-02	0.01656	2959	1.501092e-02	0.01594	3137	1.009772e-02	0.01936	1446	6.353788e-02	0.01673	2511	1.918495e-02	0.01734	2538	2.452045e-02	0.01922	1509	6.040874e-02	0.01698	1001	5.164926e-02	0.02351	1276	9.187475e-02	0.01572	2353	1.281886e-02	0.01610	1677	2.303582e-02	0.02099	2001
gi|13507739|ref|NC_000912.1|	34494	34494	T	G	0.01234	28	2269	4.217466e-02	0.01261	1348	1.223864e-01	0.01203	1746	1.148045e-01	0.01279	2346	1.040666e-01	0.01240	2985	1.001394e-01	0.01490	3087	6.978072e-02	0.01222	1473	1.205053e-01	0.01126	2575	9.968068e-02	0.01053	2565	9.037648e-02	0.01046	1530	1.082820e-01	0.01005	995	1.245252e-01	0.01116	1254	1.243408e-01	0.01263	2296	1.054864e-01	0.01385	1733	1.019335e-01	0.01760	2046
gi|13507739|ref|NC_000912.1|	34495	34495	G	A	0.05153	118	2290	0.000000e+00	0.00218	1373	4.425678e-21	0.00057	1765	7.231542e-29	0.00127	2359	4.356047e-33	0.00067	2986	7.044297e-41	0.00161	3110	2.812385e-38	0.00066	1507	1.738713e-25	0.00192	2607	2.247621e-33	0.00078	2580	8.785285e-37	0.00065	1545	5.348962e-26	0.00099	1008	2.961236e-18	1.00000	1282	0.000000e+00	0.00173	2306	2.604695e-31	0.00000	1748	2.241687e-30	0.00049	2056
gi|13507739|ref|NC_000912.1|	34513	34513	A	C	0.01137	26	2286	6.366903e-02	0.01315	1369	1.093889e-01	0.00827	1814	7.828519e-02	0.00811	2343	6.327866e-02	0.01149	2960	1.040124e-01	0.01356	3098	7.739750e-02	0.01256	1513	1.140935e-01	0.00777	2704	4.950956e-02	0.00733	2593	4.056487e-02	0.01084	1568	1.228788e-01	0.01433	977	1.040074e-01	0.00882	1247	1.101866e-01	0.01129	2303	1.107053e-01	0.01014	1775	1.138513e-01	0.00550	1999
gi|13507739|ref|NC_000912.1|	34549	34549	T	A	0.01205	28	2324	4.763859e-02	0.01444	1385	9.655865e-02	0.01834	1854	2.560339e-02	0.01057	2176	1.006613e-01	0.01201	2830	1.020036e-01	0.00642	2961	1.162250e-02	0.01037	1543	1.110908e-01	0.00874	2976	5.381487e-02	0.01018	2554	8.961072e-02	0.00637	1569	2.817920e-02	0.01180	1017	1.371372e-01	0.01459	1234	9.879900e-02	0.01116	2240	1.056735e-01	0.00554	1805	1.214219e-02	0.00558	1973
gi|13507739|ref|NC_000912.1|	34696	34696	G	A	0.05836	118	2022	0.000000e+00	0.00088	1130	2.220936e-22	0.00064	1562	5.366365e-29	0.99799	1988	0.000000e+00	0.00121	2487	5.993322e-38	0.00036	2803	2.478081e-44	0.00310	1289	3.146105e-21	0.00077	2581	2.299801e-40	0.00183	2183	3.458818e-33	0.00148	1347	2.057847e-24	0.00233	858	1.798449e-16	0.00098	1020	1.492006e-20	0.00000	2132	2.086836e-38	0.00070	1424	5.670747e-27	0.00296	1688
gi|13507739|ref|NC_000912.1|	34776	34776	T	A	0.01867	41	2196	8.187790e-05	0.01386	1299	6.295211e-02	0.01503	1797	6.685993e-02	0.01462	2121	5.544272e-02	0.01544	2721	6.016848e-02	0.01229	2930	1.661000e-02	0.02090	1531	8.433403e-02	0.02550	2980	1.997969e-02	0.01461	2258	5.349871e-02	0.02070	1449	8.781943e-02	0.01042	960	2.970982e-02	0.00981	1223	1.495566e-02	0.01174	2300	1.606505e-02	0.01791	1619	9.589164e-02	0.01053	1900
gi|13507739|ref|NC_000912.1|	35057	35057	T	G	0.01231	30	2437	3.963544e-02	0.00459	1525	5.858278e-03	0.01461	1985	8.370189e-02	0.00870	2645	4.955210e-02	0.01107	3162	9.071795e-02	0.00934	3427	5.605473e-02	0.01334	1499	1.108783e-01	0.00837	2748	4.111681e-02	0.00953	2729	6.728427e-02	0.00846	1655	6.355944e-02	0.02595	1079	1.980679e-03	0.01358	1473	1.088208e-01	0.01220	2623	1.015355e-01	0.01139	1756	1.110670e-01	0.01396	2293
gi|13507739|ref|NC_000912.1|	35112	35112	A	C	0.01104	24	2173	7.267747e-02	0.01964	1222	1.578405e-02	0.01368	1754	8.729007e-02	0.01462	2326	6.044691e-02	0.01652	2905	2.544878e-02	0.01247	3048	9.330839e-02	0.01692	1300	4.148567e-02	0.01231	2355	1.018485e-01	0.01043	2492	1.106889e-01	0.01162	1463	1.247631e-01	0.01448	967	9.742789e-02	0.01347	1336	1.015194e-01	0.02048	2441	3.553422e-03	0.01453	1720	7.156985e-02	0.01416	2048
gi|13507739|ref|NC_000912.1|	35355	35355	A	C	0.01038	22	2120	8.390312e-02	0.00571	1225	6.027232e-02	0.01288	1630	9.447679e-02	0.00897	2117	1.119207e-01	0.00814	2581	8.821753e-02	0.00765	2874	7.202093e-02	0.00743	1211	1.078335e-01	0.00809	2349	9.054348e-02	0.00888	2251	1.083590e-01	0.00799	1251	1.186535e-01	0.00752	931	1.280046e-01	0.00520	1154	5.053690e-02	0.01410	2199	5.992115e-02	0.00810	1604	1.076070e-01	0.00690	1738
gi|13507739|ref|NC_000912.1|	35376	35376	T	G	0.01483	30	2023	9.190029e-03	0.01169	1198	9.736085e-02	0.00950	1579	4.424276e-02	0.01082	2033	5.878262e-02	0.00857	2450	1.673212e-02	0.01025	2732	3.867498e-02	0.01044	1149	7.779172e-02	0.00844	2251	1.708034e-02	0.00739	2165	8.335549e-03	0.01221	1229	1.036951e-01	0.00965	933	7.519567e-02	0.01172	1109	1.018914e-01	0.00897	2118	2.537900e-02	0.01281	1561	1.011646e-01	0.00988	1720
gi|13507739|ref|NC_000912.1|	35469	35469	A	C	0.02804	57	2033	9.707013e-12	0.02534	1263	7.983429e-02	0.02561	1718	7.288469e-02	0.02626	1942	7.330157e-02	0.02346	2515	4.674091e-02	0.02171	2810	2.779006e-02	0.02666	1313	8.416780e-02	0.02565	2300	6.663012e-02	0.02665	2139	7.279877e-02	0.02196	1366	4.907557e-02	0.01555	1029	9.698890e-03	0.02133	1172	4.847763e-02	0.02507	2074	6.496209e-02	0.01875	1440	1.926951e-02	0.02248	1735
gi|13507739|ref|NC_000912.1|	35473	35473	A	C	0.03180	63	1981	4.107825e-15	0.02892	1245	7.576554e-02	0.01934	1655	5.211377e-03	0.02405	1913	2.656009e-02	0.02570	2490	3.424698e-02	0.02001	2749	2.915358e-03	0.02568	1285	5.153201e-02	0.01896	2215	2.333584e-03	0.02664	2102	4.593002e-02	0.02470	1336	4.181138e-02	0.03768	1035	5.795677e-02	0.03184	1162	8.374569e-02	0.03047	2035	7.024469e-02	0.02513	1393	4.412494e-02	0.02420	1694
gi|13507739|ref|NC_000912.1|	35553	35553	A	C	0.02679	48	1792	1.507558e-09	0.01832	1146	3.405742e-02	0.01499	1468	6.549894e-03	0.01733	1847	1.367843e-02	0.02583	2400	7.615358e-02	0.01550	2580	3.040413e-03	0.02468	1094	9.122622e-02	0.01728	1910	1.282069e-02	0.01786	1960	1.591151e-02	0.01840	1141	3.496408e-02	0.01104	906	2.624812e-03	0.01399	1072	7.770553e-03	0.02061	1989	3.925270e-02	0.01333	1275	3.657024e-03	0.01361	1617
gi|13507739|ref|NC_000912.1|	35568	35568	T	G	0.01308	23	1758	3.865743e-02	0.01604	1122	1.017987e-01	0.01124	1424	1.160922e-01	0.01359	1840	1.144395e-01	0.01323	2418	1.091670e-01	0.00933	2573	5.930651e-02	0.01107	1084	1.265705e-01	0.01426	1893	1.081961e-01	0.01510	1987	9.670006e-02	0.01920	1146	5.189829e-02	0.01319	910	1.418080e-01	0.00659	1063	4.108148e-02	0.01139	2019	1.053136e-01	0.00781	1280	5.574945e-02	0.01424	1615
gi|13507739|ref|NC_000912.1|	35607	35607	T	G	0.01050	20	1905	8.722737e-02	0.00694	1152	9.852867e-02	0.00977	1536	1.328969e-01	0.00696	2011	6.790208e-02	0.00831	2646	9.249302e-02	0.00618	2750	3.567666e-02	0.01125	1156	1.391386e-01	0.00582	2063	3.701300e-02	0.00929	2154	1.167582e-01	0.00650	1230	8.206025e-02	0.01329	978	1.141041e-01	0.01227	1141	1.255327e-01	0.01141	2279	1.140394e-01	0.00935	1390	1.342946e-01	0.01275	1726
gi|13507739|ref|NC_000912.1|	35647	35647	T	G	0.01476	30	2032	9.600324e-03	0.01174	1192	9.954790e-02	0.01319	1592	1.049803e-01	0.01032	2131	4.873934e-02	0.01181	2710	6.884866e-02	0.01476	2913	9.526944e-02	0.01108	1264	8.544013e-02	0.01136	2113	6.857183e-02	0.01426	2244	1.007597e-01	0.00960	1354	5.410141e-02	0.01424	983	1.283694e-01	0.00833	1201	3.737686e-02	0.00804	2364	1.242297e-02	0.01554	1480	1.089748e-01	0.01268	1735
gi|13507739|ref|NC_000912.1|	35671	35671	T	C	0.99362	2180	2194	0.000000e+00	0.99679	1248	9.649269e-02	0.99300	1714	1.516641e-01	0.99137	2201	9.617244e-02	0.99691	2915	3.782476e-02	0.99448	3079	1.321711e-01	0.99420	1380	1.710139e-01	0.99246	2255	1.286480e-01	0.99283	2371	1.359401e-01	0.99226	1422	1.424960e-01	0.99336	1054	1.820469e-01	0.99070	1290	9.897071e-02	0.99472	2461	1.352687e-01	0.99736	1517	5.423801e-02	0.99290	1830
gi|13507739|ref|NC_000912.1|	35739	35739	T	G	0.01630	39	2392	1.138804e-03	0.01856	1347	9.028830e-02	0.01444	1801	9.007332e-02	0.01221	2375	4.811847e-02	0.00808	3219	1.854919e-03	0.01089	3398	1.925301e-02	0.01050	1428	3.931596e-02	0.01035	2705	1.752132e-02	0.01219	2708	4.376868e-02	0.01205	1494	6.301984e-02	0.01574	953	1.206019e-01	0.00917	1308	2.435073e-02	0.01172	2475	3.866924e-02	0.01042	1824	2.873117e-02	0.01520	2040
gi|13507739|ref|NC_000912.1|	35754	35754	A	G	0.03580	86	2402	0.000000e+00	0.00000	1333	1.869527e-17	0.00055	1803	2.384368e-20	0.00000	2373	1.007329e-26	0.00062	3201	1.233426e-29	0.00029	3403	2.303128e-32	0.99416	1369	0.000000e+00	0.00000	2789	7.183624e-30	0.00037	2706	1.362544e-27	0.00000	1502	3.982938e-19	0.00211	950	7.447304e-11	0.00000	1272	7.832918e-17	0.00000	2492	1.190148e-27	0.00000	1870	1.585762e-22	0.00099	2020
gi|13507739|ref|NC_000912.1|	35827	35827	T	G	0.01098	27	2459	6.856070e-02	0.00735	1361	7.835366e-02	0.00512	1953	1.385099e-02	0.01152	2344	1.070015e-01	0.00979	3167	9.550031e-02	0.00976	3382	9.339006e-02	0.00951	1367	1.224130e-01	0.00982	2545	1.021176e-01	0.01043	2684	1.057533e-01	0.00631	1426	4.905788e-02	0.00727	1100	9.045194e-02	0.00699	1430	6.614896e-02	0.01073	2702	1.064046e-01	0.00792	1894	7.517499e-02	0.00927	2157
gi|13507739|ref|NC_000912.1|	35901	35901	T	G	0.01041	26	2498	7.678715e-02	0.00928	1508	1.241821e-01	0.00785	1910	8.744102e-02	0.00627	2552	3.371203e-02	0.00567	3176	1.613235e-02	0.00702	3420	4.249669e-02	0.00804	1616	1.002940e-01	0.00930	2472	1.056487e-01	0.01047	2675	1.086953e-01	0.00883	1585	1.163558e-01	0.00813	1230	1.173477e-01	0.00784	1530	9.849638e-02	0.00994	2715	1.081493e-01	0.00708	1835	6.900663e-02	0.00994	2113
gi|13507739|ref|NC_000912.1|	35990	35990	A	AT	0.18892	481	2546	0.000000e+00	0.00065	1532	4.468213e-105	0.00000	1892	3.857963e-126	0.90104	2496	0.000000e+00	0.90081	3075	0.000000e+00	0.89707	3313	0.000000e+00	0.00309	1619	1.612657e-102	0.00074	2701	2.049198e-158	0.00038	2608	1.225446e-156	0.00000	1609	1.523851e-111	0.89061	1289	0.000000e+00	0.00000	1579	6.192724e-110	0.00000	2659	3.162102e-161	0.00000	1789	6.046060e-121	0.00000	2046
gi|13507739|ref|NC_000912.1|	35990	35990	A	T	0.01060	27	2546	7.347965e-02	0.00000	1532	2.841066e-06	0.00053	1892	3.451410e-06	0.04808	2496	2.140720e-16	0.05268	3075	2.031889e-20	0.05011	3313	2.965183e-19	0.00000	1619	1.603862e-06	0.00000	2701	3.087431e-09	0.00038	2608	7.135512e-08	0.00000	1609	1.711760e-06	0.06672	1289	6.393139e-21	0.00000	1579	2.082964e-06	0.00150	2659	8.387784e-06	0.00112	1789	3.799080e-05	0.00049	2046
gi|13507739|ref|NC_000912.1|	35991	35991	G	T	0.01060	27	2548	7.356859e-02	0.00000	1544	2.644972e-06	0.00053	1896	3.401649e-06	0.04195	2503	4.640920e-13	0.03821	3088	6.676793e-12	0.04341	3317	3.566967e-15	0.00061	1647	1.492537e-05	0.00037	2718	4.154529e-08	0.00038	2618	6.854697e-08	0.00185	1618	3.943507e-04	0.02928	1298	2.216656e-05	0.00126	1593	1.165899e-04	0.00113	2645	2.272787e-06	0.00167	1799	1.507001e-04	0.00147	2041
gi|13507739|ref|NC_000912.1|	35992	35992	T	G	0.01057	27	2555	7.387098e-02	0.00641	1561	5.470813e-02	0.00104	1919	1.920638e-05	0.03315	2504	1.171226e-08	0.03203	3091	1.070653e-08	0.03406	3318	6.157209e-10	0.00182	1649	3.421718e-04	0.00294	2723	3.547830e-04	0.00266	2627	2.277131e-04	0.00306	1632	2.853065e-03	0.01395	1290	8.034577e-02	0.00309	1616	3.071131e-03	0.00302	2653	4.602215e-04	0.00277	1802	1.305004e-03	0.00245	2043
gi|13507739|ref|NC_000912.1|	36072	36072	A	C	0.01250	32	2561	3.356473e-02	0.00949	1581	8.328885e-02	0.00950	2105	7.070823e-02	0.01189	2439	1.005620e-01	0.01400	2999	8.326729e-02	0.01263	3326	9.378208e-02	0.01315	1825	1.059930e-01	0.01049	2860	7.990189e-02	0.01552	2449	6.343164e-02	0.00954	1677	8.154989e-02	0.01491	1341	9.398144e-02	0.01989	1609	1.758254e-02	0.01152	2605	9.642320e-02	0.01468	1703	8.887159e-02	0.00876	2055
gi|13507739|ref|NC_000912.1|	36111	36111	T	G	0.01316	34	2583	2.096243e-02	0.00999	1502	8.159041e-02	0.00771	2335	1.962350e-02	0.01008	2380	6.384920e-02	0.01024	3028	5.909477e-02	0.00925	3353	3.566950e-02	0.01028	1945	7.571778e-02	0.00811	3083	1.857620e-02	0.01171	2476	9.069564e-02	0.00447	1789	1.516343e-03	0.01371	1386	1.132906e-01	0.01074	1676	9.047944e-02	0.01043	2588	6.808254e-02	0.00910	1648	5.848025e-02	0.00772	2203
gi|13507739|ref|NC_000912.1|	36231	36231	T	G	0.01034	25	2418	7.883459e-02	0.01007	1390	1.324861e-01	0.00498	2207	1.575246e-02	0.00874	2404	1.001291e-01	0.00618	2911	2.981337e-02	0.00329	3343	5.483908e-04	0.00398	1757	9.085746e-03	0.00357	2805	1.552037e-03	0.00682	2494	5.073413e-02	0.00585	1708	4.254631e-02	0.00505	1187	4.292467e-02	0.00964	1556	1.270569e-01	0.00702	2423	5.728909e-02	0.00754	1591	9.164573e-02	0.00895	2011
gi|13507739|ref|NC_000912.1|	36240	36240	A	C	0.01254	31	2473	3.420366e-02	0.01557	1413	8.239559e-02	0.00817	2202	3.994612e-02	0.00574	2438	5.220710e-03	0.00468	2991	7.403702e-04	0.01032	3392	7.208129e-02	0.00782	1791	4.082806e-02	0.00628	2707	7.468591e-03	0.00950	2526	6.391641e-02	0.00932	1716	7.587391e-02	0.01029	1166	1.136102e-01	0.01630	1595	6.521226e-02	0.01003	2493	7.561024e-02	0.00632	1583	1.977475e-02	0.01229	2035
gi|13507739|ref|NC_000912.1|	36249	36249	T	G	0.01906	46	2413	2.178263e-05	0.01399	1358	5.523946e-02	0.01906	2151	8.626291e-02	0.01746	2406	7.856187e-02	0.01752	2968	7.441520e-02	0.01499	3335	4.075896e-02	0.01925	1714	9.150581e-02	0.01563	2623	5.575386e-02	0.02179	2524	6.386904e-02	0.01556	1671	6.897664e-02	0.02712	1143	2.975403e-02	0.01922	1561	9.414487e-02	0.02467	2432	3.229988e-02	0.01749	1601	8.998101e-02	0.01927	1972
gi|13507739|ref|NC_000912.1|	36297	36297	A	C	0.01334	30	2249	2.323538e-02	0.00746	1206	4.117409e-02	0.00611	1799	9.086036e-03	0.00873	2292	3.773995e-02	0.01072	2799	7.181925e-02	0.00794	3024	1.752379e-02	0.00876	1370	6.048674e-02	0.00473	2116	1.342496e-03	0.00486	2469	9.983331e-04	0.00270	1480	2.833237e-04	0.01367	1024	1.287474e-01	0.00971	1339	8.172752e-02	0.01294	2395	1.017153e-01	0.00471	1485	3.900849e-03	0.00985	1726
gi|13507739|ref|NC_000912.1|	36318	36318	T	G	0.02274	50	2199	1.010301e-07	0.01488	1210	3.026893e-02	0.01725	1739	4.405787e-02	0.01859	2259	5.237990e-02	0.01640	2805	2.227666e-02	0.01557	2954	1.429184e-02	0.02342	1281	9.212858e-02	0.01464	2117	1.319998e-02	0.01814	2426	4.505596e-02	0.01460	1438	2.192013e-02	0.02836	952	6.265827e-02	0.02257	1285	9.381393e-02	0.01824	2357	4.708521e-02	0.02031	1526	8.106666e-02	0.01372	1676
gi|13507739|ref|NC_000912.1|	36355	36355	T	G	0.05800	132	2276	0.000000e+00	0.05766	1266	5.981423e-02	0.05096	1727	3.518311e-02	0.05357	2240	4.193858e-02	0.05943	2793	4.679996e-02	0.04940	2976	1.914048e-02	0.04695	1278	2.348563e-02	0.04938	2106	2.416303e-02	0.05056	2393	2.751535e-02	0.06390	1471	4.224320e-02	0.05081	1043	4.661558e-02	0.04373	1372	1.061783e-02	0.04828	2465	1.699674e-02	0.06280	1465	4.657099e-02	0.05216	1783
gi|13507739|ref|NC_000912.1|	36358	36358	T	G	0.01552	36	2319	3.139425e-03	0.01603	1310	1.091321e-01	0.01080	1759	4.810935e-02	0.01315	2281	7.869665e-02	0.01503	2860	8.961416e-02	0.01246	3049	5.937000e-02	0.01657	1328	1.052255e-01	0.01419	2184	9.167016e-02	0.01345	2454	8.057619e-02	0.01512	1521	1.063069e-01	0.01700	1059	1.099125e-01	0.01208	1407	8.052260e-02	0.01388	2522	8.490075e-02	0.01613	1488	1.043912e-01	0.01153	1821
gi|13507739|ref|NC_000912.1|	36364	36364	T	G	0.01551	36	2321	3.174690e-03	0.01484	1280	1.120191e-01	0.01254	1755	7.866157e-02	0.01353	2292	8.368186e-02	0.01561	2819	9.003954e-02	0.01447	3041	8.579381e-02	0.01665	1321	1.046242e-01	0.01210	2231	6.264299e-02	0.01629	2455	8.995775e-02	0.01250	1520	8.396676e-02	0.01416	1059	1.173553e-01	0.01504	1396	1.091629e-01	0.01352	2515	8.098230e-02	0.01539	1494	1.067974e-01	0.01258	1828
gi|13507739|ref|NC_000912.1|	36378	36378	T	G	0.03335	79	2369	0.000000e+00	0.03010	1329	6.782465e-02	0.02579	1861	2.628745e-02	0.03070	2280	5.827786e-02	0.02371	2784	7.727718e-03	0.02648	3059	2.144907e-02	0.02626	1409	3.755059e-02	0.03109	2316	5.993357e-02	0.02239	2456	4.814897e-03	0.02722	1580	4.185786e-02	0.02423	1073	3.090668e-02	0.02462	1462	2.413142e-02	0.02166	2493	3.117035e-03	0.02955	1489	6.131196e-02	0.02483	1893
gi|13507739|ref|NC_000912.1|	36399	36399	T	G	0.01665	40	2402	7.240975e-04	0.01583	1390	1.043019e-01	0.01490	1879	8.895749e-02	0.01087	2207	2.494257e-02	0.01455	2750	7.443390e-02	0.01782	3031	7.935977e-02	0.01603	1497	1.022788e-01	0.01937	2323	6.813155e-02	0.01407	2346	7.245320e-02	0.01768	1584	9.588758e-02	0.01251	1119	7.906391e-02	0.01272	1494	6.828341e-02	0.01310	2443	5.628384e-02	0.01740	1494	9.940973e-02	0.01218	1889
gi|13507739|ref|NC_000912.1|	36480	36480	A	C	0.01305	31	2376	2.602487e-02	0.00764	1439	3.935595e-02	0.00939	1917	6.240025e-02	0.00710	2113	1.691920e-02	0.01014	2761	6.490573e-02	0.00983	2950	5.625593e-02	0.00305	1640	3.511858e-04	0.00545	2570	2.278640e-03	0.00497	2413	1.452318e-03	0.00870	1495	5.903414e-02	0.01103	1179	1.151121e-01	0.00702	1424	2.882648e-02	0.01308	2217	1.033064e-01	0.00566	1589	9.098921e-03	0.00749	1870
gi|13507739|ref|NC_000912.1|	36521	36521	A	C	0.01231	29	2356	4.116219e-02	0.01253	1437	1.195663e-01	0.00942	1911	7.947009e-02	0.01200	2167	1.074249e-01	0.00821	2802	3.810600e-02	0.00972	3086	6.878777e-02	0.00462	1515	6.391884e-03	0.00870	2645	5.061490e-02	0.00928	2479	6.612577e-02	0.00702	1424	4.034722e-02	0.00825	1091	8.362565e-02	0.01018	1473	1.055436e-01	0.01281	2264	1.037626e-01	0.01023	1661	1.010059e-01	0.00719	1947
gi|13507739|ref|NC_000912.1|	36575	36575	A	C	0.01025	23	2244	8.273120e-02	0.00581	1377	5.705213e-02	0.00442	2038	1.216754e-02	0.00520	2115	2.316841e-02	0.00736	2580	6.934851e-02	0.00572	2974	2.313657e-02	0.00556	1438	4.801813e-02	0.00712	2809	5.939157e-02	0.00513	2339	1.897432e-02	0.00606	1486	5.931576e-02	0.00676	1036	1.031296e-01	0.00911	1317	1.339001e-01	0.00630	2222	4.621411e-02	0.00727	1651	8.712431e-02	0.00477	1885
gi|13507739|ref|NC_000912.1|	36598	36598	T	G	0.01034	22	2127	8.411571e-02	0.00577	1214	6.301069e-02	0.00885	1920	1.143289e-01	0.00976	2050	1.209355e-01	0.00744	2420	7.327694e-02	0.00958	2819	1.105059e-01	0.00523	1339	4.300577e-02	0.00873	2749	9.969317e-02	0.01031	2231	1.189198e-01	0.00412	1458	1.729359e-02	0.00839	954	1.429887e-01	0.00580	1207	6.431578e-02	0.00661	2117	5.610983e-02	0.00544	1653	3.752804e-02	0.00497	1812
gi|13507739|ref|NC_000912.1|	36744	36744	T	G	0.01077	24	2229	7.648473e-02	0.00705	1276	8.283056e-02	0.00901	1998	1.052132e-01	0.00784	2169	7.554437e-02	0.00916	2620	9.830413e-02	0.00771	2855	6.153245e-02	0.01038	1542	1.277377e-01	0.00339	3248	5.492186e-04	0.00889	2137	1.004551e-01	0.01112	1618	1.236301e-01	0.00542	922	6.242931e-02	0.01085	1290	1.338853e-01	0.00879	2275	9.613513e-02	0.00596	1678	3.930843e-02	0.00452	1990
gi|13507739|ref|NC_000912.1|	37004	37004	C	A	0.22065	451	2044	0.000000e+00	0.00382	1046	2.274502e-82	0.00302	1658	3.001457e-118	0.99387	1959	0.000000e+00	0.99528	2543	0.000000e+00	0.99702	2681	0.000000e+00	0.00568	1232	5.653172e-90	0.00145	2067	2.345563e-143	0.00141	2125	3.025728e-146	0.00546	1281	4.926208e-93	0.99887	887	0.000000e+00	0.00256	1170	2.981074e-92	0.00192	2082	2.677981e-142	0.00348	1435	2.090178e-105	0.00122	1638
gi|13507739|ref|NC_000912.1|	37035	37035	T	G	0.01389	29	2088	1.793404e-02	0.01344	1042	1.291409e-01	0.01500	1667	1.048800e-01	0.01555	1993	9.378434e-02	0.00940	2553	3.982733e-02	0.01098	2733	6.896999e-02	0.00872	1262	5.542448e-02	0.00820	2195	2.401375e-02	0.01377	2106	1.049887e-01	0.01267	1263	1.188648e-01	0.01963	917	6.240401e-02	0.01415	1201	1.217591e-01	0.01274	2119	1.014410e-01	0.01072	1399	8.992862e-02	0.01435	1673
gi|13507739|ref|NC_000912.1|	37039	37039	A	G	0.01386	30	2164	1.705544e-02	0.01439	1112	1.227235e-01	0.00809	1731	2.933344e-02	0.01312	2058	1.037823e-01	0.01022	2643	5.417617e-02	0.01162	2841	7.873270e-02	0.01431	1328	1.164795e-01	0.00743	2289	1.303738e-02	0.01209	2151	9.378212e-02	0.00830	1326	4.427345e-02	0.00515	971	1.341040e-02	0.00958	1252	7.313846e-02	0.01107	2168	7.758596e-02	0.01729	1446	7.756116e-02	0.00933	1714
gi|13507739|ref|NC_000912.1|	37041	37041	T	G	0.03820	83	2173	0.000000e+00	0.02705	1109	2.066975e-02	0.02521	1745	5.300089e-03	0.02924	2052	1.868315e-02	0.02733	2634	6.962891e-03	0.02480	2863	1.624422e-03	0.02626	1333	1.252839e-02	0.02789	2259	1.063432e-02	0.02425	2144	2.172751e-03	0.02723	1322	1.715469e-02	0.02039	981	2.499357e-03	0.02052	1267	1.177780e-03	0.03527	2183	5.629894e-02	0.02094	1433	9.925200e-04	0.02137	1731
gi|13507739|ref|NC_000912.1|	37179	37179	T	C	0.09180	225	2451	0.000000e+00	0.00079	1270	3.252524e-41	0.00000	1843	1.564878e-57	0.00205	2442	2.594638e-62	0.00066	3022	7.089400e-78	0.00157	3194	2.490303e-76	0.00381	1312	1.049903e-36	0.00075	2672	2.523386e-71	0.00000	2630	2.197474e-74	0.00071	1417	4.359894e-45	0.00302	995	1.270277e-30	0.00085	1180	9.123455e-39	0.00127	2368	1.153937e-63	0.99651	1719	0.000000e+00	0.99851	2013
gi|13507739|ref|NC_000912.1|	37338	37338	T	G	0.01224	28	2287	4.396893e-02	0.02337	1455	3.870894e-03	0.01234	1864	1.123603e-01	0.01084	2214	1.008046e-01	0.01098	2823	9.541714e-02	0.00937	2987	6.454167e-02	0.01315	1521	1.134636e-01	0.01030	2428	8.990107e-02	0.01092	2380	9.955374e-02	0.00764	1440	5.503750e-02	0.00985	1117	1.164419e-01	0.00951	1367	9.950312e-02	0.01580	2279	5.978387e-02	0.00858	1515	7.410325e-02	0.01618	1978
gi|13507739|ref|NC_000912.1|	37397	37397	C	T	0.34886	839	2405	0.000000e+00	0.00214	1403	3.032550e-190	0.99675	1847	0.000000e+00	0.99700	2330	0.000000e+00	0.99595	2965	0.000000e+00	0.99647	3114	0.000000e+00	0.00393	1525	2.318067e-197	0.00123	2435	3.660453e-287	0.00000	2540	4.330249e-303	0.00215	1393	3.624092e-189	0.99512	1024	0.000000e+00	0.00075	1333	4.949742e-187	0.00082	2446	2.657534e-290	0.99736	1514	0.000000e+00	0.99563	2061
gi|13507739|ref|NC_000912.1|	37434	37434	A	C	0.01797	45	2504	9.014551e-05	0.01675	1373	9.882707e-02	0.01233	1947	3.148368e-02	0.01476	2507	5.951974e-02	0.01407	3128	4.319801e-02	0.01684	3267	7.648475e-02	0.01044	1532	1.728944e-02	0.00952	2520	3.514000e-03	0.01397	2721	4.526225e-02	0.01617	1422	9.414650e-02	0.02218	1037	7.358084e-02	0.01535	1368	8.801563e-02	0.01418	2609	4.973101e-02	0.01044	1628	1.564436e-02	0.01444	2147
gi|13507739|ref|NC_000912.1|	37575	37575	A	C	0.01168	24	2054	6.174035e-02	0.00428	1168	1.483266e-02	0.00735	1769	5.294059e-02	0.01207	2237	1.112812e-01	0.01220	2786	1.050918e-01	0.01046	3060	9.906597e-02	0.00546	1282	2.834778e-02	0.00979	2554	9.398177e-02	0.01154	2513	1.100934e-01	0.00743	1480	6.381635e-02	0.01016	886	1.452346e-01	0.00704	1137	6.969656e-02	0.01260	2222	1.070378e-01	0.00662	1511	4.362566e-02	0.00833	1681
gi|13507739|ref|NC_000912.1|	37595	37595	A	C	0.01082	21	1941	8.177351e-02	0.00572	1049	6.296987e-02	0.01050	1619	1.294329e-01	0.01071	2147	1.203105e-01	0.00900	2666	9.851523e-02	0.00874	2860	9.101056e-02	0.00880	1136	1.314395e-01	0.00842	2375	8.999304e-02	0.00832	2404	8.714671e-02	0.00941	1382	1.295618e-01	0.00752	798	1.310311e-01	0.00875	1028	1.365084e-01	0.01032	2131	1.202069e-01	0.01026	1462	1.329361e-01	0.00954	1572
gi|13507739|ref|NC_000912.1|	37801	37801	T	G	0.01352	30	2219	2.094033e-02	0.01011	1187	9.290196e-02	0.01232	1705	1.076198e-01	0.00929	2260	4.650543e-02	0.00669	2691	6.382566e-03	0.00854	3043	2.422332e-02	0.00586	1195	1.585089e-02	0.00674	2226	9.376138e-03	0.01036	2510	6.483169e-02	0.00541	1295	9.519522e-03	0.01335	824	1.403058e-01	0.01580	1139	1.038971e-01	0.01167	2228	9.188828e-02	0.00858	1516	4.852824e-02	0.00858	1864
gi|13507739|ref|NC_000912.1|	37809	37809	C	G	0.99408	2182	2195	0.000000e+00	0.99409	1185	1.849458e-01	0.99405	1681	1.664344e-01	0.99369	2220	1.506785e-01	0.99515	2678	1.365910e-01	0.99568	3012	1.121945e-01	0.99268	1229	1.523157e-01	0.99545	2199	1.362252e-01	0.99395	2478	1.500190e-01	0.99075	1297	8.567844e-02	0.99138	812	1.358511e-01	0.99641	1115	1.470014e-01	0.99454	2197	1.553346e-01	0.99478	1533	1.704656e-01	0.99517	1862
gi|13507739|ref|NC_000912.1|	37815	37815	T	G	0.02119	46	2171	1.828369e-06	0.01510	1192	5.044102e-02	0.01553	1674	4.261055e-02	0.02144	2192	8.327334e-02	0.01570	2676	3.128266e-02	0.02319	2975	6.821949e-02	0.01450	1241	4.112269e-02	0.01864	2199	7.199917e-02	0.02070	2464	8.122098e-02	0.02407	1288	8.024850e-02	0.02309	823	1.041659e-01	0.01233	1135	2.127055e-02	0.02084	2159	8.404283e-02	0.01948	1540	8.824751e-02	0.01677	1849
gi|13507739|ref|NC_000912.1|	37870	37870	T	C	0.99640	2215	2223	0.000000e+00	0.99457	1290	1.490941e-01	0.99430	1753	1.159976e-01	0.99649	2277	1.965034e-01	0.99531	2772	1.484889e-01	0.99332	2994	5.054631e-02	0.99629	1347	2.228646e-01	0.99547	2207	1.659603e-01	0.99705	2369	1.890614e-01	0.99439	1247	1.414309e-01	0.99794	971	2.290965e-01	0.99617	1306	2.218929e-01	0.99549	2215	1.665785e-01	0.99312	1598	6.775251e-02	0.99624	1862
gi|13507739|ref|NC_000912.1|	37893	37893	T	G	0.01130	25	2213	6.677331e-02	0.00731	1368	7.211909e-02	0.00604	1820	2.865747e-02	0.00780	2308	5.900886e-02	0.00865	2889	7.215723e-02	0.00758	3034	4.407389e-02	0.00846	1418	9.817446e-02	0.00809	2350	6.549540e-02	0.01031	2424	1.071267e-01	0.01057	1324	1.303176e-01	0.00407	983	2.140047e-02	0.01404	1353	9.408554e-02	0.00872	2180	8.378217e-02	0.00818	1712	8.173235e-02	0.00643	1866
gi|13507739|ref|NC_000912.1|	37995	37995	T	C	0.01156	23	1989	6.598521e-02	0.01145	1048	1.416693e-01	0.00694	1440	5.703720e-02	0.00902	1995	9.139225e-02	0.00753	2523	4.675044e-02	0.00902	2662	8.073242e-02	0.00434	1152	1.752334e-02	0.00905	1989	9.209467e-02	0.01228	2118	1.118002e-01	0.01166	1201	1.349949e-01	0.00854	937	1.218469e-01	0.00559	1253	3.422229e-02	0.00862	2088	8.047271e-02	0.00997	1304	1.257596e-01	0.00786	1653
gi|13507739|ref|NC_000912.1|	37995	37995	T	G	0.03620	72	1989	0.000000e+00	0.03435	1048	7.988135e-02	0.03264	1440	6.479178e-02	0.02657	1995	1.591583e-02	0.02814	2523	2.105491e-02	0.02968	2662	3.071767e-02	0.02778	1152	3.749277e-02	0.02011	1989	6.763268e-04	0.02880	2118	2.876696e-02	0.02914	1201	4.636584e-02	0.02455	937	2.275702e-02	0.02394	1253	1.230377e-02	0.02538	2088	9.813328e-03	0.02531	1304	1.789071e-02	0.03146	1653
gi|13507739|ref|NC_000912.1|	38005	38005	T	G	0.01302	26	1997	3.389983e-02	0.01362	1101	1.280813e-01	0.00526	1520	8.795158e-03	0.00551	1997	6.074756e-03	0.00784	2550	2.690757e-02	0.00368	2716	1.975089e-04	0.00748	1204	4.969815e-02	0.00677	2067	1.680923e-02	0.00908	2093	5.793372e-02	0.00567	1234	1.838134e-02	0.00513	974	2.068344e-02	0.01704	1291	7.509174e-02	0.00963	2077	7.019871e-02	0.00380	1316	3.135627e-03	0.00602	1660
gi|13507739|ref|NC_000912.1|	38059	38059	T	G	0.01368	26	1901	2.450888e-02	0.00591	1016	2.329484e-02	0.01579	1520	9.937925e-02	0.01467	1909	1.053425e-01	0.01400	2429	1.037970e-01	0.01340	2538	1.038669e-01	0.01375	1164	1.268063e-01	0.01712	2103	6.975920e-02	0.01511	2052	9.908419e-02	0.02152	1208	2.886768e-02	0.00939	852	1.006073e-01	0.01218	1149	1.241864e-01	0.01482	1889	1.042110e-01	0.01736	1267	8.234826e-02	0.00806	1612
gi|13507739|ref|NC_000912.1|	38104	38104	A	C	0.02365	46	1945	1.066696e-07	0.02461	1016	9.866565e-02	0.02253	1509	8.887157e-02	0.02341	1965	8.384955e-02	0.02164	2403	7.384231e-02	0.02130	2582	6.993951e-02	0.02060	1165	8.655555e-02	0.02492	2087	7.881010e-02	0.02496	2043	7.899937e-02	0.02054	1217	8.450611e-02	0.00929	861	3.686652e-03	0.01662	1083	4.706742e-02	0.02311	1904	8.436753e-02	0.01945	1234	7.384596e-02	0.01594	1631
gi|13507739|ref|NC_000912.1|	38155	38155	T	G	0.01195	25	2092	5.480494e-02	0.00667	1199	5.158405e-02	0.02392	1505	2.592656e-03	0.01667	2039	4.637083e-02	0.01172	2474	1.087432e-01	0.01498	2804	6.690303e-02	0.00853	1289	9.120857e-02	0.01708	2049	4.019481e-02	0.01360	2133	9.737070e-02	0.01273	1257	1.252165e-01	0.01159	863	1.482511e-01	0.01810	1160	4.441933e-02	0.00948	2109	8.844681e-02	0.01490	1275	9.340981e-02	0.01489	1679
gi|13507739|ref|NC_000912.1|	38291	38291	A	C	0.02104	52	2471	5.365136e-07	0.01349	1408	2.420502e-02	0.01498	1869	3.121823e-02	0.01493	2478	2.317966e-02	0.01795	3176	5.431644e-02	0.01603	3369	2.885469e-02	0.01957	1431	8.958223e-02	0.01665	2343	4.530650e-02	0.01673	2689	4.280549e-02	0.01788	1510	7.455743e-02	0.02557	1095	6.672202e-02	0.02010	1443	9.123247e-02	0.01631	2636	3.787713e-02	0.01795	1671	7.182360e-02	0.01430	2098
gi|13507739|ref|NC_000912.1|	38315	38315	A	C	0.01025	26	2537	7.777939e-02	0.00875	1371	1.249281e-01	0.00683	1904	6.382039e-02	0.00809	2596	8.407717e-02	0.00878	3303	9.139358e-02	0.00816	3430	7.655132e-02	0.00834	1438	1.159935e-01	0.00896	2344	1.051667e-01	0.00644	2797	3.738595e-02	0.01005	1492	1.289106e-01	0.00366	1094	1.992544e-02	0.00551	1451	4.325825e-02	0.00797	2762	7.869639e-02	0.00589	1699	4.430268e-02	0.00990	2122
gi|13507739|ref|NC_000912.1|	38641	38641	T	G	0.01021	22	2155	8.476856e-02	0.00985	1218	1.419937e-01	0.00640	1719	6.310966e-02	0.00768	2213	8.663212e-02	0.00919	2939	1.070397e-01	0.01044	3161	1.094805e-01	0.00954	1363	1.365127e-01	0.00974	2463	1.162328e-01	0.01203	2327	9.601011e-02	0.00856	1402	1.260457e-01	0.01009	991	1.514076e-01	0.00645	1241	8.387275e-02	0.01090	2294	1.137059e-01	0.00748	1604	9.666764e-02	0.00941	1807
gi|13507739|ref|NC_000912.1|	38655	38655	T	G	0.02141	47	2195	1.105972e-06	0.01103	1269	8.282877e-03	0.01844	1790	7.295955e-02	0.02132	2251	8.251994e-02	0.01571	2928	2.685806e-02	0.01764	3118	4.929683e-02	0.02205	1406	9.225586e-02	0.02333	2443	7.194533e-02	0.02365	2410	6.959115e-02	0.01875	1440	8.293940e-02	0.01540	1039	5.777706e-02	0.01871	1283	8.664821e-02	0.01985	2317	7.791652e-02	0.01204	1578	9.417279e-03	0.01568	1850
gi|13507739|ref|NC_000912.1|	38690	38690	T	G	0.01030	23	2233	8.248109e-02	0.00965	1244	1.391884e-01	0.01018	1768	1.253241e-01	0.01029	2332	1.163921e-01	0.00784	2933	7.645978e-02	0.01078	3155	1.062569e-01	0.00787	1398	1.100140e-01	0.00902	2439	1.075768e-01	0.01016	2461	1.151223e-01	0.00966	1450	1.324479e-01	0.01217	1068	1.231284e-01	0.01211	1239	1.174734e-01	0.01381	2317	6.053514e-02	0.01117	1611	1.212936e-01	0.00714	1961
gi|13507739|ref|NC_000912.1|	38700	38700	A	C	0.01253	28	2235	3.879271e-02	0.00731	1231	5.134882e-02	0.01023	1759	9.576121e-02	0.00857	2333	4.934581e-02	0.00834	2878	3.750620e-02	0.00869	3108	4.258995e-02	0.01296	1389	1.198403e-01	0.00788	2411	3.380486e-02	0.00949	2424	6.841655e-02	0.01403	1426	1.085242e-01	0.01560	1090	9.542717e-02	0.01521	1249	9.595370e-02	0.00823	2308	4.238880e-02	0.01125	1600	1.129927e-01	0.00710	1972
gi|13507739|ref|NC_000912.1|	38752	38752	C	T	0.35530	814	2291	0.000000e+00	0.00166	1208	9.198856e-173	0.99713	1744	0.000000e+00	0.99874	2390	0.000000e+00	0.99760	2922	0.000000e+00	0.99722	3238	0.000000e+00	0.00447	1343	4.250263e-180	0.00197	2539	3.582956e-293	0.00321	2489	1.502925e-283	0.00141	1417	6.194723e-196	0.99701	1005	0.000000e+00	0.00084	1189	7.723286e-173	0.00366	2459	2.279736e-279	0.99420	1725	0.000000e+00	0.99798	1981
gi|13507739|ref|NC_000912.1|	38885	38885	A	C	0.01706	36	2110	8.329570e-04	0.01688	1185	1.115695e-01	0.02069	1643	6.895137e-02	0.01449	2208	7.736759e-02	0.01659	2713	8.896273e-02	0.01507	3052	7.627283e-02	0.02200	1227	6.187008e-02	0.01136	2024	3.205197e-02	0.01508	2321	8.291628e-02	0.01576	1396	1.036753e-01	0.02413	1036	4.328089e-02	0.02342	1238	4.455487e-02	0.01994	2357	6.896719e-02	0.02429	1400	3.189282e-02	0.01593	1821
gi|13507739|ref|NC_000912.1|	38937	38937	T	G	0.01226	24	1958	5.102706e-02	0.00925	1081	1.115537e-01	0.00611	1473	2.689115e-02	0.01140	2106	1.115954e-01	0.01168	2568	1.077120e-01	0.01356	2803	9.659004e-02	0.01092	1099	1.332128e-01	0.00821	1827	6.084368e-02	0.01196	2257	1.116257e-01	0.00827	1209	8.374533e-02	0.01784	1009	6.077957e-02	0.00958	1252	1.094435e-01	0.01062	2259	1.017924e-01	0.00527	1329	1.822069e-02	0.01064	1692
gi|13507739|ref|NC_000912.1|	38967	38967	A	C	0.01120	23	2054	7.222800e-02	0.00493	1218	2.791381e-02	0.01398	1574	9.009790e-02	0.00904	2212	9.512067e-02	0.00768	2736	5.459719e-02	0.00703	2987	3.632607e-02	0.01119	1251	1.350039e-01	0.00666	2101	3.978844e-02	0.00498	2411	8.835923e-03	0.00542	1291	3.459578e-02	0.00898	1002	1.324402e-01	0.01597	1315	6.026082e-02	0.00999	2303	1.090170e-01	0.01136	1497	1.273785e-01	0.00633	1737
gi|13507739|ref|NC_000912.1|	39052	39052	T	G	0.01450	29	2000	1.235140e-02	0.00478	1046	6.496751e-03	0.00949	1476	5.280699e-02	0.01034	2127	5.439377e-02	0.00869	2648	1.999503e-02	0.00496	2822	3.404521e-04	0.01449	1173	1.220240e-01	0.01253	2155	9.191606e-02	0.00853	2346	2.068129e-02	0.01285	1167	1.178912e-01	0.00442	906	7.401230e-03	0.01276	1176	1.167433e-01	0.00989	2224	4.426218e-02	0.00787	1398	2.753159e-02	0.00689	1742
gi|13507739|ref|NC_000912.1|	39069	39069	C	T	0.33910	706	2082	0.000000e+00	0.00000	1181	1.022932e-161	0.99806	1547	0.000000e+00	0.99685	2219	0.000000e+00	0.99713	2785	0.000000e+00	0.99587	2904	0.000000e+00	0.00395	1265	6.575502e-160	0.00132	2270	2.255663e-252	0.00127	2367	1.017085e-259	0.00160	1252	2.180277e-164	0.99296	994	1.976263e-323	0.00330	1212	2.802977e-156	0.00132	2269	2.691099e-252	0.99529	1487	0.000000e+00	0.99556	1802
gi|13507739|ref|NC_000912.1|	39074	39074	T	G	0.01794	37	2063	3.262879e-04	0.01029	1166	2.823688e-02	0.01304	1534	5.570727e-02	0.00969	2167	7.466001e-03	0.01105	2714	1.355086e-02	0.01153	2863	1.699956e-02	0.01669	1258	1.056218e-01	0.01034	2225	1.117465e-02	0.01209	2316	2.807614e-02	0.01387	1226	7.824018e-02	0.01503	998	1.028471e-01	0.01641	1219	1.054024e-01	0.01425	2245	6.096711e-02	0.00746	1474	3.099720e-03	0.01244	1768
gi|13507739|ref|NC_000912.1|	39230	39230	T	C	0.01044	24	2299	7.979594e-02	0.00952	1156	1.400105e-01	0.00657	1826	5.697017e-02	0.00406	2215	5.787913e-03	0.00577	2947	2.088124e-02	0.00740	2973	5.926753e-02	0.01442	1387	6.848739e-02	0.01146	2444	1.049364e-01	0.00881	2385	1.010674e-01	0.00403	1489	1.345650e-02	0.00727	1101	1.061745e-01	0.00798	1253	1.145294e-01	0.00606	2312	3.395521e-02	0.01013	1580	1.279956e-01	0.00502	1992
gi|13507739|ref|NC_000912.1|	39351	39351	T	G	0.01014	24	2367	8.137760e-02	0.00681	1321	8.926702e-02	0.00552	1810	3.653491e-02	0.00784	2422	8.579628e-02	0.00429	3028	4.961060e-03	0.00582	3439	2.191151e-02	0.00584	1369	5.956962e-02	0.00468	2563	1.082350e-02	0.01058	2552	1.106578e-01	0.00945	1588	1.279982e-01	0.00851	1058	1.396642e-01	0.00538	1302	5.003929e-02	0.00838	2387	9.866997e-02	0.00816	1716	1.079682e-01	0.00450	1998
gi|13507739|ref|NC_000912.1|	39440	39440	T	C	0.36218	858	2369	0.000000e+00	0.00080	1246	6.707496e-185	0.99413	1705	0.000000e+00	0.99310	2464	0.000000e+00	0.99204	3014	0.000000e+00	0.99329	3277	0.000000e+00	0.00399	1252	2.554402e-177	0.00075	2670	1.479727e-320	0.00000	2521	1.862952e-313	0.00000	1476	1.318268e-213	0.99243	925	3.031943e-297	0.00083	1205	4.720569e-180	0.00000	2415	1.814025e-304	0.99654	1733	0.000000e+00	0.99752	2016
gi|13507739|ref|NC_000912.1|	39476	39476	T	C	0.15305	371	2424	0.000000e+00	0.00000	1284	7.166134e-74	0.99507	1825	0.000000e+00	0.00120	2505	1.080444e-115	0.00159	3142	1.819010e-132	0.00116	3438	1.074514e-142	0.00000	1286	5.804395e-74	0.00144	2785	3.817315e-123	0.00185	2706	5.571865e-119	0.00134	1494	4.057326e-79	0.00000	958	3.283557e-58	0.00161	1240	7.496249e-68	0.00124	2418	9.918718e-113	0.99664	1784	0.000000e+00	0.99704	2026
gi|13507739|ref|NC_000912.1|	39776	39776	T	G	0.01034	25	2418	7.883459e-02	0.00696	1294	8.842199e-02	0.00694	1874	6.669568e-02	0.00687	2475	5.243794e-02	0.00570	2984	1.959573e-02	0.00791	3159	7.197147e-02	0.00851	1410	1.191736e-01	0.00728	2746	5.975747e-02	0.00573	2616	2.370743e-02	0.00895	1453	1.241237e-01	0.00593	1012	7.743795e-02	0.00398	1256	1.883845e-02	0.00491	2445	1.235577e-02	0.00495	1819	2.087616e-02	0.00956	1987
gi|13507739|ref|NC_000912.1|	39782	39782	T	G	0.01143	28	2450	5.938726e-02	0.01477	1354	7.979005e-02	0.01145	1921	1.137308e-01	0.01122	2495	1.065030e-01	0.00760	3028	3.848406e-02	0.01057	3217	9.724486e-02	0.01514	1453	6.998041e-02	0.01064	2725	1.020215e-01	0.01168	2654	1.038042e-01	0.01237	1455	1.164533e-01	0.01078	1020	1.396437e-01	0.00465	1291	1.593413e-02	0.01053	2470	1.038463e-01	0.00873	1832	8.537511e-02	0.01034	2031
gi|13507739|ref|NC_000912.1|	39816	39816	A	C	0.01280	31	2421	2.972793e-02	0.00504	1388	8.334638e-03	0.01163	1891	1.048451e-01	0.01540	2532	7.131418e-02	0.00994	3019	6.238978e-02	0.00824	3275	2.550780e-02	0.00540	1481	9.724622e-03	0.00644	2794	6.979676e-03	0.01260	2620	9.981271e-02	0.00622	1446	1.907856e-02	0.00974	1027	1.070938e-01	0.00544	1287	1.368984e-02	0.00677	2511	1.138285e-02	0.01234	1864	1.089536e-01	0.00914	2078
gi|13507739|ref|NC_000912.1|	39834	39834	A	C	0.01269	30	2364	3.296546e-02	0.00423	1418	3.969828e-03	0.00708	1835	2.509501e-02	0.00872	2524	4.476201e-02	0.00909	2969	4.767675e-02	0.00607	3296	3.895589e-03	0.00599	1502	1.641515e-02	0.00392	2804	2.337136e-04	0.00572	2623	4.121781e-03	0.00476	1472	6.068827e-03	0.01025	1073	1.158014e-01	0.00542	1291	1.458129e-02	0.00719	2504	1.778432e-02	0.00378	1853	9.029761e-04	0.00701	2140
gi|13507739|ref|NC_000912.1|	39858	39858	A	C	0.01275	30	2353	3.198372e-02	0.01544	1425	8.890511e-02	0.01574	1842	7.478452e-02	0.01393	2513	9.336542e-02	0.01378	2976	9.118363e-02	0.01643	3348	4.758635e-02	0.01602	1498	7.726663e-02	0.01664	2824	4.783617e-02	0.00877	2622	4.365284e-02	0.01139	1493	1.128254e-01	0.01887	1060	4.665894e-02	0.01897	1318	3.708833e-02	0.01175	2469	9.899206e-02	0.01359	1766	1.065038e-01	0.01094	2102
gi|13507739|ref|NC_000912.1|	39872	39872	A	C	0.01105	26	2352	6.902158e-02	0.00492	1423	2.072297e-02	0.00649	1849	4.007790e-02	0.00770	2468	5.767554e-02	0.00921	2932	8.777061e-02	0.00842	3327	6.573504e-02	0.00588	1531	3.519044e-02	0.01229	2766	9.568179e-02	0.01157	2593	1.054674e-01	0.01183	1522	1.193564e-01	0.00285	1053	7.022457e-03	0.00370	1350	8.109300e-03	0.00887	2479	8.632215e-02	0.01037	1736	1.195775e-01	0.00718	2088
gi|13507739|ref|NC_000912.1|	39913	39913	T	G	0.01017	23	2261	8.302819e-02	0.00497	1409	3.600946e-02	0.00951	1787	1.246053e-01	0.01216	2302	9.152541e-02	0.00966	2794	1.113434e-01	0.01011	3066	1.097992e-01	0.00872	1491	1.247477e-01	0.00815	2577	9.156109e-02	0.01107	2439	1.082539e-01	0.01000	1500	1.319693e-01	0.01069	1123	1.403009e-01	0.00817	1346	1.211043e-01	0.00836	2391	9.901930e-02	0.00979	1635	1.287267e-01	0.01004	1992
gi|13507739|ref|NC_000912.1|	39948	39948	A	C	0.01009	22	2181	8.509286e-02	0.00718	1392	9.991876e-02	0.01066	1689	1.247559e-01	0.00771	2205	9.037096e-02	0.00735	2721	7.245227e-02	0.00909	2861	1.082209e-01	0.00695	1439	9.160478e-02	0.00468	2349	1.445666e-02	0.00915	2295	1.154809e-01	0.00906	1435	1.326035e-01	0.01038	1060	1.463441e-01	0.00446	1346	2.944785e-02	0.01017	2261	1.188672e-01	0.00834	1558	1.196518e-01	0.00941	1807
gi|13507739|ref|NC_000912.1|	39967	39967	C	A	0.02455	54	2200	2.991076e-09	0.02161	1342	7.900576e-02	0.01948	1643	5.125911e-02	0.02313	2162	7.541398e-02	0.02434	2753	7.362901e-02	0.02560	2852	7.037222e-02	0.02060	1408	6.844068e-02	0.02637	2389	6.924664e-02	0.02537	2326	7.474194e-02	0.01787	1399	3.904907e-02	0.01818	1045	5.436734e-02	0.02205	1315	8.279984e-02	0.02251	2266	7.108489e-02	0.02089	1580	6.741018e-02	0.01732	1790
gi|13507739|ref|NC_000912.1|	39970	39970	T	G	0.01089	24	2204	7.490608e-02	0.00667	1350	6.624565e-02	0.01028	1654	1.242249e-01	0.01069	2151	1.161924e-01	0.00832	2765	7.572530e-02	0.01015	2857	1.066072e-01	0.01124	1424	1.280169e-01	0.01046	2389	1.129267e-01	0.00991	2321	1.104167e-01	0.00939	1385	1.245694e-01	0.00758	1055	1.062971e-01	0.00452	1327	2.019067e-02	0.00834	2277	8.350493e-02	0.01008	1587	1.249165e-01	0.00887	1803
gi|13507739|ref|NC_000912.1|	39972	39972	A	G	0.01470	32	2177	8.498877e-03	0.01416	1342	1.147761e-01	0.01277	1644	9.877399e-02	0.01455	2131	1.007915e-01	0.01531	2744	9.258264e-02	0.01339	2838	8.898416e-02	0.00993	1410	5.770073e-02	0.01054	2373	4.815464e-02	0.01134	2292	6.461307e-02	0.01752	1370	8.742799e-02	0.00958	1044	6.745196e-02	0.01824	1316	7.850863e-02	0.01539	2274	9.620419e-02	0.01536	1563	1.066301e-01	0.01329	1806
gi|13507739|ref|NC_000912.1|	39974	39974	G	T	0.01729	38	2198	5.138687e-04	0.02509	1395	2.628248e-02	0.01320	1667	6.328898e-02	0.02372	2150	2.797123e-02	0.01629	2762	8.517884e-02	0.02021	2870	6.284690e-02	0.02103	1474	6.974310e-02	0.02165	2402	4.839789e-02	0.02006	2293	6.954947e-02	0.01499	1401	9.444122e-02	0.02410	1079	4.382882e-02	0.01852	1350	9.958060e-02	0.02239	2278	4.069112e-02	0.01638	1587	9.968197e-02	0.02078	1829
gi|13507739|ref|NC_000912.1|	39977	39977	A	C	0.01156	25	2162	6.203912e-02	0.01032	1357	1.252456e-01	0.00798	1629	7.358325e-02	0.01086	2118	1.125869e-01	0.00880	2726	7.204130e-02	0.01347	2822	8.608867e-02	0.00694	1440	5.466223e-02	0.00637	2354	2.281176e-02	0.01375	2254	8.692294e-02	0.01594	1380	6.380638e-02	0.00951	1051	1.291039e-01	0.00531	1318	2.523620e-02	0.00797	2258	5.867343e-02	0.00954	1573	1.088040e-01	0.00503	1789
gi|13507739|ref|NC_000912.1|	39981	39981	T	C	0.04312	94	2180	0.000000e+00	0.03601	1333	4.167818e-02	0.02040	1618	3.240823e-05	0.03027	2114	5.318145e-03	0.03365	2734	1.352200e-02	0.04386	2873	5.507954e-02	0.03883	1442	5.606937e-02	0.03454	2374	1.995073e-02	0.02890	2284	2.462519e-03	0.04160	1346	6.709049e-02	0.03920	1046	6.630565e-02	0.03144	1304	1.631480e-02	0.04065	2288	5.467661e-02	0.03388	1594	2.405032e-02	0.02423	1775
gi|13507739|ref|NC_000912.1|	39983	39983	C	A	0.03965	87	2194	0.000000e+00	0.02681	1343	9.602724e-03	0.03818	1624	6.570312e-02	0.03697	2137	5.677823e-02	0.04077	2747	5.698125e-02	0.03723	2874	5.313187e-02	0.03833	1435	6.855930e-02	0.03762	2366	5.748056e-02	0.03779	2302	5.847024e-02	0.03037	1350	2.662359e-02	0.03842	1041	7.645762e-02	0.03127	1311	3.324820e-02	0.03939	2285	6.105253e-02	0.03450	1594	4.965192e-02	0.03088	1781
gi|13507739|ref|NC_000912.1|	39986	39986	A	C	0.04121	90	2184	0.000000e+00	0.04407	1316	6.310022e-02	0.03925	1605	6.378417e-02	0.04176	2131	6.057535e-02	0.04004	2722	5.672919e-02	0.04488	2852	4.577301e-02	0.04716	1442	4.542552e-02	0.04261	2347	5.753243e-02	0.03858	2281	5.511254e-02	0.03740	1337	6.110012e-02	0.04420	1018	6.882965e-02	0.04285	1307	6.739012e-02	0.04890	2270	2.689992e-02	0.04114	1580	6.620270e-02	0.03770	1777
gi|13507739|ref|NC_000912.1|	39988	39988	C	A	0.02076	45	2168	3.790405e-06	0.02392	1296	7.785499e-02	0.02795	1574	3.125295e-02	0.02223	2114	7.935909e-02	0.02191	2693	7.663417e-02	0.02433	2836	5.407047e-02	0.02632	1406	5.004645e-02	0.02206	2312	7.862201e-02	0.02615	2256	3.943182e-02	0.02131	1314	9.611223e-02	0.03693	1002	3.128975e-03	0.02309	1299	8.539579e-02	0.02762	2281	2.587731e-02	0.02953	1558	1.997271e-02	0.02269	1763
gi|13507739|ref|NC_000912.1|	39990	39990	T	A	0.01924	42	2183	3.759618e-05	0.01599	1313	8.353955e-02	0.02203	1589	7.701424e-02	0.01918	2138	8.816296e-02	0.01780	2697	7.918220e-02	0.01653	2843	6.580704e-02	0.01986	1410	9.709601e-02	0.02082	2305	7.903491e-02	0.01413	2265	3.865427e-02	0.01735	1326	9.578539e-02	0.02207	997	9.217700e-02	0.01831	1311	1.006541e-01	0.02576	2290	2.748160e-02	0.02111	1563	8.616272e-02	0.01755	1766
gi|13507739|ref|NC_000912.1|	39994	39994	T	G	0.02518	56	2224	6.630133e-10	0.02579	1357	8.627328e-02	0.02074	1591	5.884236e-02	0.02417	2151	7.585388e-02	0.01644	2738	7.784452e-03	0.01666	2881	8.271852e-03	0.02231	1479	7.548932e-02	0.02111	2321	5.193973e-02	0.01657	2293	1.074060e-02	0.01559	1347	1.514468e-02	0.02071	1014	7.559498e-02	0.01809	1327	3.679731e-02	0.01695	2301	1.290696e-02	0.01133	1589	7.443558e-04	0.02521	1785
gi|13507739|ref|NC_000912.1|	39996	39996	G	C	0.02004	44	2196	1.061274e-05	0.01196	1338	2.115412e-02	0.01551	1547	5.990993e-02	0.01659	2110	6.365627e-02	0.01929	2696	8.088179e-02	0.01778	2812	7.008605e-02	0.01725	1449	8.355874e-02	0.01927	2232	8.469335e-02	0.01825	2246	7.936689e-02	0.01663	1323	8.031182e-02	0.01688	1007	9.475085e-02	0.01523	1313	6.274979e-02	0.02289	2272	6.637530e-02	0.01787	1567	8.643903e-02	0.01760	1761
gi|13507739|ref|NC_000912.1|	40001	40001	C	A	0.05419	119	2196	0.000000e+00	0.05063	1343	5.594645e-02	0.05013	1536	5.148656e-02	0.05907	2133	4.119760e-02	0.04895	2717	3.670926e-02	0.05267	2829	4.896223e-02	0.04558	1426	3.215230e-02	0.05208	2285	5.052652e-02	0.04912	2260	4.028843e-02	0.05337	1349	6.080978e-02	0.04848	990	5.569560e-02	0.05370	1285	6.185027e-02	0.04804	2269	3.508655e-02	0.05591	1574	5.614953e-02	0.03935	1779
gi|13507739|ref|NC_000912.1|	40167	40167	A	C	0.01063	25	2351	7.629936e-02	0.01584	1326	4.804039e-02	0.01036	1737	1.227934e-01	0.01411	2338	5.914984e-02	0.01250	2881	8.550356e-02	0.01135	3085	1.013951e-01	0.00749	1336	9.325557e-02	0.01186	2361	1.014678e-01	0.01533	2479	3.632437e-02	0.00640	1407	6.101934e-02	0.00704	994	1.021489e-01	0.00577	1213	5.381534e-02	0.01207	2485	9.675248e-02	0.01322	1589	9.014511e-02	0.00913	1972
gi|13507739|ref|NC_000912.1|	40167	40167	A	G	0.01574	37	2351	2.364724e-03	0.00905	1326	2.863365e-02	0.01612	1737	9.987289e-02	0.01112	2338	3.967942e-02	0.01111	2881	3.349141e-02	0.01264	3085	5.800917e-02	0.01946	1336	7.263535e-02	0.01906	2361	6.084849e-02	0.01331	2479	7.477823e-02	0.01350	1407	9.695295e-02	0.01509	994	1.211255e-01	0.01319	1213	9.975156e-02	0.01006	2485	2.208728e-02	0.01510	1589	1.036072e-01	0.01217	1972
gi|13507739|ref|NC_000912.1|	40213	40213	T	G	0.01963	47	2394	9.216863e-06	0.01690	1361	8.523242e-02	0.02521	1864	3.919686e-02	0.01937	2323	8.362425e-02	0.01879	2981	7.751045e-02	0.01603	3243	4.842112e-02	0.01822	1427	9.347187e-02	0.02239	2501	6.345121e-02	0.02184	2564	6.856477e-02	0.01983	1513	9.375017e-02	0.02311	1082	8.003824e-02	0.01331	1277	4.107808e-02	0.01598	2503	5.409553e-02	0.01825	1589	9.023624e-02	0.01789	1956
gi|13507739|ref|NC_000912.1|	40241	40241	A	C	0.01133	26	2295	6.445506e-02	0.01269	1182	1.215860e-01	0.00988	1822	1.104409e-01	0.01450	2207	6.764394e-02	0.01286	2877	9.025771e-02	0.01538	3055	4.327088e-02	0.00696	1294	6.470378e-02	0.01621	2221	3.803635e-02	0.01428	2381	6.960572e-02	0.01175	1447	1.235399e-01	0.01346	1040	1.155265e-01	0.01143	1312	1.291702e-01	0.01310	2367	9.137852e-02	0.00831	1444	9.189869e-02	0.01163	1891
gi|13507739|ref|NC_000912.1|	40241	40241	A	T	0.01176	27	2295	5.471325e-02	0.01354	1182	1.140362e-01	0.01262	1822	1.098524e-01	0.01133	2207	1.097991e-01	0.00904	2877	6.889861e-02	0.00851	3055	5.447734e-02	0.00386	1294	6.852013e-03	0.01081	2221	1.069150e-01	0.01050	2381	1.017855e-01	0.01106	1447	1.233353e-01	0.01058	1040	1.359589e-01	0.01143	1312	1.278500e-01	0.01436	2367	7.593485e-02	0.00970	1444	1.097980e-01	0.00952	1891
gi|13507739|ref|NC_000912.1|	40241	40241	A	G	0.01307	30	2295	2.696896e-02	0.00931	1182	8.558057e-02	0.00878	1822	5.200587e-02	0.01223	2207	1.027355e-01	0.01217	2877	9.539985e-02	0.00949	3055	4.859489e-02	0.01005	1294	9.522297e-02	0.00720	2221	1.735980e-02	0.01302	2381	1.024120e-01	0.01037	1447	9.540156e-02	0.01635	1040	9.271390e-02	0.00991	1312	9.185915e-02	0.00887	2367	4.375124e-02	0.01316	1444	1.170730e-01	0.00952	1891
gi|13507739|ref|NC_000912.1|	40258	40258	T	G	0.01192	27	2266	5.184418e-02	0.00848	1179	9.402568e-02	0.01004	1892	1.011368e-01	0.01247	2166	1.072389e-01	0.00801	2870	4.203845e-02	0.00838	3104	4.790097e-02	0.00617	1296	3.557490e-02	0.00766	2351	4.077685e-02	0.00796	2387	4.700855e-02	0.01085	1474	1.203049e-01	0.00704	995	7.109711e-02	0.01267	1263	1.234815e-01	0.01082	2310	1.042912e-01	0.00852	1526	8.011706e-02	0.00989	1922
gi|13507739|ref|NC_000912.1|	40364	40364	A	C	0.01049	24	2288	7.938719e-02	0.01020	1274	1.366022e-01	0.01202	2080	1.017040e-01	0.00653	2144	4.750604e-02	0.00446	2689	6.033274e-03	0.00880	2955	9.300706e-02	0.01900	1579	9.900315e-03	0.00864	2663	9.301589e-02	0.00754	2388	7.001759e-02	0.00868	1497	1.173666e-01	0.00853	1055	1.340669e-01	0.00878	1253	1.279080e-01	0.01015	2267	1.156285e-01	0.01101	1726	1.209304e-01	0.01112	2069
gi|13507739|ref|NC_000912.1|	40586	40586	T	G	0.01104	26	2356	6.931312e-02	0.00565	1239	4.141019e-02	0.00624	1764	3.677265e-02	0.00481	2287	7.599223e-03	0.00691	2893	3.357372e-02	0.00743	3095	4.351820e-02	0.00787	1525	8.481142e-02	0.01012	2865	1.024056e-01	0.00583	2403	1.848735e-02	0.00343	1458	4.928873e-03	0.00660	1060	7.530757e-02	0.01169	1198	1.301079e-01	0.00910	2307	9.402147e-02	0.00781	1792	7.499764e-02	0.00993	1913
gi|13507739|ref|NC_000912.1|	40861	40861	T	G	0.01538	36	2340	3.525355e-03	0.01073	1211	6.662649e-02	0.01201	1665	7.413441e-02	0.01365	2345	8.594795e-02	0.01376	2980	8.106604e-02	0.01264	3243	6.303814e-02	0.01750	1200	9.843442e-02	0.01154	2167	5.555033e-02	0.01059	2550	3.375226e-02	0.01534	1369	1.098570e-01	0.01467	1091	1.185104e-01	0.01303	1305	9.965701e-02	0.01453	2615	9.037301e-02	0.01413	1557	1.029206e-01	0.01321	1893
gi|13507739|ref|NC_000912.1|	40879	40879	T	G	0.01036	24	2317	8.037326e-02	0.01218	1232	1.162972e-01	0.00460	1739	1.728894e-02	0.00526	2283	1.966321e-02	0.01043	2972	1.084953e-01	0.00840	3216	8.446249e-02	0.01336	1198	9.461862e-02	0.00495	2224	1.552958e-02	0.00674	2522	4.920238e-02	0.00853	1406	1.204387e-01	0.00652	1074	9.001073e-02	0.00625	1279	7.039604e-02	0.00854	2575	9.489360e-02	0.00770	1558	9.754793e-02	0.00529	1889
gi|13507739|ref|NC_000912.1|	40902	40902	G	A	0.34319	743	2165	0.000000e+00	0.00000	1174	1.146816e-164	0.98552	1657	0.000000e+00	0.98828	2219	0.000000e+00	0.98261	2875	0.000000e+00	0.99044	3138	0.000000e+00	0.00000	1140	6.268126e-161	0.00045	2210	5.254044e-259	0.00168	2374	2.340819e-265	0.00225	1331	1.714935e-174	0.99228	1036	0.000000e+00	0.00083	1200	5.787596e-165	0.00042	2358	9.696287e-271	0.98406	1506	0.000000e+00	0.99047	1784
gi|13507739|ref|NC_000912.1|	41006	41006	G	A	0.21287	450	2114	0.000000e+00	0.00077	1303	3.105890e-101	0.00060	1655	1.190955e-121	0.00048	2066	4.515727e-143	0.00000	2448	1.668044e-163	0.00000	2796	1.340443e-178	0.00145	1384	4.103555e-104	0.00039	2548	1.583755e-165	0.00097	2065	6.330580e-141	0.00000	1406	9.543641e-110	0.00000	1041	9.137662e-87	0.00161	1239	2.680765e-95	0.00091	2189	6.072459e-147	0.00065	1530	1.215694e-114	0.00116	1721
gi|13507739|ref|NC_000912.1|	41091	41091	C	A	0.34781	745	2142	0.000000e+00	0.00142	1404	1.632940e-186	0.99845	1932	0.000000e+00	0.99662	2068	0.000000e+00	0.99766	2560	0.000000e+00	0.99793	2903	0.000000e+00	0.00498	1606	3.412372e-195	0.00171	2920	1.194604e-306	0.00322	2177	3.105440e-247	0.00191	1568	1.017312e-200	0.99818	1100	0.000000e+00	0.00310	1292	7.708259e-171	0.00131	2296	1.464691e-264	0.99817	1638	0.000000e+00	0.99619	1838
gi|13507739|ref|NC_000912.1|	41102	41102	A	T	0.01072	23	2146	7.890903e-02	0.01055	1422	1.320297e-01	0.00676	1923	5.493146e-02	0.00832	2043	9.256914e-02	0.00906	2538	9.987789e-02	0.00756	2909	5.974435e-02	0.01443	1594	7.050820e-02	0.00763	2882	6.194444e-02	0.01091	2199	1.161953e-01	0.00975	1538	1.268361e-01	0.00962	1143	1.394190e-01	0.00908	1321	1.267574e-01	0.00751	2264	6.767576e-02	0.00981	1631	1.248948e-01	0.00821	1828
gi|13507739|ref|NC_000912.1|	41169	41169	T	C	0.93953	2144	2282	0.000000e+00	0.00064	1568	0.000000e+00	0.99685	1904	7.488479e-30	0.99592	2208	5.093430e-31	0.99708	2742	2.026015e-38	0.99772	3074	3.613092e-43	0.99521	1669	1.166806e-24	0.99836	3045	4.393192e-45	0.99627	2414	1.399325e-33	0.99820	1665	9.128586e-30	0.99752	1212	1.432110e-22	0.99860	1430	2.077550e-27	0.99785	2330	1.389591e-36	0.99765	1700	4.291411e-29	0.99736	1896
gi|13507739|ref|NC_000912.1|	41264	41264	A	T	0.01063	26	2446	7.473317e-02	0.00888	1464	1.169928e-01	0.00826	2059	8.877002e-02	0.01588	2267	2.945824e-02	0.01247	2888	8.459543e-02	0.01198	3088	9.146297e-02	0.00513	1558	2.569979e-02	0.01189	3279	9.150597e-02	0.00931	2579	1.010051e-01	0.01952	1691	6.729179e-03	0.01204	1080	1.265497e-01	0.00366	1366	9.630138e-03	0.00879	2390	9.446877e-02	0.01044	1915	1.184128e-01	0.01019	2060
gi|13507739|ref|NC_000912.1|	41438	41438	C	T	0.36142	802	2219	0.000000e+00	0.00000	1377	5.053042e-199	0.98740	1905	0.000000e+00	0.98488	2116	0.000000e+00	0.98755	2651	0.000000e+00	0.99018	2954	0.000000e+00	0.00260	1536	6.462584e-207	0.00036	2747	4.881369e-321	0.00273	2200	6.729860e-266	0.00064	1574	2.447105e-217	0.99181	1099	0.000000e+00	0.00076	1310	5.132756e-189	0.00088	2281	4.583889e-281	0.99534	1501	0.000000e+00	0.99038	1871
gi|13507739|ref|NC_000912.1|	41545	41545	A	C	0.01298	26	2003	3.452210e-02	0.00781	1153	5.984670e-02	0.01594	1631	8.401608e-02	0.01648	2002	6.866013e-02	0.01669	2457	5.979214e-02	0.01484	2695	8.720499e-02	0.00639	1252	2.827739e-02	0.00914	2408	5.480214e-02	0.01149	2001	1.043175e-01	0.01319	1440	1.203317e-01	0.01657	905	9.771949e-02	0.01141	1139	1.257138e-01	0.01625	2031	7.215311e-02	0.01888	1324	4.550806e-02	0.01491	1610
gi|13507739|ref|NC_000912.1|	41550	41550	G	A	0.61176	1207	1973	0.000000e+00	0.00437	1143	1.967073e-319	0.00306	1632	0.000000e+00	0.00099	2012	0.000000e+00	0.00162	2473	0.000000e+00	0.00188	2666	0.000000e+00	0.99755	1223	9.888586e-186	0.99834	2409	8.552844e-301	0.99448	1991	1.655208e-251	0.99790	1430	2.176613e-209	0.00115	868	1.002847e-266	0.99643	1120	2.459836e-171	0.99951	2028	3.754434e-274	0.00230	1302	0.000000e+00	0.00000	1584
gi|13507739|ref|NC_000912.1|	41551	41551	A	C	0.01370	27	1971	2.273449e-02	0.01401	1142	1.256207e-01	0.00977	1638	6.933558e-02	0.01441	2012	1.050221e-01	0.01374	2475	1.031132e-01	0.01612	2668	7.849805e-02	0.00974	1232	8.303508e-02	0.00874	2402	3.438785e-02	0.00899	2002	4.515366e-02	0.01261	1428	1.169417e-01	0.01040	865	1.167096e-01	0.00709	1129	3.526502e-02	0.01176	2040	9.653726e-02	0.01229	1302	1.184802e-01	0.01513	1586
gi|13507739|ref|NC_000912.1|	41562	41562	A	T	0.02294	45	1962	3.202551e-07	0.00995	1105	3.485495e-03	0.02096	1622	8.429522e-02	0.02564	2028	7.030879e-02	0.02256	2438	8.063406e-02	0.02637	2655	5.846785e-02	0.01230	1220	1.036243e-02	0.01424	2387	9.451685e-03	0.01596	2005	2.600445e-02	0.01699	1413	4.837181e-02	0.01887	901	8.912962e-02	0.01742	1148	6.203652e-02	0.01021	2056	6.277668e-04	0.02239	1295	9.525291e-02	0.02585	1625
gi|13507739|ref|NC_000912.1|	41571	41571	A	C	0.05134	96	1870	0.000000e+00	0.03305	1059	5.044005e-03	0.04908	1569	5.973441e-02	0.04583	1920	4.418540e-02	0.05140	2354	5.591546e-02	0.04716	2587	4.552745e-02	0.03866	1164	1.941194e-02	0.04464	2240	3.535349e-02	0.04058	1947	1.751302e-02	0.04120	1335	2.791990e-02	0.04488	869	5.919766e-02	0.03423	1081	6.969271e-03	0.04008	2021	1.492372e-02	0.04831	1304	6.150919e-02	0.04875	1600
gi|13507739|ref|NC_000912.1|	41576	41576	T	A	0.01292	24	1857	3.919854e-02	0.01429	1050	1.253403e-01	0.01536	1562	9.619980e-02	0.01092	1923	1.014978e-01	0.01181	2370	1.054386e-01	0.01489	2620	8.914114e-02	0.01207	1160	1.312308e-01	0.01151	2258	1.039455e-01	0.01270	1969	1.139379e-01	0.01208	1325	1.258478e-01	0.01769	848	8.392899e-02	0.01537	1041	1.115251e-01	0.00844	2014	4.994502e-02	0.00837	1315	6.793688e-02	0.01917	1617
gi|13507739|ref|NC_000912.1|	41579	41579	G	T	0.01720	32	1861	1.294419e-03	0.01912	1046	1.064676e-01	0.00970	1547	2.066157e-02	0.01562	1921	9.464761e-02	0.01917	2399	8.234641e-02	0.01389	2592	6.591155e-02	0.01645	1155	1.145247e-01	0.01518	2240	8.665256e-02	0.01644	1947	9.854312e-02	0.01527	1310	1.043140e-01	0.01643	852	1.267395e-01	0.00953	1049	3.295295e-02	0.01547	2004	9.231794e-02	0.02033	1328	8.510764e-02	0.01763	1645
gi|13507739|ref|NC_000912.1|	41584	41584	T	A	0.01113	21	1886	7.747044e-02	0.00777	1030	1.104605e-01	0.01102	1543	1.299434e-01	0.00874	1946	9.810842e-02	0.00874	2402	9.027618e-02	0.00956	2616	1.032604e-01	0.01212	1155	1.333034e-01	0.01101	2270	1.180165e-01	0.01324	1964	9.813551e-02	0.00679	1325	6.939362e-02	0.00942	849	1.514762e-01	0.01052	1046	1.461963e-01	0.01091	2017	1.213947e-01	0.00825	1333	1.056199e-01	0.00980	1633
gi|13507739|ref|NC_000912.1|	41586	41586	G	A	0.02938	55	1872	3.929856e-12	0.02451	1020	7.221697e-02	0.03288	1551	6.613480e-02	0.01900	1947	9.523986e-03	0.02923	2395	7.278161e-02	0.02750	2618	6.746258e-02	0.02176	1149	4.259590e-02	0.01984	2268	1.132351e-02	0.02485	1972	5.449769e-02	0.02644	1324	7.707267e-02	0.03106	837	9.341885e-02	0.02242	1026	5.317158e-02	0.01993	2007	1.365577e-02	0.02163	1341	3.605098e-02	0.03389	1623
gi|13507739|ref|NC_000912.1|	41588	41588	A	C	0.05170	96	1857	0.000000e+00	0.05739	1028	5.498379e-02	0.04207	1545	2.736397e-02	0.05521	1920	5.142882e-02	0.04534	2360	3.639030e-02	0.04652	2601	4.090104e-02	0.04398	1137	4.494056e-02	0.04344	2233	2.733594e-02	0.05118	1954	5.830055e-02	0.05513	1306	5.836874e-02	0.05875	834	5.455836e-02	0.04701	1021	6.189762e-02	0.04211	1971	2.283670e-02	0.05786	1348	4.685112e-02	0.05798	1604
gi|13507739|ref|NC_000912.1|	41590	41590	C	A	0.03135	58	1850	8.149037e-14	0.02183	1008	3.252606e-02	0.02957	1522	7.675028e-02	0.03740	1925	4.247270e-02	0.03429	2333	6.068600e-02	0.03200	2594	6.874720e-02	0.03122	1121	8.648658e-02	0.02605	2188	4.537689e-02	0.02630	1939	5.034124e-02	0.03429	1283	7.293900e-02	0.03481	833	8.254340e-02	0.02337	1027	4.467917e-02	0.02986	1976	7.212642e-02	0.03017	1326	8.156100e-02	0.03375	1600
gi|13507739|ref|NC_000912.1|	41593	41593	T	C	0.07493	139	1855	0.000000e+00	0.07136	1009	5.648852e-02	0.06627	1524	3.352146e-02	0.06684	1930	3.157264e-02	0.06919	2327	3.712765e-02	0.06946	2606	3.660471e-02	0.07270	1128	5.618173e-02	0.06389	2207	1.901470e-02	0.07782	1966	4.592773e-02	0.07349	1279	5.467574e-02	0.07956	817	5.723482e-02	0.07350	1034	5.848496e-02	0.06599	1985	2.803354e-02	0.06860	1312	4.440248e-02	0.07354	1591
gi|13507739|ref|NC_000912.1|	41595	41595	C	A	0.02071	38	1835	1.943429e-05	0.01005	995	1.297562e-02	0.01658	1508	7.024263e-02	0.01515	1914	4.331002e-02	0.01379	2320	2.221119e-02	0.01325	2567	1.530566e-02	0.01930	1088	1.053621e-01	0.01844	2169	7.962377e-02	0.01536	1953	4.545968e-02	0.01202	1248	2.151374e-02	0.01517	791	8.235852e-02	0.01370	1022	4.867333e-02	0.01626	1968	5.724742e-02	0.01176	1275	1.864324e-02	0.01330	1579
gi|13507739|ref|NC_000912.1|	41598	41598	C	A	0.05982	110	1839	0.000000e+00	0.06707	999	4.784482e-02	0.05801	1517	5.731879e-02	0.04421	1900	5.841619e-03	0.05150	2330	2.748257e-02	0.05419	2565	3.819029e-02	0.06661	1096	4.751747e-02	0.05014	2194	2.236118e-02	0.05564	1959	4.765723e-02	0.05085	1239	3.670149e-02	0.07332	791	2.938650e-02	0.06250	1024	6.202023e-02	0.05507	1961	4.565434e-02	0.05198	1289	4.091730e-02	0.06390	1612
gi|13507739|ref|NC_000912.1|	41602	41602	G	A	0.01216	23	1892	5.502556e-02	0.00766	1045	8.187085e-02	0.00953	1574	1.003085e-01	0.01034	1935	1.057258e-01	0.01283	2417	1.078572e-01	0.00677	2657	2.159851e-02	0.01502	1132	1.026028e-01	0.01126	2221	1.112842e-01	0.00747	2008	4.336898e-02	0.00626	1278	3.816576e-02	0.00960	833	1.369084e-01	0.01118	1073	1.378149e-01	0.00892	2019	7.647032e-02	0.00752	1330	6.373275e-02	0.00426	1643
gi|13507739|ref|NC_000912.1|	41602	41602	G	T	0.01268	24	1892	4.328399e-02	0.01148	1045	1.351577e-01	0.01207	1574	1.209323e-01	0.00930	1935	7.497947e-02	0.01117	2417	1.010237e-01	0.01091	2657	9.493938e-02	0.01148	1132	1.314370e-01	0.01126	2221	1.044641e-01	0.01295	2008	1.127894e-01	0.01252	1278	1.286162e-01	0.01080	833	1.422557e-01	0.01118	1073	1.318649e-01	0.01288	2019	1.129263e-01	0.01353	1330	1.217736e-01	0.01035	1643
gi|13507739|ref|NC_000912.1|	41603	41603	T	A	0.02747	52	1893	1.454009e-10	0.02759	1051	9.341930e-02	0.02489	1567	7.634850e-02	0.02997	1935	6.926221e-02	0.02528	2413	6.895191e-02	0.02906	2650	6.891450e-02	0.03097	1130	7.568218e-02	0.02592	2199	7.381819e-02	0.02349	2001	5.944497e-02	0.03294	1275	5.664697e-02	0.02404	832	9.249794e-02	0.02708	1071	9.323648e-02	0.02914	2025	7.310480e-02	0.02504	1318	8.199485e-02	0.02558	1642
gi|13507739|ref|NC_000912.1|	41605	41605	A	T	0.01310	25	1908	3.437997e-02	0.01508	1061	1.160399e-01	0.01144	1574	1.117386e-01	0.01131	1945	1.026553e-01	0.01446	2420	9.741362e-02	0.01198	2672	1.007557e-01	0.00882	1134	8.189332e-02	0.00904	2213	5.479545e-02	0.01294	2010	1.118126e-01	0.01100	1273	1.154642e-01	0.01916	835	6.403811e-02	0.01189	1093	1.307613e-01	0.01083	2031	9.412373e-02	0.00676	1331	3.111541e-02	0.01098	1640
gi|13507739|ref|NC_000912.1|	41606	41606	T	G	0.01105	21	1900	7.867519e-02	0.01231	1056	1.340914e-01	0.00629	1589	4.850668e-02	0.00874	1946	9.977916e-02	0.01114	2423	1.160589e-01	0.01006	2685	1.100766e-01	0.01503	1131	8.356530e-02	0.01080	2223	1.188249e-01	0.01041	2018	1.207004e-01	0.01414	1273	9.539517e-02	0.01695	826	6.494321e-02	0.01751	1085	4.409591e-02	0.01080	2037	1.213177e-01	0.00599	1335	5.027605e-02	0.00789	1648
gi|13507739|ref|NC_000912.1|	41607	41607	G	C	0.01308	25	1911	3.470381e-02	0.02077	1059	3.357234e-02	0.01510	1589	1.005151e-01	0.01072	1959	9.387124e-02	0.01397	2434	1.020922e-01	0.01517	2702	8.520777e-02	0.01232	1136	1.309132e-01	0.00360	2223	3.899363e-04	0.01182	2031	1.070464e-01	0.01099	1274	1.156110e-01	0.01580	823	1.173032e-01	0.01203	1081	1.320829e-01	0.00829	2051	4.225254e-02	0.01195	1339	1.225865e-01	0.01518	1647
gi|13507739|ref|NC_000912.1|	41609	41609	T	G	0.01053	20	1900	8.700305e-02	0.01670	1018	4.986507e-02	0.01361	1543	8.855055e-02	0.00920	1957	1.185923e-01	0.00827	2418	9.401185e-02	0.00667	2697	4.800420e-02	0.01078	1113	1.449021e-01	0.01151	2172	1.144043e-01	0.01141	2015	1.176746e-01	0.00975	1231	1.419435e-01	0.01474	814	9.582526e-02	0.01595	1066	5.981400e-02	0.01270	2048	9.696980e-02	0.00681	1321	8.542439e-02	0.01232	1624
gi|13507739|ref|NC_000912.1|	41611	41611	A	C	0.01893	36	1902	1.554395e-04	0.02404	1040	6.847291e-02	0.01981	1565	9.663091e-02	0.01920	1979	9.318509e-02	0.02125	2447	7.524732e-02	0.01762	2724	8.390622e-02	0.02413	1119	6.469360e-02	0.02225	2202	6.670433e-02	0.01965	2036	9.101095e-02	0.01862	1235	1.068190e-01	0.02424	825	7.565960e-02	0.02354	1062	7.345717e-02	0.01699	2060	8.570816e-02	0.02021	1336	9.877806e-02	0.02188	1645
gi|13507739|ref|NC_000912.1|	41612	41612	T	C	0.08021	152	1895	0.000000e+00	0.06196	1033	1.155287e-02	0.07859	1565	4.961253e-02	0.06677	1977	1.361065e-02	0.06702	2447	1.186930e-02	0.07219	2715	2.688885e-02	0.08304	1120	5.273878e-02	0.07692	2210	4.295840e-02	0.06161	2029	3.767256e-03	0.06818	1232	2.571297e-02	0.08859	824	4.563623e-02	0.06121	1062	9.573576e-03	0.06411	2059	7.239475e-03	0.06687	1331	1.995222e-02	0.07655	1646
gi|13507739|ref|NC_000912.1|	41685	41685	A	C	0.01112	23	2068	7.342015e-02	0.01025	1073	1.421179e-01	0.00565	1592	3.072773e-02	0.00971	2162	1.087010e-01	0.00690	2608	3.885591e-02	0.01088	2940	1.088042e-01	0.00652	1073	7.362918e-02	0.00430	2323	4.683718e-03	0.01045	2392	1.126258e-01	0.00751	1331	8.529395e-02	0.01553	837	8.793519e-02	0.00951	1051	1.378510e-01	0.00967	2276	1.063490e-01	0.00681	1469	6.133721e-02	0.00645	1706
gi|13507739|ref|NC_000912.1|	41819	41819	G	T	0.58588	1419	2422	0.000000e+00	0.00211	1422	0.000000e+00	0.00054	1851	0.000000e+00	0.00039	2592	0.000000e+00	0.00000	3164	0.000000e+00	0.00085	3548	0.000000e+00	0.99209	1264	5.250693e-204	0.99661	2953	0.000000e+00	0.99686	2867	0.000000e+00	0.99388	1633	1.464186e-251	0.00000	960	3.763976e-286	0.99661	1180	3.307192e-203	0.99443	2515	0.000000e+00	0.00056	1786	0.000000e+00	0.00367	1906
gi|13507739|ref|NC_000912.1|	41852	41852	T	G	0.01565	36	2300	2.819498e-03	0.01136	1409	6.579675e-02	0.01280	1719	8.139493e-02	0.00846	2365	8.466805e-03	0.01498	2938	8.832112e-02	0.01354	3250	7.296778e-02	0.00744	1210	1.467070e-02	0.00960	2501	1.766392e-02	0.00923	2600	1.313503e-02	0.01194	1508	7.284428e-02	0.02021	940	7.599414e-02	0.01265	1265	9.234738e-02	0.01166	2488	4.896677e-02	0.01396	1647	9.727354e-02	0.01424	1896
gi|13507739|ref|NC_000912.1|	41861	41861	T	G	0.02424	59	2434	9.477874e-10	0.01468	1499	1.105491e-02	0.01903	1787	4.477385e-02	0.01981	2372	4.554404e-02	0.01498	3004	3.763349e-03	0.01778	3319	1.750398e-02	0.02331	1287	8.883819e-02	0.01667	2460	1.403935e-02	0.01444	2632	3.245172e-03	0.02095	1575	6.926265e-02	0.01665	1021	3.995647e-02	0.01870	1337	5.131188e-02	0.01452	2617	3.486287e-03	0.02261	1681	7.901931e-02	0.01494	1941
gi|13507739|ref|NC_000912.1|	41864	41864	T	G	0.01135	28	2466	6.073655e-02	0.00390	1539	5.362780e-03	0.00770	1819	6.217351e-02	0.00917	2400	8.530504e-02	0.00751	3063	3.748836e-02	0.00763	3406	3.724558e-02	0.00377	1326	7.108514e-03	0.00599	2504	1.536630e-02	0.00813	2706	5.642356e-02	0.00866	1617	9.126540e-02	0.00774	1033	9.712739e-02	0.00882	1360	1.038799e-01	0.00864	2662	6.956278e-02	0.00829	1688	8.064531e-02	0.01212	1980
gi|13507739|ref|NC_000912.1|	41880	41880	A	C	0.01292	30	2322	2.926615e-02	0.00910	1428	7.356514e-02	0.01772	1693	4.850189e-02	0.01424	2317	9.356295e-02	0.01773	2990	3.374194e-02	0.00961	3331	5.131554e-02	0.01555	1286	9.388219e-02	0.02064	2423	1.073252e-02	0.01437	2644	8.871996e-02	0.01578	1584	8.228981e-02	0.01327	980	1.319643e-01	0.01276	1332	1.210745e-01	0.01405	2562	9.328231e-02	0.01446	1660	1.005685e-01	0.01744	1892
gi|13507739|ref|NC_000912.1|	41902	41902	A	C	0.02851	68	2385	5.528911e-14	0.02114	1514	3.071460e-02	0.02755	1742	7.483502e-02	0.03309	2418	4.379694e-02	0.02369	3081	3.670240e-02	0.02416	3394	3.935976e-02	0.01877	1385	1.561485e-02	0.02179	2432	2.429602e-02	0.01930	2643	7.462180e-03	0.02096	1622	2.720789e-02	0.02576	1048	8.264920e-02	0.02055	1411	2.790370e-02	0.02474	2546	5.035587e-02	0.02795	1753	7.523079e-02	0.02106	1899
gi|13507739|ref|NC_000912.1|	41909	41909	A	C	0.01138	27	2373	6.190760e-02	0.00732	1502	6.325448e-02	0.00980	1734	1.096667e-01	0.00746	2413	4.495934e-02	0.01006	3080	9.424782e-02	0.01096	3375	1.000432e-01	0.01023	1369	1.243201e-01	0.00735	2448	4.195012e-02	0.00999	2602	9.797923e-02	0.00680	1618	4.661713e-02	0.01046	1052	1.382612e-01	0.00581	1378	3.306719e-02	0.00734	2588	3.974742e-02	0.00917	1744	9.896567e-02	0.01100	1909
gi|13507739|ref|NC_000912.1|	42233	42233	C	T	0.33515	739	2205	0.000000e+00	0.00144	1389	3.327392e-178	0.99593	1719	0.000000e+00	0.99715	2103	0.000000e+00	0.99672	2745	0.000000e+00	0.99720	2859	0.000000e+00	0.00431	1393	6.329006e-171	0.00188	2658	1.561342e-278	0.00087	2300	3.918588e-258	0.00219	1370	3.145884e-174	0.99620	1054	0.000000e+00	0.00229	1309	4.572282e-168	0.00042	2388	2.952563e-267	0.99808	1566	0.000000e+00	0.99352	1851
gi|13507739|ref|NC_000912.1|	42801	42801	A	C	0.01185	29	2447	4.982054e-02	0.01327	1356	1.115093e-01	0.00586	1706	1.867487e-02	0.00793	2270	4.726207e-02	0.01032	2907	9.021692e-02	0.00980	3062	7.946960e-02	0.01101	1362	1.233829e-01	0.00876	2283	6.660567e-02	0.00794	2394	4.541748e-02	0.00846	1536	7.784904e-02	0.01071	1027	1.350900e-01	0.00706	1417	4.901406e-02	0.00935	2354	7.874180e-02	0.01300	1538	1.102639e-01	0.01233	1865
gi|13507739|ref|NC_000912.1|	42936	42936	A	C	0.01355	28	2066	2.313238e-02	0.01418	1128	1.237900e-01	0.01086	1565	9.397746e-02	0.00919	2394	4.402377e-02	0.00901	2885	3.504910e-02	0.00821	3166	1.982016e-02	0.00407	1228	3.520579e-03	0.01048	2195	7.344952e-02	0.00755	2515	1.605404e-02	0.01147	1395	1.080686e-01	0.01542	908	1.208992e-01	0.01213	1154	1.230682e-01	0.01313	2437	1.027183e-01	0.01273	1650	1.125762e-01	0.01439	1807
gi|13507739|ref|NC_000912.1|	43244	43244	A	C	0.01031	25	2426	7.903869e-02	0.00646	1393	7.081873e-02	0.00711	1969	6.986788e-02	0.00438	2510	6.730646e-03	0.00546	3112	1.527119e-02	0.00421	3325	2.925411e-03	0.00420	1430	1.758509e-02	0.00571	2451	2.569030e-02	0.00348	2585	1.760066e-03	0.00656	1525	6.806303e-02	0.00806	1117	1.250115e-01	0.00510	1373	3.630456e-02	0.00602	2490	3.177912e-02	0.00614	1791	4.816596e-02	0.00833	2161
gi|13507739|ref|NC_000912.1|	43249	43249	A	C	0.01047	25	2387	7.784384e-02	0.00741	1350	9.445925e-02	0.00965	1968	1.170028e-01	0.00857	2450	9.354053e-02	0.00787	3051	6.873796e-02	0.00757	3302	5.823534e-02	0.00716	1397	8.580547e-02	0.00768	2475	7.130882e-02	0.00861	2556	9.278802e-02	0.00519	1542	3.006446e-02	0.00642	1090	8.238121e-02	0.00517	1354	3.592167e-02	0.01169	2481	1.003949e-01	0.00898	1782	1.133152e-01	0.00838	2149
gi|13507739|ref|NC_000912.1|	43308	43308	A	C	0.01357	34	2506	1.613371e-02	0.01529	1308	1.029523e-01	0.01245	2169	9.739944e-02	0.00703	2419	8.600959e-03	0.01162	3098	7.740042e-02	0.01238	3312	8.579452e-02	0.01532	1567	9.612389e-02	0.00861	3018	2.199519e-02	0.01203	2577	8.818166e-02	0.00795	1762	2.735687e-02	0.00937	1067	8.084350e-02	0.01326	1357	1.160797e-01	0.01144	2447	8.135094e-02	0.00691	1880	1.236253e-02	0.01169	2225
gi|13507739|ref|NC_000912.1|	43315	43315	A	C	0.01554	39	2509	2.295869e-03	0.02050	1317	5.456438e-02	0.01620	2160	9.182087e-02	0.01824	2412	6.735135e-02	0.01484	3032	8.572435e-02	0.01317	3265	6.669827e-02	0.01761	1533	8.849117e-02	0.01560	2948	8.724859e-02	0.01463	2598	8.808828e-02	0.01474	1764	9.911203e-02	0.01873	1068	8.767300e-02	0.01699	1354	9.941324e-02	0.02259	2435	1.615577e-02	0.01302	1844	8.158890e-02	0.01169	2225
gi|13507739|ref|NC_000912.1|	43354	43354	A	C	0.01767	45	2546	1.257685e-04	0.01843	1302	9.993896e-02	0.01331	2179	4.581106e-02	0.01820	2418	8.429770e-02	0.01632	3003	7.678697e-02	0.02125	3294	4.751991e-02	0.02298	1523	4.575675e-02	0.01864	3005	7.758132e-02	0.01354	2585	4.414189e-02	0.01935	1809	8.337614e-02	0.02343	1067	5.323295e-02	0.01811	1270	1.022814e-01	0.01808	2433	8.460298e-02	0.01781	1909	9.111847e-02	0.01414	2263
gi|13507739|ref|NC_000912.1|	43363	43363	A	C	0.02597	66	2541	6.633472e-12	0.02570	1284	8.581124e-02	0.02306	2212	6.088425e-02	0.02299	2392	5.851777e-02	0.02382	2981	6.045390e-02	0.02040	3333	2.572487e-02	0.01875	1493	2.985264e-02	0.01588	3023	2.324645e-03	0.01877	2611	1.632490e-02	0.02017	1834	3.745382e-02	0.01687	1067	2.486055e-02	0.02307	1257	7.739264e-02	0.02214	2439	5.007663e-02	0.02298	1871	6.455038e-02	0.02243	2274
gi|13507739|ref|NC_000912.1|	43375	43375	A	C	0.04932	123	2494	0.000000e+00	0.04609	1280	5.867448e-02	0.04252	2140	3.075709e-02	0.04261	2417	2.904411e-02	0.03920	2985	1.006678e-02	0.04510	3348	3.737057e-02	0.03902	1435	2.110732e-02	0.03089	3011	1.236726e-04	0.04773	2661	4.989397e-02	0.04004	1798	2.118280e-02	0.04689	1045	6.574483e-02	0.03830	1201	2.201184e-02	0.05769	2496	2.118909e-02	0.04231	1867	3.234272e-02	0.04969	2254
gi|13507739|ref|NC_000912.1|	43384	43384	A	C	0.01354	33	2438	1.744187e-02	0.00812	1231	4.772520e-02	0.01345	2082	1.027431e-01	0.01259	2382	9.680818e-02	0.00991	2927	4.747563e-02	0.01105	3257	6.751601e-02	0.01570	1401	9.513158e-02	0.00691	2893	5.941576e-03	0.01074	2606	6.812392e-02	0.01222	1719	1.041059e-01	0.00674	1039	3.201007e-02	0.01020	1177	9.244061e-02	0.01564	2494	7.836565e-02	0.01180	1780	9.851905e-02	0.01137	2198
gi|13507739|ref|NC_000912.1|	43615	43615	T	C	0.35197	768	2182	0.000000e+00	0.00000	1184	4.466364e-171	0.99695	1642	0.000000e+00	0.99619	2097	0.000000e+00	0.99725	2546	0.000000e+00	0.99620	2893	0.000000e+00	0.00372	1344	8.345507e-178	0.00035	2849	7.384360e-317	0.00043	2348	9.578335e-279	0.00133	1506	1.507497e-200	0.99281	973	9.891960e-312	0.00000	1253	9.546899e-179	0.00135	2215	2.778954e-263	0.99632	1630	0.000000e+00	0.99502	1809
gi|13507739|ref|NC_000912.1|	44000	44000	T	A	0.01254	37	2950	2.701128e-02	0.00931	1719	7.084806e-02	0.01119	2771	8.704908e-02	0.01171	2648	9.348978e-02	0.01074	3258	7.579787e-02	0.01562	3776	4.773371e-02	0.01178	2292	9.807962e-02	0.01464	4783	6.051932e-02	0.01341	2833	8.856181e-02	0.01240	2177	1.011008e-01	0.00357	1122	3.747284e-03	0.00388	1548	1.629584e-03	0.00337	2667	5.733319e-05	0.01354	2142	9.456708e-02	0.00864	2778
gi|13507739|ref|NC_000912.1|	44020	44020	T	G	0.01195	35	2928	3.978973e-02	0.01097	1732	1.085907e-01	0.00759	2766	2.697642e-02	0.01078	2597	9.315182e-02	0.00669	3141	1.086387e-02	0.00744	3631	1.771579e-02	0.00838	2267	5.064418e-02	0.00691	4485	8.202485e-03	0.00598	2674	7.012580e-03	0.00726	2065	3.049449e-02	0.00835	1197	8.323439e-02	0.01049	1620	1.067439e-01	0.01289	2638	9.166673e-02	0.00619	2100	1.349696e-02	0.01171	2733
gi|13507739|ref|NC_000912.1|	44036	44036	T	G	0.01673	46	2749	3.154842e-04	0.01317	1670	6.655239e-02	0.01830	2568	7.570705e-02	0.01574	2478	8.383749e-02	0.01260	3016	3.735894e-02	0.01148	3396	1.901050e-02	0.01850	2162	7.776505e-02	0.01991	4018	4.710516e-02	0.01141	2541	2.456541e-02	0.01909	1886	7.481414e-02	0.01008	1191	3.303658e-02	0.01188	1599	4.728811e-02	0.02078	2550	4.480276e-02	0.01524	1969	8.667740e-02	0.01582	2529
gi|13507739|ref|NC_000912.1|	44283	44283	A	C	0.01147	27	2353	6.015103e-02	0.01160	1379	1.257172e-01	0.00837	1911	7.503652e-02	0.00723	2075	4.367112e-02	0.00868	2880	6.646588e-02	0.00846	2956	6.016692e-02	0.00954	1573	1.082628e-01	0.00895	3127	7.037146e-02	0.01118	2326	1.092210e-01	0.00731	1504	6.093701e-02	0.00587	1023	4.975874e-02	0.00579	1208	3.815986e-02	0.00775	2324	5.134853e-02	0.00840	1786	7.881648e-02	0.00897	2007
gi|13507739|ref|NC_000912.1|	44290	44290	A	C	0.01283	30	2339	3.074684e-02	0.01495	1405	9.836670e-02	0.01523	1904	8.358372e-02	0.01449	2071	9.229528e-02	0.01425	2878	8.723571e-02	0.01429	2940	8.625151e-02	0.01075	1581	1.018315e-01	0.01114	3053	8.531568e-02	0.01343	2308	1.007587e-01	0.01206	1493	1.164254e-01	0.00959	1043	1.036758e-01	0.01172	1195	1.239615e-01	0.01475	2305	8.556153e-02	0.01232	1785	1.109899e-01	0.01562	1985
gi|13507739|ref|NC_000912.1|	44295	44295	T	C	0.01569	37	2358	2.462460e-03	0.00994	1409	3.988529e-02	0.00736	1903	4.886812e-03	0.01759	2103	8.242015e-02	0.00887	2930	7.899812e-03	0.00829	3014	4.462722e-03	0.01059	1605	4.515553e-02	0.00815	3068	3.735250e-03	0.01094	2376	3.686976e-02	0.01052	1521	4.622828e-02	0.00950	1053	4.714969e-02	0.01411	1205	1.094261e-01	0.01075	2325	3.445997e-02	0.00947	1795	2.394248e-02	0.00807	1982
gi|13507739|ref|NC_000912.1|	44299	44299	A	C	0.01952	46	2356	1.272816e-05	0.02378	1430	6.199150e-02	0.02000	1900	8.752751e-02	0.02513	2109	3.626427e-02	0.01809	2929	7.530000e-02	0.01837	3049	7.620433e-02	0.02129	1644	8.356429e-02	0.01745	3038	6.908013e-02	0.01902	2418	8.311063e-02	0.02308	1560	6.722001e-02	0.01963	1070	1.056087e-01	0.02075	1205	9.677729e-02	0.02354	2336	5.122813e-02	0.02284	1795	6.583441e-02	0.02069	1982
gi|13507739|ref|NC_000912.1|	44370	44370	G	A	0.36084	809	2242	0.000000e+00	0.00225	1332	3.760340e-187	0.99520	1668	0.000000e+00	0.99542	2184	0.000000e+00	0.99534	2791	0.000000e+00	0.99652	3158	0.000000e+00	0.00135	1482	1.507915e-205	0.00116	2580	7.159510e-304	0.00164	2433	7.202694e-290	0.00000	1488	4.093340e-211	0.99624	1064	0.000000e+00	0.00174	1149	2.539281e-168	0.00126	2381	1.141003e-287	0.99659	1760	0.000000e+00	0.99632	1901
gi|13507739|ref|NC_000912.1|	44424	44424	A	C	0.01181	27	2287	5.393003e-02	0.00538	1302	2.281839e-02	0.00638	1724	2.847327e-02	0.00925	2271	8.106262e-02	0.00666	2852	1.823145e-02	0.00601	3164	8.660210e-03	0.01207	1409	1.232015e-01	0.00767	2737	3.790150e-02	0.01007	2482	9.389471e-02	0.01170	1453	1.234416e-01	0.01040	1058	1.333244e-01	0.00962	1144	1.198733e-01	0.00734	2451	3.451593e-02	0.00622	1769	2.471251e-02	0.00722	1938
gi|13507739|ref|NC_000912.1|	44629	44629	G	A	0.36371	902	2480	0.000000e+00	0.00000	1314	2.273712e-198	0.99716	2113	0.000000e+00	0.99802	2520	0.000000e+00	0.99903	3104	0.000000e+00	0.99764	3392	0.000000e+00	0.00487	1437	7.279369e-198	0.00331	3922	0.000000e+00	0.00298	2685	3.959185e-316	0.00114	1759	1.577990e-242	0.99880	836	2.834550e-288	0.00000	1082	5.170271e-170	0.00305	2627	2.713363e-311	0.99852	2028	0.000000e+00	0.99751	2414
gi|13507739|ref|NC_000912.1|	44670	44670	G	A	0.54186	1301	2401	0.000000e+00	0.00000	1291	5.237096e-322	0.00000	2072	0.000000e+00	0.00086	2315	0.000000e+00	0.00069	2918	0.000000e+00	0.00160	3127	0.000000e+00	0.98656	1414	2.274771e-241	0.99192	3465	0.000000e+00	0.99204	2512	0.000000e+00	0.99022	1636	3.985512e-277	0.00369	813	3.737972e-216	0.00185	1083	5.384116e-276	0.98736	2531	0.000000e+00	0.00158	1895	0.000000e+00	0.00227	2199
gi|13507739|ref|NC_000912.1|	44747	44747	T	G	0.01284	31	2414	2.914010e-02	0.01261	1348	1.202440e-01	0.01677	1908	5.713863e-02	0.00817	2327	3.311650e-02	0.01474	2918	7.924750e-02	0.01379	3046	9.051064e-02	0.01261	1348	1.202440e-01	0.00759	2900	1.777076e-02	0.01127	2574	9.067551e-02	0.01382	1519	1.091306e-01	0.01643	974	8.971987e-02	0.02215	1264	1.185266e-02	0.01219	2462	1.002428e-01	0.01138	1669	1.065789e-01	0.01392	2011
gi|13507739|ref|NC_000912.1|	45079	45079	T	C	0.34536	833	2412	0.000000e+00	0.00072	1394	1.673152e-191	0.99941	1709	0.000000e+00	0.99562	2510	0.000000e+00	0.99596	3219	0.000000e+00	0.99751	3211	0.000000e+00	0.00578	1385	5.347454e-177	0.00129	2325	6.380405e-275	0.00112	2686	5.841972e-304	0.00140	1427	1.008354e-192	0.99232	1042	0.000000e+00	0.00361	1385	2.991927e-182	0.00110	2727	4.086622e-307	0.99939	1640	0.000000e+00	0.99729	1845
gi|13507739|ref|NC_000912.1|	45170	45170	T	G	0.02176	51	2344	2.696175e-07	0.01907	1416	8.152022e-02	0.01081	1757	2.487281e-03	0.01493	2345	1.911080e-02	0.01789	3019	4.706211e-02	0.01412	3046	8.920929e-03	0.01853	1511	7.419760e-02	0.01268	2365	5.091271e-03	0.01742	2468	4.612770e-02	0.01791	1340	7.195824e-02	0.02087	1006	1.027291e-01	0.00875	1372	9.959030e-04	0.01766	2491	4.890181e-02	0.01362	1615	1.669241e-02	0.01332	1952
gi|13507739|ref|NC_000912.1|	45182	45182	T	G	0.01534	36	2347	3.661861e-03	0.01716	1457	9.496417e-02	0.02017	1785	4.770527e-02	0.01100	2364	4.365499e-02	0.01542	2983	8.916076e-02	0.01271	3148	6.555677e-02	0.01428	1541	1.044383e-01	0.01786	2519	7.072585e-02	0.01015	2462	2.853331e-02	0.01690	1361	1.000160e-01	0.01927	1038	8.013925e-02	0.01247	1363	9.094967e-02	0.01766	2491	7.368899e-02	0.00973	1644	3.532585e-02	0.01112	1978
gi|13507739|ref|NC_000912.1|	45184	45184	T	G	0.01104	26	2356	6.931312e-02	0.01101	1453	1.266461e-01	0.01448	1796	6.834956e-02	0.01407	2345	6.762796e-02	0.01074	2980	1.048808e-01	0.01012	3163	9.983501e-02	0.01227	1548	1.131413e-01	0.01493	2546	4.935263e-02	0.01504	2460	4.823732e-02	0.01385	1372	9.083647e-02	0.01256	1035	1.258805e-01	0.01091	1375	1.291105e-01	0.01203	2493	1.015182e-01	0.00859	1629	9.834931e-02	0.00758	1980
gi|13507739|ref|NC_000912.1|	45328	45328	A	C	0.01172	27	2304	5.558594e-02	0.01212	1320	1.250972e-01	0.00763	1704	5.726071e-02	0.00574	2439	1.070284e-02	0.00769	2990	3.710352e-02	0.00768	3126	3.551093e-02	0.00558	1433	2.316653e-02	0.00970	2371	9.042032e-02	0.00750	2534	3.807333e-02	0.00877	1369	9.568131e-02	0.00806	1116	9.218740e-02	0.00834	1438	8.341504e-02	0.00874	2518	6.735592e-02	0.00745	1476	6.040454e-02	0.00887	1916
gi|13507739|ref|NC_000912.1|	45458	45458	T	G	0.01268	29	2287	3.459624e-02	0.01180	1271	1.235689e-01	0.00895	1787	6.481448e-02	0.00900	2223	5.666336e-02	0.01128	2836	9.230333e-02	0.00891	3030	4.436439e-02	0.00483	1448	7.127906e-03	0.00557	2512	4.097230e-03	0.00641	2341	1.086691e-02	0.01287	1243	1.241195e-01	0.01333	1050	1.282487e-01	0.00885	1243	8.137578e-02	0.00892	2353	5.294762e-02	0.00594	1684	1.320029e-02	0.00699	1861
gi|13507739|ref|NC_000912.1|	45485	45485	G	T	0.01385	34	2455	1.332588e-02	0.01269	1418	1.112241e-01	0.01083	1939	7.400152e-02	0.01084	2307	6.759170e-02	0.01683	2911	6.044546e-02	0.01209	3227	7.921295e-02	0.01315	1673	1.074004e-01	0.00891	3030	2.315069e-02	0.01567	2489	8.163727e-02	0.01603	1435	9.325788e-02	0.00887	1128	6.176100e-02	0.01041	1345	8.276841e-02	0.01550	2452	8.424780e-02	0.00928	1832	4.557306e-02	0.01232	2029
gi|13507739|ref|NC_000912.1|	45488	45488	G	T	0.01137	28	2462	6.040316e-02	0.01279	1407	1.117353e-01	0.01449	1932	7.050814e-02	0.00951	2314	9.297631e-02	0.01608	2923	3.201362e-02	0.01376	3198	7.033328e-02	0.01435	1673	7.833936e-02	0.01250	3040	9.254018e-02	0.01368	2486	7.822503e-02	0.01262	1426	1.135649e-01	0.01421	1126	9.739926e-02	0.01258	1351	1.161922e-01	0.01108	2436	1.072273e-01	0.01408	1847	7.990216e-02	0.01325	2037
gi|13507739|ref|NC_000912.1|	45518	45518	T	G	0.01567	39	2489	2.049496e-03	0.01137	1407	6.401490e-02	0.01383	1952	8.828558e-02	0.00986	2333	2.072849e-02	0.01276	2977	6.059475e-02	0.01741	3217	7.345445e-02	0.00964	1660	2.805147e-02	0.01228	3175	5.055733e-02	0.01104	2536	3.550264e-02	0.01169	1454	6.810226e-02	0.01656	1147	1.097509e-01	0.01305	1379	9.203160e-02	0.01535	2476	9.096797e-02	0.01331	1878	8.330010e-02	0.01400	2071
gi|13507739|ref|NC_000912.1|	45522	45522	T	G	0.01378	35	2539	1.309938e-02	0.01091	1466	8.817223e-02	0.00711	1970	1.139162e-02	0.01014	2366	5.320630e-02	0.00966	3002	3.618808e-02	0.00958	3237	3.265246e-02	0.01059	1700	7.533040e-02	0.00888	3264	2.117594e-02	0.01098	2550	6.727364e-02	0.00863	1507	4.203358e-02	0.01388	1153	1.204859e-01	0.00712	1405	2.088622e-02	0.01281	2499	9.345479e-02	0.01149	1915	8.636733e-02	0.00909	2090
gi|13507739|ref|NC_000912.1|	45532	45532	T	G	0.02125	54	2541	2.543015e-07	0.02493	1524	6.387643e-02	0.01822	1976	6.640143e-02	0.02110	2370	7.889304e-02	0.01783	2972	5.111240e-02	0.02028	3254	7.142855e-02	0.02644	1740	4.428773e-02	0.01936	3305	6.533793e-02	0.01928	2542	7.001131e-02	0.02012	1541	8.782642e-02	0.01934	1189	9.282835e-02	0.01934	1448	8.592760e-02	0.01657	2475	3.956113e-02	0.02175	1885	8.278538e-02	0.01985	2116
gi|13507739|ref|NC_000912.1|	45539	45539	A	C	0.01441	37	2568	7.174415e-03	0.00838	1552	2.731484e-02	0.00739	2030	9.022141e-03	0.00880	2387	1.974390e-02	0.00865	3006	1.316959e-02	0.00959	3337	2.279951e-02	0.01307	1760	9.910117e-02	0.00617	3401	6.624783e-04	0.00845	2605	1.370572e-02	0.00750	1601	1.524221e-02	0.00860	1163	4.421096e-02	0.01095	1461	7.686896e-02	0.01251	2479	8.202669e-02	0.00466	1930	5.095593e-04	0.00700	2143
gi|13507739|ref|NC_000912.1|	45914	45914	A	C	0.36054	879	2438	0.000000e+00	0.01662	1384	9.378562e-166	0.99751	2010	0.000000e+00	0.99610	2307	0.000000e+00	0.99607	2802	0.000000e+00	0.99524	3154	0.000000e+00	0.01557	1606	7.684471e-187	0.02541	3621	1.002065e-281	0.00654	2445	8.674556e-278	0.01808	1659	3.629289e-186	0.99798	991	0.000000e+00	0.00693	1154	1.401232e-160	0.00851	2349	1.121972e-263	0.99492	1773	0.000000e+00	0.99684	2215
gi|13507739|ref|NC_000912.1|	46003	46003	A	C	0.01885	47	2494	2.351609e-05	0.00841	1308	4.320257e-03	0.03233	2134	1.063358e-03	0.00976	2357	2.783023e-03	0.00794	3021	1.658190e-04	0.01014	3353	1.807648e-03	0.02527	1583	3.383536e-02	0.03957	3841	7.380768e-07	0.00984	2541	2.509734e-03	0.05546	1731	8.218546e-11	0.01212	990	4.614911e-02	0.00865	1272	5.535166e-03	0.00306	2613	1.148877e-08	0.03293	1883	1.032972e-03	0.03369	2404
gi|13507739|ref|NC_000912.1|	46003	46003	A	T	0.01203	30	2494	4.490590e-02	0.01070	1308	1.206439e-01	0.02015	2134	8.335063e-03	0.00424	2357	1.291604e-03	0.00265	3021	1.714420e-05	0.00567	3353	3.759346e-03	0.01453	1583	8.776038e-02	0.02630	3841	2.358551e-05	0.00630	2541	1.214019e-02	0.01964	1731	1.432958e-02	0.00505	990	2.616362e-02	0.00393	1272	5.946581e-03	0.00115	2613	3.120044e-07	0.02868	1883	3.649467e-05	0.02121	2404
gi|13507739|ref|NC_000912.1|	46051	46051	A	T	0.01250	32	2559	3.339559e-02	0.00632	1424	2.343686e-02	0.02817	2201	4.615407e-05	0.00924	2381	5.991766e-02	0.00460	3042	5.823528e-04	0.00946	3278	5.416609e-02	0.02517	1748	8.530481e-04	0.03082	3926	3.689638e-07	0.01186	2530	9.937130e-02	0.03316	1689	2.695812e-06	0.00652	1073	4.070238e-02	0.00843	1424	6.516653e-02	0.00349	2578	1.393506e-04	0.02860	1923	5.505039e-05	0.02657	2446
gi|13507739|ref|NC_000912.1|	46140	46140	A	G	0.01721	42	2441	3.198443e-04	0.01347	1411	7.331883e-02	0.02912	2095	2.212971e-03	0.00801	2371	1.709261e-03	0.01176	2890	2.307193e-02	0.01610	3168	7.938855e-02	0.02557	1760	1.518968e-02	0.03936	3938	1.051895e-07	0.01040	2500	1.192531e-02	0.05068	1914	2.494745e-10	0.00615	1139	2.808453e-03	0.00516	1357	5.199540e-04	0.00476	2523	1.050630e-05	0.03347	1733	2.953133e-04	0.03432	2360
gi|13507739|ref|NC_000912.1|	46673	46673	A	T	0.01662	40	2407	7.488463e-04	0.01889	1535	8.506224e-02	0.01428	2101	7.907893e-02	0.01293	2321	5.554542e-02	0.01782	2749	8.091902e-02	0.01150	3131	2.496590e-02	0.02639	1743	8.358918e-03	0.01770	3164	7.924078e-02	0.01568	2488	8.718645e-02	0.01995	1604	7.051608e-02	0.02484	1248	2.356218e-02	0.01833	1473	9.234103e-02	0.01670	2455	8.911034e-02	0.01488	1815	9.016520e-02	0.02046	2102
gi|13507739|ref|NC_000912.1|	47290	47290	C	T	0.21618	457	2114	0.000000e+00	0.00162	1232	1.558021e-96	0.00000	1729	3.248416e-130	0.99069	2040	0.000000e+00	0.99347	2602	0.000000e+00	0.99007	2821	0.000000e+00	0.00344	1453	7.547479e-105	0.00000	2484	6.688714e-168	0.00095	2099	4.614211e-145	0.00077	1304	4.755457e-103	0.99002	1102	0.000000e+00	0.00078	1281	1.292735e-101	0.00046	2178	4.600805e-151	0.00124	1617	1.497632e-119	0.00283	1767
gi|13507739|ref|NC_000912.1|	47519	47519	A	G	0.35859	847	2362	0.000000e+00	0.00074	1346	5.376484e-194	0.99574	2113	0.000000e+00	0.99766	2136	0.000000e+00	0.99700	2664	0.000000e+00	0.99734	3008	0.000000e+00	0.00578	1730	1.859280e-217	0.00077	3913	0.000000e+00	0.00000	2388	2.236909e-298	0.00060	1665	3.248789e-228	0.99639	1107	0.000000e+00	0.00146	1371	1.717229e-194	0.00163	2447	7.094943e-294	0.99565	1841	0.000000e+00	0.99806	2062
gi|13507739|ref|NC_000912.1|	47862	47862	A	G	0.01207	31	2568	4.265398e-02	0.00686	1457	3.825287e-02	0.02600	2231	1.487839e-04	0.00351	2276	4.010657e-04	0.00274	2918	2.248375e-05	0.00406	3200	2.995273e-04	0.01124	1691	1.127510e-01	0.02604	3495	3.562970e-05	0.00532	2443	4.451002e-03	0.02636	1821	2.210589e-04	0.00605	1157	3.423237e-02	0.00351	1426	2.400996e-03	0.00081	2461	1.047068e-07	0.02014	1837	1.023646e-02	0.02529	2333
gi|13507739|ref|NC_000912.1|	47883	47883	G	A	0.01325	35	2641	1.882374e-02	0.00526	1522	5.449782e-03	0.02438	2502	1.062240e-03	0.00718	2367	1.186234e-02	0.00750	2934	1.109187e-02	0.00595	3363	1.480483e-03	0.00858	1748	4.278775e-02	0.02523	3963	1.947657e-04	0.00820	2562	2.270760e-02	0.03127	1983	1.212812e-05	0.00690	1159	3.162730e-02	0.00429	1398	2.606761e-03	0.00122	2465	8.270855e-08	0.01609	1989	7.129645e-02	0.02166	2447
gi|13507739|ref|NC_000912.1|	47929	47929	A	C	0.01063	28	2635	7.180421e-02	0.00457	1532	1.607723e-02	0.00478	2508	7.317525e-03	0.00172	2332	3.261380e-05	0.00654	2903	3.010580e-02	0.00531	3393	7.710905e-03	0.00385	1819	5.160813e-03	0.00343	4085	1.975697e-04	0.00658	2585	3.453833e-02	0.00574	1916	2.768433e-02	0.00510	1176	3.747312e-02	0.00214	1399	1.204938e-03	0.00604	2484	2.458031e-02	0.00360	1944	3.110135e-03	0.00238	2518
gi|13507739|ref|NC_000912.1|	48005	48005	T	A	0.01274	32	2512	2.948669e-02	0.00604	1491	1.589491e-02	0.01403	2210	9.362685e-02	0.01684	2256	4.814329e-02	0.01067	2906	7.839375e-02	0.01348	3265	9.025000e-02	0.00875	1715	5.831329e-02	0.01438	3476	7.822694e-02	0.01018	2554	7.308958e-02	0.01283	1715	1.106295e-01	0.00799	1126	6.483640e-02	0.00533	1313	1.213906e-02	0.01773	2482	3.288199e-02	0.01561	1858	7.474649e-02	0.01144	2186
gi|13507739|ref|NC_000912.1|	48037	48037	A	C	0.01092	26	2380	7.097609e-02	0.00349	1431	5.995006e-03	0.00448	2011	7.456585e-03	0.00598	2173	2.538629e-02	0.00360	2775	9.444549e-04	0.00943	3074	9.293775e-02	0.00740	1487	7.672796e-02	0.00585	2904	1.561436e-02	0.01155	2597	1.046899e-01	0.00765	1569	8.021530e-02	0.00343	1167	9.838641e-03	0.00728	1374	7.826504e-02	0.00929	2477	9.699450e-02	0.00569	1756	2.755338e-02	0.00596	2014
gi|13507739|ref|NC_000912.1|	48125	48125	A	G	0.38602	911	2360	0.000000e+00	0.00000	1319	2.109629e-211	0.99803	2028	0.000000e+00	0.99554	2467	0.000000e+00	0.99568	3009	0.000000e+00	0.99496	3370	0.000000e+00	0.00277	1446	1.566577e-217	0.00172	4062	0.000000e+00	0.00036	2791	0.000000e+00	0.00000	1859	5.023638e-273	0.99692	975	1.065581e-300	0.00374	1070	2.147251e-170	0.00122	2458	4.940656e-324	0.99577	2128	0.000000e+00	0.99346	2140
gi|13507739|ref|NC_000912.1|	48421	48421	A	C	0.01074	26	2421	7.345650e-02	0.00980	1428	1.269999e-01	0.00624	1923	3.814272e-02	0.01019	2160	1.136264e-01	0.00758	2901	5.558965e-02	0.00774	3100	5.751590e-02	0.01010	1584	1.242382e-01	0.00808	3216	6.530628e-02	0.00731	2325	5.679758e-02	0.01314	1522	9.428362e-02	0.00935	1069	1.376895e-01	0.00868	1383	1.143909e-01	0.00564	2305	1.986405e-02	0.00906	1766	1.093279e-01	0.00763	1834
gi|13507739|ref|NC_000912.1|	48623	48623	T	G	0.01028	25	2433	7.919987e-02	0.01625	1477	3.152263e-02	0.01335	1947	7.188438e-02	0.01031	2133	1.165912e-01	0.00878	2849	9.642089e-02	0.01281	3045	7.005158e-02	0.01879	1597	8.675481e-03	0.01619	3026	1.610612e-02	0.01261	2458	7.990149e-02	0.01768	1527	1.614331e-02	0.01353	1109	9.184350e-02	0.00903	1551	1.230117e-01	0.01252	2397	8.261065e-02	0.01157	1815	1.089124e-01	0.01157	1901
gi|13507739|ref|NC_000912.1|	48636	48636	T	G	0.01197	29	2422	4.747269e-02	0.00924	1515	9.324650e-02	0.01173	1876	1.125890e-01	0.01177	2124	1.088024e-01	0.00920	2825	6.669347e-02	0.01057	3027	9.095240e-02	0.01899	1580	2.144963e-02	0.00740	2973	2.565419e-02	0.01334	2473	9.283456e-02	0.01076	1487	1.169165e-01	0.00979	1124	1.189493e-01	0.01113	1527	1.183654e-01	0.00995	2413	8.757777e-02	0.01004	1793	1.003048e-01	0.00785	1911
gi|13507739|ref|NC_000912.1|	48651	48651	T	G	0.01079	26	2410	7.283727e-02	0.01132	1502	1.228883e-01	0.00959	1877	1.133864e-01	0.00812	2093	8.122551e-02	0.01192	2768	9.731719e-02	0.00629	3022	2.333008e-02	0.00941	1594	1.179220e-01	0.00755	3046	5.203914e-02	0.00643	2490	3.174075e-02	0.01471	1496	6.532594e-02	0.01055	1137	1.385858e-01	0.01135	1498	1.227226e-01	0.00678	2360	4.172699e-02	0.01090	1835	1.185721e-01	0.01045	1913
gi|13507739|ref|NC_000912.1|	48678	48678	T	G	0.35578	856	2406	0.000000e+00	0.00070	1421	2.696194e-201	0.99727	1830	0.000000e+00	0.99471	2078	0.000000e+00	0.99556	2703	0.000000e+00	0.99502	3014	0.000000e+00	0.00387	1549	8.830095e-205	0.00135	2962	0.000000e+00	0.00239	2511	3.163393e-294	0.00138	1452	2.290659e-202	0.99638	1104	0.000000e+00	0.00068	1460	1.492359e-205	0.00164	2444	1.299911e-292	0.99392	1810	0.000000e+00	0.99271	1921
gi|13507739|ref|NC_000912.1|	48716	48716	T	C	0.35846	856	2388	0.000000e+00	0.00139	1441	1.207226e-202	0.99620	1841	0.000000e+00	0.99676	2161	0.000000e+00	0.99625	2664	0.000000e+00	0.99369	3168	0.000000e+00	0.00175	1711	6.281688e-229	0.00088	3417	0.000000e+00	0.00000	2575	5.648348e-315	0.00133	1505	1.364963e-209	0.99545	1100	0.000000e+00	0.00075	1334	4.942319e-193	0.00166	2412	7.953740e-292	0.99422	1904	0.000000e+00	0.99648	1988
gi|13507739|ref|NC_000912.1|	48759	48759	T	G	0.01002	25	2496	7.992161e-02	0.00538	1488	4.376001e-02	0.00493	2027	2.083510e-02	0.00727	2339	7.342064e-02	0.00714	2940	6.089621e-02	0.00808	3343	8.185444e-02	0.00751	1863	9.056233e-02	0.00519	3662	1.120640e-02	0.00587	2555	3.223832e-02	0.00758	1584	1.004846e-01	0.01108	1173	1.302914e-01	0.00404	1485	1.670530e-02	0.00479	2506	1.295583e-02	0.00455	1980	1.530682e-02	0.00463	2160
gi|13507739|ref|NC_000912.1|	48877	48877	G	T	0.09561	233	2437	0.000000e+00	0.00068	1479	1.145634e-48	0.00053	1876	1.147604e-58	0.00190	2104	3.434503e-59	0.00179	2789	4.232237e-72	0.00000	3121	5.442227e-87	0.00058	1725	5.603574e-55	0.00172	2913	1.742644e-74	0.00086	2324	4.193208e-67	0.00069	1446	8.630434e-48	0.00156	1286	8.594187e-42	0.00128	1557	5.040254e-49	0.00167	2396	1.513747e-65	0.99940	1663	0.000000e+00	0.99696	1972
gi|13507739|ref|NC_000912.1|	48945	48945	T	A	0.01119	26	2324	6.687135e-02	0.01444	1454	8.020165e-02	0.00565	1946	2.011494e-02	0.01014	2071	1.105646e-01	0.00789	2787	5.539800e-02	0.00968	2997	9.323746e-02	0.01472	1698	6.896216e-02	0.01294	2783	8.746630e-02	0.01101	2270	1.116455e-01	0.00964	1453	1.189478e-01	0.01012	1284	1.293787e-01	0.00797	1506	8.452551e-02	0.00681	2348	3.570271e-02	0.00983	1628	1.163100e-01	0.00692	1879
gi|13507739|ref|NC_000912.1|	48974	48974	G	T	0.35023	843	2407	0.000000e+00	0.00065	1532	2.416379e-209	0.99505	2019	0.000000e+00	0.99771	2187	0.000000e+00	0.99475	2857	0.000000e+00	0.99612	3090	0.000000e+00	0.00461	1735	5.170270e-216	0.00104	2885	4.940656e-324	0.00172	2326	2.483127e-277	0.00065	1531	3.073314e-209	0.99771	1312	0.000000e+00	0.00196	1529	1.446371e-204	0.00336	2384	1.313518e-274	0.99833	1792	0.000000e+00	0.99747	1980
gi|13507739|ref|NC_000912.1|	48999	48999	T	G	0.01074	25	2327	7.504029e-02	0.01454	1444	7.005397e-02	0.01029	1846	1.201396e-01	0.00803	2116	8.081384e-02	0.00747	2679	5.654534e-02	0.00963	2907	1.014397e-01	0.00873	1603	1.090044e-01	0.01020	2843	1.069773e-01	0.01111	2250	1.120889e-01	0.01024	1465	1.286671e-01	0.01687	1304	3.567315e-02	0.01731	1444	2.709055e-02	0.00688	2324	4.694411e-02	0.00716	1677	6.901121e-02	0.01125	1866
gi|13507739|ref|NC_000912.1|	49100	49100	A	C	0.01230	33	2683	3.574771e-02	0.01187	1685	1.122540e-01	0.00811	2466	3.684727e-02	0.00685	2335	1.697447e-02	0.00631	2852	7.498583e-03	0.00709	3383	1.235774e-02	0.00460	2176	1.855197e-03	0.00767	4040	1.669898e-02	0.00760	2368	2.836453e-02	0.00863	1854	5.975005e-02	0.01214	1318	1.214305e-01	0.01137	1583	1.127362e-01	0.00683	2490	1.512356e-02	0.01256	1990	1.056324e-01	0.00804	2238
gi|13507739|ref|NC_000912.1|	49160	49160	A	C	0.01195	29	2426	4.785074e-02	0.01044	1533	1.126538e-01	0.01244	2170	1.056622e-01	0.01096	2282	1.034975e-01	0.01226	2773	1.005378e-01	0.00867	3115	5.148443e-02	0.00908	1762	8.292347e-02	0.01352	3329	8.313823e-02	0.01263	2297	1.026893e-01	0.00913	1643	8.730237e-02	0.00982	1222	1.152073e-01	0.01222	1473	1.194267e-01	0.01637	2444	4.162744e-02	0.01145	1834	1.130892e-01	0.01117	2148
gi|13507739|ref|NC_000912.1|	49753	49753	T	G	0.01216	26	2138	4.895877e-02	0.01051	1332	1.195750e-01	0.00942	1699	9.074760e-02	0.01114	1975	1.103789e-01	0.00821	2558	4.697530e-02	0.00727	2888	2.453302e-02	0.01042	1440	1.149600e-01	0.00608	2633	1.046520e-02	0.00955	2199	8.288645e-02	0.00906	1325	9.564590e-02	0.02213	994	1.412681e-02	0.00980	1225	1.138012e-01	0.00962	2391	8.132069e-02	0.01183	1606	1.199345e-01	0.00885	1807
gi|13507739|ref|NC_000912.1|	49765	49765	C	T	0.35694	756	2118	0.000000e+00	0.00226	1326	1.599940e-181	0.99378	1609	0.000000e+00	0.99334	1951	0.000000e+00	0.99436	2484	0.000000e+00	0.99577	2836	0.000000e+00	0.00497	1408	9.117687e-183	0.00000	2551	3.193234e-299	0.00092	2180	2.047572e-264	0.00000	1249	4.547505e-180	0.99899	993	0.000000e+00	0.00000	1213	4.541483e-176	0.00086	2321	4.966646e-276	0.99606	1521	0.000000e+00	0.99251	1735
gi|13507739|ref|NC_000912.1|	49769	49769	A	G	0.35404	741	2093	0.000000e+00	0.00155	1292	1.127482e-177	0.99557	1580	0.000000e+00	0.99479	1918	0.000000e+00	0.99433	2470	0.000000e+00	0.99572	2803	0.000000e+00	0.00513	1364	8.072523e-176	0.00078	2563	4.960927e-291	0.00137	2182	7.438300e-259	0.00240	1250	4.474361e-171	0.99792	961	5.029868e-315	0.00168	1191	1.091499e-166	0.00129	2323	2.843683e-270	0.99402	1506	0.000000e+00	0.99588	1698
gi|13507739|ref|NC_000912.1|	49791	49791	A	C	0.01181	25	2116	5.736221e-02	0.00710	1408	5.486935e-02	0.00850	1648	8.006085e-02	0.00753	1991	4.846716e-02	0.01132	2561	1.076801e-01	0.01238	2908	1.023607e-01	0.00796	1382	7.656756e-02	0.00958	2714	8.431147e-02	0.00937	2241	8.650007e-02	0.00945	1270	1.132802e-01	0.00731	957	8.478979e-02	0.00984	1219	1.215601e-01	0.01641	2316	4.448048e-02	0.01185	1604	1.214306e-01	0.01229	1790
gi|13507739|ref|NC_000912.1|	49945	49945	G	A	0.01056	23	2178	8.054862e-02	0.01211	1239	1.214856e-01	0.01368	1754	7.821258e-02	0.00393	2038	5.827358e-03	0.00429	2566	5.448587e-03	0.00472	2967	6.994226e-03	0.01856	1509	1.455807e-02	0.02128	3149	8.661365e-04	0.00393	2292	4.427792e-03	0.02658	1392	1.799333e-04	0.00217	923	7.697398e-03	0.00237	1264	3.372231e-03	0.00343	2334	2.092779e-03	0.03380	1775	2.155877e-07	0.01869	2033
gi|13507739|ref|NC_000912.1|	50065	50065	A	G	0.32982	688	2086	0.000000e+00	0.00471	1274	9.194352e-154	0.99630	1620	0.000000e+00	0.99474	1901	0.000000e+00	0.99473	2468	0.000000e+00	0.99348	2759	0.000000e+00	0.00402	1491	2.134022e-174	0.00227	3082	1.100375e-291	0.00296	2367	6.189637e-244	0.00304	1316	1.920644e-161	0.99586	967	0.000000e+00	0.00082	1225	1.372638e-158	0.00362	2213	7.592282e-231	0.99871	1556	0.000000e+00	0.99511	1842
gi|13507739|ref|NC_000912.1|	50279	50279	T	G	0.01844	41	2224	1.043805e-04	0.01553	1095	9.595246e-02	0.01263	1900	3.325317e-02	0.01825	2082	9.029112e-02	0.01546	2458	6.617428e-02	0.01468	3066	4.929671e-02	0.00794	1260	4.783540e-03	0.01042	3070	4.737066e-03	0.01464	2322	5.619209e-02	0.01823	1536	9.823371e-02	0.01127	887	4.743029e-02	0.01766	1076	1.097997e-01	0.01595	2320	7.386809e-02	0.01536	1758	7.512835e-02	0.01691	2011
gi|13507739|ref|NC_000912.1|	50388	50388	A	G	0.99831	1770	1773	0.000000e+00	0.99391	1150	3.889705e-02	0.99796	1471	3.047172e-01	0.99702	1676	2.062236e-01	0.99860	2150	3.041457e-01	0.99871	2333	2.955835e-01	0.99924	1323	3.211064e-01	0.99782	2290	2.648981e-01	0.99823	1691	3.122448e-01	0.99731	1115	2.665325e-01	0.99876	807	4.063087e-01	0.99813	1072	3.439468e-01	0.99590	1706	1.081810e-01	0.99683	1260	2.083404e-01	0.99667	1500
gi|13507739|ref|NC_000912.1|	50389	50389	A	T	0.99263	1750	1763	0.000000e+00	0.99390	1147	1.702045e-01	0.99658	1462	6.364569e-02	0.99104	1674	1.316005e-01	0.99064	2136	1.124853e-01	0.99312	2325	1.456726e-01	0.99622	1324	8.530252e-02	0.99519	2285	9.385660e-02	0.99228	1684	1.545024e-01	0.99820	1111	2.709184e-02	0.99380	806	1.955899e-01	0.99256	1075	1.776013e-01	0.99528	1696	1.064747e-01	0.98724	1254	4.961720e-02	0.99003	1504
gi|13507739|ref|NC_000912.1|	50393	50393	C	G	0.99769	1728	1732	0.000000e+00	0.99476	1146	1.097008e-01	0.99931	1450	1.999349e-01	0.99697	1652	2.400084e-01	0.99808	2082	2.646060e-01	0.99824	2279	2.538807e-01	0.99772	1316	2.940497e-01	0.99956	2284	9.828007e-02	0.99574	1645	1.486102e-01	0.99910	1115	2.682377e-01	1.00000	806	2.166440e-01	0.99722	1078	2.855648e-01	0.99700	1664	2.410513e-01	0.99603	1259	1.873338e-01	0.99799	1492
gi|13507739|ref|NC_000912.1|	50395	50395	C	G	0.99351	1683	1694	0.000000e+00	0.99381	1130	1.897356e-01	0.99785	1395	4.499552e-02	0.99566	1614	1.331319e-01	0.99611	2059	9.824302e-02	0.99591	2198	1.042391e-01	0.99922	1284	1.033249e-02	0.99862	2176	7.238812e-03	0.99440	1607	1.681343e-01	0.99907	1076	2.067837e-02	0.99879	825	4.968339e-02	0.99721	1076	9.523971e-02	0.99638	1658	9.943818e-02	0.99501	1203	1.737684e-01	0.99721	1432
gi|13507739|ref|NC_000912.1|	50478	50478	G	C	0.59154	1105	1868	0.000000e+00	0.00081	1228	0.000000e+00	0.00064	1574	0.000000e+00	0.00000	1848	0.000000e+00	0.00216	2310	0.000000e+00	0.00040	2486	0.000000e+00	0.99614	1294	7.652220e-200	0.99471	2457	1.626711e-301	0.99736	1892	2.226283e-264	0.99464	1305	1.550789e-197	0.00000	923	1.039656e-265	0.99537	1080	2.569289e-173	0.99693	1954	1.720082e-268	0.00217	1381	0.000000e+00	0.00128	1567
gi|13507739|ref|NC_000912.1|	50507	50507	C	T	0.21914	435	1985	0.000000e+00	0.00000	1301	3.096175e-105	0.00180	1671	1.746073e-120	0.99650	2001	0.000000e+00	0.99373	2551	0.000000e+00	0.99700	2670	0.000000e+00	0.00436	1375	1.016942e-98	0.00116	2583	9.982921e-165	0.00000	1998	5.933096e-144	0.00140	1426	1.889586e-108	0.99509	1019	0.000000e+00	0.00000	1157	3.852327e-96	0.00048	2075	2.201018e-145	0.00068	1468	6.184653e-113	0.00059	1687
gi|13507739|ref|NC_000912.1|	50642	50642	A	-	0.54338	1259	2317	0.000000e+00	0.00070	1434	0.000000e+00	0.00000	2018	0.000000e+00	0.00000	2203	0.000000e+00	0.00036	2783	0.000000e+00	0.00032	3122	0.000000e+00	0.90320	1498	3.018228e-134	0.90730	2999	5.363635e-208	0.91787	2350	6.632061e-197	0.91291	1596	7.345780e-150	0.00000	1163	4.887149e-296	0.93155	1344	3.772230e-152	0.92069	2257	2.423596e-196	0.00000	1783	0.000000e+00	0.00000	2131
gi|13507739|ref|NC_000912.1|	50643	50643	A	T	0.03205	75	2340	0.000000e+00	0.00139	1438	6.943417e-14	0.00049	2026	9.927480e-20	0.00045	2219	3.949052e-21	0.00072	2795	1.165681e-23	0.00064	3138	9.754651e-26	0.05578	1506	1.147297e-04	0.05025	3045	2.241476e-04	0.04461	2376	4.867216e-03	0.05040	1607	1.031022e-03	0.00000	1160	5.155915e-14	0.03484	1349	6.794064e-02	0.04547	2265	3.754767e-03	0.00610	1802	4.623700e-10	0.00840	2142
gi|13507739|ref|NC_000912.1|	50643	50643	A	G	0.02222	52	2340	1.142814e-07	0.00000	1438	1.221246e-11	0.00049	2026	1.568200e-13	0.00045	2219	1.711670e-14	0.00107	2795	5.690829e-15	0.00064	3138	2.129790e-17	0.04050	1506	4.127172e-04	0.05189	3045	4.487871e-09	0.04630	2376	1.817816e-06	0.03734	1607	1.603603e-03	0.00172	1160	1.082135e-07	0.03262	1349	1.403989e-02	0.03532	2265	2.031232e-03	0.00055	1802	2.313631e-12	0.00047	2142
gi|13507739|ref|NC_000912.1|	50644	50644	T	G	0.02825	66	2336	1.872946e-13	0.00210	1430	4.339842e-11	0.00148	2028	4.356491e-15	0.00404	2226	9.231863e-12	0.00036	2800	5.831372e-22	0.00159	3143	1.847658e-19	0.04765	1490	5.567015e-04	0.04670	3041	1.195546e-04	0.04034	2380	4.765011e-03	0.04557	1602	1.141254e-03	0.00260	1152	4.735942e-09	0.03418	1346	4.712657e-02	0.03795	2266	1.214070e-02	0.01547	1810	1.824033e-03	0.01584	2147
gi|13507739|ref|NC_000912.1|	50645	50645	G	A	0.02160	50	2315	4.233745e-07	0.00282	1417	2.411204e-07	0.00099	2012	5.991956e-12	0.00359	2226	1.251317e-08	0.00285	2809	7.015235e-11	0.00190	3152	2.022083e-13	0.02719	1471	4.701719e-02	0.03065	3067	8.494332e-03	0.02935	2385	1.793788e-02	0.02895	1589	2.893390e-02	0.00264	1138	1.523508e-06	0.02086	1342	9.380033e-02	0.03004	2264	1.475284e-02	0.02242	1784	8.399228e-02	0.02893	2143
gi|13507739|ref|NC_000912.1|	50645	50645	G	GA	0.08164	189	2315	0.000000e+00	0.00000	1417	3.013571e-41	0.00000	2012	1.104574e-53	0.00000	2226	9.871641e-58	0.00000	2809	7.609889e-68	0.00000	3152	2.925147e-73	0.00000	1471	1.859528e-42	0.00000	3067	5.959150e-72	0.00000	2385	1.289538e-60	0.00000	1589	4.858424e-45	0.00000	1138	1.071613e-34	0.00000	1342	1.546440e-39	0.00000	2264	1.976378e-58	0.89518	1784	0.000000e+00	0.88474	2143
gi|13507739|ref|NC_000912.1|	50684	50684	A	C	0.01291	32	2478	2.675816e-02	0.00747	1472	3.634521e-02	0.00724	2073	1.992364e-02	0.00661	2271	1.051846e-02	0.00543	2948	1.611792e-03	0.00646	3252	4.742161e-03	0.01153	1648	1.069151e-01	0.01056	3220	7.032168e-02	0.00584	2568	3.809585e-03	0.00705	1560	2.661313e-02	0.00686	1167	3.642427e-02	0.00886	1468	6.514802e-02	0.00421	2377	5.023843e-04	0.00770	1948	2.912150e-02	0.00837	2150
gi|13507739|ref|NC_000912.1|	50829	50829	C	T	0.05569	140	2514	0.000000e+00	0.00219	1369	2.108740e-23	0.00048	2100	1.298334e-36	0.00042	2395	2.081819e-40	0.00000	2929	1.270571e-48	0.00120	3331	1.040365e-46	0.00186	1614	4.675077e-27	0.00034	2929	9.894998e-47	0.00119	2527	4.440844e-39	0.00121	1650	7.229497e-29	0.00174	1149	3.950996e-21	0.00068	1464	1.551616e-27	0.99599	2492	0.000000e+00	0.00000	1848	5.774935e-35	0.00139	2151
gi|13507739|ref|NC_000912.1|	50899	50899	T	G	0.01682	44	2616	3.691934e-04	0.01816	1487	9.328819e-02	0.01564	2302	8.541433e-02	0.01736	2535	8.460583e-02	0.01368	2997	5.492102e-02	0.01181	3303	2.365487e-02	0.01620	1975	9.192179e-02	0.01743	3385	7.865903e-02	0.01340	2537	5.514365e-02	0.01253	1756	5.371199e-02	0.01575	1270	1.047022e-01	0.01383	1518	8.006673e-02	0.01480	2500	7.562213e-02	0.01679	1906	9.315451e-02	0.02097	2098
gi|13507739|ref|NC_000912.1|	50952	50952	T	G	0.01714	45	2625	2.275540e-04	0.02125	1412	6.244769e-02	0.01447	2349	6.858704e-02	0.01757	2447	8.499681e-02	0.01086	3223	1.103012e-02	0.01334	3373	4.130178e-02	0.01768	1866	9.107754e-02	0.02440	3524	1.059789e-02	0.01533	2610	7.611431e-02	0.01815	1763	8.993866e-02	0.00872	1262	1.306601e-02	0.01473	1494	8.730502e-02	0.01145	2533	2.146495e-02	0.01689	1954	9.171457e-02	0.01658	2171
gi|13507739|ref|NC_000912.1|	51028	51028	T	G	0.01245	31	2489	3.561141e-02	0.00528	1325	1.357796e-02	0.01058	1985	9.516409e-02	0.01232	2354	1.031826e-01	0.01364	3079	8.789535e-02	0.01005	3183	6.997240e-02	0.00930	1506	8.330708e-02	0.00935	2568	6.146056e-02	0.00879	2618	4.824780e-02	0.01450	1448	9.766835e-02	0.00634	1262	3.002746e-02	0.00933	1501	8.413659e-02	0.01093	2561	9.179608e-02	0.00568	1762	1.022821e-02	0.00913	2081
gi|13507739|ref|NC_000912.1|	51381	51381	C	T	0.36594	838	2290	0.000000e+00	0.00079	1273	5.440148e-189	0.99269	1915	0.000000e+00	0.99797	1973	0.000000e+00	0.99614	2589	0.000000e+00	0.99360	2814	0.000000e+00	0.00317	1575	5.130813e-214	0.00032	3096	0.000000e+00	0.00094	2120	1.047584e-273	0.00066	1514	5.611323e-216	0.99363	1255	0.000000e+00	0.00074	1343	4.876913e-197	0.00090	2230	1.283134e-283	0.99534	1933	0.000000e+00	0.99388	1960
gi|13507739|ref|NC_000912.1|	51713	51713	C	T	0.99863	2189	2192	0.000000e+00	0.99912	1130	3.910674e-01	0.99567	1847	5.028750e-02	0.99794	1942	2.542514e-01	0.99753	2432	1.894654e-01	0.99856	2782	2.933462e-01	0.99167	1440	1.481544e-03	0.99811	3182	2.458051e-01	0.99765	2132	2.126870e-01	0.99673	1530	1.342114e-01	0.99731	1116	2.235418e-01	0.99693	1303	1.668215e-01	0.99777	2245	2.240205e-01	0.99772	1754	2.343364e-01	0.99737	1898
gi|13507739|ref|NC_000912.1|	51758	51758	C	T	0.34684	813	2344	0.000000e+00	0.00083	1211	3.323295e-171	0.99636	1921	0.000000e+00	0.99660	2059	0.000000e+00	0.99719	2493	0.000000e+00	0.99866	2994	0.000000e+00	0.00125	1598	5.915578e-210	0.00065	3054	0.000000e+00	0.00088	2282	1.729795e-272	0.00125	1604	1.487042e-210	0.99657	1166	0.000000e+00	0.00000	1399	2.416790e-194	0.00131	2282	2.814876e-270	0.99767	1719	0.000000e+00	0.99746	1972
gi|13507739|ref|NC_000912.1|	52166	52166	T	G	0.01906	37	1941	1.141983e-04	0.01803	1109	1.089521e-01	0.01133	1501	2.153714e-02	0.01023	2151	6.442607e-03	0.01116	2688	8.703050e-03	0.01141	2805	9.710800e-03	0.01356	1180	6.019661e-02	0.01038	2408	5.918487e-03	0.01522	2366	5.862286e-02	0.01479	1217	7.650586e-02	0.00954	839	2.452301e-02	0.01375	1018	7.043247e-02	0.01031	2134	6.923302e-03	0.01274	1491	3.858067e-02	0.00896	1786
gi|13507739|ref|NC_000912.1|	52170	52170	T	G	0.01075	21	1954	8.261606e-02	0.00090	1110	6.092411e-04	0.00531	1507	3.359812e-02	0.00275	2185	8.878512e-04	0.00515	2720	1.299529e-02	0.00320	2811	8.915637e-04	0.00251	1197	4.757235e-03	0.00251	2387	4.154608e-04	0.00376	2394	3.300435e-03	0.00244	1230	4.016324e-03	0.00721	832	1.222295e-01	0.00294	1022	1.172352e-02	0.00421	2140	7.351229e-03	0.00269	1488	2.957998e-03	0.00448	1786
gi|13507739|ref|NC_000912.1|	52175	52175	G	T	0.01026	20	1950	8.872286e-02	0.00088	1138	7.637881e-04	0.00197	1521	1.423154e-03	0.00229	2186	6.264513e-04	0.00329	2737	1.863731e-03	0.00357	2804	2.721795e-03	0.00328	1218	1.393600e-02	0.00372	2419	4.726116e-03	0.00544	2389	2.743108e-02	0.00157	1270	1.539956e-03	0.00121	824	5.297905e-03	0.00295	1018	1.580739e-02	0.00511	2151	2.419250e-02	0.00596	1509	6.001476e-02	0.00166	1802
gi|13507739|ref|NC_000912.1|	52182	52182	T	G	0.01461	28	1916	1.247635e-02	0.01261	1110	1.176326e-01	0.01320	1515	1.100086e-01	0.01057	2175	5.734160e-02	0.00966	2692	3.385425e-02	0.01220	2787	7.935913e-02	0.01413	1203	1.220657e-01	0.01030	2331	4.966735e-02	0.00938	2345	3.304791e-02	0.01124	1245	9.349930e-02	0.01200	833	1.263068e-01	0.01744	1032	1.017538e-01	0.00991	2119	4.559567e-02	0.00817	1469	2.957774e-02	0.00787	1779
gi|13507739|ref|NC_000912.1|	52187	52187	A	C	0.03130	60	1917	3.363976e-14	0.01460	1096	1.535624e-03	0.01795	1504	4.075446e-03	0.01486	2154	1.687916e-04	0.01420	2676	3.844358e-05	0.01383	2748	2.274884e-05	0.00510	1177	7.219323e-08	0.01667	2280	6.343554e-04	0.01402	2354	5.335671e-05	0.01367	1244	5.319289e-04	0.01456	824	3.748716e-03	0.01687	1008	6.155928e-03	0.01095	2101	2.608618e-06	0.01398	1431	3.852743e-04	0.01704	1761
gi|13507739|ref|NC_000912.1|	52196	52196	A	C	0.02559	49	1915	4.250676e-09	0.01379	1088	9.943189e-03	0.00945	1482	1.937983e-04	0.00988	2125	6.153777e-05	0.01602	2621	6.700879e-03	0.01079	2687	6.898090e-05	0.01239	1130	4.492321e-03	0.01073	2143	1.536191e-04	0.01094	2285	1.504907e-04	0.01407	1208	9.176086e-03	0.01324	831	1.376881e-02	0.01012	988	1.709627e-03	0.01737	2072	1.763569e-02	0.00514	1363	1.543417e-06	0.01056	1705
gi|13507739|ref|NC_000912.1|	52201	52201	T	C	0.01108	21	1895	7.825321e-02	0.00280	1073	7.579582e-03	0.00559	1431	3.699908e-02	0.00575	2087	2.549223e-02	0.00423	2599	4.070209e-03	0.00571	2628	1.859830e-02	0.00733	1091	9.710168e-02	0.00483	2070	1.213888e-02	0.00576	2257	2.333426e-02	0.00761	1182	9.888077e-02	0.00496	807	5.808640e-02	0.00936	962	1.440012e-01	0.00639	2036	3.940242e-02	0.00367	1364	9.412374e-03	0.00479	1669
gi|13507739|ref|NC_000912.1|	52203	52203	A	C	0.04357	82	1882	0.000000e+00	0.01697	1061	3.072492e-05	0.01778	1406	1.033083e-05	0.01829	2078	1.449845e-06	0.02128	2584	9.155655e-06	0.02462	2599	1.496636e-04	0.01127	1065	1.781033e-07	0.01625	2031	1.692686e-07	0.01779	2249	5.012210e-07	0.01527	1179	3.820255e-06	0.01866	804	3.901691e-04	0.01893	951	2.032049e-04	0.02030	2020	1.206920e-05	0.01719	1338	8.534020e-06	0.01456	1648
gi|13507739|ref|NC_000912.1|	52377	52377	A	C	0.01104	22	1992	7.662800e-02	0.00255	1176	4.239019e-03	0.00732	1503	7.642948e-02	0.01168	1969	1.168808e-01	0.01084	2491	1.143732e-01	0.00859	2562	8.463913e-02	0.01349	1186	1.088371e-01	0.00567	2293	2.068460e-02	0.00839	2027	8.883697e-02	0.01421	1196	9.495698e-02	0.00585	854	7.628470e-02	0.00636	1100	7.060906e-02	0.00734	2044	6.192006e-02	0.01091	1375	1.332820e-01	0.00632	1582
gi|13507739|ref|NC_000912.1|	52484	52484	A	C	0.01117	16	1432	9.065230e-02	0.00139	722	8.125742e-03	0.00937	1067	1.451524e-01	0.01074	1490	1.398288e-01	0.01175	1873	1.294117e-01	0.00881	2042	1.077163e-01	0.00633	790	1.021598e-01	0.00829	1569	1.071224e-01	0.01381	1665	1.044498e-01	0.00875	914	1.454621e-01	0.01252	639	1.658846e-01	0.00528	757	7.756853e-02	0.00713	1542	7.913641e-02	0.00792	1010	1.233039e-01	0.00850	1176
gi|13507739|ref|NC_000912.1|	52485	52485	C	CG	0.86096	1226	1424	0.000000e+00	0.85635	717	5.013606e-02	0.86604	1060	4.412787e-02	0.85907	1483	4.218062e-02	0.85323	1860	3.302018e-02	0.85439	2026	3.412387e-02	0.87080	774	4.261193e-02	0.84949	1568	2.795870e-02	0.84439	1658	1.767701e-02	0.84327	906	2.384203e-02	0.86572	633	5.329456e-02	0.86436	752	5.103930e-02	0.88162	1529	1.076330e-02	0.84955	997	3.428406e-02	0.88728	1171
gi|13507739|ref|NC_000912.1|	52486	52486	T	C	0.01990	28	1407	3.400819e-04	0.00716	698	1.162456e-02	0.01628	1044	9.873427e-02	0.01792	1451	1.012308e-01	0.01586	1828	7.326341e-02	0.01270	1968	2.849794e-02	0.00927	755	2.489886e-02	0.01118	1520	1.942470e-02	0.02145	1632	9.736260e-02	0.01239	888	5.433824e-02	0.01431	629	1.024832e-01	0.01857	754	1.279502e-01	0.01193	1509	2.702775e-02	0.01036	965	2.566855e-02	0.01813	1158
gi|13507739|ref|NC_000912.1|	52486	52486	T	G	0.09666	136	1407	0.000000e+00	0.10172	698	5.750103e-02	0.09100	1044	4.998642e-02	0.09855	1451	4.952998e-02	0.10339	1828	3.867788e-02	0.09705	1968	4.702708e-02	0.08742	755	4.880125e-02	0.10395	1520	3.964349e-02	0.10907	1632	2.552366e-02	0.11374	888	2.370322e-02	0.09698	629	6.457183e-02	0.11008	754	3.630720e-02	0.08482	1509	2.772466e-02	0.10155	965	5.152531e-02	0.07686	1158
gi|13507739|ref|NC_000912.1|	52487	52487	G	T	0.07746	111	1433	0.000000e+00	0.08508	717	5.499147e-02	0.07801	1064	6.012536e-02	0.07729	1462	5.543330e-02	0.08437	1849	3.984127e-02	0.08387	2003	4.033307e-02	0.08062	769	6.358981e-02	0.08571	1540	3.821343e-02	0.09284	1648	1.623355e-02	0.09912	908	1.153198e-02	0.07956	641	6.924095e-02	0.09499	779	2.315250e-02	0.07045	1533	4.290272e-02	0.09267	982	2.466674e-02	0.06638	1175
gi|13507739|ref|NC_000912.1|	52488	52489	GT	-	0.84514	1217	1440	0.000000e+00	0.86376	712	2.703090e-02	0.85647	1066	3.327728e-02	0.86544	1464	1.257945e-02	0.85404	1843	3.049016e-02	0.85424	2017	2.925529e-02	0.86675	773	1.985781e-02	0.86158	1546	1.845343e-02	0.84201	1652	3.847191e-02	0.83736	910	4.063024e-02	0.85400	637	4.656859e-02	0.85733	757	3.784355e-02	0.86706	1542	9.744661e-03	0.85440	989	3.796107e-02	0.87819	1174
gi|13507739|ref|NC_000912.1|	52488	52488	G	T	0.06597	95	1440	0.000000e+00	0.04916	712	2.372822e-02	0.05816	1066	4.872684e-02	0.05055	1464	1.312087e-02	0.05372	1843	1.994889e-02	0.05305	2017	1.638892e-02	0.04916	773	2.147893e-02	0.04981	1546	1.046006e-02	0.05448	1652	2.456235e-02	0.05495	910	3.960561e-02	0.05024	637	3.120386e-02	0.06077	757	6.597458e-02	0.05577	1542	3.103328e-02	0.05056	989	2.024613e-02	0.05026	1174
gi|13507739|ref|NC_000912.1|	52490	52490	T	G	0.10805	157	1453	0.000000e+00	0.10260	731	5.474131e-02	0.09590	1074	3.243761e-02	0.08179	1455	2.725972e-03	0.10605	1867	4.432190e-02	0.08888	2014	7.915730e-03	0.10487	801	5.542599e-02	0.10349	1575	4.338132e-02	0.10691	1665	4.595562e-02	0.11784	925	4.026138e-02	0.09524	651	4.213121e-02	0.09935	775	4.766724e-02	0.07987	1540	1.517100e-03	0.09829	997	3.997347e-02	0.09144	1192
gi|13507739|ref|NC_000912.1|	52491	52491	T	G	0.03039	44	1448	1.715595e-10	0.03448	725	8.885887e-02	0.02993	1069	9.359358e-02	0.03446	1451	6.902650e-02	0.03105	1868	8.032165e-02	0.03833	2009	3.450050e-02	0.04000	800	4.615438e-02	0.03987	1580	2.916031e-02	0.03438	1658	6.669963e-02	0.04793	918	8.218333e-03	0.04281	654	3.561699e-02	0.03426	759	8.865898e-02	0.03428	1546	6.881626e-02	0.03535	990	7.282789e-02	0.02345	1194
gi|13507739|ref|NC_000912.1|	52493	52493	G	T	0.01077	16	1485	9.547448e-02	0.01067	750	1.715351e-01	0.00726	1102	1.108472e-01	0.01014	1480	1.408968e-01	0.01244	1929	1.162451e-01	0.01179	2035	1.236041e-01	0.01572	827	8.940877e-02	0.01290	1628	1.138455e-01	0.01115	1704	1.344378e-01	0.01164	945	1.526104e-01	0.02053	682	3.173185e-02	0.01163	774	1.625709e-01	0.01085	1567	1.386319e-01	0.01363	1027	1.183821e-01	0.00821	1218
gi|13507739|ref|NC_000912.1|	52494	52494	T	G	0.01554	23	1480	1.173231e-02	0.00404	742	8.208193e-03	0.01097	1094	8.595256e-02	0.01147	1482	8.042163e-02	0.01251	1918	8.826306e-02	0.01137	2022	6.695366e-02	0.01474	814	1.403967e-01	0.00927	1618	3.760038e-02	0.01233	1703	8.948541e-02	0.01387	937	1.309964e-01	0.00753	664	5.504957e-02	0.00528	758	1.671367e-02	0.01409	1561	1.128730e-01	0.01273	1021	1.166828e-01	0.00906	1214
gi|13507739|ref|NC_000912.1|	52643	52643	T	C	0.35123	726	2067	0.000000e+00	0.00000	1232	7.674732e-174	0.99801	1511	0.000000e+00	0.99951	2041	0.000000e+00	0.99887	2661	0.000000e+00	0.99829	2930	0.000000e+00	0.00229	1310	2.932800e-175	0.00110	2730	5.675514e-297	0.00041	2419	1.312151e-278	0.00153	1305	8.173852e-177	0.99889	900	4.488222e-303	0.00000	1079	7.047096e-157	0.00000	2087	9.752337e-255	0.99750	1597	0.000000e+00	0.99596	1732
gi|13507739|ref|NC_000912.1|	52667	52667	T	G	0.01475	32	2169	8.179889e-03	0.00853	1289	3.621847e-02	0.00926	1619	3.855982e-02	0.01104	2084	6.127765e-02	0.01071	2800	4.559193e-02	0.01125	3022	5.355316e-02	0.01185	1435	9.087296e-02	0.01308	2981	8.400728e-02	0.01329	2483	9.077383e-02	0.00657	1369	1.054777e-02	0.00665	902	2.562818e-02	0.00705	1134	2.085667e-02	0.00935	2139	3.007854e-02	0.01005	1691	5.091724e-02	0.01186	1771
gi|13507739|ref|NC_000912.1|	52682	52682	C	T	0.09848	221	2244	0.000000e+00	0.00000	1290	3.924159e-46	0.00178	1688	1.888656e-51	0.00095	2098	1.149452e-62	0.00178	2808	7.206126e-73	0.00098	3052	2.199629e-80	0.00134	1496	4.315089e-48	0.00132	3038	1.341998e-78	0.00161	2481	8.256299e-68	0.00072	1394	4.763145e-47	0.00000	923	3.017574e-35	0.00254	1183	4.066053e-38	0.00232	2159	1.302776e-59	0.99544	1755	0.000000e+00	0.99459	1848
gi|13507739|ref|NC_000912.1|	52737	52737	A	C	0.01160	27	2328	5.786427e-02	0.01313	1371	1.117397e-01	0.00876	1827	8.350631e-02	0.00620	2257	1.926338e-02	0.00880	2953	6.603746e-02	0.00862	3133	5.967314e-02	0.00909	1541	9.866965e-02	0.00943	3180	7.811812e-02	0.00845	2604	6.171634e-02	0.00586	1536	2.640059e-02	0.01025	976	1.388659e-01	0.00817	1347	8.551438e-02	0.00813	2337	5.800297e-02	0.00899	1892	8.702686e-02	0.00838	2028
gi|13507739|ref|NC_000912.1|	52809	52809	T	A	0.01149	25	2175	6.329587e-02	0.01006	1391	1.225909e-01	0.00773	1681	6.735257e-02	0.00537	2047	1.294269e-02	0.00937	2454	8.956386e-02	0.00828	2656	6.173095e-02	0.00617	1459	3.767327e-02	0.00540	2592	8.843614e-03	0.00714	2241	4.054864e-02	0.00890	1461	1.017885e-01	0.01220	984	1.378426e-01	0.01005	1293	1.258329e-01	0.01065	2160	1.112900e-01	0.00875	1715	9.068678e-02	0.00920	1848
gi|13507739|ref|NC_000912.1|	52829	52829	T	G	0.01304	28	2148	3.038625e-02	0.01662	1384	7.744475e-02	0.01479	1690	9.888350e-02	0.01075	2046	9.016167e-02	0.00850	2471	3.743280e-02	0.01002	2594	6.792363e-02	0.01191	1511	1.152379e-01	0.01233	2677	1.003104e-01	0.01095	2191	9.109754e-02	0.01273	1493	1.182896e-01	0.01036	965	1.195202e-01	0.01581	1265	9.413583e-02	0.01398	2146	1.013832e-01	0.01389	1656	1.096216e-01	0.01054	1802
gi|13507739|ref|NC_000912.1|	52881	52881	T	G	0.02765	58	2098	1.106615e-11	0.02478	1251	7.906756e-02	0.01682	1724	7.100063e-03	0.02171	1981	3.839183e-02	0.02065	2470	2.359611e-02	0.02150	2698	2.930765e-02	0.02128	1504	4.223371e-02	0.02111	2700	2.582162e-02	0.01964	2138	1.865229e-02	0.02000	1500	3.028777e-02	0.03040	954	8.399927e-02	0.02340	1154	7.171486e-02	0.02189	2147	3.814551e-02	0.02913	1545	7.741507e-02	0.01704	1761
gi|13507739|ref|NC_000912.1|	53012	53012	A	C	0.01406	27	1920	1.861279e-02	0.00915	984	7.778688e-02	0.00780	1539	2.911654e-02	0.00804	1866	2.619890e-02	0.00466	2363	6.498250e-04	0.00512	2537	1.016410e-03	0.00636	1258	1.718225e-02	0.00765	2744	1.246473e-02	0.00587	2046	4.208418e-03	0.00832	1443	4.042285e-02	0.00631	792	3.766851e-02	0.00683	879	3.993889e-02	0.00457	1968	1.051652e-03	0.00439	1595	1.666462e-03	0.00407	1720
gi|13507739|ref|NC_000912.1|	53028	53028	T	G	0.01739	33	1898	9.620912e-04	0.01106	904	6.088284e-02	0.01059	1511	2.968223e-02	0.01183	1859	4.005850e-02	0.01297	2391	4.982889e-02	0.01199	2502	3.358436e-02	0.01184	1182	5.891609e-02	0.00954	2726	7.195248e-03	0.01022	2055	1.686375e-02	0.01008	1389	2.624477e-02	0.01350	741	1.107061e-01	0.00469	853	2.800898e-03	0.01875	1973	9.128395e-02	0.00973	1541	1.917377e-02	0.01321	1666
gi|13507739|ref|NC_000912.1|	53054	53054	C	T	0.35233	680	1930	0.000000e+00	0.00096	1039	3.677771e-148	0.99624	1597	0.000000e+00	0.99580	1907	0.000000e+00	0.99539	2388	0.000000e+00	0.99498	2588	0.000000e+00	0.00458	1311	1.825078e-167	0.00074	2709	2.413352e-291	0.00145	2068	1.775289e-241	0.00211	1422	4.188872e-184	0.99513	822	3.331088e-270	0.00103	971	2.145917e-140	0.00346	2021	4.460667e-230	0.99679	1558	0.000000e+00	0.99535	1720
gi|13507739|ref|NC_000912.1|	53121	53121	T	G	0.01446	30	2075	1.173212e-02	0.01115	1166	9.605735e-02	0.01719	1745	8.229726e-02	0.01087	2023	6.619176e-02	0.01654	2660	8.038864e-02	0.01478	2842	9.531504e-02	0.01658	1387	9.802846e-02	0.01134	2469	6.815862e-02	0.01331	2254	9.805894e-02	0.01168	1455	9.399332e-02	0.01562	896	1.255518e-01	0.01169	1112	1.069618e-01	0.01386	2165	1.019052e-01	0.00744	1478	1.972907e-02	0.01134	1852
gi|13507739|ref|NC_000912.1|	53202	53202	A	C	0.01367	28	2048	2.166067e-02	0.01146	1222	1.122579e-01	0.01512	1587	1.040906e-01	0.01546	2134	9.148495e-02	0.01378	2757	9.960497e-02	0.01537	2927	8.533086e-02	0.01570	1274	1.046265e-01	0.01267	2131	1.035664e-01	0.01243	2333	9.923070e-02	0.01243	1287	1.193085e-01	0.00911	878	9.113249e-02	0.01654	1209	9.465889e-02	0.01566	2235	8.769090e-02	0.01456	1442	1.126262e-01	0.01661	1806
gi|13507739|ref|NC_000912.1|	53236	53236	A	C	0.01385	28	2021	1.954605e-02	0.00609	1149	1.823665e-02	0.01180	1526	1.042970e-01	0.00827	2176	2.653885e-02	0.00749	2804	1.125768e-02	0.01024	3027	5.312460e-02	0.00549	1274	9.653668e-03	0.00904	2213	3.910465e-02	0.00800	2375	2.029597e-02	0.00938	1279	6.980692e-02	0.00588	851	2.845870e-02	0.01165	1116	1.165067e-01	0.00898	2227	3.784780e-02	0.00829	1447	4.188642e-02	0.00943	1697
gi|13507739|ref|NC_000912.1|	53336	53336	T	G	0.01655	34	2054	1.667540e-03	0.00981	1223	3.553957e-02	0.01376	1453	9.037114e-02	0.01647	2186	9.583614e-02	0.01396	2794	7.200587e-02	0.01217	2876	4.233006e-02	0.01160	1293	6.171237e-02	0.01117	1970	3.744211e-02	0.00817	2327	4.526000e-03	0.01003	1196	3.983532e-02	0.01826	986	1.102471e-01	0.01215	1235	7.318923e-02	0.01751	2227	9.136491e-02	0.00935	1283	2.731864e-02	0.01056	1704
gi|13507739|ref|NC_000912.1|	53361	53361	A	C	0.01493	31	2077	7.896019e-03	0.01158	1295	8.946418e-02	0.01150	1478	8.186765e-02	0.01903	2155	5.596412e-02	0.01144	2798	5.741780e-02	0.01747	2862	7.180400e-02	0.01035	1256	6.870290e-02	0.01747	1946	8.107689e-02	0.01091	2384	5.234429e-02	0.01054	1138	7.776494e-02	0.01401	999	1.260233e-01	0.01299	1232	1.106466e-01	0.01478	2233	1.000617e-01	0.00453	1324	1.784479e-03	0.01256	1752
gi|13507739|ref|NC_000912.1|	53378	53378	A	C	0.02044	41	2006	1.304853e-05	0.00958	1252	6.159634e-03	0.00592	1352	1.926053e-04	0.01358	2136	2.237310e-02	0.01292	2708	1.221352e-02	0.01180	2711	5.868521e-03	0.01362	1175	4.252602e-02	0.01461	1779	3.966102e-02	0.01442	2288	3.003154e-02	0.01015	1084	1.176745e-02	0.01251	959	3.806618e-02	0.00853	1173	3.612894e-03	0.01727	2200	6.799364e-02	0.00533	1314	1.098333e-04	0.00958	1671
gi|13507739|ref|NC_000912.1|	53404	53404	A	C	0.01018	21	2062	8.685064e-02	0.00387	1293	2.007152e-02	0.00435	1378	2.600771e-02	0.00929	2154	1.191107e-01	0.00668	2695	5.342864e-02	0.00878	2734	1.051977e-01	0.00805	1243	1.254657e-01	0.01227	1875	9.933467e-02	0.00909	2309	1.149178e-01	0.00260	1156	8.033695e-03	0.00577	1039	7.927822e-02	0.01040	1250	1.401539e-01	0.00833	2281	1.028653e-01	0.00706	1417	9.453784e-02	0.00291	1717
gi|13507739|ref|NC_000912.1|	53436	53436	C	T	0.05707	126	2208	0.000000e+00	0.00000	1388	4.940664e-28	0.00000	1427	1.238975e-28	0.00087	2301	2.927102e-37	0.00000	2845	6.310009e-47	0.00034	2959	2.731776e-46	0.00000	1295	1.423867e-26	0.00096	2079	1.683680e-34	0.00082	2432	7.943072e-39	0.00000	1160	2.208812e-24	0.00000	1102	2.055732e-23	0.00000	1308	8.852609e-27	0.00041	2422	3.029316e-40	0.00000	1522	4.537158e-30	0.00000	1831
gi|13507739|ref|NC_000912.1|	53478	53478	T	G	0.01389	32	2304	1.474031e-02	0.00694	1296	2.199168e-02	0.01273	1571	1.085914e-01	0.01088	2390	6.824038e-02	0.01019	2943	4.803171e-02	0.01188	3115	7.816905e-02	0.00868	1383	4.752724e-02	0.00816	2329	1.977519e-02	0.01371	2553	9.774820e-02	0.01752	1256	7.807051e-02	0.01158	1123	1.117912e-01	0.01061	1319	8.837182e-02	0.01537	2472	8.772185e-02	0.01140	1666	9.114530e-02	0.00970	1959
gi|13507739|ref|NC_000912.1|	53708	53708	T	G	0.01218	28	2298	4.506376e-02	0.01020	1274	1.156958e-01	0.01022	1663	1.037408e-01	0.00979	2452	8.108445e-02	0.00790	3165	3.135679e-02	0.00961	3226	6.866947e-02	0.01281	1249	1.234319e-01	0.00835	2515	4.794332e-02	0.01213	2804	1.019978e-01	0.00986	1319	1.086529e-01	0.01542	973	9.779713e-02	0.00794	1133	7.747842e-02	0.00733	2457	2.768591e-02	0.00874	1716	7.276336e-02	0.00781	2048
gi|13507739|ref|NC_000912.1|	53721	53721	A	C	0.01145	26	2271	6.232367e-02	0.00489	1228	2.197357e-02	0.00489	1636	1.261740e-02	0.00678	2507	2.887151e-02	0.00929	3122	7.980029e-02	0.00755	3179	3.795534e-02	0.00741	1215	7.750204e-02	0.00843	2373	6.906196e-02	0.00789	2788	5.002441e-02	0.00909	1320	1.106793e-01	0.00201	993	2.726752e-03	0.00608	1152	4.829559e-02	0.00726	2481	3.912862e-02	0.00605	1654	2.948639e-02	0.00844	2015
gi|13507739|ref|NC_000912.1|	53739	53739	C	T	0.15982	346	2165	0.000000e+00	0.00000	1070	1.996453e-65	0.99351	1540	0.000000e+00	0.00042	2384	8.051987e-117	0.00066	3022	3.351158e-135	0.00067	2964	1.852277e-133	0.00000	1094	1.336642e-66	0.00000	2173	1.098966e-111	0.00111	2695	2.920231e-123	0.00238	1260	8.475679e-69	0.00107	938	1.000516e-56	0.00090	1106	4.573816e-65	0.00122	2449	3.296036e-115	0.99436	1597	0.000000e+00	0.99545	1976
gi|13507739|ref|NC_000912.1|	53819	53819	T	G	0.01124	24	2135	6.956473e-02	0.01230	1138	1.292474e-01	0.01148	1481	1.261098e-01	0.01090	2386	1.123039e-01	0.01044	2970	1.045661e-01	0.01115	3049	1.064333e-01	0.00589	1189	4.754693e-02	0.01056	2178	1.137585e-01	0.01303	2610	9.114550e-02	0.01081	1388	1.301786e-01	0.00844	829	1.343012e-01	0.00836	1077	1.145097e-01	0.01364	2346	8.304840e-02	0.01149	1479	1.260735e-01	0.01045	1818
gi|13507739|ref|NC_000912.1|	53873	53873	T	G	0.01781	36	2021	4.261205e-04	0.01267	1026	7.145352e-02	0.01386	1515	7.130819e-02	0.01403	2210	6.045365e-02	0.01675	2806	8.544852e-02	0.01845	2819	8.588468e-02	0.01299	1155	7.018946e-02	0.01365	2124	5.591552e-02	0.01089	2296	1.639606e-02	0.02021	1336	9.018730e-02	0.02588	850	4.246862e-02	0.01950	1128	1.025009e-01	0.01794	2230	9.213291e-02	0.01184	1520	4.013727e-02	0.01230	1789
gi|13507739|ref|NC_000912.1|	53916	53916	T	G	0.01722	35	2032	8.292525e-04	0.02210	905	7.588082e-02	0.01658	1508	1.037706e-01	0.01115	2153	2.630625e-02	0.01374	2838	5.803472e-02	0.01674	2807	8.882928e-02	0.01303	1151	8.022412e-02	0.01006	2087	1.512246e-02	0.01026	2241	1.552761e-02	0.01484	1280	9.906035e-02	0.02069	870	9.522579e-02	0.02199	1137	6.793437e-02	0.01647	2186	9.345942e-02	0.01101	1453	3.739403e-02	0.01397	1861
gi|13507739|ref|NC_000912.1|	53921	53921	T	G	0.02275	47	2066	2.274855e-07	0.01505	930	4.453255e-02	0.01884	1539	6.823066e-02	0.01607	2178	2.567432e-02	0.01343	2903	4.227293e-03	0.01657	2837	2.497109e-02	0.01372	1166	2.166899e-02	0.01285	2101	5.022738e-03	0.01634	2265	2.745981e-02	0.02253	1287	9.487024e-02	0.00999	901	6.512847e-03	0.01872	1175	7.703939e-02	0.01776	2196	4.453132e-02	0.00962	1455	1.169025e-03	0.02035	1916
gi|13507739|ref|NC_000912.1|	53949	53949	T	G	0.01605	35	2181	2.252856e-03	0.01846	1029	1.010491e-01	0.01698	1590	1.001155e-01	0.01698	2238	9.119002e-02	0.01478	2978	8.486100e-02	0.01505	3057	8.623504e-02	0.01387	1298	1.017460e-01	0.01296	2083	7.186266e-02	0.01393	2298	8.255361e-02	0.01511	1324	1.094995e-01	0.01572	1018	1.203442e-01	0.01983	1261	7.568171e-02	0.01883	2231	7.160395e-02	0.01818	1485	9.103640e-02	0.01470	1905
gi|13507739|ref|NC_000912.1|	54045	54045	A	C	0.01226	28	2284	4.367002e-02	0.01318	1214	1.217362e-01	0.01211	1734	1.151622e-01	0.01072	2333	9.734874e-02	0.01219	2789	1.019952e-01	0.00701	2995	1.693446e-02	0.01265	1265	1.243999e-01	0.00727	2337	2.729086e-02	0.01249	2322	1.056294e-01	0.00965	1244	1.067724e-01	0.00793	1009	8.343178e-02	0.01046	1243	1.190826e-01	0.01135	2290	1.045085e-01	0.00787	1525	5.697596e-02	0.01454	1926
gi|13507739|ref|NC_000912.1|	54499	54499	G	A	0.05749	129	2244	0.000000e+00	0.00152	1320	3.718621e-24	0.99847	1965	0.000000e+00	0.00302	2316	4.265827e-32	0.00391	2816	4.821789e-34	0.00129	3095	4.761996e-44	0.00134	1493	8.540680e-27	0.00145	2751	2.344150e-40	0.00208	2407	2.956634e-35	0.00134	1494	8.252415e-27	0.00088	1140	1.223830e-22	0.00145	1379	4.538844e-25	0.00042	2406	1.477648e-40	0.00000	1616	8.362338e-32	0.00208	1925
gi|13507739|ref|NC_000912.1|	54598	54598	A	C	0.01381	28	2027	2.000604e-02	0.01088	1103	1.070176e-01	0.01429	1749	1.091747e-01	0.01531	2156	9.481979e-02	0.01528	2552	9.108935e-02	0.00951	2838	4.112110e-02	0.00676	1183	2.608368e-02	0.01151	2259	8.669649e-02	0.01650	2182	7.827091e-02	0.01183	1437	1.077222e-01	0.01094	914	1.187447e-01	0.01177	1189	1.154406e-01	0.01663	2165	7.649982e-02	0.01451	1447	1.136900e-01	0.01008	1786
gi|13507739|ref|NC_000912.1|	54642	54642	T	G	0.01238	26	2100	4.487353e-02	0.01173	1108	1.336007e-01	0.00608	1645	1.968565e-02	0.00608	2138	1.291264e-02	0.00829	2653	4.375218e-02	0.01072	2892	9.164612e-02	0.01008	1191	1.159425e-01	0.00654	2295	1.676175e-02	0.00566	2297	7.771798e-03	0.01009	1487	1.052191e-01	0.00960	833	1.301772e-01	0.00722	1108	6.009024e-02	0.00759	2240	3.475823e-02	0.00957	1358	1.004183e-01	0.00788	1777
gi|13507739|ref|NC_000912.1|	54799	54799	T	G	0.02860	55	1923	1.054712e-11	0.01390	1151	2.780852e-03	0.02125	1459	3.602650e-02	0.02469	1944	5.990798e-02	0.02414	2527	4.902916e-02	0.02235	2640	3.123923e-02	0.01902	1209	2.334791e-02	0.02728	1943	7.531957e-02	0.02364	2073	4.880616e-02	0.02842	1302	8.577293e-02	0.02428	906	8.137593e-02	0.02526	1148	7.941077e-02	0.03078	2079	6.841634e-02	0.02487	1327	7.197282e-02	0.01944	1492
gi|13507739|ref|NC_000912.1|	54990	54990	T	G	0.01527	30	1965	6.834265e-03	0.01191	1175	9.508076e-02	0.01189	1598	8.052447e-02	0.01260	2064	8.247921e-02	0.01505	2592	9.708627e-02	0.01474	2781	9.520183e-02	0.01174	1192	9.162737e-02	0.01269	2207	8.171319e-02	0.01893	2113	6.447079e-02	0.01560	1282	1.151274e-01	0.00868	922	5.098575e-02	0.01126	1155	8.495893e-02	0.01715	2099	8.847198e-02	0.01568	1467	1.103809e-01	0.01608	1679
gi|13507739|ref|NC_000912.1|	55314	55314	T	G	0.01273	27	2121	3.694375e-02	0.01562	1216	9.466795e-02	0.00795	1636	4.787040e-02	0.00631	2059	1.318564e-02	0.00795	2641	3.053857e-02	0.00823	2916	3.300637e-02	0.01266	1264	1.258471e-01	0.00523	2485	3.098816e-03	0.01017	2360	8.095203e-02	0.00846	1419	6.612070e-02	0.00735	953	6.559221e-02	0.00637	1099	3.653212e-02	0.00614	2280	9.566334e-03	0.00643	1556	2.236593e-02	0.00478	1881
gi|13507739|ref|NC_000912.1|	55461	55461	A	C	0.01864	41	2200	8.480280e-05	0.00730	1096	4.095629e-03	0.01809	1548	9.759679e-02	0.01057	2271	7.917986e-03	0.01509	2850	5.448563e-02	0.01156	2942	1.066116e-02	0.00683	1172	2.276854e-03	0.01315	2661	2.864610e-02	0.01910	2409	8.569206e-02	0.01168	1455	2.818601e-02	0.00747	803	1.095391e-02	0.01494	1071	8.774576e-02	0.01693	2303	8.175829e-02	0.01852	1566	9.731337e-02	0.01716	1807
gi|13507739|ref|NC_000912.1|	55547	55547	T	G	0.01382	29	2099	1.871924e-02	0.01018	1081	9.499993e-02	0.01232	1542	1.091543e-01	0.01292	2168	1.025242e-01	0.01047	2769	5.987682e-02	0.01225	2858	8.941115e-02	0.00930	1183	7.220940e-02	0.01189	2440	8.891358e-02	0.01524	2165	9.444409e-02	0.01559	1347	1.047607e-01	0.01099	728	1.332427e-01	0.01379	1015	1.298379e-01	0.01258	2147	1.004200e-01	0.00732	1502	2.414604e-02	0.00677	1773
gi|13507739|ref|NC_000912.1|	55658	55658	T	G	0.01210	26	2148	5.002456e-02	0.00861	1161	9.493237e-02	0.00672	1489	3.772088e-02	0.00744	2286	3.517949e-02	0.01171	2817	1.039696e-01	0.01107	2981	9.882841e-02	0.01099	1183	1.297913e-01	0.00873	2406	6.219972e-02	0.00748	2408	3.423694e-02	0.01142	1314	1.271123e-01	0.00726	826	8.788058e-02	0.01030	1068	1.289178e-01	0.01436	2367	8.359363e-02	0.01438	1530	9.686840e-02	0.00731	1778
gi|13507739|ref|NC_000912.1|	55669	55669	T	G	0.01033	22	2129	8.417282e-02	0.00349	1146	1.695912e-02	0.01096	1460	1.287999e-01	0.00582	2234	3.400630e-02	0.01104	2809	1.081652e-01	0.00987	2938	1.113178e-01	0.00174	1149	2.487677e-03	0.00594	2356	3.493889e-02	0.00803	2367	8.974911e-02	0.00998	1303	1.384704e-01	0.01555	836	7.183804e-02	0.00828	1087	1.333267e-01	0.00873	2406	1.041687e-01	0.00714	1540	8.692374e-02	0.00674	1781
gi|13507739|ref|NC_000912.1|	55684	55684	A	G	0.34201	762	2228	0.000000e+00	0.00167	1195	1.504764e-162	0.99808	1561	0.000000e+00	0.99651	2295	0.000000e+00	0.99827	2897	0.000000e+00	0.99514	3085	0.000000e+00	0.00000	1250	2.810558e-173	0.00119	2526	1.391644e-280	0.00078	2550	1.328141e-284	0.00071	1399	2.492277e-186	0.99178	852	3.463710e-288	0.00090	1109	2.921623e-155	0.00280	2496	1.712608e-270	0.99629	1617	0.000000e+00	0.99671	1825
gi|13507739|ref|NC_000912.1|	55731	55731	T	G	0.01897	43	2267	4.186590e-05	0.01569	1275	8.388367e-02	0.01393	1651	4.906168e-02	0.01218	2298	1.730334e-02	0.01045	2967	3.457323e-03	0.01097	3007	5.259709e-03	0.01901	1315	1.008901e-01	0.01123	2315	9.653441e-03	0.01531	2613	5.428132e-02	0.01515	1386	7.356270e-02	0.01564	895	1.000836e-01	0.02028	1233	9.740328e-02	0.02060	2476	7.672245e-02	0.00779	1541	1.657140e-03	0.01573	1780
gi|13507739|ref|NC_000912.1|	55761	55761	A	G	0.01225	29	2368	4.231449e-02	0.00761	1314	5.848920e-02	0.01040	1731	1.028094e-01	0.00802	2370	4.060354e-02	0.00634	2998	8.869400e-03	0.00671	3130	1.187267e-02	0.00636	1415	2.907070e-02	0.00710	2393	2.307569e-02	0.00824	2669	4.141505e-02	0.01009	1388	1.078949e-01	0.00767	913	8.406688e-02	0.00698	1289	4.567422e-02	0.00756	2513	2.957232e-02	0.00524	1527	1.141399e-02	0.00831	1805
gi|13507739|ref|NC_000912.1|	55801	55801	T	G	0.01609	38	2362	1.557254e-03	0.00800	1250	1.541958e-02	0.01302	1766	7.600379e-02	0.01007	2384	1.939708e-02	0.01048	2958	1.955812e-02	0.00970	3195	1.046542e-02	0.01412	1346	1.004999e-01	0.01216	2384	5.111137e-02	0.00822	2677	3.879326e-03	0.00988	1417	3.334974e-02	0.01339	896	1.124724e-01	0.00868	1268	2.189987e-02	0.01378	2468	7.591705e-02	0.01430	1538	9.712174e-02	0.01110	1892
gi|13507739|ref|NC_000912.1|	55953	55953	A	C	0.01036	26	2509	7.711503e-02	0.00897	1449	1.232295e-01	0.00900	2112	1.075996e-01	0.00787	2413	7.882183e-02	0.01257	3103	7.515888e-02	0.00903	3323	9.360816e-02	0.00820	1707	1.020516e-01	0.00900	2666	9.965195e-02	0.00715	2658	5.545336e-02	0.00739	1759	8.059063e-02	0.00758	1319	1.018652e-01	0.00785	1655	9.565665e-02	0.00982	2545	1.097280e-01	0.00434	1613	1.466217e-02	0.01052	2187
gi|13507739|ref|NC_000912.1|	55969	55969	A	C	0.01409	37	2626	9.205089e-03	0.01040	1539	6.939913e-02	0.01321	2195	9.590176e-02	0.01106	2532	6.211418e-02	0.00948	3271	2.526999e-02	0.01045	3445	4.113030e-02	0.01283	1792	9.968440e-02	0.00794	2770	9.999414e-03	0.01474	2714	8.957429e-02	0.01132	1855	7.840824e-02	0.01190	1345	1.011940e-01	0.01206	1741	9.247197e-02	0.01292	2632	8.885467e-02	0.00903	1662	3.928234e-02	0.01020	2254
gi|13507739|ref|NC_000912.1|	55973	55973	A	C	0.01560	40	2564	1.974720e-03	0.01459	1508	1.028046e-01	0.00703	2133	2.515362e-03	0.01139	2458	4.266939e-02	0.01452	3167	8.198787e-02	0.01464	3346	8.169194e-02	0.00802	1745	9.685246e-03	0.01449	2692	8.535283e-02	0.01023	2640	2.255903e-02	0.01215	1811	6.698142e-02	0.01516	1319	1.089662e-01	0.01002	1697	3.310230e-02	0.01315	2585	7.113325e-02	0.01235	1619	7.506925e-02	0.01513	2181
gi|13507739|ref|NC_000912.1|	55982	55982	A	C	0.01168	30	2568	5.157804e-02	0.01613	1550	5.329954e-02	0.00673	2079	2.744946e-02	0.01247	2485	9.902618e-02	0.01207	3148	9.676523e-02	0.01316	3344	8.327352e-02	0.01562	1728	5.801024e-02	0.01031	2715	9.366200e-02	0.01081	2682	9.949955e-02	0.01051	1808	1.094616e-01	0.01747	1259	4.065965e-02	0.01084	1660	1.152149e-01	0.01641	2560	3.389235e-02	0.01037	1639	1.119238e-01	0.01305	2146
gi|13507739|ref|NC_000912.1|	56073	56073	T	G	0.02452	56	2284	1.640967e-09	0.02239	1340	8.374381e-02	0.02212	1718	7.475366e-02	0.01806	2215	2.690946e-02	0.01822	2799	2.339565e-02	0.02380	2899	7.148763e-02	0.01544	1425	1.615729e-02	0.01148	2526	2.429728e-04	0.01726	2317	1.880324e-02	0.02550	1490	8.317557e-02	0.02410	996	9.789220e-02	0.01502	1332	1.500930e-02	0.01871	2298	3.263957e-02	0.01704	1526	2.729814e-02	0.02128	1880
gi|13507739|ref|NC_000912.1|	56082	56082	T	G	0.01135	26	2290	6.402039e-02	0.01135	1322	1.292187e-01	0.01269	1813	1.059588e-01	0.01296	2237	9.549821e-02	0.01332	2853	8.321515e-02	0.01382	2967	7.314540e-02	0.00908	1431	1.081868e-01	0.01295	2626	9.149163e-02	0.01363	2348	8.273061e-02	0.00972	1543	1.148567e-01	0.00989	1011	1.377449e-01	0.00606	1321	4.161290e-02	0.01646	2369	3.328127e-02	0.00839	1549	8.951284e-02	0.01446	1937
gi|13507739|ref|NC_000912.1|	56254	56254	A	T	0.01440	30	2083	1.216035e-02	0.01584	1326	1.075800e-01	0.01246	1605	1.014098e-01	0.01005	2089	4.998067e-02	0.01091	2659	5.851623e-02	0.01206	2902	7.704792e-02	0.01659	1326	9.881931e-02	0.02069	2368	2.601437e-02	0.01583	2211	9.257838e-02	0.01503	1397	1.124765e-01	0.01502	999	1.251783e-01	0.01361	1249	1.191179e-01	0.01496	2072	1.013656e-01	0.01262	1506	1.055142e-01	0.01027	1753
gi|13507739|ref|NC_000912.1|	56355	56355	A	C	0.01414	30	2122	1.439079e-02	0.01267	1263	1.158560e-01	0.01143	1662	8.940315e-02	0.00522	2107	1.479856e-03	0.00794	2771	1.279505e-02	0.01225	2694	8.572398e-02	0.00989	1416	6.785659e-02	0.00666	2403	5.257136e-03	0.00945	2222	4.051327e-02	0.00865	1388	4.452662e-02	0.00910	1099	6.595610e-02	0.01583	1327	1.051348e-01	0.01031	2231	5.701637e-02	0.01075	1581	7.952437e-02	0.00747	1740
gi|13507739|ref|NC_000912.1|	56540	56540	A	C	0.01135	26	2291	6.410773e-02	0.01342	1341	1.053315e-01	0.01158	1727	1.184033e-01	0.01296	2238	9.549984e-02	0.01338	2766	8.286191e-02	0.01046	2964	1.012751e-01	0.01042	1439	1.247383e-01	0.00775	2452	5.308612e-02	0.00859	2446	7.387329e-02	0.01040	1442	1.245204e-01	0.01533	1044	8.163163e-02	0.01004	1295	1.264814e-01	0.01549	2388	4.782603e-02	0.00764	1702	6.625261e-02	0.01258	1829
gi|13507739|ref|NC_000912.1|	56697	56697	T	G	0.01230	30	2439	3.982047e-02	0.00556	1438	1.576471e-02	0.00495	2022	4.109676e-03	0.00375	2403	4.322027e-04	0.00704	2983	1.565334e-02	0.00685	3210	1.208716e-02	0.00450	1557	5.056436e-03	0.00347	2595	1.885495e-04	0.00629	2544	1.019811e-02	0.00767	1695	4.489738e-02	0.01043	1150	1.205967e-01	0.00478	1465	7.839978e-03	0.00541	2404	4.582615e-03	0.00512	1759	6.941821e-03	0.00541	2033
gi|13507739|ref|NC_000912.1|	56715	56715	T	G	0.02313	57	2464	8.437434e-09	0.01637	1466	3.330682e-02	0.01545	2071	1.531575e-02	0.01447	2418	7.081955e-03	0.01291	3021	1.380994e-03	0.01524	3215	7.500772e-03	0.01776	1577	4.649038e-02	0.01537	2667	1.047238e-02	0.01332	2553	2.839254e-03	0.01362	1689	8.096449e-03	0.01874	1174	6.953596e-02	0.01788	1510	4.955051e-02	0.01731	2427	2.856884e-02	0.01587	1764	2.259794e-02	0.01146	2095
gi|13507739|ref|NC_000912.1|	56817	56817	A	C	0.01179	28	2374	5.248880e-02	0.00844	1304	8.850384e-02	0.01169	1797	1.151809e-01	0.00930	2258	8.153416e-02	0.00734	2997	2.769254e-02	0.00850	3178	5.110647e-02	0.01403	1354	1.000504e-01	0.01161	2411	1.065928e-01	0.01427	2453	7.608295e-02	0.01022	1370	1.181558e-01	0.00958	1148	1.185064e-01	0.00835	1317	8.599300e-02	0.00984	2440	8.946485e-02	0.01274	1570	1.128861e-01	0.00898	2005
gi|13507739|ref|NC_000912.1|	57087	57087	T	G	0.01767	44	2490	1.465182e-04	0.00581	1376	7.168625e-04	0.00877	1825	4.714678e-03	0.00645	2482	1.261559e-04	0.00944	3179	2.486237e-03	0.01036	3283	5.525902e-03	0.01102	1452	2.819684e-02	0.01116	2689	1.344884e-02	0.01018	2751	6.395523e-03	0.01278	1330	5.765273e-02	0.00875	1029	1.661747e-02	0.01021	1371	2.093373e-02	0.01027	2629	7.425236e-03	0.01014	1874	1.201611e-02	0.01085	2120
gi|13507739|ref|NC_000912.1|	57195	57195	T	A	0.01013	24	2370	8.140988e-02	0.00728	1374	9.962628e-02	0.00964	1764	1.247374e-01	0.01066	2438	1.110595e-01	0.00593	3033	2.768965e-02	0.01349	3188	5.283863e-02	0.01054	1423	1.301116e-01	0.00947	2430	1.132549e-01	0.01054	2657	1.098676e-01	0.00596	1342	6.439384e-02	0.01560	1090	5.091760e-02	0.00934	1392	1.332011e-01	0.00794	2520	8.686488e-02	0.00854	1874	1.114333e-01	0.00887	2029
gi|13507739|ref|NC_000912.1|	57199	57199	A	C	0.01309	32	2445	2.420992e-02	0.00208	1445	1.120575e-04	0.00377	1859	5.720626e-04	0.00877	2509	3.767162e-02	0.00734	3132	1.096915e-02	0.00727	3303	9.476655e-03	0.00672	1487	2.166658e-02	0.00967	2584	5.546147e-02	0.00697	2725	9.680645e-03	0.01267	1421	1.169105e-01	0.00812	1108	6.220945e-02	0.00778	1413	4.162241e-02	0.01101	2544	8.239553e-02	0.00821	1949	3.583831e-02	0.00870	2069
gi|13507739|ref|NC_000912.1|	57238	57238	A	C	0.01183	28	2367	5.182095e-02	0.00844	1303	8.795105e-02	0.00893	1791	8.247995e-02	0.01040	2307	9.967493e-02	0.00915	2952	6.805300e-02	0.00976	3177	7.915670e-02	0.01068	1405	1.210005e-01	0.00942	2549	7.891709e-02	0.01040	2597	9.593545e-02	0.00576	1390	2.528873e-02	0.00784	1021	8.956632e-02	0.00771	1297	7.081777e-02	0.01181	2455	1.058619e-01	0.00715	1817	4.045703e-02	0.00880	2045
gi|13507739|ref|NC_000912.1|	57446	57446	A	G	0.01747	44	2518	1.816410e-04	0.00594	1179	1.694125e-03	0.02455	2281	1.867619e-02	0.00655	2139	3.144638e-04	0.00659	2732	1.226713e-04	0.00900	2999	2.057559e-03	0.01146	1919	2.637039e-02	0.03293	4373	3.187130e-05	0.00608	2303	1.177545e-04	0.04505	2220	1.418832e-08	0.00560	1072	1.789461e-03	0.00290	1377	1.280002e-05	0.00178	2241	5.682939e-09	0.01920	1979	8.108346e-02	0.02900	2483
gi|13507739|ref|NC_000912.1|	57466	57466	T	A	0.01857	46	2477	3.860076e-05	0.00590	1187	8.201055e-04	0.02262	2255	5.057260e-02	0.00464	2154	4.787709e-06	0.00592	2704	1.358349e-05	0.01025	3025	3.103040e-03	0.01707	1992	8.451496e-02	0.03367	4425	6.001742e-05	0.00726	2341	2.261215e-04	0.04332	2216	3.086647e-07	0.00372	1074	1.134690e-04	0.00423	1420	3.857786e-05	0.00357	2243	3.131431e-07	0.02094	1910	7.423766e-02	0.02369	2491
gi|13507739|ref|NC_000912.1|	57479	57479	A	C	0.01353	33	2439	1.750429e-02	0.00779	1155	4.493818e-02	0.01859	2205	3.640372e-02	0.00419	2150	4.045926e-04	0.00264	2652	5.131466e-06	0.00740	2972	9.127309e-03	0.01399	2001	1.019030e-01	0.02755	4428	3.971225e-05	0.00562	2312	2.350292e-03	0.03464	2223	8.706534e-07	0.00480	1041	9.447552e-03	0.00360	1388	1.057885e-03	0.00133	2260	2.918612e-07	0.01699	1883	6.482469e-02	0.01767	2490
gi|13507739|ref|NC_000912.1|	57517	57517	T	TA	0.29492	732	2482	0.000000e+00	0.00000	1213	1.034856e-145	0.85547	2304	0.000000e+00	0.85537	2171	0.000000e+00	0.85939	2738	0.000000e+00	0.84870	3027	0.000000e+00	0.00145	2064	2.756536e-211	0.00000	4520	0.000000e+00	0.00041	2411	4.369002e-241	0.00089	2245	6.970460e-227	0.87777	1039	2.756958e-237	0.00000	1321	6.710907e-156	0.00000	2298	1.162580e-235	0.85608	1883	2.976251e-320	0.85002	2487
gi|13507739|ref|NC_000912.1|	57524	57524	T	A	0.01606	39	2428	1.426741e-03	0.00161	1244	8.528794e-06	0.04533	2272	1.598785e-09	0.04692	2174	4.988098e-10	0.03727	2683	9.675721e-07	0.04684	2989	3.859016e-11	0.00098	2040	7.073245e-09	0.00156	4476	4.373311e-12	0.00207	2410	6.243714e-08	0.00227	2205	2.712505e-07	0.02843	1020	6.901352e-03	0.00076	1316	5.890207e-07	0.00129	2318	5.241119e-09	0.05308	1865	5.554488e-12	0.04976	2452
gi|13507739|ref|NC_000912.1|	57525	57525	C	T	0.01160	28	2413	5.611908e-02	0.00081	1230	9.158550e-05	0.03293	2247	2.639722e-07	0.03464	2165	6.441575e-08	0.02622	2670	5.291793e-05	0.03370	2967	2.486144e-08	0.00149	2008	1.731141e-05	0.00091	4385	1.451961e-09	0.00083	2398	4.107773e-07	0.00046	2175	1.970616e-07	0.01473	1018	9.698658e-02	0.00076	1311	5.146376e-05	0.00130	2306	3.448198e-06	0.03690	1843	2.280398e-08	0.03545	2426
gi|13507739|ref|NC_000912.1|	57540	57540	A	G	0.01259	29	2303	3.610252e-02	0.00933	1179	9.647869e-02	0.01713	2043	4.668586e-02	0.00286	2100	1.252721e-04	0.00153	2612	8.609059e-07	0.00351	2847	1.180570e-04	0.01522	1840	8.185719e-02	0.01941	3916	1.052862e-02	0.00806	2357	3.615105e-02	0.02771	1949	1.661545e-04	0.00302	994	3.996785e-03	0.00555	1262	1.795752e-02	0.00173	2307	4.368857e-06	0.02583	1665	9.046658e-04	0.01561	2242
gi|13507739|ref|NC_000912.1|	57641	57641	T	C	0.31429	605	1925	0.000000e+00	0.01268	1104	8.592495e-115	0.99272	1237	0.000000e+00	0.99237	1573	0.000000e+00	0.99515	2062	0.000000e+00	0.99584	2161	0.000000e+00	0.02784	1293	8.226726e-108	0.02365	2664	5.068515e-179	0.00640	2188	4.520123e-201	0.02722	1396	1.765470e-114	0.99154	709	7.259357e-259	0.00646	1084	9.177915e-123	0.00513	2144	1.819745e-202	0.99586	1207	0.000000e+00	0.99341	1366
gi|13507739|ref|NC_000912.1|	57911	57911	A	G	0.10446	232	2221	0.000000e+00	0.00000	1248	1.180026e-47	0.00000	1641	7.986049e-59	0.00045	2218	3.589288e-71	0.00075	2683	1.332547e-79	0.00033	2992	1.035666e-87	0.00170	1174	7.861272e-42	0.00070	2842	7.141336e-83	0.00086	2325	7.950952e-72	0.00069	1452	1.295027e-51	0.00000	853	5.065505e-35	0.00179	1120	3.492213e-40	0.00042	2365	1.579037e-74	0.99746	1575	0.000000e+00	0.99789	1900
gi|13507739|ref|NC_000912.1|	58050	58050	G	A	0.99603	2256	2265	0.000000e+00	0.99921	1260	6.653207e-02	0.99610	1796	1.981118e-01	0.99373	2234	9.402839e-02	0.99300	2857	5.487211e-02	0.99274	3166	4.336770e-02	0.99338	1359	1.037389e-01	0.99195	2982	2.567607e-02	0.99493	2367	1.492022e-01	0.98828	1451	4.046478e-03	0.99622	1058	2.337750e-01	0.99514	1235	1.926868e-01	0.99469	2450	1.365989e-01	0.99479	1729	1.577361e-01	0.99554	2017
gi|13507739|ref|NC_000912.1|	58139	58139	T	G	0.01122	26	2318	6.638662e-02	0.00955	1361	1.205109e-01	0.01425	1824	7.600318e-02	0.00798	2131	6.723090e-02	0.01300	2846	8.632172e-02	0.01119	3039	1.040715e-01	0.01458	1440	7.852163e-02	0.00840	2858	6.659190e-02	0.01481	2363	5.737056e-02	0.01116	1523	1.243491e-01	0.01167	1028	1.380166e-01	0.00869	1266	1.099029e-01	0.00851	2467	7.464491e-02	0.01154	1646	1.198584e-01	0.01104	1992
gi|13507739|ref|NC_000912.1|	58165	58165	C	A	0.99053	2302	2324	0.000000e+00	0.99552	1339	4.010902e-02	0.99043	1777	1.285302e-01	0.99864	2214	1.041634e-04	0.99652	2873	3.447685e-03	0.99350	3076	5.839964e-02	0.99439	1427	6.826636e-02	0.99008	2922	1.111906e-01	0.99332	2397	7.336305e-02	0.98891	1533	1.140700e-01	0.99691	970	2.698694e-02	0.99680	1249	1.711730e-02	0.99874	2390	5.049130e-05	0.98298	1645	1.302858e-02	0.99444	1980
gi|13507739|ref|NC_000912.1|	58350	58350	C	T	0.99671	2119	2126	0.000000e+00	0.99595	1235	2.153295e-01	0.99747	1583	2.228742e-01	0.99667	2104	2.097803e-01	0.99507	2635	1.255238e-01	0.99634	3005	1.858075e-01	0.99850	1337	1.763336e-01	0.99679	2804	1.979369e-01	0.99742	2324	1.980235e-01	0.99390	1311	9.984326e-02	0.99493	987	1.760444e-01	0.99748	1189	2.473686e-01	0.99649	2277	2.017869e-01	0.99387	1469	9.182107e-02	0.99557	1807
gi|13507739|ref|NC_000912.1|	58495	58495	G	A	0.04845	103	2126	0.000000e+00	0.00000	1055	4.066521e-19	0.99721	1792	0.000000e+00	0.00144	2078	2.277582e-27	0.00079	2531	3.578928e-33	0.00071	2801	1.105304e-35	0.00166	1202	2.727437e-18	0.00086	3500	2.996441e-40	0.00175	2285	2.470645e-28	0.00000	1492	5.789023e-25	0.00000	908	5.770435e-17	0.00000	1058	3.684387e-19	0.00089	2251	2.053999e-30	0.00122	1638	1.015104e-23	0.00000	1928
gi|13507739|ref|NC_000912.1|	58585	58585	T	G	0.99757	2459	2465	0.000000e+00	0.99705	1354	2.402424e-01	0.99427	2444	3.554903e-02	0.99663	2374	1.762488e-01	0.99541	2833	8.032964e-02	0.99686	3185	1.791391e-01	0.99274	1652	1.476946e-02	0.99486	4276	4.015427e-02	0.99674	2454	1.826478e-01	0.99310	2030	1.534134e-02	0.99630	1082	2.050582e-01	0.99608	1276	1.746911e-01	0.99682	2513	1.869330e-01	0.99598	1991	1.367453e-01	0.99645	2536
gi|13507739|ref|NC_000912.1|	58632	58632	C	A	0.33492	842	2514	0.000000e+00	0.00067	1501	1.872819e-197	0.99551	2452	0.000000e+00	0.99553	2238	0.000000e+00	0.99359	2809	0.000000e+00	0.99552	3125	0.000000e+00	0.00318	1885	2.818281e-224	0.00092	4346	0.000000e+00	0.00130	2309	3.425967e-267	0.00051	1975	7.084510e-243	0.99177	1094	0.000000e+00	0.00364	1375	4.054593e-176	0.00197	2540	8.807905e-282	0.99704	2028	0.000000e+00	0.99419	2408
gi|13507739|ref|NC_000912.1|	58658	58658	C	A	0.99468	2430	2443	0.000000e+00	0.99631	1355	1.599615e-01	0.99607	2288	1.337745e-01	0.99451	2186	1.580617e-01	0.99525	2734	1.490808e-01	0.99283	3069	9.563643e-02	0.99450	1817	1.658664e-01	0.99408	4225	1.292769e-01	0.99341	2276	1.279493e-01	0.99248	1861	1.017443e-01	0.99702	1008	1.564574e-01	0.99458	1291	1.847512e-01	0.99352	2471	1.287998e-01	0.99696	1972	9.815060e-02	0.99607	2288
gi|13507739|ref|NC_000912.1|	58744	58744	A	C	0.05039	117	2322	0.000000e+00	0.00000	1246	5.203628e-23	0.00052	1935	2.238852e-30	0.00091	2192	6.783088e-32	0.00000	2777	2.096879e-41	0.00131	3043	4.904887e-38	0.99590	1463	0.000000e+00	0.00028	3608	2.707121e-47	0.00043	2339	5.295831e-35	0.00000	1503	1.334877e-26	0.00206	969	5.120507e-16	0.00085	1170	2.757428e-20	0.00085	2345	1.395847e-33	0.00156	1917	1.894097e-27	0.00048	2073
gi|13507739|ref|NC_000912.1|	58845	58845	T	G	0.01265	30	2371	3.359432e-02	0.00370	1352	2.626403e-03	0.00867	1846	5.655001e-02	0.01038	2120	8.688530e-02	0.00698	2722	1.373110e-02	0.00764	3012	2.027894e-02	0.00844	1541	5.997855e-02	0.00719	2919	1.492603e-02	0.00739	2300	2.333916e-02	0.00984	1423	9.416623e-02	0.00973	1131	1.046105e-01	0.00931	1289	8.885810e-02	0.00960	2395	6.676949e-02	0.00769	1821	3.654770e-02	0.00566	1945
gi|13507739|ref|NC_000912.1|	58917	58917	T	C	0.35602	769	2160	0.000000e+00	0.00260	1153	1.211999e-162	0.99608	1786	0.000000e+00	0.99683	1893	0.000000e+00	0.99757	2468	0.000000e+00	0.99708	2739	0.000000e+00	0.00339	1476	1.068012e-193	0.00138	2898	1.121508e-316	0.00045	2231	6.267204e-272	0.00140	1433	2.901107e-195	0.99701	1005	0.000000e+00	0.00089	1129	3.418672e-164	0.00136	2200	9.275023e-265	0.99809	1570	0.000000e+00	0.99674	1838
gi|13507739|ref|NC_000912.1|	59334	59334	G	T	0.01283	31	2417	2.939154e-02	0.00140	1431	3.786885e-05	0.02057	1945	1.297691e-02	0.02418	2316	1.251264e-03	0.01863	2845	2.184665e-02	0.02246	3206	2.154934e-03	0.00120	1663	7.351809e-06	0.00124	3233	1.898537e-08	0.00124	2411	3.335849e-07	0.00184	1630	4.248785e-05	0.02591	1042	3.171650e-03	0.00354	1411	1.596846e-03	0.00205	2442	4.484448e-06	0.02880	1875	9.206740e-05	0.02558	2033
gi|13507739|ref|NC_000912.1|	59336	59336	T	TG	0.31148	760	2440	0.000000e+00	0.00000	1425	1.834620e-175	0.91276	1960	0.000000e+00	0.90596	2350	0.000000e+00	0.89983	2895	0.000000e+00	0.90405	3231	0.000000e+00	0.00302	1653	1.203800e-185	0.00031	3212	9.573463e-310	0.00041	2432	7.684072e-257	0.00061	1649	1.601465e-193	0.89514	1049	1.371090e-241	0.00000	1415	1.643104e-174	0.00000	2482	3.719089e-263	0.90773	1875	0.000000e+00	0.89825	2054
gi|13507739|ref|NC_000912.1|	59336	59336	T	G	0.02787	68	2440	1.533218e-13	0.00000	1425	1.838923e-14	0.04235	1960	2.189805e-03	0.05106	2350	1.100607e-05	0.05216	2895	2.122341e-06	0.05014	3231	5.906590e-06	0.00000	1653	3.609679e-16	0.00093	3212	9.899717e-22	0.00082	2432	1.461231e-18	0.00182	1649	1.519954e-12	0.06196	1049	1.561102e-06	0.00071	1415	5.663091e-13	0.00040	2482	4.140984e-20	0.04747	1875	2.096848e-04	0.05745	2054
gi|13507739|ref|NC_000912.1|	59369	59369	C	A	0.34336	822	2394	0.000000e+00	0.00138	1449	2.387320e-193	0.99137	1855	0.000000e+00	0.99614	2333	0.000000e+00	0.99412	2889	0.000000e+00	0.99528	3180	0.000000e+00	0.00746	1608	1.054768e-191	0.00479	2925	4.594609e-299	0.00289	2420	2.582848e-272	0.00309	1618	1.893676e-204	0.99260	1081	0.000000e+00	0.00203	1479	2.456467e-194	0.00240	2501	1.159628e-280	0.99218	1791	0.000000e+00	0.99210	2025
gi|13507739|ref|NC_000912.1|	59575	59575	C	A	0.01203	30	2493	4.481387e-02	0.01085	1290	1.224203e-01	0.01555	2122	5.973982e-02	0.00239	2093	6.999159e-05	0.00403	2732	5.553038e-04	0.00597	3014	6.565613e-03	0.00767	1825	4.625110e-02	0.02483	4228	7.265241e-05	0.00673	2230	2.083691e-02	0.02552	1920	3.580883e-04	0.00606	1155	3.563868e-02	0.00513	1364	1.442880e-02	0.00417	2398	1.090641e-03	0.01728	1794	3.737655e-02	0.01310	2213
gi|13507739|ref|NC_000912.1|	59636	59636	G	A	0.01401	32	2284	1.360857e-02	0.01271	1259	1.160286e-01	0.02146	1957	1.718528e-02	0.01357	2063	1.027317e-01	0.01079	2594	6.176736e-02	0.01492	2883	9.014163e-02	0.02468	1540	5.608450e-03	0.03014	3550	1.912667e-05	0.00736	2173	1.152971e-02	0.03898	1719	2.906999e-07	0.00669	1047	2.618072e-02	0.00317	1262	6.961009e-04	0.00225	2219	4.330847e-06	0.03777	1615	1.103877e-06	0.02813	1991
gi|13507739|ref|NC_000912.1|	59763	59763	T	C	0.04619	97	2100	0.000000e+00	0.00736	1087	7.914363e-11	0.11241	1717	7.433037e-15	0.10888	2195	3.835406e-15	0.09487	2688	2.415322e-11	0.10434	2952	4.828499e-15	0.00991	1211	7.118448e-10	0.01458	2812	2.198327e-11	0.00587	2213	8.980379e-19	0.00946	1374	5.445617e-11	0.09729	884	1.311868e-07	0.00404	990	1.258762e-12	0.00000	2197	2.159648e-31	0.17171	1852	4.013710e-39	0.12487	1914
gi|13507739|ref|NC_000912.1|	59939	59939	C	A	0.20724	458	2210	0.000000e+00	0.00241	1245	6.483803e-92	0.00000	1514	6.222048e-114	0.99484	2130	0.000000e+00	0.99521	2716	0.000000e+00	0.99468	3009	0.000000e+00	0.00000	1309	6.816771e-102	0.00071	2799	1.141157e-171	0.00084	2376	2.775319e-153	0.00000	1392	7.425636e-107	0.99440	893	0.000000e+00	0.00184	1086	1.012490e-83	0.00043	2338	1.154477e-153	0.00126	1590	7.722688e-114	0.00052	1916
gi|13507739|ref|NC_000912.1|	60142	60142	C	A	0.33621	778	2314	0.000000e+00	0.00385	1300	7.419412e-166	0.98909	1650	0.000000e+00	0.98454	2394	0.000000e+00	0.98919	2961	0.000000e+00	0.99089	3074	0.000000e+00	0.00549	1274	1.178564e-159	0.00240	2920	3.033703e-299	0.00224	2684	2.800145e-284	0.00203	1475	1.641531e-187	0.97031	943	1.090763e-284	0.00419	1192	2.145038e-154	0.00120	2495	3.810889e-276	0.98606	1793	0.000000e+00	0.98738	1901
gi|13507739|ref|NC_000912.1|	60235	60235	T	G	0.01508	35	2321	4.949517e-03	0.01156	1211	8.704001e-02	0.01356	1623	1.005982e-01	0.01012	2174	3.565778e-02	0.01368	2777	8.600184e-02	0.00972	3085	2.052218e-02	0.01073	1305	6.821577e-02	0.00472	2757	8.110236e-05	0.01355	2510	8.717710e-02	0.01427	1472	1.081446e-01	0.01045	957	8.101109e-02	0.01258	1192	1.030539e-01	0.02024	2421	3.568904e-02	0.01304	1687	9.400938e-02	0.01411	1843
gi|13507739|ref|NC_000912.1|	60421	60421	A	C	0.36391	841	2311	0.000000e+00	0.00145	1381	4.116553e-198	0.99841	1885	0.000000e+00	0.99469	2260	0.000000e+00	0.99744	2731	0.000000e+00	0.99690	2905	0.000000e+00	0.00521	1535	1.907249e-203	0.00130	3079	0.000000e+00	0.00125	2397	7.561321e-295	0.00131	1522	1.463169e-213	0.99349	1076	0.000000e+00	0.00244	1229	1.391121e-178	0.00132	2273	4.028872e-284	0.99867	1507	0.000000e+00	0.99296	1847
gi|13507739|ref|NC_000912.1|	60465	60465	A	C	0.01724	40	2320	4.066955e-04	0.01521	1381	9.645869e-02	0.01472	1970	7.881189e-02	0.01665	2282	8.977289e-02	0.01340	2761	4.917137e-02	0.01603	2995	8.095843e-02	0.01202	1497	4.835384e-02	0.01787	3077	8.213812e-02	0.01817	2476	8.463691e-02	0.01907	1521	8.975853e-02	0.01171	1110	5.767949e-02	0.01824	1261	1.024544e-01	0.01876	2399	8.078296e-02	0.01615	1610	9.751630e-02	0.01668	1919
gi|13507739|ref|NC_000912.1|	60571	60571	T	C	0.36747	879	2392	0.000000e+00	0.00230	1303	6.656548e-191	0.99428	2098	0.000000e+00	0.99559	2268	0.000000e+00	0.99603	2768	0.000000e+00	0.99492	3151	0.000000e+00	0.00711	1548	2.938531e-204	0.00305	3930	0.000000e+00	0.00294	2384	1.756946e-292	0.00397	1763	1.217582e-233	0.99514	1028	0.000000e+00	0.00518	1158	8.116678e-168	0.00250	2401	7.326732e-296	0.99589	1947	0.000000e+00	0.99391	2134
gi|13507739|ref|NC_000912.1|	60698	60698	T	A	0.01173	32	2727	4.778643e-02	0.00649	1540	3.278143e-02	0.01149	2436	1.030723e-01	0.00651	2305	1.864826e-02	0.00747	2946	2.805405e-02	0.01189	3363	9.468983e-02	0.00888	2028	7.384164e-02	0.01481	4525	4.679652e-02	0.01038	2409	9.572658e-02	0.00929	2154	8.042862e-02	0.00466	1287	1.248546e-02	0.00398	1507	4.205183e-03	0.00535	2432	5.593612e-03	0.00822	2069	5.735465e-02	0.01110	2433
gi|13507739|ref|NC_000912.1|	60998	60998	T	G	0.01046	25	2389	7.791731e-02	0.00985	1422	1.306574e-01	0.00956	1987	1.160387e-01	0.01271	2361	8.331641e-02	0.00929	2907	1.009054e-01	0.01230	3332	8.229575e-02	0.00926	1512	1.240580e-01	0.00904	3098	9.519503e-02	0.01051	2569	1.107653e-01	0.01100	1636	1.216249e-01	0.01060	1132	1.396282e-01	0.01087	1288	1.320739e-01	0.01131	2388	1.065292e-01	0.00868	1844	1.070278e-01	0.01383	2097
gi|13507739|ref|NC_000912.1|	61016	61016	T	G	0.01340	33	2462	1.897389e-02	0.00980	1531	7.298513e-02	0.01011	2078	6.579283e-02	0.01080	2407	7.421402e-02	0.01276	2978	9.317994e-02	0.00680	3380	4.360616e-03	0.00562	1600	6.618632e-03	0.01357	3242	9.204995e-02	0.01001	2597	5.572517e-02	0.00996	1707	7.113056e-02	0.00672	1190	2.675639e-02	0.00782	1407	3.716830e-02	0.01028	2433	6.341543e-02	0.01357	1916	1.047567e-01	0.01094	2194
gi|13507739|ref|NC_000912.1|	61030	61030	A	C	0.58264	1470	2523	0.000000e+00	0.00625	1600	0.000000e+00	0.00177	2259	0.000000e+00	0.00163	2459	0.000000e+00	0.00297	3029	0.000000e+00	0.00057	3496	0.000000e+00	0.99448	1630	2.767920e-258	0.99490	3527	0.000000e+00	0.99594	2712	0.000000e+00	0.98909	1834	1.323132e-265	0.00255	1176	0.000000e+00	0.99200	1375	1.208748e-221	0.99631	2441	0.000000e+00	0.00100	1997	0.000000e+00	0.00044	2268
gi|13507739|ref|NC_000912.1|	61117	61117	A	C	0.01106	29	2622	6.432444e-02	0.00775	1807	6.921959e-02	0.01017	2361	1.050528e-01	0.01067	2436	1.068991e-01	0.00781	3074	4.903615e-02	0.01110	3512	9.798276e-02	0.00653	1838	3.839621e-02	0.01372	3643	6.009597e-02	0.00969	2683	9.550641e-02	0.01074	1956	1.137221e-01	0.01330	1278	1.016623e-01	0.00691	1592	5.445030e-02	0.00743	2556	4.621496e-02	0.00873	1947	8.944394e-02	0.00619	2260
gi|13507739|ref|NC_000912.1|	61238	61238	T	G	0.01323	32	2418	2.220898e-02	0.01061	1508	9.325203e-02	0.01037	2026	7.602735e-02	0.00924	2273	4.817969e-02	0.00798	2884	1.869416e-02	0.00854	3161	2.510333e-02	0.00798	1503	4.030078e-02	0.00795	2640	2.043779e-02	0.00846	2483	3.010733e-02	0.01425	1614	1.053356e-01	0.00703	1280	3.078078e-02	0.01160	1466	1.084406e-01	0.01048	2577	6.957962e-02	0.00686	1604	1.950344e-02	0.01087	2023
gi|13507739|ref|NC_000912.1|	61268	61268	T	G	0.01006	26	2584	7.834485e-02	0.00924	1623	1.246691e-01	0.00700	2144	6.728653e-02	0.01183	2367	9.095943e-02	0.00495	3030	1.040151e-02	0.00720	3335	5.565987e-02	0.00658	1671	6.824456e-02	0.00598	3009	2.780932e-02	0.00917	2616	1.069962e-01	0.00951	1788	1.222133e-01	0.00897	1338	1.312688e-01	0.00600	1499	5.815754e-02	0.01198	2587	8.531154e-02	0.00739	1760	8.779267e-02	0.00804	2115
gi|13507739|ref|NC_000912.1|	61308	61308	C	G	0.34573	883	2554	0.000000e+00	0.00062	1621	2.316075e-218	0.99856	2090	0.000000e+00	0.99663	2373	0.000000e+00	0.99737	3046	0.000000e+00	0.99881	3352	0.000000e+00	0.00227	1762	4.974674e-226	0.00000	3127	0.000000e+00	0.00038	2622	1.097744e-309	0.00110	1815	1.742026e-235	0.99763	1264	0.000000e+00	0.00133	1501	1.801028e-203	0.00000	2696	2.209516e-318	0.99617	1827	0.000000e+00	0.99497	2185
gi|13507739|ref|NC_000912.1|	61321	61321	A	C	0.34536	871	2522	0.000000e+00	0.00063	1589	3.979453e-214	0.99706	2044	0.000000e+00	0.99656	2326	0.000000e+00	0.99701	3012	0.000000e+00	0.99816	3262	0.000000e+00	0.00291	1721	5.365144e-219	0.00032	3141	0.000000e+00	0.00154	2597	3.096582e-299	0.00056	1792	1.591699e-234	0.99762	1258	0.000000e+00	0.00000	1453	1.990022e-202	0.00112	2667	5.635865e-307	0.99610	1796	0.000000e+00	0.99724	2176
gi|13507739|ref|NC_000912.1|	61483	61483	A	C	0.01183	28	2366	5.172520e-02	0.00783	1660	6.006782e-02	0.00737	1899	4.322505e-02	0.00806	2109	5.461289e-02	0.00481	2705	2.606001e-03	0.00428	3038	8.629328e-04	0.00731	1641	4.850262e-02	0.00575	2785	7.547611e-03	0.00546	2199	8.716859e-03	0.00812	1725	6.498885e-02	0.00561	1427	2.185069e-02	0.01015	1478	1.132765e-01	0.00858	2331	6.295237e-02	0.01131	1680	1.172095e-01	0.00821	1949
gi|13507739|ref|NC_000912.1|	61673	61673	C	T	0.35651	846	2373	0.000000e+00	0.00000	1297	6.540062e-190	0.99635	2189	0.000000e+00	0.99950	2003	0.000000e+00	0.99351	2464	0.000000e+00	0.99552	2905	0.000000e+00	0.00241	1659	9.687908e-220	0.00046	4390	0.000000e+00	0.00000	2141	3.514740e-275	0.00044	2261	3.906375e-283	0.99628	1343	0.000000e+00	0.00000	1329	1.557865e-193	0.00129	2319	1.561337e-283	0.99564	1835	0.000000e+00	0.99604	2273
gi|13507739|ref|NC_000912.1|	61841	61841	G	T	0.04824	144	2985	0.000000e+00	0.00059	1703	8.831362e-28	0.00000	2985	7.658820e-45	0.00086	2337	3.133601e-34	0.00000	3036	2.216848e-45	0.00029	3480	5.578427e-48	0.00000	2563	3.363204e-40	0.00074	5429	5.692451e-60	0.00124	2421	7.463253e-34	0.00000	2738	3.626697e-42	0.00187	1608	7.939534e-24	0.99643	1683	0.000000e+00	0.00000	2513	1.260026e-39	0.00043	2320	1.511510e-35	0.00036	2761
gi|13507739|ref|NC_000912.1|	61936	61936	A	C	0.01202	29	2412	4.652426e-02	0.01097	1550	1.163407e-01	0.01406	1991	8.875638e-02	0.01072	2146	1.022881e-01	0.01064	2631	9.507639e-02	0.01180	2965	1.001106e-01	0.01316	1672	1.073003e-01	0.01101	2725	9.820421e-02	0.01007	2184	9.244921e-02	0.00957	1567	9.716999e-02	0.01559	1347	7.602328e-02	0.01830	1639	2.798521e-02	0.01299	2463	9.786456e-02	0.01151	1737	1.147242e-01	0.01172	1962
gi|13507739|ref|NC_000912.1|	61986	61986	G	A	0.15280	382	2500	0.000000e+00	0.00337	1483	3.272968e-74	0.99450	2183	0.000000e+00	0.00129	2317	5.292938e-110	0.00218	2755	5.655121e-120	0.00094	3195	1.162797e-138	0.00230	1741	1.751553e-86	0.00151	3319	6.792786e-139	0.00165	2419	6.942112e-112	0.00109	1830	1.810052e-93	0.00241	1245	1.087374e-66	0.00000	1508	3.191770e-84	0.00249	2414	1.468873e-108	0.99173	1935	0.000000e+00	0.99443	2153
gi|13507739|ref|NC_000912.1|	62154	62154	A	C	0.01064	22	2068	8.170953e-02	0.01730	1214	3.424200e-02	0.01057	1609	1.286397e-01	0.01361	1984	7.888264e-02	0.00942	2441	1.093825e-01	0.01030	2719	1.129343e-01	0.01058	1323	1.360891e-01	0.00931	2363	1.089087e-01	0.00841	2258	9.393041e-02	0.01324	1360	1.000386e-01	0.01136	1056	1.403821e-01	0.00935	1176	1.378983e-01	0.00873	2176	1.020191e-01	0.00559	1432	4.284786e-02	0.01307	1683
gi|13507739|ref|NC_000912.1|	62162	62162	T	C	0.99669	2107	2114	0.000000e+00	0.99681	1254	2.438075e-01	0.99447	1628	1.173269e-01	0.99610	2052	1.934729e-01	0.99433	2470	8.962676e-02	0.99705	2716	1.982281e-01	0.99175	1334	2.992441e-02	0.99410	2371	7.991300e-02	0.99782	2296	1.763398e-01	0.99643	1400	2.271020e-01	0.99444	1079	1.425777e-01	0.99656	1164	2.438358e-01	0.99459	2217	1.076407e-01	0.99725	1455	2.334947e-01	0.99589	1704
gi|13507739|ref|NC_000912.1|	62247	62247	A	C	0.01448	33	2279	9.171171e-03	0.01583	1453	1.029488e-01	0.01104	1811	7.060496e-02	0.00948	2110	3.536092e-02	0.01168	2568	6.987189e-02	0.00698	2867	3.460025e-03	0.01446	1521	1.100781e-01	0.00474	2741	1.778069e-04	0.01020	2254	4.620942e-02	0.01153	1474	8.820143e-02	0.01196	1171	1.054752e-01	0.01235	1296	1.055735e-01	0.01028	2238	4.783477e-02	0.01333	1650	1.051162e-01	0.01131	1769
gi|13507739|ref|NC_000912.1|	62421	62421	T	G	0.01348	26	1929	2.712060e-02	0.01048	1145	1.059827e-01	0.01226	1387	1.187128e-01	0.00955	1989	6.181646e-02	0.01152	2430	9.207304e-02	0.01106	2532	8.339626e-02	0.00857	1167	6.669476e-02	0.00603	1824	9.132102e-03	0.00987	2128	6.588457e-02	0.01282	1248	1.251913e-01	0.01499	934	1.256354e-01	0.01634	1163	9.840260e-02	0.00966	2071	6.246610e-02	0.00676	1332	2.600237e-02	0.00714	1540
gi|13507739|ref|NC_000912.1|	62455	62455	A	C	0.01294	25	1932	3.699343e-02	0.00981	1223	1.011279e-01	0.01399	1501	1.141591e-01	0.01777	1970	4.930613e-02	0.01381	2462	1.021348e-01	0.01300	2615	1.053148e-01	0.01169	1198	1.268462e-01	0.00822	1946	4.511112e-02	0.01541	2142	8.502878e-02	0.01459	1302	1.123731e-01	0.01545	971	1.125602e-01	0.00951	1157	9.831457e-02	0.01188	2104	1.078986e-01	0.01340	1343	1.225944e-01	0.01360	1618
gi|13507739|ref|NC_000912.1|	62486	62486	C	A	0.01385	24	1733	2.567594e-02	0.01763	1078	9.009545e-02	0.01287	1399	1.209890e-01	0.00988	1822	6.822316e-02	0.01225	2286	1.007595e-01	0.01151	2432	8.903635e-02	0.01541	1103	1.195429e-01	0.01082	1941	8.434679e-02	0.01583	2021	9.528389e-02	0.01029	1263	9.325207e-02	0.01164	859	1.340574e-01	0.01551	967	1.237771e-01	0.01065	1971	8.068335e-02	0.00946	1269	7.634456e-02	0.01322	1513
gi|13507739|ref|NC_000912.1|	62488	62488	T	A	0.01267	22	1736	4.786539e-02	0.01486	1077	1.165729e-01	0.02126	1411	1.943711e-02	0.00931	1826	8.081542e-02	0.01445	2284	9.797474e-02	0.01318	2428	1.095496e-01	0.01532	1110	1.084567e-01	0.01275	1961	1.167187e-01	0.01384	2023	1.084269e-01	0.01110	1261	1.261583e-01	0.01056	852	1.407827e-01	0.01353	961	1.369749e-01	0.00918	1961	7.502251e-02	0.01719	1280	7.191721e-02	0.01124	1513
gi|13507739|ref|NC_000912.1|	62496	62496	A	C	0.02476	42	1696	1.113070e-07	0.02334	1071	9.876180e-02	0.02742	1386	8.116706e-02	0.02021	1781	6.061408e-02	0.02299	2218	7.865318e-02	0.02721	2389	7.102334e-02	0.01642	1096	3.612078e-02	0.02293	1919	8.137154e-02	0.01918	1981	4.624742e-02	0.02490	1245	9.529632e-02	0.02113	852	9.576943e-02	0.02902	965	7.937140e-02	0.02600	1923	8.203109e-02	0.03208	1247	4.418201e-02	0.02699	1482
gi|13507739|ref|NC_000912.1|	62518	62518	A	C	0.07443	115	1545	0.000000e+00	0.07296	1028	6.082858e-02	0.09641	1338	5.757251e-03	0.06856	1619	4.480826e-02	0.09197	2066	8.323657e-03	0.08533	2215	2.360897e-02	0.06876	1018	5.402835e-02	0.07922	1805	4.540777e-02	0.08850	1808	1.692295e-02	0.08076	1164	4.792018e-02	0.08166	796	5.319030e-02	0.08508	905	3.927463e-02	0.07537	1738	5.267208e-02	0.09516	1177	8.597625e-03	0.11238	1397
gi|13507739|ref|NC_000912.1|	62522	62522	T	A	0.01949	30	1539	3.044118e-04	0.01693	1004	1.087280e-01	0.02049	1318	1.045512e-01	0.02107	1614	9.575228e-02	0.02061	2038	9.336128e-02	0.02033	2214	9.313421e-02	0.01710	994	1.104082e-01	0.02189	1782	8.680411e-02	0.02122	1791	9.220738e-02	0.02259	1151	9.222444e-02	0.02073	772	1.215655e-01	0.01251	879	5.973391e-02	0.02145	1725	9.129267e-02	0.02979	1175	2.249792e-02	0.02590	1390
gi|13507739|ref|NC_000912.1|	62526	62526	A	C	0.02393	37	1546	1.221641e-06	0.02128	1034	9.797040e-02	0.01821	1318	5.981833e-02	0.02351	1616	9.266597e-02	0.02166	2031	8.107146e-02	0.02225	2202	8.280004e-02	0.02289	1005	1.051613e-01	0.02538	1773	8.620876e-02	0.01768	1753	4.427824e-02	0.02629	1141	9.176691e-02	0.01857	754	8.882846e-02	0.02313	908	1.088890e-01	0.02734	1719	7.328595e-02	0.02377	1178	1.007035e-01	0.01957	1380
gi|13507739|ref|NC_000912.1|	62529	62529	A	C	0.01296	20	1543	4.785099e-02	0.00680	1030	5.255383e-02	0.00992	1311	1.060425e-01	0.01065	1596	1.098515e-01	0.01383	2024	1.140449e-01	0.01003	2193	8.724214e-02	0.01500	1000	1.242665e-01	0.00631	1742	2.129197e-02	0.01732	1732	6.860358e-02	0.00981	1121	1.122480e-01	0.00914	766	1.240309e-01	0.00978	920	1.232276e-01	0.01302	1690	1.233137e-01	0.00865	1156	8.673173e-02	0.01311	1373
gi|13507739|ref|NC_000912.1|	62530	62530	T	C	0.06693	103	1539	0.000000e+00	0.07045	1022	5.974519e-02	0.07257	1309	4.938067e-02	0.07044	1590	5.227127e-02	0.07292	2016	4.174341e-02	0.07387	2193	3.734488e-02	0.06559	991	6.472485e-02	0.07056	1729	5.080262e-02	0.08743	1727	4.790283e-03	0.05076	1123	1.470933e-02	0.06545	764	7.037020e-02	0.08297	916	2.136320e-02	0.06339	1688	5.237205e-02	0.07552	1152	4.163545e-02	0.08145	1375
gi|13507739|ref|NC_000912.1|	62535	62535	T	A	0.01720	26	1512	3.039115e-03	0.02603	999	3.588981e-02	0.01619	1297	1.149079e-01	0.01769	1583	1.085107e-01	0.02064	2035	7.593930e-02	0.01987	2214	8.316296e-02	0.01320	985	9.874393e-02	0.01712	1752	1.073269e-01	0.02499	1721	3.050792e-02	0.01776	1126	1.183292e-01	0.02294	741	8.165208e-02	0.02553	901	4.404865e-02	0.01541	1687	1.025719e-01	0.01648	1153	1.195167e-01	0.02624	1372
gi|13507739|ref|NC_000912.1|	62538	62538	T	C	0.02071	31	1497	9.598926e-05	0.01892	1004	1.111663e-01	0.01625	1292	7.750314e-02	0.01279	1564	2.631314e-02	0.01773	2031	8.016344e-02	0.01418	2186	3.311094e-02	0.02388	1005	9.498028e-02	0.01809	1769	8.734475e-02	0.01763	1702	8.397815e-02	0.02061	1116	1.103964e-01	0.01757	740	1.161124e-01	0.02344	896	1.029441e-01	0.01828	1696	9.012566e-02	0.01658	1146	8.631008e-02	0.01873	1335
gi|13507739|ref|NC_000912.1|	62540	62540	A	C	0.04817	71	1474	0.000000e+00	0.05840	976	3.939928e-02	0.05104	1293	6.574856e-02	0.03878	1547	3.204170e-02	0.04541	2026	5.992250e-02	0.04606	2171	6.064197e-02	0.05714	980	4.533377e-02	0.05269	1784	5.409958e-02	0.04407	1702	5.804392e-02	0.03957	1112	4.471852e-02	0.06223	707	3.129296e-02	0.05178	869	7.216933e-02	0.04976	1688	6.444048e-02	0.05667	1147	4.384665e-02	0.06672	1319
gi|13507739|ref|NC_000912.1|	62540	62540	A	T	0.01493	22	1474	1.778632e-02	0.01947	976	8.718513e-02	0.01701	1293	1.095525e-01	0.01875	1547	8.110728e-02	0.01481	2026	1.122180e-01	0.01704	2171	9.512817e-02	0.01837	980	1.025064e-01	0.01794	1784	8.842003e-02	0.01998	1702	6.088759e-02	0.01169	1112	1.083663e-01	0.01414	707	1.502739e-01	0.01726	869	1.216377e-01	0.01540	1688	1.151479e-01	0.02528	1147	1.883783e-02	0.02199	1319
gi|13507739|ref|NC_000912.1|	62541	62541	C	T	0.01946	29	1490	3.799990e-04	0.02621	992	5.865113e-02	0.02090	1292	1.035046e-01	0.01617	1546	8.641105e-02	0.02157	2040	8.737243e-02	0.02158	2178	8.595904e-02	0.02026	987	1.153723e-01	0.02182	1787	8.804332e-02	0.02410	1701	6.528174e-02	0.01959	1123	1.133097e-01	0.02098	715	1.238292e-01	0.02526	871	7.399906e-02	0.02430	1687	6.324245e-02	0.02399	1167	7.744295e-02	0.02570	1323
gi|13507739|ref|NC_000912.1|	62544	62544	T	A	0.05323	79	1484	0.000000e+00	0.06250	960	4.428936e-02	0.05055	1266	6.543034e-02	0.05421	1531	6.390726e-02	0.05468	2030	5.924096e-02	0.05400	2148	5.943306e-02	0.05509	962	7.127770e-02	0.05052	1742	5.970326e-02	0.06475	1668	2.380761e-02	0.05556	1098	6.753319e-02	0.06223	691	5.458409e-02	0.06093	837	5.478098e-02	0.05288	1664	6.338474e-02	0.05522	1159	6.716856e-02	0.06494	1309
gi|13507739|ref|NC_000912.1|	62546	62546	A	G	0.05522	82	1485	0.000000e+00	0.07082	946	2.032801e-02	0.04140	1256	1.762056e-02	0.06051	1537	5.121967e-02	0.04983	2007	4.749039e-02	0.04933	2149	4.419925e-02	0.04990	962	6.296729e-02	0.05294	1719	5.989041e-02	0.05893	1646	5.569095e-02	0.06022	1096	5.868390e-02	0.06078	691	6.806907e-02	0.06110	851	6.126903e-02	0.04131	1646	1.282735e-02	0.05086	1160	6.177117e-02	0.06414	1294
gi|13507739|ref|NC_000912.1|	62548	62548	G	C	0.02426	36	1484	1.244482e-06	0.03112	964	5.945324e-02	0.02532	1264	9.625629e-02	0.03205	1529	3.835371e-02	0.02139	2010	7.762498e-02	0.01908	2149	5.241619e-02	0.03150	984	5.534836e-02	0.02701	1703	7.949971e-02	0.02698	1631	8.070207e-02	0.02273	1100	1.013269e-01	0.02789	717	9.884254e-02	0.02867	872	8.506135e-02	0.02803	1641	7.212623e-02	0.02504	1158	9.957096e-02	0.02064	1308
gi|13507739|ref|NC_000912.1|	62550	62550	T	C	0.02533	37	1461	3.452984e-07	0.02121	943	9.010809e-02	0.02075	1253	7.518497e-02	0.01782	1515	3.748430e-02	0.01951	1999	4.783677e-02	0.03134	2138	4.686776e-02	0.02786	969	9.479112e-02	0.01707	1699	2.702487e-02	0.01847	1624	4.225987e-02	0.01835	1090	5.481649e-02	0.02408	706	1.159008e-01	0.02765	868	9.965351e-02	0.02438	1641	9.053815e-02	0.01910	1152	6.089133e-02	0.02147	1304
gi|13507739|ref|NC_000912.1|	62550	62550	T	G	0.05339	78	1461	0.000000e+00	0.04242	943	3.737537e-02	0.03192	1253	1.732213e-03	0.03564	1515	4.501784e-03	0.03802	1999	6.491613e-03	0.04069	2138	1.314444e-02	0.04231	969	3.603355e-02	0.03061	1699	4.174849e-04	0.03448	1624	2.608693e-03	0.03303	1090	3.601536e-03	0.04958	706	7.742055e-02	0.04263	868	4.100460e-02	0.02986	1641	3.146733e-04	0.03906	1152	1.708216e-02	0.03988	1304
gi|13507739|ref|NC_000912.1|	62551	62551	G	C	0.05252	76	1447	0.000000e+00	0.04813	935	6.850393e-02	0.03689	1247	1.117107e-02	0.03721	1505	9.423785e-03	0.02678	1979	3.928195e-05	0.04039	2129	1.514068e-02	0.04560	965	5.745456e-02	0.03943	1699	1.470739e-02	0.03899	1616	1.385902e-02	0.03608	1081	1.117182e-02	0.03966	706	3.720969e-02	0.04861	864	7.204669e-02	0.04228	1632	2.774111e-02	0.03736	1151	1.398635e-02	0.03536	1301
gi|13507739|ref|NC_000912.1|	62553	62553	G	C	0.13793	200	1450	0.000000e+00	0.16344	930	1.094429e-02	0.12359	1238	2.509543e-02	0.13800	1500	4.257606e-02	0.13824	1982	3.992818e-02	0.15312	2129	1.741834e-02	0.14773	968	3.756201e-02	0.13966	1697	4.085056e-02	0.13583	1605	4.142465e-02	0.12813	1077	3.663203e-02	0.15745	705	2.485712e-02	0.17857	868	1.550631e-03	0.14338	1639	3.764404e-02	0.15337	1141	2.419417e-02	0.14582	1303
gi|13507739|ref|NC_000912.1|	62587	62587	A	C	0.01386	24	1732	2.557612e-02	0.01066	1126	1.056647e-01	0.00748	1337	3.481523e-02	0.01251	1759	1.109008e-01	0.00981	2242	5.900376e-02	0.01080	2499	7.548492e-02	0.01455	1168	1.250434e-01	0.01717	2038	7.574170e-02	0.00706	1842	1.787308e-02	0.00655	1222	2.422244e-02	0.01687	830	1.132398e-01	0.00995	1005	9.942967e-02	0.01371	1896	1.130687e-01	0.00831	1324	5.048793e-02	0.01305	1532
gi|13507739|ref|NC_000912.1|	62696	62696	T	G	0.01180	25	2118	5.757211e-02	0.00789	1268	8.007439e-02	0.00942	1486	1.050799e-01	0.00944	2118	9.030580e-02	0.00881	2838	6.585500e-02	0.01026	2925	9.444883e-02	0.01328	1280	1.168687e-01	0.00946	2220	8.888779e-02	0.01025	2146	1.036800e-01	0.00511	1370	1.833852e-02	0.01464	956	1.082627e-01	0.00748	1203	7.344874e-02	0.01390	2302	8.812675e-02	0.01252	1438	1.211125e-01	0.01025	1659
gi|13507739|ref|NC_000912.1|	62761	62761	A	C	0.01163	25	2150	6.085182e-02	0.01207	1243	1.293424e-01	0.00934	1499	1.064544e-01	0.00813	2215	6.190903e-02	0.01179	2799	1.057872e-01	0.01114	2962	1.045368e-01	0.00630	1270	4.548697e-02	0.00480	2085	6.560564e-03	0.00609	2136	2.023540e-02	0.01035	1353	1.249005e-01	0.00821	974	1.088426e-01	0.00439	1138	1.700314e-02	0.01171	2305	1.108058e-01	0.00354	1412	4.491848e-03	0.00523	1720
gi|13507739|ref|NC_000912.1|	62853	62853	T	G	0.01171	29	2477	5.257906e-02	0.00931	1611	9.691188e-02	0.01123	1870	1.131571e-01	0.01376	2544	8.140359e-02	0.01290	3178	8.944468e-02	0.01497	3207	5.361807e-02	0.00625	1440	3.349318e-02	0.00927	2482	7.799831e-02	0.01452	2549	6.762934e-02	0.00949	1686	9.820301e-02	0.01070	1121	1.319477e-01	0.01497	1470	7.751822e-02	0.01149	2524	1.046555e-01	0.00933	1822	9.166233e-02	0.00996	2008
gi|13507739|ref|NC_000912.1|	62868	62868	T	G	0.01282	35	2730	2.473172e-02	0.01057	1893	8.759394e-02	0.01089	2020	9.041483e-02	0.01221	2702	9.510629e-02	0.01046	3345	6.637296e-02	0.00844	3434	2.462208e-02	0.01202	1664	1.089747e-01	0.00960	2708	5.467292e-02	0.01168	2740	9.086340e-02	0.00924	1839	6.215494e-02	0.01097	1367	1.079226e-01	0.01043	1725	8.922306e-02	0.00946	2642	5.251120e-02	0.00662	1964	1.318978e-02	0.00996	2109
gi|13507739|ref|NC_000912.1|	62909	62909	T	G	0.01337	35	2617	1.736970e-02	0.00562	1780	4.753826e-03	0.00771	1946	2.210237e-02	0.00901	2552	3.509884e-02	0.00826	3148	1.750396e-02	0.01014	3253	5.034274e-02	0.00627	1594	1.110439e-02	0.01033	2518	6.211930e-02	0.00730	2601	1.050222e-02	0.01016	1673	7.521553e-02	0.00556	1438	7.805324e-03	0.00667	1649	1.408735e-02	0.00896	2680	3.254238e-02	0.00782	1791	2.649028e-02	0.01330	2030
gi|13507739|ref|NC_000912.1|	62970	62970	A	C	0.01412	35	2479	1.030711e-02	0.01159	1467	9.367184e-02	0.01109	1803	7.637482e-02	0.01235	2349	8.687193e-02	0.01153	2950	6.725156e-02	0.01009	3173	3.753563e-02	0.00751	1597	1.859230e-02	0.01243	2655	8.442120e-02	0.00917	2509	2.810184e-02	0.01535	1498	1.022382e-01	0.00692	1301	1.825905e-02	0.00673	1485	1.246534e-02	0.01272	2594	8.843194e-02	0.01573	1717	9.377284e-02	0.01193	2011
gi|13507739|ref|NC_000912.1|	63144	63144	G	A	0.59961	1547	2580	0.000000e+00	0.00130	1536	0.000000e+00	0.00050	2016	0.000000e+00	0.00083	2420	0.000000e+00	0.00065	3097	0.000000e+00	0.00089	3384	0.000000e+00	0.99555	1799	5.446835e-268	0.99478	3258	0.000000e+00	0.99582	2633	0.000000e+00	0.99464	1679	4.436697e-252	0.00082	1225	0.000000e+00	0.99815	1618	2.690337e-256	0.99606	2535	0.000000e+00	0.00053	1876	0.000000e+00	0.00093	2143
gi|13507739|ref|NC_000912.1|	63356	63356	C	A	0.05280	129	2443	0.000000e+00	0.00000	1421	5.736203e-27	0.99355	2015	0.000000e+00	0.00086	2317	1.680544e-35	0.00071	2821	3.934269e-41	0.00032	3149	4.292377e-46	0.00064	1559	3.010914e-27	0.00204	3423	4.373323e-41	0.00162	2469	1.143655e-34	0.00067	1502	1.931401e-26	0.00000	1022	9.421527e-21	0.00000	1143	1.035914e-22	0.00000	2331	5.371212e-39	0.00156	1929	1.882752e-29	0.00000	2126
gi|13507739|ref|NC_000912.1|	63372	63372	A	C	0.01009	24	2378	8.148057e-02	0.00722	1386	9.829735e-02	0.00849	1885	1.109649e-01	0.00826	2300	9.858462e-02	0.01021	2743	1.109101e-01	0.01215	3046	8.106152e-02	0.00671	1490	8.008611e-02	0.00880	3183	9.816163e-02	0.01270	2441	7.545615e-02	0.00893	1455	1.284984e-01	0.00592	1014	8.396672e-02	0.00900	1111	1.425376e-01	0.01041	2306	1.145003e-01	0.01081	1850	1.176311e-01	0.01101	2089
gi|13507739|ref|NC_000912.1|	63473	63473	G	T	0.12959	321	2477	0.000000e+00	0.00207	1452	4.636492e-63	0.99603	2015	0.000000e+00	0.00089	2252	2.445032e-91	0.00070	2840	3.962727e-108	0.00091	3288	7.050608e-118	0.00115	1742	6.021990e-75	0.00090	3319	1.213208e-118	0.00042	2388	2.474373e-97	0.00064	1557	2.515887e-70	0.00000	1092	1.281966e-54	0.00000	1228	4.471469e-60	0.00042	2395	1.537208e-97	0.99426	1743	0.000000e+00	0.99800	2004
gi|13507739|ref|NC_000912.1|	63514	63514	A	T	0.01589	38	2391	1.856746e-03	0.00826	1453	1.476097e-02	0.01096	2098	3.783001e-02	0.01684	2257	8.907172e-02	0.01355	2805	7.189156e-02	0.01322	3252	6.321105e-02	0.00582	1717	1.188606e-03	0.01173	3409	3.675484e-02	0.01286	2411	6.553642e-02	0.01507	1593	1.021643e-01	0.00511	979	4.162483e-03	0.00505	1188	1.993237e-03	0.00673	2377	1.194011e-03	0.00863	1738	1.360754e-02	0.01160	1982
gi|13507739|ref|NC_000912.1|	63576	63576	A	G	0.99677	2162	2169	0.000000e+00	0.99927	1363	1.015017e-01	0.99833	1801	1.627901e-01	0.99668	2107	2.095069e-01	0.99618	2616	1.827028e-01	0.99798	2966	1.529434e-01	0.99347	1379	7.374347e-02	0.99695	2627	2.020848e-01	0.99594	2218	1.785834e-01	0.99846	1301	1.886579e-01	0.99895	956	1.897798e-01	0.99909	1096	1.531688e-01	0.99590	2194	1.767762e-01	0.99394	1486	8.989645e-02	0.99174	1695
gi|13507739|ref|NC_000912.1|	63587	63587	T	G	0.01301	28	2153	3.085355e-02	0.01140	1316	1.169370e-01	0.01281	1718	1.136477e-01	0.01171	2050	1.033585e-01	0.01546	2588	7.670986e-02	0.00960	2918	5.563239e-02	0.01250	1280	1.240256e-01	0.01123	2405	9.272083e-02	0.01795	2173	4.154773e-02	0.01840	1250	5.269053e-02	0.00952	945	1.070292e-01	0.01562	1088	1.028260e-01	0.01439	2155	9.665757e-02	0.01266	1422	1.201127e-01	0.01713	1635
gi|13507739|ref|NC_000912.1|	63639	63639	T	G	0.01210	26	2149	5.013083e-02	0.00695	1295	4.982612e-02	0.01460	1575	9.200756e-02	0.01201	1998	1.130103e-01	0.01438	2642	8.037181e-02	0.01161	2842	1.034967e-01	0.01153	1301	1.278030e-01	0.01137	2287	1.079824e-01	0.00912	2194	7.474332e-02	0.01196	1254	1.291816e-01	0.00879	1024	1.068386e-01	0.01138	1230	1.298263e-01	0.01375	2255	9.454920e-02	0.01247	1443	1.217439e-01	0.01361	1617
gi|13507739|ref|NC_000912.1|	63652	63652	C	T	0.33528	747	2228	0.000000e+00	0.00073	1362	2.843499e-178	1.00000	1645	0.000000e+00	0.99856	2084	0.000000e+00	0.99850	2671	0.000000e+00	0.99794	2919	0.000000e+00	0.00293	1365	2.736899e-172	0.00126	2382	2.866127e-263	0.00133	2260	8.597961e-254	0.00077	1301	4.815753e-172	0.99903	1032	0.000000e+00	0.00160	1249	2.101013e-164	0.00000	2289	2.893638e-263	0.99862	1447	0.000000e+00	0.99940	1669
gi|13507739|ref|NC_000912.1|	63680	63680	G	A	0.33492	772	2305	0.000000e+00	0.00284	1407	1.021803e-177	0.99824	1703	0.000000e+00	0.99668	2107	0.000000e+00	0.99573	2811	0.000000e+00	0.99901	3026	0.000000e+00	0.00133	1499	6.188614e-191	0.00115	2603	1.185367e-282	0.00042	2364	5.139270e-269	0.00141	1415	1.392778e-182	0.99362	1097	0.000000e+00	0.00000	1351	6.809604e-181	0.00083	2414	1.538870e-270	0.99733	1497	0.000000e+00	0.99603	1764
gi|13507739|ref|NC_000912.1|	63860	63860	T	G	0.01321	34	2573	2.029751e-02	0.00625	1439	1.500736e-02	0.00760	1711	2.713537e-02	0.01101	2542	7.876173e-02	0.01324	3096	9.283603e-02	0.00955	3246	4.178865e-02	0.00919	1415	6.707852e-02	0.00886	2369	3.789729e-02	0.01186	2698	8.935240e-02	0.01241	1450	1.137006e-01	0.00677	1181	2.956241e-02	0.01436	1462	1.060238e-01	0.00968	2685	5.030045e-02	0.00857	1867	4.107505e-02	0.00730	2054
gi|13507739|ref|NC_000912.1|	63942	63942	A	C	0.01295	33	2549	2.507979e-02	0.00995	1407	8.901595e-02	0.01529	1831	8.319058e-02	0.01392	2514	9.278160e-02	0.01224	3023	9.315953e-02	0.00860	3255	2.840722e-02	0.01502	1465	9.513622e-02	0.00817	2570	2.722676e-02	0.01141	2629	8.883770e-02	0.00988	1619	8.069980e-02	0.01860	1183	4.691361e-02	0.01897	1423	3.524137e-02	0.01869	2568	2.318889e-02	0.00838	1789	4.422059e-02	0.01276	2037
gi|13507739|ref|NC_000912.1|	64188	64188	A	C	0.01828	43	2352	8.801785e-05	0.01224	1471	3.767721e-02	0.01520	1710	7.494316e-02	0.01167	2056	1.999564e-02	0.00996	2710	4.014813e-03	0.01128	2837	1.034504e-02	0.01529	1504	8.081403e-02	0.00750	2934	2.026009e-04	0.01385	2311	4.521079e-02	0.01190	1596	3.022340e-02	0.01175	1106	4.353327e-02	0.01147	1395	2.964934e-02	0.01980	2323	7.926100e-02	0.01104	1631	1.963731e-02	0.00817	1837
gi|13507739|ref|NC_000912.1|	64208	64208	A	C	0.04517	110	2435	0.000000e+00	0.02416	1490	1.831487e-04	0.03760	1782	3.001162e-02	0.03119	2084	3.186187e-03	0.03641	2637	1.631084e-02	0.03250	2800	3.417059e-03	0.03493	1603	1.798438e-02	0.03247	2957	3.069437e-03	0.03794	2267	2.705379e-02	0.03379	1539	1.378552e-02	0.03503	1199	2.544985e-02	0.04317	1413	6.232335e-02	0.03036	2306	1.704987e-03	0.03088	1619	4.661682e-03	0.03764	1833
gi|13507739|ref|NC_000912.1|	64211	64211	T	C	0.93108	2202	2365	0.000000e+00	0.00414	1450	0.000000e+00	0.99599	1746	1.464392e-31	0.99654	2025	4.677946e-36	0.99691	2587	2.621232e-43	0.99709	2749	1.577240e-45	0.99544	1535	5.597211e-28	0.99555	2919	5.340418e-43	0.99641	2227	4.024268e-38	0.99867	1505	3.210253e-33	0.99568	1158	4.618975e-23	0.99635	1370	4.628102e-27	0.99643	2238	2.759171e-38	0.99811	1584	2.728417e-33	0.99778	1803
gi|13507739|ref|NC_000912.1|	64216	64216	T	C	0.33878	809	2388	0.000000e+00	0.00000	1455	1.219112e-195	0.99198	1746	0.000000e+00	0.99209	2023	0.000000e+00	0.99341	2580	0.000000e+00	0.99456	2757	0.000000e+00	0.00389	1543	8.540238e-192	0.00064	3149	0.000000e+00	0.00088	2274	6.412913e-266	0.00000	1580	3.060525e-208	0.99650	1143	0.000000e+00	0.00000	1331	1.124019e-182	0.00045	2233	6.835050e-265	0.99634	1639	0.000000e+00	0.99067	1823
gi|13507739|ref|NC_000912.1|	64545	64545	T	G	0.01372	34	2478	1.455219e-02	0.01086	1473	8.883279e-02	0.00983	1730	6.121796e-02	0.01203	2244	9.032330e-02	0.01189	2944	8.053655e-02	0.01078	3248	5.797119e-02	0.01357	1474	1.125336e-01	0.01225	2449	9.029566e-02	0.01423	2459	9.526464e-02	0.01290	1395	1.138168e-01	0.00859	1280	5.123600e-02	0.00676	1479	1.591812e-02	0.01313	2589	9.546435e-02	0.01095	1826	8.095899e-02	0.00906	1986
gi|13507739|ref|NC_000912.1|	64613	64613	A	C	0.01128	26	2304	6.522441e-02	0.00772	1424	7.944095e-02	0.00761	1708	6.677231e-02	0.00903	2105	9.101277e-02	0.00634	2681	2.117274e-02	0.00714	2942	3.388535e-02	0.00771	1426	7.908839e-02	0.00624	2565	2.061013e-02	0.00703	2275	4.006638e-02	0.00442	1356	1.369789e-02	0.00821	1218	1.004905e-01	0.00988	1316	1.249760e-01	0.00827	2417	6.809858e-02	0.00674	1631	4.765544e-02	0.01142	1839
gi|13507739|ref|NC_000912.1|	64616	64616	A	C	0.01412	32	2267	1.269035e-02	0.01020	1373	7.427204e-02	0.00827	1693	2.862425e-02	0.01294	2087	9.877028e-02	0.01514	2642	9.085539e-02	0.01261	2934	8.653329e-02	0.00783	1405	2.901350e-02	0.01425	2596	9.656542e-02	0.01162	2238	8.001250e-02	0.01192	1342	1.044546e-01	0.00761	1183	3.312391e-02	0.00779	1283	3.235036e-02	0.01087	2393	6.397215e-02	0.00982	1629	5.851822e-02	0.00990	1819
gi|13507739|ref|NC_000912.1|	64765	64765	A	C	0.33983	785	2310	0.000000e+00	0.00000	1280	1.433391e-176	0.99527	1901	0.000000e+00	0.99563	2059	0.000000e+00	0.99459	2589	0.000000e+00	0.99793	2902	0.000000e+00	0.00651	1690	1.113138e-196	0.00076	3928	0.000000e+00	0.00087	2286	3.925397e-265	0.00000	1767	4.164424e-225	0.99581	1193	0.000000e+00	0.00000	1311	7.096375e-180	0.00000	2399	3.013799e-279	0.99508	1828	0.000000e+00	0.99464	2053
gi|13507739|ref|NC_000912.1|	64858	64858	A	G	0.33360	840	2518	0.000000e+00	0.00066	1509	2.053330e-197	0.99618	2095	0.000000e+00	0.99476	2101	0.000000e+00	0.99440	2858	0.000000e+00	0.99542	3059	0.000000e+00	0.00341	1762	6.821201e-212	0.00084	3578	0.000000e+00	0.00122	2463	1.333975e-278	0.00000	1944	1.024704e-241	0.99684	1264	0.000000e+00	0.00133	1500	3.346390e-194	0.00083	2396	2.023417e-275	0.99794	1946	0.000000e+00	0.99628	2152
gi|13507739|ref|NC_000912.1|	64884	64884	T	G	0.02147	53	2469	2.416564e-07	0.01289	1474	1.462318e-02	0.01404	2136	1.496251e-02	0.00995	2212	6.246302e-04	0.01137	2903	1.186366e-03	0.00984	3149	1.655411e-04	0.01232	1705	8.205331e-03	0.00986	3347	1.366674e-04	0.00784	2552	2.337145e-05	0.01523	1904	2.912685e-02	0.01168	1199	1.167099e-02	0.01155	1385	8.030040e-03	0.01286	2411	6.062941e-03	0.01220	1968	5.693792e-03	0.01135	2115
gi|13507739|ref|NC_000912.1|	64895	64895	T	G	0.01076	26	2416	7.317932e-02	0.00478	1463	2.063116e-02	0.01032	2132	1.143481e-01	0.00914	2189	1.016706e-01	0.01042	2879	1.062056e-01	0.00607	3130	1.901946e-02	0.00853	1641	1.024354e-01	0.00907	3309	8.707581e-02	0.00735	2586	5.307523e-02	0.01025	1854	1.187610e-01	0.00926	1188	1.306653e-01	0.00811	1357	1.032957e-01	0.00822	2432	7.818048e-02	0.00799	2002	8.055299e-02	0.00603	2156
gi|13507739|ref|NC_000912.1|	64904	64904	T	G	0.01206	29	2404	4.576256e-02	0.00753	1461	5.421781e-02	0.00608	2137	1.361855e-02	0.00530	2266	5.700983e-03	0.00788	2920	3.398557e-02	0.00623	3209	8.076595e-03	0.00931	1612	8.971698e-02	0.00776	3349	2.810564e-02	0.00991	2624	8.242755e-02	0.00634	1892	2.024933e-02	0.00252	1191	1.490441e-03	0.01307	1377	1.155485e-01	0.00689	2468	2.090841e-02	0.00731	2053	3.413480e-02	0.00635	2203
gi|13507739|ref|NC_000912.1|	64910	64910	G	T	0.03491	84	2406	0.000000e+00	0.02420	1405	1.415017e-02	0.02273	2112	3.667814e-03	0.01649	2304	2.327410e-05	0.01980	2929	2.105767e-04	0.02314	3241	2.036520e-03	0.02336	1541	8.917540e-03	0.02244	3209	1.298930e-03	0.02506	2634	8.032543e-03	0.02357	1824	7.269893e-03	0.03471	1210	7.652420e-02	0.02163	1387	5.243311e-03	0.02176	2482	1.456490e-03	0.02065	2034	1.181137e-03	0.02197	2230
gi|13507739|ref|NC_000912.1|	64914	64914	T	G	0.06263	151	2411	0.000000e+00	0.05326	1427	2.816411e-02	0.03852	2155	5.492196e-05	0.04359	2317	7.322440e-04	0.03640	2912	2.793552e-06	0.04384	3239	3.551260e-04	0.04920	1565	1.145084e-02	0.04124	3225	7.216626e-05	0.04143	2607	1.624053e-04	0.04217	1826	7.245937e-04	0.04575	1224	6.884462e-03	0.05783	1418	4.701837e-02	0.04415	2469	8.158792e-04	0.03039	2040	1.275328e-07	0.04152	2240
gi|13507739|ref|NC_000912.1|	64925	64925	T	A	0.01118	27	2414	6.527597e-02	0.00360	1388	6.022488e-03	0.00878	2164	8.549032e-02	0.00714	2381	4.153013e-02	0.00437	2978	1.965720e-03	0.00653	3371	1.920521e-02	0.01213	1566	1.151334e-01	0.00525	3428	4.952756e-03	0.00774	2714	5.123291e-02	0.00864	1852	8.901162e-02	0.01002	1198	1.310758e-01	0.00921	1411	1.133161e-01	0.00672	2530	3.024258e-02	0.00522	2107	1.171306e-02	0.00576	2256
gi|13507739|ref|NC_000912.1|	64928	64928	G	T	0.03564	86	2413	0.000000e+00	0.02776	1369	3.276521e-02	0.02988	2142	3.690045e-02	0.03120	2372	4.456381e-02	0.03131	2970	4.120116e-02	0.02849	3334	1.888984e-02	0.03453	1535	6.957804e-02	0.02324	3357	1.343449e-03	0.03223	2699	4.918035e-02	0.03644	1811	6.574821e-02	0.02949	1187	5.045867e-02	0.04056	1430	5.121543e-02	0.03114	2537	4.280759e-02	0.03390	2065	6.205840e-02	0.03167	2242
gi|13507739|ref|NC_000912.1|	64931	64931	A	G	0.01053	26	2469	7.574339e-02	0.00992	1411	1.298422e-01	0.00730	2192	6.361827e-02	0.00836	2393	8.720463e-02	0.00874	2976	8.804260e-02	0.00651	3381	2.853986e-02	0.00930	1613	1.197821e-01	0.00810	3457	6.819794e-02	0.00700	2716	4.699025e-02	0.00596	1847	3.694168e-02	0.00998	1203	1.371389e-01	0.00752	1462	9.023702e-02	0.01013	2566	1.096152e-01	0.00758	2110	7.293307e-02	0.00790	2278
gi|13507739|ref|NC_000912.1|	64942	64942	C	T	0.01154	28	2426	5.728919e-02	0.00588	1361	3.203678e-02	0.00506	2176	7.108288e-03	0.00501	2393	5.542550e-03	0.00640	2968	1.554755e-02	0.00536	3358	4.208739e-03	0.00590	1526	2.733784e-02	0.00773	3364	3.645795e-02	0.00560	2680	8.395439e-03	0.00387	1810	2.838530e-03	0.00249	1206	1.976718e-03	0.00646	1393	4.285540e-02	0.00781	2561	4.686034e-02	0.00343	2042	1.015361e-03	0.00449	2227
gi|13507739|ref|NC_000912.1|	64952	64952	T	G	0.01015	25	2462	7.969455e-02	0.00797	1381	1.137395e-01	0.01090	2201	1.105070e-01	0.00702	2422	6.162961e-02	0.00848	2948	9.194616e-02	0.00679	3388	4.330677e-02	0.00837	1554	1.152937e-01	0.00520	3460	1.115932e-02	0.00776	2706	7.765645e-02	0.00644	1863	5.748775e-02	0.00812	1232	1.232856e-01	0.00984	1423	1.322828e-01	0.00689	2613	5.495777e-02	0.00741	2023	8.057533e-02	0.00578	2248
gi|13507739|ref|NC_000912.1|	65010	65010	G	A	0.15118	358	2368	0.000000e+00	0.00073	1374	2.123994e-74	0.00000	2044	2.279594e-103	0.00000	2326	2.118347e-113	0.99676	2782	0.000000e+00	0.99574	3284	0.000000e+00	0.00194	1549	3.237287e-78	0.00057	3518	2.021084e-145	0.00154	2597	1.290974e-114	0.00056	1799	7.271991e-92	0.99910	1109	0.000000e+00	0.00151	1323	2.595792e-70	0.00041	2427	1.506623e-114	0.00000	1845	7.051309e-96	0.00095	2110
gi|13507739|ref|NC_000912.1|	65055	65055	A	C	0.01217	29	2382	4.365809e-02	0.00606	1486	2.299004e-02	0.00857	1983	6.146562e-02	0.00896	2344	6.361364e-02	0.00569	2810	5.264436e-03	0.00892	3250	5.185110e-02	0.01076	1580	1.120554e-01	0.00949	3268	6.456342e-02	0.01022	2446	8.848304e-02	0.00969	1755	9.128980e-02	0.00590	1186	3.013628e-02	0.00568	1409	1.945194e-02	0.00569	2459	6.835140e-03	0.01052	1806	1.039295e-01	0.00828	2052
gi|13507739|ref|NC_000912.1|	65157	65157	T	G	0.01054	25	2373	7.729302e-02	0.00236	1270	3.001907e-03	0.00913	1753	1.151074e-01	0.00953	2204	1.113463e-01	0.00801	2745	7.484943e-02	0.00901	2998	9.430218e-02	0.00513	1365	3.365218e-02	0.00713	2665	5.235392e-02	0.00719	2365	5.855582e-02	0.00616	1623	4.900657e-02	0.01029	1166	1.393968e-01	0.01026	1365	1.324784e-01	0.00855	2340	9.342790e-02	0.00707	1697	7.089948e-02	0.01025	1952
gi|13507739|ref|NC_000912.1|	65340	65340	A	C	0.01415	36	2545	9.438825e-03	0.00834	1559	3.013226e-02	0.00857	2100	2.336101e-02	0.01161	2240	7.609892e-02	0.00683	2783	3.343761e-03	0.00948	2953	2.778830e-02	0.00969	1754	4.921502e-02	0.00828	3381	1.003689e-02	0.00800	2375	1.332133e-02	0.01154	1820	8.264079e-02	0.01641	1280	9.495267e-02	0.01284	1558	1.047572e-01	0.00796	2386	1.285829e-02	0.00847	1771	2.738201e-02	0.01388	2161
gi|13507739|ref|NC_000912.1|	65432	65432	A	T	0.01000	25	2499	7.992355e-02	0.01369	1534	6.745574e-02	0.00883	2151	1.114169e-01	0.00748	2138	8.356119e-02	0.00679	2650	5.515627e-02	0.00624	3047	3.540150e-02	0.00419	1911	1.158069e-02	0.00811	3822	7.910379e-02	0.00926	2268	1.140030e-01	0.00319	1879	3.678490e-03	0.00835	1198	1.316037e-01	0.00962	1455	1.319593e-01	0.00710	2255	7.045153e-02	0.01221	1802	9.238473e-02	0.00735	2178
gi|13507739|ref|NC_000912.1|	65823	65823	T	G	0.01234	29	2350	4.058629e-02	0.01091	1466	1.146801e-01	0.01247	1844	1.114588e-01	0.01616	2166	5.583694e-02	0.01321	2725	9.608374e-02	0.01276	2978	9.769661e-02	0.01165	1717	1.137325e-01	0.01344	2901	9.218565e-02	0.01411	2197	9.014292e-02	0.02015	1687	1.486562e-02	0.01985	1209	2.537188e-02	0.01265	1423	1.193669e-01	0.00944	2436	6.978435e-02	0.01575	1651	7.166413e-02	0.01063	1882
gi|13507739|ref|NC_000912.1|	65879	65879	T	G	0.01133	27	2383	6.275924e-02	0.01280	1406	1.120011e-01	0.01375	1673	8.973864e-02	0.01556	2185	4.755915e-02	0.01389	2736	7.202059e-02	0.00965	2902	9.004401e-02	0.00839	1550	8.879414e-02	0.01237	2506	9.941737e-02	0.01357	2210	8.378783e-02	0.01440	1528	8.096061e-02	0.01342	1267	1.064621e-01	0.01498	1469	7.159280e-02	0.01308	2523	8.877867e-02	0.01333	1575	9.928596e-02	0.01042	1823
gi|13507739|ref|NC_000912.1|	66399	66399	T	G	0.01329	36	2708	1.740108e-02	0.01518	1581	9.282686e-02	0.01361	2646	9.388173e-02	0.01147	2441	8.462179e-02	0.01219	2953	8.807774e-02	0.01148	3398	7.541023e-02	0.01280	2188	9.962011e-02	0.01285	4592	8.358469e-02	0.01436	2507	8.937682e-02	0.01374	2184	9.804191e-02	0.00949	1475	6.847161e-02	0.00485	1649	2.649429e-03	0.00816	2574	2.099792e-02	0.00712	2246	1.168425e-02	0.01113	2605
gi|13507739|ref|NC_000912.1|	66465	66465	T	A	0.01072	31	2891	6.668452e-02	0.01096	1734	1.159191e-01	0.01179	2798	9.289173e-02	0.01732	2483	1.117313e-02	0.01233	3000	8.231874e-02	0.01482	3576	3.124604e-02	0.01187	2358	9.641894e-02	0.02210	4661	6.707391e-05	0.01316	2431	7.208420e-02	0.02107	2278	1.028448e-03	0.00668	1647	5.215905e-02	0.00561	1782	2.472448e-02	0.01406	2560	5.260400e-02	0.01603	2183	2.559472e-02	0.01550	2709
gi|13507739|ref|NC_000912.1|	66597	66597	T	A	0.01083	30	2769	6.642888e-02	0.01192	1678	1.090699e-01	0.00820	2683	6.771110e-02	0.00882	2382	8.682031e-02	0.00777	3087	5.177447e-02	0.00598	3514	1.195474e-02	0.00527	2278	1.174451e-02	0.00868	4840	6.218170e-02	0.00710	2535	4.189162e-02	0.00752	2261	5.701759e-02	0.00903	1440	1.130681e-01	0.00659	1669	4.778809e-02	0.01012	2668	1.024373e-01	0.01624	2155	2.590269e-02	0.00900	2668
gi|13507739|ref|NC_000912.1|	66705	66705	T	G	0.01111	27	2431	6.657086e-02	0.01088	1471	1.254791e-01	0.00824	2064	7.634290e-02	0.00778	2315	5.984372e-02	0.00893	2910	7.990527e-02	0.00530	3210	6.241834e-03	0.01189	1598	1.164044e-01	0.01076	3161	1.021743e-01	0.00792	2398	6.219869e-02	0.00901	1664	1.033308e-01	0.01426	1192	8.944814e-02	0.00842	1306	1.039377e-01	0.01051	2474	1.074743e-01	0.00525	1713	1.823163e-02	0.00328	2134
gi|13507739|ref|NC_000912.1|	66777	66777	T	G	0.01052	24	2281	7.910511e-02	0.01120	1339	1.287555e-01	0.00923	1841	1.158560e-01	0.00982	2241	1.144761e-01	0.00746	2682	6.261163e-02	0.00639	3131	3.045593e-02	0.00729	1509	8.479674e-02	0.00436	3210	3.592508e-03	0.00955	2303	1.114997e-01	0.00834	1559	1.082797e-01	0.00477	1048	4.174476e-02	0.00865	1156	1.299010e-01	0.00892	2353	1.021610e-01	0.00982	1731	1.233153e-01	0.00460	1956
gi|13507739|ref|NC_000912.1|	66968	66968	C	A	0.36325	858	2362	0.000000e+00	0.00067	1502	2.022841e-214	0.99779	1809	0.000000e+00	0.99955	2211	0.000000e+00	0.99787	2815	0.000000e+00	0.99770	3049	0.000000e+00	0.00499	1602	3.190701e-211	0.00104	2877	0.000000e+00	0.00081	2467	1.587934e-304	0.00289	1386	4.198804e-195	0.99858	1407	0.000000e+00	0.00265	1508	1.498940e-208	0.00201	2483	1.807347e-299	0.99699	1659	0.000000e+00	0.99896	1919
gi|13507739|ref|NC_000912.1|	67075	67075	A	C	0.01581	40	2530	1.622613e-03	0.01028	1653	3.561955e-02	0.01044	2011	3.100613e-02	0.01205	2241	5.402049e-02	0.00814	2824	3.519664e-03	0.00933	3108	8.794475e-03	0.00994	2012	2.394440e-02	0.01245	3696	4.677450e-02	0.01064	2350	2.910500e-02	0.01204	1578	6.758489e-02	0.01072	1399	5.008604e-02	0.01238	1616	7.223249e-02	0.01314	2436	6.956561e-02	0.01043	1917	3.247047e-02	0.01006	2088
gi|13507739|ref|NC_000912.1|	67107	67107	G	A	0.01660	42	2530	5.958481e-04	0.01868	1713	8.281821e-02	0.01655	2054	9.249054e-02	0.01264	2294	5.021352e-02	0.01605	2804	8.497246e-02	0.01686	3144	8.265829e-02	0.01928	2075	7.027708e-02	0.01571	4010	7.688671e-02	0.01305	2375	5.590326e-02	0.01610	1677	9.806400e-02	0.01846	1463	9.012434e-02	0.01354	1699	7.539549e-02	0.01100	2455	2.325944e-02	0.01809	1990	8.473147e-02	0.01338	2092
gi|13507739|ref|NC_000912.1|	67110	67110	T	A	0.02289	59	2577	6.801271e-09	0.01546	1746	2.041890e-02	0.02231	2107	7.799405e-02	0.02145	2331	7.294366e-02	0.01600	2813	1.466383e-02	0.02164	3188	6.783302e-02	0.01369	2119	5.798478e-03	0.02896	4143	2.028717e-02	0.02628	2397	5.423212e-02	0.03030	1716	2.541988e-02	0.01083	1478	1.889280e-03	0.01088	1746	1.149471e-03	0.01531	2482	1.187454e-02	0.02534	2052	6.626370e-02	0.02447	2125
gi|13507739|ref|NC_000912.1|	67116	67116	C	A	0.01918	49	2555	1.093140e-05	0.01675	1731	7.917910e-02	0.00993	2115	3.226438e-03	0.01524	2297	5.094305e-02	0.01754	2794	7.343936e-02	0.01314	3197	1.618820e-02	0.01092	2107	7.005830e-03	0.01892	4123	7.306231e-02	0.01515	2376	4.871330e-02	0.01847	1733	8.995012e-02	0.01172	1451	2.108948e-02	0.00748	1739	5.490234e-04	0.01497	2472	4.494223e-02	0.01669	2037	7.343063e-02	0.01321	2120
gi|13507739|ref|NC_000912.1|	67119	67119	C	A	0.02061	53	2571	7.577617e-07	0.01314	1751	1.744316e-02	0.01401	2141	2.050530e-02	0.02107	2326	7.921937e-02	0.01554	2832	3.060873e-02	0.01443	3256	1.604294e-02	0.01457	2127	2.656764e-02	0.01699	4121	4.139337e-02	0.01882	2391	7.348430e-02	0.01444	1731	3.118764e-02	0.01036	1448	4.960531e-03	0.01886	1750	8.197640e-02	0.01241	2498	6.404945e-03	0.02083	2064	8.241175e-02	0.01534	2151
gi|13507739|ref|NC_000912.1|	67441	67453	CAAACATCCTAAT	-	0.25240	578	2290	0.000000e+00	0.00137	1461	2.408897e-134	0.86888	1533	0.000000e+00	0.88120	1532	0.000000e+00	0.89902	2040	0.000000e+00	0.89036	2189	0.000000e+00	0.00157	1915	3.299870e-163	0.00030	3345	1.538454e-245	0.00000	2352	1.744596e-196	0.00061	1652	5.970437e-150	0.89241	1106	7.022094e-294	0.00000	1643	8.761970e-152	0.00155	2588	5.808265e-201	0.88106	1278	3.327836e-310	0.88530	1517
gi|13507739|ref|NC_000912.1|	67442	67442	C	A	0.02192	50	2281	2.820766e-07	0.00069	1457	3.065873e-10	0.07672	1512	8.989487e-16	0.07697	1520	6.551027e-16	0.06225	2024	9.164773e-12	0.06838	2179	1.214009e-14	0.00156	1920	9.899354e-11	0.00120	3323	8.892952e-16	0.00043	2337	9.566360e-15	0.00061	1649	2.652150e-11	0.08213	1108	1.908256e-15	0.00122	1642	3.188872e-10	0.00116	2578	1.025627e-13	0.07577	1267	3.473251e-14	0.07646	1504
gi|13507739|ref|NC_000912.1|	67443	67443	A	G	0.01727	39	2258	4.537403e-04	0.00000	1453	3.378846e-09	0.06044	1489	1.578420e-12	0.05961	1493	3.168678e-12	0.05135	2006	2.275990e-10	0.05519	2156	3.012451e-12	0.00052	1909	6.658449e-10	0.00090	3341	8.499387e-13	0.00000	2331	8.226502e-13	0.00000	1648	4.539412e-10	0.06697	1090	4.874553e-13	0.00000	1636	5.121186e-10	0.00000	2579	1.047459e-13	0.06699	1254	5.806817e-14	0.06514	1489
gi|13507739|ref|NC_000912.1|	67444	67444	A	T	0.01242	28	2254	4.068009e-02	0.00137	1458	5.471118e-05	0.04749	1474	7.033614e-11	0.04098	1464	2.173543e-08	0.03244	1973	3.931645e-06	0.03544	2116	2.091703e-07	0.00000	1904	3.314230e-08	0.00000	3358	7.304409e-12	0.00043	2332	3.137955e-08	0.00061	1648	2.437263e-06	0.05458	1081	6.093979e-12	0.00000	1634	2.185583e-07	0.00078	2561	6.701087e-08	0.04457	1234	5.045922e-09	0.04452	1460
[truncated: 14,375 more rows]
[truncated: 19 more columns]
